# Supplementary material for: Crystal structures of MHC class I complexes reveal the elusive intermediate conformations explored during peptide editing
Source: Nat Commun. 2023 Aug 18;14:5020. doi: 10.1038/s41467-023-40736-6 (PMC10439229; doi:10.1038/s41467-023-40736-6)
Supplement: Supplementary file 4 — Supplementary Data 1 [file 41467_2023_40736_MOESM4_ESM.zip]

Archive with 13 entries (10 files):
- MD_input_outpfut_coordinate_files_FigS9_FigS10/
- MD_input_outpfut_coordinate_files_FigS9_FigS10/.DS_Store
- __MACOSX/
- __MACOSX/MD_input_outpfut_coordinate_files_FigS9_FigS10/
- __MACOSX/MD_input_outpfut_coordinate_files_FigS9_FigS10/._.DS_Store
- MD_input_outpfut_coordinate_files_FigS9_FigS10/FigS9c_input_replica1.pdb
- MD_input_outpfut_coordinate_files_FigS9_FigS10/FigS10a_output_replica2.pdb
- MD_input_outpfut_coordinate_files_FigS9_FigS10/FigS9c_output_replica1.pdb
- MD_input_outpfut_coordinate_files_FigS9_FigS10/FigS10b_output_replica2.pdb
- MD_input_outpfut_coordinate_files_FigS9_FigS10/FigS9b_output_replica1.pdb
- MD_input_outpfut_coordinate_files_FigS9_FigS10/FigS10b_input_replica2.pdb
- MD_input_outpfut_coordinate_files_FigS9_FigS10/FigS10a_input_replica2.pdb
- MD_input_outpfut_coordinate_files_FigS9_FigS10/FigS9b_input_replica1.pdb
