# Supplementary material for: Crystal structures of MHC class I complexes reveal the elusive intermediate conformations explored during peptide editing
Source: Nat Commun. 2023 Aug 18;14:5020. doi: 10.1038/s41467-023-40736-6 (PMC10439229; doi:10.1038/s41467-023-40736-6)
Supplement: Supplementary file 4 — Supplementary Data 1 [file 41467_2023_40736_MOESM4_ESM.zip › MD_input_outpfut_coordinate_files_FigS9_FigS10/FigS9c_input_replica1.pdb]

TITLE     S  C  A  M  O  R  G
REMARK    THIS IS A SIMULATION BOX
CRYST1   64.240   59.414   71.485  90.00  90.00  90.00 P 1           1
MODEL        1
ATOM      1  N   ILE     1       2.830  -7.330  10.300  1.00  0.00            
ATOM      2  H1  ILE     1       2.840  -7.860  11.150  1.00  0.00            
ATOM      3  H2  ILE     1       1.900  -7.070  10.080  1.00  0.00            
ATOM      4  H3  ILE     1       3.220  -7.880   9.560  1.00  0.00            
ATOM      5  CA  ILE     1       3.660  -6.090  10.490  1.00  0.00            
ATOM      6  HA  ILE     1       4.170  -6.170  11.350  1.00  0.00            
ATOM      7  CB  ILE     1       4.740  -5.950   9.390  1.00  0.00            
ATOM      8  HB  ILE     1       5.380  -6.710   9.510  1.00  0.00            
ATOM      9  CG2 ILE     1       4.170  -6.110   7.980  1.00  0.00            
ATOM     10 1HG2 ILE     1       4.910  -6.010   7.310  1.00  0.00            
ATOM     11 2HG2 ILE     1       3.760  -7.010   7.890  1.00  0.00            
ATOM     12 3HG2 ILE     1       3.480  -5.400   7.820  1.00  0.00            
ATOM     13  CG1 ILE     1       5.570  -4.670   9.550  1.00  0.00            
ATOM     14 1HG1 ILE     1       4.940  -3.890   9.640  1.00  0.00            
ATOM     15 2HG1 ILE     1       6.140  -4.550   8.740  1.00  0.00            
ATOM     16  CD  ILE     1       6.470  -4.670  10.770  1.00  0.00            
ATOM     17  HD1 ILE     1       6.980  -3.800  10.810  1.00  0.00            
ATOM     18  HD2 ILE     1       5.920  -4.770  11.590  1.00  0.00            
ATOM     19  HD3 ILE     1       7.120  -5.430  10.700  1.00  0.00            
ATOM     20  C   ILE     1       2.730  -4.880  10.610  1.00  0.00            
ATOM     21  O   ILE     1       2.540  -4.400  11.730  1.00  0.00            
ATOM     22  N   GLN     2       2.160  -4.380   9.500  1.00  0.00            
ATOM     23  HN  GLN     2       2.450  -4.690   8.600  1.00  0.00            
ATOM     24  CA  GLN     2       1.090  -3.350   9.610  1.00  0.00            
ATOM     25  HA  GLN     2       0.880  -3.250  10.580  1.00  0.00            
ATOM     26  CB  GLN     2       1.540  -2.010   9.040  1.00  0.00            
ATOM     27  HB1 GLN     2       1.800  -2.150   8.090  1.00  0.00            
ATOM     28  HB2 GLN     2       0.760  -1.380   9.090  1.00  0.00            
ATOM     29  CG  GLN     2       2.700  -1.380   9.770  1.00  0.00            
ATOM     30  HG1 GLN     2       3.510  -1.960   9.680  1.00  0.00            
ATOM     31  HG2 GLN     2       2.470  -1.280  10.740  1.00  0.00            
ATOM     32  CD  GLN     2       2.980  -0.020   9.180  1.00  0.00            
ATOM     33  OE1 GLN     2       2.630   0.260   8.030  1.00  0.00            
ATOM     34  NE2 GLN     2       3.640   0.820   9.940  1.00  0.00            
ATOM     35 1HE2 GLN     2       3.930   0.530  10.860  1.00  0.00            
ATOM     36 2HE2 GLN     2       3.860   1.740   9.610  1.00  0.00            
ATOM     37  C   GLN     2      -0.120  -3.830   8.850  1.00  0.00            
ATOM     38  O   GLN     2       0.020  -4.430   7.770  1.00  0.00            
ATOM     39  N   ARG     3      -1.310  -3.590   9.370  1.00  0.00            
ATOM     40  HN  ARG     3      -1.360  -3.120  10.250  1.00  0.00            
ATOM     41  CA  ARG     3      -2.550  -3.980   8.710  1.00  0.00            
ATOM     42  HA  ARG     3      -2.310  -4.290   7.790  1.00  0.00            
ATOM     43  CB  ARG     3      -3.240  -5.150   9.420  1.00  0.00            
ATOM     44  HB1 ARG     3      -3.420  -4.880  10.370  1.00  0.00            
ATOM     45  HB2 ARG     3      -4.110  -5.330   8.960  1.00  0.00            
ATOM     46  CG  ARG     3      -2.440  -6.440   9.440  1.00  0.00            
ATOM     47  HG1 ARG     3      -1.540  -6.260   9.840  1.00  0.00            
ATOM     48  HG2 ARG     3      -2.320  -6.760   8.500  1.00  0.00            
ATOM     49  CD  ARG     3      -3.150  -7.530  10.260  1.00  0.00            
ATOM     50  HD1 ARG     3      -3.630  -8.150   9.640  1.00  0.00            
ATOM     51  HD2 ARG     3      -3.800  -7.100  10.890  1.00  0.00            
ATOM     52  NE  ARG     3      -2.250  -8.360  11.080  1.00  0.00            
ATOM     53  HE  ARG     3      -1.270  -8.190  10.990  1.00  0.00            
ATOM     54  CZ  ARG     3      -2.620  -9.310  11.940  1.00  0.00            
ATOM     55  NH1 ARG     3      -3.890  -9.560  12.100  1.00  0.00            
ATOM     56 1HH1 ARG     3      -4.180 -10.290  12.730  1.00  0.00            
ATOM     57 2HH1 ARG     3      -4.580  -9.030  11.610  1.00  0.00            
ATOM     58  NH2 ARG     3      -1.720 -10.030  12.600  1.00  0.00            
ATOM     59 1HH2 ARG     3      -2.020 -10.750  13.220  1.00  0.00            
ATOM     60 2HH2 ARG     3      -0.750  -9.840  12.480  1.00  0.00            
ATOM     61  C   ARG     3      -3.460  -2.760   8.690  1.00  0.00            
ATOM     62  O   ARG     3      -3.590  -2.090   9.740  1.00  0.00            
ATOM     63  N   THR     4      -4.010  -2.390   7.550  1.00  0.00            
ATOM     64  HN  THR     4      -3.880  -2.970   6.740  1.00  0.00            
ATOM     65  CA  THR     4      -4.820  -1.170   7.430  1.00  0.00            
ATOM     66  HA  THR     4      -4.460  -0.470   8.050  1.00  0.00            
ATOM     67  CB  THR     4      -4.700  -0.650   5.990  1.00  0.00            
ATOM     68  HB  THR     4      -3.760  -0.720   5.650  1.00  0.00            
ATOM     69  OG1 THR     4      -4.980   0.750   5.950  1.00  0.00            
ATOM     70  HG1 THR     4      -4.890   1.080   5.010  1.00  0.00            
ATOM     71  CG2 THR     4      -5.590  -1.420   5.070  1.00  0.00            
ATOM     72 1HG2 THR     4      -5.500  -1.070   4.140  1.00  0.00            
ATOM     73 2HG2 THR     4      -5.340  -2.390   5.090  1.00  0.00            
ATOM     74 3HG2 THR     4      -6.540  -1.320   5.370  1.00  0.00            
ATOM     75  C   THR     4      -6.240  -1.440   7.900  1.00  0.00            
ATOM     76  O   THR     4      -6.770  -2.500   7.730  1.00  0.00            
ATOM     77  N   PRO     5      -6.870  -0.420   8.500  1.00  0.00            
ATOM     78  CD  PRO     5      -6.380   0.890   8.890  1.00  0.00            
ATOM     79  HD1 PRO     5      -5.920   1.330   8.120  1.00  0.00            
ATOM     80  HD2 PRO     5      -5.740   0.800   9.660  1.00  0.00            
ATOM     81  CA  PRO     5      -8.230  -0.670   8.960  1.00  0.00            
ATOM     82  HA  PRO     5      -8.190  -1.540   9.440  1.00  0.00            
ATOM     83  CB  PRO     5      -8.590   0.570   9.770  1.00  0.00            
ATOM     84  HB1 PRO     5      -9.530   0.840   9.600  1.00  0.00            
ATOM     85  HB2 PRO     5      -8.460   0.410  10.750  1.00  0.00            
ATOM     86  CG  PRO     5      -7.650   1.630   9.290  1.00  0.00            
ATOM     87  HG1 PRO     5      -7.460   2.280  10.020  1.00  0.00            
ATOM     88  HG2 PRO     5      -8.040   2.110   8.510  1.00  0.00            
ATOM     89  C   PRO     5      -9.280  -0.890   7.880  1.00  0.00            
ATOM     90  O   PRO     5      -9.280  -0.180   6.860  1.00  0.00            
ATOM     91  N   LYS     6     -10.210  -1.750   8.130  1.00  0.00            
ATOM     92  HN  LYS     6     -10.010  -2.410   8.860  1.00  0.00            
ATOM     93  CA  LYS     6     -11.510  -1.870   7.490  1.00  0.00            
ATOM     94  HA  LYS     6     -11.450  -1.680   6.510  1.00  0.00            
ATOM     95  CB  LYS     6     -12.050  -3.280   7.610  1.00  0.00            
ATOM     96  HB1 LYS     6     -12.130  -3.520   8.580  1.00  0.00            
ATOM     97  HB2 LYS     6     -12.960  -3.330   7.190  1.00  0.00            
ATOM     98  CG  LYS     6     -11.110  -4.280   6.920  1.00  0.00            
ATOM     99  HG1 LYS     6     -10.190  -4.160   7.280  1.00  0.00            
ATOM    100  HG2 LYS     6     -11.110  -4.100   5.930  1.00  0.00            
ATOM    101  CD  LYS     6     -11.520  -5.700   7.130  1.00  0.00            
ATOM    102  HD1 LYS     6     -11.770  -5.810   8.090  1.00  0.00            
ATOM    103  HD2 LYS     6     -10.730  -6.280   6.920  1.00  0.00            
ATOM    104  CE  LYS     6     -12.690  -6.130   6.270  1.00  0.00            
ATOM    105  HE1 LYS     6     -12.350  -6.500   5.400  1.00  0.00            
ATOM    106  HE2 LYS     6     -13.270  -5.340   6.080  1.00  0.00            
ATOM    107  NZ  LYS     6     -13.490  -7.170   6.950  1.00  0.00            
ATOM    108  HZ1 LYS     6     -12.920  -7.970   7.140  1.00  0.00            
ATOM    109  HZ2 LYS     6     -13.850  -6.810   7.810  1.00  0.00            
ATOM    110  HZ3 LYS     6     -14.250  -7.450   6.360  1.00  0.00            
ATOM    111  C   LYS     6     -12.390  -0.870   8.200  1.00  0.00            
ATOM    112  O   LYS     6     -12.150  -0.620   9.440  1.00  0.00            
ATOM    113  N   ILE     7     -13.330  -0.270   7.510  1.00  0.00            
ATOM    114  HN  ILE     7     -13.480  -0.550   6.560  1.00  0.00            
ATOM    115  CA  ILE     7     -14.180   0.790   8.060  1.00  0.00            
ATOM    116  HA  ILE     7     -14.110   0.760   9.050  1.00  0.00            
ATOM    117  CB  ILE     7     -13.730   2.180   7.560  1.00  0.00            
ATOM    118  HB  ILE     7     -13.830   2.230   6.560  1.00  0.00            
ATOM    119  CG2 ILE     7     -14.600   3.260   8.190  1.00  0.00            
ATOM    120 1HG2 ILE     7     -14.300   4.160   7.860  1.00  0.00            
ATOM    121 2HG2 ILE     7     -15.550   3.110   7.930  1.00  0.00            
ATOM    122 3HG2 ILE     7     -14.510   3.220   9.180  1.00  0.00            
ATOM    123  CG1 ILE     7     -12.250   2.430   7.860  1.00  0.00            
ATOM    124 1HG1 ILE     7     -11.750   1.580   7.680  1.00  0.00            
ATOM    125 2HG1 ILE     7     -12.170   2.660   8.830  1.00  0.00            
ATOM    126  CD  ILE     7     -11.620   3.540   7.030  1.00  0.00            
ATOM    127  HD1 ILE     7     -10.660   3.640   7.280  1.00  0.00            
ATOM    128  HD2 ILE     7     -11.690   3.320   6.060  1.00  0.00            
ATOM    129  HD3 ILE     7     -12.100   4.400   7.210  1.00  0.00            
ATOM    130  C   ILE     7     -15.610   0.520   7.650  1.00  0.00            
ATOM    131  O   ILE     7     -15.870   0.350   6.410  1.00  0.00            
ATOM    132  N   GLN     8     -16.560   0.520   8.540  1.00  0.00            
ATOM    133  HN  GLN     8     -16.300   0.530   9.500  1.00  0.00            
ATOM    134  CA  GLN     8     -18.000   0.500   8.230  1.00  0.00            
ATOM    135  HA  GLN     8     -18.060   0.650   7.240  1.00  0.00            
ATOM    136  CB  GLN     8     -18.660  -0.840   8.550  1.00  0.00            
ATOM    137  HB1 GLN     8     -18.570  -1.000   9.540  1.00  0.00            
ATOM    138  HB2 GLN     8     -19.630  -0.780   8.310  1.00  0.00            
ATOM    139  CG  GLN     8     -18.060  -2.030   7.820  1.00  0.00            
ATOM    140  HG1 GLN     8     -17.140  -2.210   8.180  1.00  0.00            
ATOM    141  HG2 GLN     8     -18.000  -1.820   6.850  1.00  0.00            
ATOM    142  CD  GLN     8     -18.920  -3.240   8.020  1.00  0.00            
ATOM    143  OE1 GLN     8     -20.070  -3.260   7.590  1.00  0.00            
ATOM    144  NE2 GLN     8     -18.420  -4.260   8.680  1.00  0.00            
ATOM    145 1HE2 GLN     8     -17.490  -4.220   9.040  1.00  0.00            
ATOM    146 2HE2 GLN     8     -18.970  -5.080   8.820  1.00  0.00            
ATOM    147  C   GLN     8     -18.680   1.590   8.980  1.00  0.00            
ATOM    148  O   GLN     8     -18.420   1.770  10.190  1.00  0.00            
ATOM    149  N   VAL     9     -19.600   2.310   8.350  1.00  0.00            
ATOM    150  HN  VAL     9     -19.780   2.100   7.390  1.00  0.00            
ATOM    151  CA  VAL     9     -20.360   3.390   8.990  1.00  0.00            
ATOM    152  HA  VAL     9     -20.120   3.450   9.960  1.00  0.00            
ATOM    153  CB  VAL     9     -20.020   4.720   8.310  1.00  0.00            
ATOM    154  HB  VAL     9     -20.330   4.690   7.360  1.00  0.00            
ATOM    155  CG1 VAL     9     -20.750   5.860   8.990  1.00  0.00            
ATOM    156 1HG1 VAL     9     -20.520   6.720   8.540  1.00  0.00            
ATOM    157 2HG1 VAL     9     -21.730   5.710   8.930  1.00  0.00            
ATOM    158 3HG1 VAL     9     -20.470   5.900   9.960  1.00  0.00            
ATOM    159  CG2 VAL     9     -18.550   4.970   8.210  1.00  0.00            
ATOM    160 1HG2 VAL     9     -18.390   5.850   7.760  1.00  0.00            
ATOM    161 2HG2 VAL     9     -18.140   4.980   9.120  1.00  0.00            
ATOM    162 3HG2 VAL     9     -18.130   4.240   7.670  1.00  0.00            
ATOM    163  C   VAL     9     -21.810   3.030   8.830  1.00  0.00            
ATOM    164  O   VAL     9     -22.250   2.740   7.680  1.00  0.00            
ATOM    165  N   TYR    10     -22.570   3.100   9.880  1.00  0.00            
ATOM    166  HN  TYR    10     -22.240   3.540  10.710  1.00  0.00            
ATOM    167  CA  TYR    10     -23.940   2.520   9.860  1.00  0.00            
ATOM    168  HA  TYR    10     -24.420   2.860   9.050  1.00  0.00            
ATOM    169  CB  TYR    10     -23.890   0.990   9.760  1.00  0.00            
ATOM    170  HB1 TYR    10     -24.820   0.630   9.800  1.00  0.00            
ATOM    171  HB2 TYR    10     -23.470   0.740   8.890  1.00  0.00            
ATOM    172  CG  TYR    10     -23.080   0.340  10.880  1.00  0.00            
ATOM    173  CD1 TYR    10     -21.700   0.310  10.840  1.00  0.00            
ATOM    174  HD1 TYR    10     -21.230   0.700  10.050  1.00  0.00            
ATOM    175  CE1 TYR    10     -20.960  -0.250  11.880  1.00  0.00            
ATOM    176  HE1 TYR    10     -19.960  -0.230  11.850  1.00  0.00            
ATOM    177  CZ  TYR    10     -21.610  -0.830  12.940  1.00  0.00            
ATOM    178  OH  TYR    10     -20.800  -1.390  13.930  1.00  0.00            
ATOM    179  HH  TYR    10     -21.370  -1.780  14.650  1.00  0.00            
ATOM    180  CD2 TYR    10     -23.710  -0.190  11.980  1.00  0.00            
ATOM    181  HD2 TYR    10     -24.700  -0.110  12.060  1.00  0.00            
ATOM    182  CE2 TYR    10     -23.000  -0.850  12.990  1.00  0.00            
ATOM    183  HE2 TYR    10     -23.490  -1.320  13.730  1.00  0.00            
ATOM    184  C   TYR    10     -24.680   2.990  11.090  1.00  0.00            
ATOM    185  O   TYR    10     -24.080   3.540  12.050  1.00  0.00            
ATOM    186  N   SER    11     -25.980   2.750  11.170  1.00  0.00            
ATOM    187  HN  SER    11     -26.420   2.300  10.390  1.00  0.00            
ATOM    188  CA  SER    11     -26.790   3.080  12.320  1.00  0.00            
ATOM    189  HA  SER    11     -26.220   3.700  12.870  1.00  0.00            
ATOM    190  CB  SER    11     -28.040   3.800  11.870  1.00  0.00            
ATOM    191  HB1 SER    11     -27.800   4.650  11.400  1.00  0.00            
ATOM    192  HB2 SER    11     -28.620   4.010  12.660  1.00  0.00            
ATOM    193  OG  SER    11     -28.810   3.010  10.970  1.00  0.00            
ATOM    194  HG1 SER    11     -29.060   2.150  11.420  1.00  0.00            
ATOM    195  C   SER    11     -27.140   1.870  13.180  1.00  0.00            
ATOM    196  O   SER    11     -27.180   0.730  12.690  1.00  0.00            
ATOM    197  N   ARG    12     -27.350   2.130  14.450  1.00  0.00            
ATOM    198  HN  ARG    12     -27.270   3.070  14.770  1.00  0.00            
ATOM    199  CA  ARG    12     -27.700   1.060  15.400  1.00  0.00            
ATOM    200  HA  ARG    12     -26.970   0.380  15.360  1.00  0.00            
ATOM    201  CB  ARG    12     -27.800   1.620  16.830  1.00  0.00            
ATOM    202  HB1 ARG    12     -26.890   1.930  17.110  1.00  0.00            
ATOM    203  HB2 ARG    12     -28.430   2.390  16.820  1.00  0.00            
ATOM    204  CG  ARG    12     -28.290   0.620  17.850  1.00  0.00            
ATOM    205  HG1 ARG    12     -27.690  -0.190  17.830  1.00  0.00            
ATOM    206  HG2 ARG    12     -29.220   0.350  17.620  1.00  0.00            
ATOM    207  CD  ARG    12     -28.280   1.170  19.250  1.00  0.00            
ATOM    208  HD1 ARG    12     -28.620   0.470  19.890  1.00  0.00            
ATOM    209  HD2 ARG    12     -28.880   1.970  19.290  1.00  0.00            
ATOM    210  NE  ARG    12     -26.970   1.580  19.710  1.00  0.00            
ATOM    211  HE  ARG    12     -26.180   1.430  19.110  1.00  0.00            
ATOM    212  CZ  ARG    12     -26.750   2.140  20.890  1.00  0.00            
ATOM    213  NH1 ARG    12     -27.750   2.320  21.750  1.00  0.00            
ATOM    214 1HH1 ARG    12     -27.580   2.760  22.630  1.00  0.00            
ATOM    215 2HH1 ARG    12     -28.680   2.020  21.520  1.00  0.00            
ATOM    216  NH2 ARG    12     -25.550   2.550  21.230  1.00  0.00            
ATOM    217 1HH2 ARG    12     -25.400   2.980  22.120  1.00  0.00            
ATOM    218 2HH2 ARG    12     -24.780   2.430  20.600  1.00  0.00            
ATOM    219  C   ARG    12     -29.030   0.450  14.990  1.00  0.00            
ATOM    220  O   ARG    12     -29.200  -0.770  15.060  1.00  0.00            
ATOM    221  N   HIS    13     -30.010   1.340  14.760  1.00  0.00            
ATOM    222  HN  HIS    13     -29.800   2.310  14.840  1.00  0.00            
ATOM    223  CA  HIS    13     -31.390   0.940  14.400  1.00  0.00            
ATOM    224  HA  HIS    13     -31.470  -0.050  14.510  1.00  0.00            
ATOM    225  CB  HIS    13     -32.420   1.630  15.300  1.00  0.00            
ATOM    226  HB1 HIS    13     -32.400   2.620  15.120  1.00  0.00            
ATOM    227  HB2 HIS    13     -33.330   1.270  15.100  1.00  0.00            
ATOM    228  ND1 HIS    13     -32.330   0.230  17.390  1.00  0.00            
ATOM    229  CG  HIS    13     -32.170   1.450  16.750  1.00  0.00            
ATOM    230  CE1 HIS    13     -32.030   0.360  18.660  1.00  0.00            
ATOM    231  HE1 HIS    13     -32.020  -0.380  19.340  1.00  0.00            
ATOM    232  NE2 HIS    13     -31.750   1.630  18.890  1.00  0.00            
ATOM    233  HE2 HIS    13     -31.520   2.030  19.780  1.00  0.00            
ATOM    234  CD2 HIS    13     -31.810   2.330  17.720  1.00  0.00            
ATOM    235  HD2 HIS    13     -31.640   3.300  17.600  1.00  0.00            
ATOM    236  C   HIS    13     -31.610   1.330  12.960  1.00  0.00            
ATOM    237  O   HIS    13     -30.950   2.220  12.410  1.00  0.00            
ATOM    238  N   PRO    14     -32.620   0.740  12.300  1.00  0.00            
ATOM    239  CD  PRO    14     -33.530  -0.300  12.840  1.00  0.00            
ATOM    240  HD1 PRO    14     -34.280   0.110  13.360  1.00  0.00            
ATOM    241  HD2 PRO    14     -33.040  -0.950  13.410  1.00  0.00            
ATOM    242  CA  PRO    14     -32.960   1.180  10.950  1.00  0.00            
ATOM    243  HA  PRO    14     -32.180   1.080  10.330  1.00  0.00            
ATOM    244  CB  PRO    14     -34.180   0.280  10.610  1.00  0.00            
ATOM    245  HB1 PRO    14     -35.040   0.750  10.800  1.00  0.00            
ATOM    246  HB2 PRO    14     -34.160  -0.020   9.660  1.00  0.00            
ATOM    247  CG  PRO    14     -34.010  -0.930  11.550  1.00  0.00            
ATOM    248  HG1 PRO    14     -33.340  -1.580  11.200  1.00  0.00            
ATOM    249  HG2 PRO    14     -34.880  -1.400  11.690  1.00  0.00            
ATOM    250  C   PRO    14     -33.280   2.690  10.880  1.00  0.00            
ATOM    251  O   PRO    14     -33.930   3.170  11.760  1.00  0.00            
ATOM    252  N   ALA    15     -32.710   3.360   9.890  1.00  0.00            
ATOM    253  HN  ALA    15     -32.230   2.850   9.180  1.00  0.00            
ATOM    254  CA  ALA    15     -32.750   4.830   9.770  1.00  0.00            
ATOM    255  HA  ALA    15     -32.440   5.200  10.640  1.00  0.00            
ATOM    256  CB  ALA    15     -31.830   5.310   8.670  1.00  0.00            
ATOM    257  HB1 ALA    15     -31.880   6.310   8.610  1.00  0.00            
ATOM    258  HB2 ALA    15     -30.900   5.030   8.870  1.00  0.00            
ATOM    259  HB3 ALA    15     -32.120   4.910   7.800  1.00  0.00            
ATOM    260  C   ALA    15     -34.170   5.270   9.440  1.00  0.00            
ATOM    261  O   ALA    15     -34.700   4.730   8.440  1.00  0.00            
ATOM    262  N   GLU    16     -34.680   6.190  10.240  1.00  0.00            
ATOM    263  HN  GLU    16     -34.170   6.450  11.060  1.00  0.00            
ATOM    264  CA  GLU    16     -35.980   6.880   9.980  1.00  0.00            
ATOM    265  HA  GLU    16     -36.320   6.680   9.060  1.00  0.00            
ATOM    266  CB  GLU    16     -37.010   6.350  10.970  1.00  0.00            
ATOM    267  HB1 GLU    16     -36.980   5.350  10.970  1.00  0.00            
ATOM    268  HB2 GLU    16     -36.780   6.690  11.880  1.00  0.00            
ATOM    269  CG  GLU    16     -38.430   6.780  10.670  1.00  0.00            
ATOM    270  HG1 GLU    16     -38.630   6.560   9.710  1.00  0.00            
ATOM    271  HG2 GLU    16     -38.500   7.770  10.800  1.00  0.00            
ATOM    272  CD  GLU    16     -39.490   6.110  11.530  1.00  0.00            
ATOM    273  OE1 GLU    16     -39.270   4.960  12.010  1.00  0.00            
ATOM    274  OE2 GLU    16     -40.540   6.740  11.750  1.00  0.00            
ATOM    275  C   GLU    16     -35.720   8.380  10.120  1.00  0.00            
ATOM    276  O   GLU    16     -35.340   8.800  11.200  1.00  0.00            
ATOM    277  N   ASN    17     -35.940   9.160   9.060  1.00  0.00            
ATOM    278  HN  ASN    17     -36.250   8.740   8.210  1.00  0.00            
ATOM    279  CA  ASN    17     -35.730  10.630   9.100  1.00  0.00            
ATOM    280  HA  ASN    17     -34.760  10.810   9.230  1.00  0.00            
ATOM    281  CB  ASN    17     -36.100  11.280   7.770  1.00  0.00            
ATOM    282  HB1 ASN    17     -36.970  10.910   7.450  1.00  0.00            
ATOM    283  HB2 ASN    17     -36.190  12.270   7.900  1.00  0.00            
ATOM    284  CG  ASN    17     -35.050  11.030   6.720  1.00  0.00            
ATOM    285  OD1 ASN    17     -33.900  10.690   7.030  1.00  0.00            
ATOM    286  ND2 ASN    17     -35.430  11.170   5.460  1.00  0.00            
ATOM    287 1HD2 ASN    17     -36.370  11.430   5.250  1.00  0.00            
ATOM    288 2HD2 ASN    17     -34.770  11.010   4.720  1.00  0.00            
ATOM    289  C   ASN    17     -36.520  11.200  10.280  1.00  0.00            
ATOM    290  O   ASN    17     -37.710  10.810  10.430  1.00  0.00            
ATOM    291  N   GLY    18     -35.860  12.040  11.080  1.00  0.00            
ATOM    292  HN  GLY    18     -34.900  12.200  10.870  1.00  0.00            
ATOM    293  CA  GLY    18     -36.420  12.740  12.240  1.00  0.00            
ATOM    294  HA1 GLY    18     -37.340  13.050  12.000  1.00  0.00            
ATOM    295  HA2 GLY    18     -35.840  13.530  12.430  1.00  0.00            
ATOM    296  C   GLY    18     -36.510  11.880  13.480  1.00  0.00            
ATOM    297  O   GLY    18     -36.950  12.370  14.490  1.00  0.00            
ATOM    298  N   LYS    19     -36.010  10.630  13.450  1.00  0.00            
ATOM    299  HN  LYS    19     -35.630  10.270  12.600  1.00  0.00            
ATOM    300  CA  LYS    19     -36.030   9.790  14.670  1.00  0.00            
ATOM    301  HA  LYS    19     -36.600  10.330  15.290  1.00  0.00            
ATOM    302  CB  LYS    19     -36.680   8.420  14.490  1.00  0.00            
ATOM    303  HB1 LYS    19     -37.500   8.520  13.920  1.00  0.00            
ATOM    304  HB2 LYS    19     -36.030   7.810  14.030  1.00  0.00            
ATOM    305  CG  LYS    19     -37.070   7.810  15.830  1.00  0.00            
ATOM    306  HG1 LYS    19     -37.970   8.170  16.080  1.00  0.00            
ATOM    307  HG2 LYS    19     -36.400   8.100  16.510  1.00  0.00            
ATOM    308  CD  LYS    19     -37.140   6.300  15.880  1.00  0.00            
ATOM    309  HD1 LYS    19     -37.180   6.020  16.840  1.00  0.00            
ATOM    310  HD2 LYS    19     -36.320   5.930  15.450  1.00  0.00            
ATOM    311  CE  LYS    19     -38.350   5.730  15.170  1.00  0.00            
ATOM    312  HE1 LYS    19     -38.380   6.070  14.230  1.00  0.00            
ATOM    313  HE2 LYS    19     -39.180   6.000  15.650  1.00  0.00            
ATOM    314  NZ  LYS    19     -38.290   4.240  15.120  1.00  0.00            
ATOM    315  HZ1 LYS    19     -37.460   3.960  14.640  1.00  0.00            
ATOM    316  HZ2 LYS    19     -38.280   3.880  16.050  1.00  0.00            
ATOM    317  HZ3 LYS    19     -39.090   3.900  14.630  1.00  0.00            
ATOM    318  C   LYS    19     -34.610   9.580  15.200  1.00  0.00            
ATOM    319  O   LYS    19     -33.710   9.120  14.450  1.00  0.00            
ATOM    320  N   SER    20     -34.440   9.800  16.480  1.00  0.00            
ATOM    321  HN  SER    20     -35.240  10.090  17.010  1.00  0.00            
ATOM    322  CA  SER    20     -33.150   9.670  17.200  1.00  0.00            
ATOM    323  HA  SER    20     -32.520  10.330  16.780  1.00  0.00            
ATOM    324  CB  SER    20     -33.270  10.030  18.640  1.00  0.00            
ATOM    325  HB1 SER    20     -33.740   9.310  19.140  1.00  0.00            
ATOM    326  HB2 SER    20     -33.760  10.890  18.740  1.00  0.00            
ATOM    327  OG  SER    20     -31.960  10.180  19.180  1.00  0.00            
ATOM    328  HG1 SER    20     -31.470  10.900  18.680  1.00  0.00            
ATOM    329  C   SER    20     -32.620   8.230  17.080  1.00  0.00            
ATOM    330  O   SER    20     -33.360   7.270  17.200  1.00  0.00            
ATOM    331  N   ASN    21     -31.310   8.110  16.890  1.00  0.00            
ATOM    332  HN  ASN    21     -30.750   8.930  16.950  1.00  0.00            
ATOM    333  CA  ASN    21     -30.650   6.820  16.590  1.00  0.00            
ATOM    334  HA  ASN    21     -31.080   6.050  17.050  1.00  0.00            
ATOM    335  CB  ASN    21     -30.750   6.610  15.090  1.00  0.00            
ATOM    336  HB1 ASN    21     -31.640   6.980  14.790  1.00  0.00            
ATOM    337  HB2 ASN    21     -30.010   7.130  14.660  1.00  0.00            
ATOM    338  CG  ASN    21     -30.660   5.180  14.600  1.00  0.00            
ATOM    339  OD1 ASN    21     -29.930   4.320  15.180  1.00  0.00            
ATOM    340  ND2 ASN    21     -31.260   4.930  13.450  1.00  0.00            
ATOM    341 1HD2 ASN    21     -31.730   5.660  12.960  1.00  0.00            
ATOM    342 2HD2 ASN    21     -31.240   4.010  13.060  1.00  0.00            
ATOM    343  C   ASN    21     -29.200   6.970  17.060  1.00  0.00            
ATOM    344  O   ASN    21     -28.850   7.940  17.770  1.00  0.00            
ATOM    345  N   PHE    22     -28.370   5.960  16.760  1.00  0.00            
ATOM    346  HN  PHE    22     -28.750   5.130  16.360  1.00  0.00            
ATOM    347  CA  PHE    22     -26.910   6.070  16.990  1.00  0.00            
ATOM    348  HA  PHE    22     -26.700   6.990  17.310  1.00  0.00            
ATOM    349  CB  PHE    22     -26.480   5.070  18.060  1.00  0.00            
ATOM    350  HB1 PHE    22     -27.000   4.220  17.940  1.00  0.00            
ATOM    351  HB2 PHE    22     -25.500   4.870  17.930  1.00  0.00            
ATOM    352  CG  PHE    22     -26.670   5.520  19.470  1.00  0.00            
ATOM    353  CD1 PHE    22     -27.910   5.350  20.080  1.00  0.00            
ATOM    354  HD1 PHE    22     -28.650   4.930  19.560  1.00  0.00            
ATOM    355  CE1 PHE    22     -28.120   5.740  21.400  1.00  0.00            
ATOM    356  HE1 PHE    22     -29.000   5.560  21.840  1.00  0.00            
ATOM    357  CZ  PHE    22     -27.120   6.390  22.090  1.00  0.00            
ATOM    358  HZ  PHE    22     -27.290   6.710  23.020  1.00  0.00            
ATOM    359  CD2 PHE    22     -25.660   6.180  20.180  1.00  0.00            
ATOM    360  HD2 PHE    22     -24.790   6.370  19.740  1.00  0.00            
ATOM    361  CE2 PHE    22     -25.880   6.590  21.500  1.00  0.00            
ATOM    362  HE2 PHE    22     -25.140   7.010  22.020  1.00  0.00            
ATOM    363  C   PHE    22     -26.190   5.840  15.700  1.00  0.00            
ATOM    364  O   PHE    22     -26.530   4.920  14.930  1.00  0.00            
ATOM    365  N   LEU    23     -25.200   6.660  15.440  1.00  0.00            
ATOM    366  HN  LEU    23     -25.040   7.410  16.080  1.00  0.00            
ATOM    367  CA  LEU    23     -24.310   6.560  14.280  1.00  0.00            
ATOM    368  HA  LEU    23     -24.750   6.050  13.540  1.00  0.00            
ATOM    369  CB  LEU    23     -23.990   7.960  13.780  1.00  0.00            
ATOM    370  HB1 LEU    23     -24.840   8.370  13.460  1.00  0.00            
ATOM    371  HB2 LEU    23     -23.630   8.490  14.550  1.00  0.00            
ATOM    372  CG  LEU    23     -22.980   8.010  12.650  1.00  0.00            
ATOM    373  HG  LEU    23     -22.180   7.480  12.930  1.00  0.00            
ATOM    374  CD1 LEU    23     -23.520   7.380  11.400  1.00  0.00            
ATOM    375 1HD1 LEU    23     -22.820   7.430  10.680  1.00  0.00            
ATOM    376 2HD1 LEU    23     -23.740   6.420  11.580  1.00  0.00            
ATOM    377 3HD1 LEU    23     -24.340   7.870  11.110  1.00  0.00            
ATOM    378  CD2 LEU    23     -22.560   9.430  12.400  1.00  0.00            
ATOM    379 1HD2 LEU    23     -21.890   9.450  11.650  1.00  0.00            
ATOM    380 2HD2 LEU    23     -23.360   9.970  12.140  1.00  0.00            
ATOM    381 3HD2 LEU    23     -22.150   9.810  13.220  1.00  0.00            
ATOM    382  C   LEU    23     -23.060   5.850  14.770  1.00  0.00            
ATOM    383  O   LEU    23     -22.440   6.280  15.770  1.00  0.00            
ATOM    384  N   ASN    24     -22.690   4.820  14.060  1.00  0.00            
ATOM    385  HN  ASN    24     -23.200   4.620  13.220  1.00  0.00            
ATOM    386  CA  ASN    24     -21.570   3.920  14.400  1.00  0.00            
ATOM    387  HA  ASN    24     -21.200   4.230  15.270  1.00  0.00            
ATOM    388  CB  ASN    24     -22.040   2.480  14.490  1.00  0.00            
ATOM    389  HB1 ASN    24     -22.560   2.260  13.660  1.00  0.00            
ATOM    390  HB2 ASN    24     -21.240   1.880  14.550  1.00  0.00            
ATOM    391  CG  ASN    24     -22.910   2.220  15.670  1.00  0.00            
ATOM    392  OD1 ASN    24     -22.810   2.830  16.690  1.00  0.00            
ATOM    393  ND2 ASN    24     -23.800   1.240  15.570  1.00  0.00            
ATOM    394 1HD2 ASN    24     -23.870   0.700  14.730  1.00  0.00            
ATOM    395 2HD2 ASN    24     -24.400   1.040  16.350  1.00  0.00            
ATOM    396  C   ASN    24     -20.530   4.010  13.340  1.00  0.00            
ATOM    397  O   ASN    24     -20.840   3.980  12.120  1.00  0.00            
ATOM    398  N   CYS    25     -19.270   4.010  13.730  1.00  0.00            
ATOM    399  HN  CYS    25     -19.070   4.200  14.700  1.00  0.00            
ATOM    400  CA  CYS    25     -18.160   3.740  12.850  1.00  0.00            
ATOM    401  HA  CYS    25     -18.560   3.480  11.970  1.00  0.00            
ATOM    402  CB  CYS    25     -17.300   4.980  12.640  1.00  0.00            
ATOM    403  HB1 CYS    25     -16.950   5.200  13.550  1.00  0.00            
ATOM    404  HB2 CYS    25     -17.940   5.680  12.350  1.00  0.00            
ATOM    405  SG  CYS    25     -15.980   4.720  11.450  1.00  0.00            
ATOM    406  C   CYS    25     -17.320   2.630  13.460  1.00  0.00            
ATOM    407  O   CYS    25     -16.780   2.800  14.590  1.00  0.00            
ATOM    408  N   TYR    26     -17.320   1.500  12.790  1.00  0.00            
ATOM    409  HN  TYR    26     -17.820   1.460  11.920  1.00  0.00            
ATOM    410  CA  TYR    26     -16.620   0.300  13.250  1.00  0.00            
ATOM    411  HA  TYR    26     -16.420   0.420  14.230  1.00  0.00            
ATOM    412  CB  TYR    26     -17.480  -0.920  13.080  1.00  0.00            
ATOM    413  HB1 TYR    26     -18.340  -0.770  13.560  1.00  0.00            
ATOM    414  HB2 TYR    26     -17.670  -1.030  12.100  1.00  0.00            
ATOM    415  CG  TYR    26     -16.880  -2.200  13.580  1.00  0.00            
ATOM    416  CD1 TYR    26     -16.530  -2.360  14.930  1.00  0.00            
ATOM    417  HD1 TYR    26     -16.620  -1.580  15.560  1.00  0.00            
ATOM    418  CE1 TYR    26     -16.050  -3.570  15.400  1.00  0.00            
ATOM    419  HE1 TYR    26     -15.820  -3.680  16.370  1.00  0.00            
ATOM    420  CZ  TYR    26     -15.890  -4.610  14.520  1.00  0.00            
ATOM    421  OH  TYR    26     -15.390  -5.790  15.070  1.00  0.00            
ATOM    422  HH  TYR    26     -15.310  -6.480  14.360  1.00  0.00            
ATOM    423  CD2 TYR    26     -16.750  -3.280  12.760  1.00  0.00            
ATOM    424  HD2 TYR    26     -17.020  -3.200  11.800  1.00  0.00            
ATOM    425  CE2 TYR    26     -16.250  -4.480  13.210  1.00  0.00            
ATOM    426  HE2 TYR    26     -16.170  -5.260  12.590  1.00  0.00            
ATOM    427  C   TYR    26     -15.330   0.160  12.500  1.00  0.00            
ATOM    428  O   TYR    26     -15.380   0.070  11.240  1.00  0.00            
ATOM    429  N   VAL    27     -14.220   0.230  13.160  1.00  0.00            
ATOM    430  HN  VAL    27     -14.260   0.400  14.140  1.00  0.00            
ATOM    431  CA  VAL    27     -12.900   0.060  12.530  1.00  0.00            
ATOM    432  HA  VAL    27     -13.030   0.040  11.540  1.00  0.00            
ATOM    433  CB  VAL    27     -11.960   1.220  12.840  1.00  0.00            
ATOM    434  HB  VAL    27     -11.040   0.920  12.600  1.00  0.00            
ATOM    435  CG1 VAL    27     -12.380   2.410  11.990  1.00  0.00            
ATOM    436 1HG1 VAL    27     -11.770   3.190  12.180  1.00  0.00            
ATOM    437 2HG1 VAL    27     -12.320   2.170  11.020  1.00  0.00            
ATOM    438 3HG1 VAL    27     -13.320   2.670  12.210  1.00  0.00            
ATOM    439  CG2 VAL    27     -11.810   1.590  14.300  1.00  0.00            
ATOM    440 1HG2 VAL    27     -11.180   2.360  14.390  1.00  0.00            
ATOM    441 2HG2 VAL    27     -12.710   1.840  14.670  1.00  0.00            
ATOM    442 3HG2 VAL    27     -11.450   0.800  14.800  1.00  0.00            
ATOM    443  C   VAL    27     -12.330  -1.260  12.990  1.00  0.00            
ATOM    444  O   VAL    27     -12.390  -1.570  14.210  1.00  0.00            
ATOM    445  N   SER    28     -11.830  -2.080  12.110  1.00  0.00            
ATOM    446  HN  SER    28     -11.730  -1.770  11.160  1.00  0.00            
ATOM    447  CA  SER    28     -11.390  -3.440  12.480  1.00  0.00            
ATOM    448  HA  SER    28     -11.090  -3.430  13.430  1.00  0.00            
ATOM    449  CB  SER    28     -12.510  -4.380  12.420  1.00  0.00            
ATOM    450  HB1 SER    28     -13.250  -4.060  13.020  1.00  0.00            
ATOM    451  HB2 SER    28     -12.210  -5.280  12.730  1.00  0.00            
ATOM    452  OG  SER    28     -13.000  -4.480  11.070  1.00  0.00            
ATOM    453  HG1 SER    28     -12.270  -4.800  10.470  1.00  0.00            
ATOM    454  C   SER    28     -10.250  -3.870  11.600  1.00  0.00            
ATOM    455  O   SER    28      -9.920  -3.200  10.550  1.00  0.00            
ATOM    456  N   GLY    29      -9.610  -4.940  11.970  1.00  0.00            
ATOM    457  HN  GLY    29      -9.810  -5.350  12.860  1.00  0.00            
ATOM    458  CA  GLY    29      -8.610  -5.560  11.100  1.00  0.00            
ATOM    459  HA1 GLY    29      -8.980  -5.590  10.170  1.00  0.00            
ATOM    460  HA2 GLY    29      -8.450  -6.490  11.420  1.00  0.00            
ATOM    461  C   GLY    29      -7.310  -4.820  11.080  1.00  0.00            
ATOM    462  O   GLY    29      -6.450  -5.120  10.200  1.00  0.00            
ATOM    463  N   PHE    30      -7.040  -3.900  11.990  1.00  0.00            
ATOM    464  HN  PHE    30      -7.650  -3.790  12.780  1.00  0.00            
ATOM    465  CA  PHE    30      -5.850  -3.040  11.890  1.00  0.00            
ATOM    466  HA  PHE    30      -5.500  -3.210  10.970  1.00  0.00            
ATOM    467  CB  PHE    30      -6.230  -1.570  11.990  1.00  0.00            
ATOM    468  HB1 PHE    30      -5.390  -1.030  11.890  1.00  0.00            
ATOM    469  HB2 PHE    30      -6.850  -1.360  11.230  1.00  0.00            
ATOM    470  CG  PHE    30      -6.910  -1.130  13.270  1.00  0.00            
ATOM    471  CD1 PHE    30      -8.290  -1.230  13.370  1.00  0.00            
ATOM    472  HD1 PHE    30      -8.830  -1.580  12.600  1.00  0.00            
ATOM    473  CE1 PHE    30      -8.930  -0.830  14.530  1.00  0.00            
ATOM    474  HE1 PHE    30      -9.920  -0.950  14.620  1.00  0.00            
ATOM    475  CZ  PHE    30      -8.220  -0.290  15.560  1.00  0.00            
ATOM    476  HZ  PHE    30      -8.680   0.010  16.390  1.00  0.00            
ATOM    477  CD2 PHE    30      -6.190  -0.600  14.310  1.00  0.00            
ATOM    478  HD2 PHE    30      -5.190  -0.530  14.240  1.00  0.00            
ATOM    479  CE2 PHE    30      -6.840  -0.170  15.450  1.00  0.00            
ATOM    480  HE2 PHE    30      -6.310   0.240  16.200  1.00  0.00            
ATOM    481  C   PHE    30      -4.780  -3.430  12.910  1.00  0.00            
ATOM    482  O   PHE    30      -5.010  -4.090  13.960  1.00  0.00            
ATOM    483  N   HIS    31      -3.570  -3.030  12.630  1.00  0.00            
ATOM    484  HN  HIS    31      -3.430  -2.540  11.770  1.00  0.00            
ATOM    485  CA  HIS    31      -2.400  -3.260  13.480  1.00  0.00            
ATOM    486  HA  HIS    31      -2.630  -3.080  14.440  1.00  0.00            
ATOM    487  CB  HIS    31      -1.950  -4.730  13.330  1.00  0.00            
ATOM    488  HB1 HIS    31      -2.730  -5.290  13.050  1.00  0.00            
ATOM    489  HB2 HIS    31      -1.230  -4.780  12.640  1.00  0.00            
ATOM    490  ND1 HIS    31      -0.270  -4.910  15.170  1.00  0.00            
ATOM    491  CG  HIS    31      -1.400  -5.320  14.570  1.00  0.00            
ATOM    492  CE1 HIS    31      -0.100  -5.600  16.320  1.00  0.00            
ATOM    493  HE1 HIS    31       0.680  -5.510  16.950  1.00  0.00            
ATOM    494  NE2 HIS    31      -1.120  -6.390  16.480  1.00  0.00            
ATOM    495  HE2 HIS    31      -1.270  -7.020  17.240  1.00  0.00            
ATOM    496  CD2 HIS    31      -1.960  -6.220  15.430  1.00  0.00            
ATOM    497  HD2 HIS    31      -2.850  -6.670  15.300  1.00  0.00            
ATOM    498  C   HIS    31      -1.330  -2.280  13.030  1.00  0.00            
ATOM    499  O   HIS    31      -1.070  -2.150  11.800  1.00  0.00            
ATOM    500  N   PRO    32      -0.650  -1.560  13.900  1.00  0.00            
ATOM    501  CD  PRO    32       0.460  -0.680  13.500  1.00  0.00            
ATOM    502  HD1 PRO    32       0.170  -0.090  12.740  1.00  0.00            
ATOM    503  HD2 PRO    32       1.250  -1.230  13.220  1.00  0.00            
ATOM    504  CA  PRO    32      -0.790  -1.540  15.350  1.00  0.00            
ATOM    505  HA  PRO    32      -0.890  -2.480  15.690  1.00  0.00            
ATOM    506  CB  PRO    32       0.490  -0.830  15.860  1.00  0.00            
ATOM    507  HB1 PRO    32       0.330  -0.350  16.720  1.00  0.00            
ATOM    508  HB2 PRO    32       1.250  -1.480  15.970  1.00  0.00            
ATOM    509  CG  PRO    32       0.770   0.140  14.740  1.00  0.00            
ATOM    510  HG1 PRO    32       1.730   0.430  14.750  1.00  0.00            
ATOM    511  HG2 PRO    32       0.180   0.950  14.800  1.00  0.00            
ATOM    512  C   PRO    32      -2.060  -0.790  15.760  1.00  0.00            
ATOM    513  O   PRO    32      -2.850  -0.380  14.900  1.00  0.00            
ATOM    514  N   SER    33      -2.250  -0.600  17.050  1.00  0.00            
ATOM    515  HN  SER    33      -1.480  -0.730  17.670  1.00  0.00            
ATOM    516  CA  SER    33      -3.550  -0.210  17.610  1.00  0.00            
ATOM    517  HA  SER    33      -4.170  -0.690  17.000  1.00  0.00            
ATOM    518  CB  SER    33      -3.740  -0.690  19.040  1.00  0.00            
ATOM    519  HB1 SER    33      -3.660  -1.690  19.080  1.00  0.00            
ATOM    520  HB2 SER    33      -4.630  -0.410  19.390  1.00  0.00            
ATOM    521  OG  SER    33      -2.750  -0.150  19.890  1.00  0.00            
ATOM    522  HG1 SER    33      -2.800   0.840  19.870  1.00  0.00            
ATOM    523  C   SER    33      -3.830   1.310  17.540  1.00  0.00            
ATOM    524  O   SER    33      -4.980   1.670  17.640  1.00  0.00            
ATOM    525  N   ASP    34      -2.830   2.140  17.450  1.00  0.00            
ATOM    526  HN  ASP    34      -1.900   1.800  17.390  1.00  0.00            
ATOM    527  CA  ASP    34      -3.100   3.600  17.430  1.00  0.00            
ATOM    528  HA  ASP    34      -3.640   3.810  18.250  1.00  0.00            
ATOM    529  CB  ASP    34      -1.820   4.450  17.530  1.00  0.00            
ATOM    530  HB1 ASP    34      -1.140   4.050  16.920  1.00  0.00            
ATOM    531  HB2 ASP    34      -2.040   5.380  17.230  1.00  0.00            
ATOM    532  CG  ASP    34      -1.220   4.520  18.950  1.00  0.00            
ATOM    533  OD1 ASP    34      -1.860   4.130  19.960  1.00  0.00            
ATOM    534  OD2 ASP    34      -0.140   5.080  19.050  1.00  0.00            
ATOM    535  C   ASP    34      -3.890   3.930  16.150  1.00  0.00            
ATOM    536  O   ASP    34      -3.580   3.460  15.050  1.00  0.00            
ATOM    537  N   ILE    35      -4.950   4.710  16.350  1.00  0.00            
ATOM    538  HN  ILE    35      -5.130   5.080  17.270  1.00  0.00            
ATOM    539  CA  ILE    35      -5.870   5.030  15.230  1.00  0.00            
ATOM    540  HA  ILE    35      -5.350   5.200  14.390  1.00  0.00            
ATOM    541  CB  ILE    35      -6.810   3.830  14.930  1.00  0.00            
ATOM    542  HB  ILE    35      -6.210   3.030  14.890  1.00  0.00            
ATOM    543  CG2 ILE    35      -7.810   3.520  16.040  1.00  0.00            
ATOM    544 1HG2 ILE    35      -8.370   2.740  15.770  1.00  0.00            
ATOM    545 2HG2 ILE    35      -7.320   3.300  16.880  1.00  0.00            
ATOM    546 3HG2 ILE    35      -8.390   4.320  16.190  1.00  0.00            
ATOM    547  CG1 ILE    35      -7.520   4.000  13.590  1.00  0.00            
ATOM    548 1HG1 ILE    35      -6.870   4.360  12.920  1.00  0.00            
ATOM    549 2HG1 ILE    35      -8.270   4.650  13.700  1.00  0.00            
ATOM    550  CD  ILE    35      -8.090   2.700  13.060  1.00  0.00            
ATOM    551  HD1 ILE    35      -8.540   2.870  12.190  1.00  0.00            
ATOM    552  HD2 ILE    35      -7.350   2.040  12.930  1.00  0.00            
ATOM    553  HD3 ILE    35      -8.750   2.340  13.720  1.00  0.00            
ATOM    554  C   ILE    35      -6.630   6.280  15.660  1.00  0.00            
ATOM    555  O   ILE    35      -6.850   6.460  16.860  1.00  0.00            
ATOM    556  N   GLU    36      -6.990   7.100  14.670  1.00  0.00            
ATOM    557  HN  GLU    36      -6.750   6.880  13.730  1.00  0.00            
ATOM    558  CA  GLU    36      -7.760   8.320  14.970  1.00  0.00            
ATOM    559  HA  GLU    36      -8.010   8.410  15.940  1.00  0.00            
ATOM    560  CB  GLU    36      -6.890   9.550  14.670  1.00  0.00            
ATOM    561  HB1 GLU    36      -6.500   9.450  13.760  1.00  0.00            
ATOM    562  HB2 GLU    36      -7.460  10.370  14.700  1.00  0.00            
ATOM    563  CG  GLU    36      -5.740   9.710  15.690  1.00  0.00            
ATOM    564  HG1 GLU    36      -5.110  10.390  15.320  1.00  0.00            
ATOM    565  HG2 GLU    36      -5.280   8.820  15.760  1.00  0.00            
ATOM    566  CD  GLU    36      -6.080  10.140  17.120  1.00  0.00            
ATOM    567  OE1 GLU    36      -5.660  11.280  17.490  1.00  0.00            
ATOM    568  OE2 GLU    36      -6.720   9.360  17.910  1.00  0.00            
ATOM    569  C   GLU    36      -9.050   8.210  14.190  1.00  0.00            
ATOM    570  O   GLU    36      -9.010   7.940  13.020  1.00  0.00            
ATOM    571  N   VAL    37     -10.140   8.370  14.870  1.00  0.00            
ATOM    572  HN  VAL    37     -10.080   8.610  15.840  1.00  0.00            
ATOM    573  CA  VAL    37     -11.480   8.210  14.250  1.00  0.00            
ATOM    574  HA  VAL    37     -11.370   8.170  13.260  1.00  0.00            
ATOM    575  CB  VAL    37     -12.140   6.890  14.660  1.00  0.00            
ATOM    576  HB  VAL    37     -12.260   6.900  15.650  1.00  0.00            
ATOM    577  CG1 VAL    37     -13.520   6.730  14.040  1.00  0.00            
ATOM    578 1HG1 VAL    37     -13.920   5.860  14.340  1.00  0.00            
ATOM    579 2HG1 VAL    37     -14.110   7.490  14.340  1.00  0.00            
ATOM    580 3HG1 VAL    37     -13.450   6.750  13.050  1.00  0.00            
ATOM    581  CG2 VAL    37     -11.260   5.720  14.270  1.00  0.00            
ATOM    582 1HG2 VAL    37     -11.700   4.860  14.540  1.00  0.00            
ATOM    583 2HG2 VAL    37     -11.120   5.720  13.280  1.00  0.00            
ATOM    584 3HG2 VAL    37     -10.370   5.790  14.730  1.00  0.00            
ATOM    585  C   VAL    37     -12.290   9.410  14.670  1.00  0.00            
ATOM    586  O   VAL    37     -12.420   9.720  15.840  1.00  0.00            
ATOM    587  N   ASP    38     -12.850  10.080  13.680  1.00  0.00            
ATOM    588  HN  ASP    38     -12.590   9.840  12.750  1.00  0.00            
ATOM    589  CA  ASP    38     -13.850  11.150  13.860  1.00  0.00            
ATOM    590  HA  ASP    38     -13.980  11.270  14.850  1.00  0.00            
ATOM    591  CB  ASP    38     -13.380  12.470  13.250  1.00  0.00            
ATOM    592  HB1 ASP    38     -13.250  12.340  12.270  1.00  0.00            
ATOM    593  HB2 ASP    38     -14.080  13.170  13.410  1.00  0.00            
ATOM    594  CG  ASP    38     -12.070  12.980  13.830  1.00  0.00            
ATOM    595  OD1 ASP    38     -11.970  13.110  15.080  1.00  0.00            
ATOM    596  OD2 ASP    38     -11.150  13.180  13.010  1.00  0.00            
ATOM    597  C   ASP    38     -15.140  10.750  13.170  1.00  0.00            
ATOM    598  O   ASP    38     -15.110  10.200  12.070  1.00  0.00            
ATOM    599  N   LEU    39     -16.240  11.130  13.770  1.00  0.00            
ATOM    600  HN  LEU    39     -16.200  11.440  14.720  1.00  0.00            
ATOM    601  CA  LEU    39     -17.550  11.130  13.080  1.00  0.00            
ATOM    602  HA  LEU    39     -17.490  10.520  12.280  1.00  0.00            
ATOM    603  CB  LEU    39     -18.630  10.620  14.020  1.00  0.00            
ATOM    604  HB1 LEU    39     -18.650  11.220  14.820  1.00  0.00            
ATOM    605  HB2 LEU    39     -19.510  10.670  13.540  1.00  0.00            
ATOM    606  CG  LEU    39     -18.460   9.190  14.520  1.00  0.00            
ATOM    607  HG  LEU    39     -17.600   9.150  15.040  1.00  0.00            
ATOM    608  CD1 LEU    39     -19.590   8.770  15.410  1.00  0.00            
ATOM    609 1HD1 LEU    39     -19.430   7.830  15.720  1.00  0.00            
ATOM    610 2HD1 LEU    39     -19.630   9.370  16.210  1.00  0.00            
ATOM    611 3HD1 LEU    39     -20.450   8.810  14.910  1.00  0.00            
ATOM    612  CD2 LEU    39     -18.350   8.250  13.400  1.00  0.00            
ATOM    613 1HD2 LEU    39     -18.240   7.320  13.760  1.00  0.00            
ATOM    614 2HD2 LEU    39     -19.190   8.300  12.850  1.00  0.00            
ATOM    615 3HD2 LEU    39     -17.570   8.490  12.840  1.00  0.00            
ATOM    616  C   LEU    39     -17.860  12.560  12.630  1.00  0.00            
ATOM    617  O   LEU    39     -17.620  13.500  13.380  1.00  0.00            
ATOM    618  N   LEU    40     -18.400  12.670  11.440  1.00  0.00            
ATOM    619  HN  LEU    40     -18.660  11.840  10.950  1.00  0.00            
ATOM    620  CA  LEU    40     -18.630  13.980  10.780  1.00  0.00            
ATOM    621  HA  LEU    40     -18.300  14.700  11.400  1.00  0.00            
ATOM    622  CB  LEU    40     -17.860  14.110   9.480  1.00  0.00            
ATOM    623  HB1 LEU    40     -18.290  13.500   8.810  1.00  0.00            
ATOM    624  HB2 LEU    40     -17.940  15.060   9.170  1.00  0.00            
ATOM    625  CG  LEU    40     -16.370  13.780   9.520  1.00  0.00            
ATOM    626  HG  LEU    40     -16.290  12.830   9.830  1.00  0.00            
ATOM    627  CD1 LEU    40     -15.770  13.930   8.120  1.00  0.00            
ATOM    628 1HD1 LEU    40     -14.800  13.710   8.150  1.00  0.00            
ATOM    629 2HD1 LEU    40     -16.230  13.320   7.490  1.00  0.00            
ATOM    630 3HD1 LEU    40     -15.890  14.880   7.810  1.00  0.00            
ATOM    631  CD2 LEU    40     -15.600  14.590  10.510  1.00  0.00            
ATOM    632 1HD2 LEU    40     -14.640  14.320  10.480  1.00  0.00            
ATOM    633 2HD2 LEU    40     -15.680  15.560  10.280  1.00  0.00            
ATOM    634 3HD2 LEU    40     -15.970  14.430  11.430  1.00  0.00            
ATOM    635  C   LEU    40     -20.110  14.140  10.530  1.00  0.00            
ATOM    636  O   LEU    40     -20.780  13.210  10.070  1.00  0.00            
ATOM    637  N   LYS    41     -20.570  15.360  10.710  1.00  0.00            
ATOM    638  HN  LYS    41     -19.950  16.030  11.120  1.00  0.00            
ATOM    639  CA  LYS    41     -21.940  15.840  10.370  1.00  0.00            
ATOM    640  HA  LYS    41     -22.460  15.090   9.970  1.00  0.00            
ATOM    641  CB  LYS    41     -22.740  16.240  11.590  1.00  0.00            
ATOM    642  HB1 LYS    41     -22.860  15.430  12.170  1.00  0.00            
ATOM    643  HB2 LYS    41     -22.220  16.940  12.100  1.00  0.00            
ATOM    644  CG  LYS    41     -24.110  16.810  11.240  1.00  0.00            
ATOM    645  HG1 LYS    41     -24.640  16.100  10.760  1.00  0.00            
ATOM    646  HG2 LYS    41     -23.990  17.600  10.640  1.00  0.00            
ATOM    647  CD  LYS    41     -24.890  17.240  12.430  1.00  0.00            
ATOM    648  HD1 LYS    41     -24.440  18.040  12.830  1.00  0.00            
ATOM    649  HD2 LYS    41     -24.900  16.500  13.100  1.00  0.00            
ATOM    650  CE  LYS    41     -26.320  17.600  12.080  1.00  0.00            
ATOM    651  HE1 LYS    41     -26.780  16.810  11.680  1.00  0.00            
ATOM    652  HE2 LYS    41     -26.330  18.360  11.430  1.00  0.00            
ATOM    653  NZ  LYS    41     -27.030  18.010  13.310  1.00  0.00            
ATOM    654  HZ1 LYS    41     -27.020  17.260  13.960  1.00  0.00            
ATOM    655  HZ2 LYS    41     -26.570  18.810  13.710  1.00  0.00            
ATOM    656  HZ3 LYS    41     -27.970  18.250  13.080  1.00  0.00            
ATOM    657  C   LYS    41     -21.720  17.020   9.420  1.00  0.00            
ATOM    658  O   LYS    41     -21.090  18.030   9.800  1.00  0.00            
ATOM    659  N   ASN    42     -22.120  16.840   8.170  1.00  0.00            
ATOM    660  HN  ASN    42     -22.560  15.970   7.930  1.00  0.00            
ATOM    661  CA  ASN    42     -21.950  17.860   7.110  1.00  0.00            
ATOM    662  HA  ASN    42     -22.130  17.460   6.210  1.00  0.00            
ATOM    663  CB  ASN    42     -22.980  18.990   7.300  1.00  0.00            
ATOM    664  HB1 ASN    42     -22.880  19.370   8.220  1.00  0.00            
ATOM    665  HB2 ASN    42     -22.820  19.700   6.620  1.00  0.00            
ATOM    666  CG  ASN    42     -24.390  18.480   7.150  1.00  0.00            
ATOM    667  OD1 ASN    42     -24.670  17.740   6.200  1.00  0.00            
ATOM    668  ND2 ASN    42     -25.240  18.880   8.060  1.00  0.00            
ATOM    669 1HD2 ASN    42     -24.940  19.480   8.790  1.00  0.00            
ATOM    670 2HD2 ASN    42     -26.190  18.580   8.020  1.00  0.00            
ATOM    671  C   ASN    42     -20.490  18.330   7.120  1.00  0.00            
ATOM    672  O   ASN    42     -20.250  19.580   7.090  1.00  0.00            
ATOM    673  N   GLY    43     -19.560  17.380   7.190  1.00  0.00            
ATOM    674  HN  GLY    43     -19.870  16.440   7.320  1.00  0.00            
ATOM    675  CA  GLY    43     -18.110  17.610   7.090  1.00  0.00            
ATOM    676  HA1 GLY    43     -17.960  18.300   6.380  1.00  0.00            
ATOM    677  HA2 GLY    43     -17.690  16.750   6.800  1.00  0.00            
ATOM    678  C   GLY    43     -17.460  18.070   8.380  1.00  0.00            
ATOM    679  O   GLY    43     -16.230  18.240   8.360  1.00  0.00            
ATOM    680  N   GLU    44     -18.210  18.300   9.460  1.00  0.00            
ATOM    681  HN  GLU    44     -19.180  18.060   9.430  1.00  0.00            
ATOM    682  CA  GLU    44     -17.670  18.900  10.710  1.00  0.00            
ATOM    683  HA  GLU    44     -16.780  19.290  10.510  1.00  0.00            
ATOM    684  CB  GLU    44     -18.600  20.000  11.210  1.00  0.00            
ATOM    685  HB1 GLU    44     -19.540  19.690  11.160  1.00  0.00            
ATOM    686  HB2 GLU    44     -18.370  20.220  12.160  1.00  0.00            
ATOM    687  CG  GLU    44     -18.450  21.260  10.380  1.00  0.00            
ATOM    688  HG1 GLU    44     -19.210  21.880  10.580  1.00  0.00            
ATOM    689  HG2 GLU    44     -18.460  21.020   9.410  1.00  0.00            
ATOM    690  CD  GLU    44     -17.140  21.950  10.720  1.00  0.00            
ATOM    691  OE1 GLU    44     -17.090  22.630  11.760  1.00  0.00            
ATOM    692  OE2 GLU    44     -16.140  21.720   9.990  1.00  0.00            
ATOM    693  C   GLU    44     -17.560  17.810  11.770  1.00  0.00            
ATOM    694  O   GLU    44     -18.500  17.020  11.900  1.00  0.00            
ATOM    695  N   ARG    45     -16.490  17.810  12.550  1.00  0.00            
ATOM    696  HN  ARG    45     -15.800  18.520  12.430  1.00  0.00            
ATOM    697  CA  ARG    45     -16.290  16.780  13.600  1.00  0.00            
ATOM    698  HA  ARG    45     -16.370  15.880  13.180  1.00  0.00            
ATOM    699  CB  ARG    45     -14.890  16.950  14.190  1.00  0.00            
ATOM    700  HB1 ARG    45     -14.220  16.870  13.460  1.00  0.00            
ATOM    701  HB2 ARG    45     -14.820  17.860  14.610  1.00  0.00            
ATOM    702  CG  ARG    45     -14.590  15.910  15.250  1.00  0.00            
ATOM    703  HG1 ARG    45     -14.410  15.040  14.790  1.00  0.00            
ATOM    704  HG2 ARG    45     -15.400  15.810  15.830  1.00  0.00            
ATOM    705  CD  ARG    45     -13.410  16.220  16.150  1.00  0.00            
ATOM    706  HD1 ARG    45     -13.640  16.950  16.790  1.00  0.00            
ATOM    707  HD2 ARG    45     -12.620  16.480  15.600  1.00  0.00            
ATOM    708  NE  ARG    45     -13.110  15.000  16.890  1.00  0.00            
ATOM    709  HE  ARG    45     -13.250  14.130  16.410  1.00  0.00            
ATOM    710  CZ  ARG    45     -12.660  14.940  18.130  1.00  0.00            
ATOM    711  NH1 ARG    45     -12.450  16.050  18.830  1.00  0.00            
ATOM    712 1HH1 ARG    45     -12.100  15.990  19.770  1.00  0.00            
ATOM    713 2HH1 ARG    45     -12.630  16.940  18.420  1.00  0.00            
ATOM    714  NH2 ARG    45     -12.420  13.770  18.680  1.00  0.00            
ATOM    715 1HH2 ARG    45     -12.080  13.710  19.620  1.00  0.00            
ATOM    716 2HH2 ARG    45     -12.580  12.930  18.160  1.00  0.00            
ATOM    717  C   ARG    45     -17.360  16.890  14.670  1.00  0.00            
ATOM    718  O   ARG    45     -17.610  17.970  15.230  1.00  0.00            
ATOM    719  N   ILE    46     -18.030  15.780  14.950  1.00  0.00            
ATOM    720  HN  ILE    46     -17.880  14.980  14.370  1.00  0.00            
ATOM    721  CA  ILE    46     -18.980  15.680  16.050  1.00  0.00            
ATOM    722  HA  ILE    46     -19.530  16.510  16.070  1.00  0.00            
ATOM    723  CB  ILE    46     -19.920  14.490  15.830  1.00  0.00            
ATOM    724  HB  ILE    46     -19.390  13.640  15.810  1.00  0.00            
ATOM    725  CG2 ILE    46     -20.870  14.320  16.980  1.00  0.00            
ATOM    726 1HG2 ILE    46     -21.470  13.540  16.810  1.00  0.00            
ATOM    727 2HG2 ILE    46     -20.350  14.170  17.820  1.00  0.00            
ATOM    728 3HG2 ILE    46     -21.420  15.150  17.080  1.00  0.00            
ATOM    729  CG1 ILE    46     -20.670  14.650  14.500  1.00  0.00            
ATOM    730 1HG1 ILE    46     -20.000  14.790  13.760  1.00  0.00            
ATOM    731 2HG1 ILE    46     -21.280  15.440  14.550  1.00  0.00            
ATOM    732  CD  ILE    46     -21.490  13.450  14.150  1.00  0.00            
ATOM    733  HD1 ILE    46     -21.950  13.600  13.280  1.00  0.00            
ATOM    734  HD2 ILE    46     -20.900  12.650  14.080  1.00  0.00            
ATOM    735  HD3 ILE    46     -22.170  13.300  14.870  1.00  0.00            
ATOM    736  C   ILE    46     -18.200  15.590  17.360  1.00  0.00            
ATOM    737  O   ILE    46     -17.210  14.800  17.470  1.00  0.00            
ATOM    738  N   GLU    47     -18.650  16.320  18.390  1.00  0.00            
ATOM    739  HN  GLU    47     -19.480  16.860  18.270  1.00  0.00            
ATOM    740  CA  GLU    47     -17.940  16.340  19.690  1.00  0.00            
ATOM    741  HA  GLU    47     -16.970  16.250  19.480  1.00  0.00            
ATOM    742  CB  GLU    47     -18.260  17.650  20.420  1.00  0.00            
ATOM    743  HB1 GLU    47     -19.250  17.750  20.480  1.00  0.00            
ATOM    744  HB2 GLU    47     -17.870  17.600  21.340  1.00  0.00            
ATOM    745  CG  GLU    47     -17.700  18.900  19.740  1.00  0.00            
ATOM    746  HG1 GLU    47     -18.140  18.970  18.840  1.00  0.00            
ATOM    747  HG2 GLU    47     -16.720  18.770  19.620  1.00  0.00            
ATOM    748  CD  GLU    47     -17.920  20.250  20.460  1.00  0.00            
ATOM    749  OE1 GLU    47     -18.420  20.240  21.610  1.00  0.00            
ATOM    750  OE2 GLU    47     -17.580  21.260  19.880  1.00  0.00            
ATOM    751  C   GLU    47     -18.410  15.200  20.600  1.00  0.00            
ATOM    752  O   GLU    47     -19.570  14.770  20.480  1.00  0.00            
ATOM    753  N   LYS    48     -17.580  14.800  21.540  1.00  0.00            
ATOM    754  HN  LYS    48     -16.640  15.130  21.510  1.00  0.00            
ATOM    755  CA  LYS    48     -17.960  13.870  22.650  1.00  0.00            
ATOM    756  HA  LYS    48     -17.150  13.770  23.230  1.00  0.00            
ATOM    757  CB  LYS    48     -19.070  14.480  23.490  1.00  0.00            
ATOM    758  HB1 LYS    48     -19.860  14.650  22.890  1.00  0.00            
ATOM    759  HB2 LYS    48     -19.330  13.820  24.200  1.00  0.00            
ATOM    760  CG  LYS    48     -18.670  15.790  24.160  1.00  0.00            
ATOM    761  HG1 LYS    48     -18.580  16.490  23.460  1.00  0.00            
ATOM    762  HG2 LYS    48     -17.780  15.660  24.610  1.00  0.00            
ATOM    763  CD  LYS    48     -19.650  16.300  25.210  1.00  0.00            
ATOM    764  HD1 LYS    48     -19.360  17.200  25.520  1.00  0.00            
ATOM    765  HD2 LYS    48     -19.660  15.670  25.990  1.00  0.00            
ATOM    766  CE  LYS    48     -21.050  16.400  24.650  1.00  0.00            
ATOM    767  HE1 LYS    48     -21.330  15.500  24.310  1.00  0.00            
ATOM    768  HE2 LYS    48     -21.050  17.060  23.900  1.00  0.00            
ATOM    769  NZ  LYS    48     -22.050  16.850  25.660  1.00  0.00            
ATOM    770  HZ1 LYS    48     -22.070  16.200  26.420  1.00  0.00            
ATOM    771  HZ2 LYS    48     -21.800  17.750  25.990  1.00  0.00            
ATOM    772  HZ3 LYS    48     -22.960  16.880  25.230  1.00  0.00            
ATOM    773  C   LYS    48     -18.330  12.480  22.110  1.00  0.00            
ATOM    774  O   LYS    48     -19.130  11.760  22.750  1.00  0.00            
ATOM    775  N   VAL    49     -17.800  12.090  20.960  1.00  0.00            
ATOM    776  HN  VAL    49     -17.230  12.730  20.440  1.00  0.00            
ATOM    777  CA  VAL    49     -18.030  10.720  20.410  1.00  0.00            
ATOM    778  HA  VAL    49     -19.000  10.520  20.320  1.00  0.00            
ATOM    779  CB  VAL    49     -17.430  10.640  19.010  1.00  0.00            
ATOM    780  HB  VAL    49     -16.480  10.950  19.080  1.00  0.00            
ATOM    781  CG1 VAL    49     -17.420   9.210  18.460  1.00  0.00            
ATOM    782 1HG1 VAL    49     -17.020   9.210  17.540  1.00  0.00            
ATOM    783 2HG1 VAL    49     -16.880   8.630  19.060  1.00  0.00            
ATOM    784 3HG1 VAL    49     -18.360   8.870  18.420  1.00  0.00            
ATOM    785  CG2 VAL    49     -18.190  11.560  18.050  1.00  0.00            
ATOM    786 1HG2 VAL    49     -17.780  11.500  17.140  1.00  0.00            
ATOM    787 2HG2 VAL    49     -19.150  11.290  18.010  1.00  0.00            
ATOM    788 3HG2 VAL    49     -18.120  12.510  18.370  1.00  0.00            
ATOM    789  C   VAL    49     -17.380   9.750  21.390  1.00  0.00            
ATOM    790  O   VAL    49     -16.240  10.000  21.830  1.00  0.00            
ATOM    791  N   GLU    50     -18.070   8.670  21.720  1.00  0.00            
ATOM    792  HN  GLU    50     -18.980   8.550  21.330  1.00  0.00            
ATOM    793  CA  GLU    50     -17.580   7.610  22.640  1.00  0.00            
ATOM    794  HA  GLU    50     -16.840   7.970  23.220  1.00  0.00            
ATOM    795  CB  GLU    50     -18.720   7.200  23.530  1.00  0.00            
ATOM    796  HB1 GLU    50     -19.530   7.030  22.970  1.00  0.00            
ATOM    797  HB2 GLU    50     -18.470   6.350  24.010  1.00  0.00            
ATOM    798  CG  GLU    50     -19.030   8.280  24.550  1.00  0.00            
ATOM    799  HG1 GLU    50     -19.240   9.130  24.070  1.00  0.00            
ATOM    800  HG2 GLU    50     -18.230   8.410  25.130  1.00  0.00            
ATOM    801  CD  GLU    50     -20.190   7.900  25.400  1.00  0.00            
ATOM    802  OE1 GLU    50     -19.950   7.460  26.540  1.00  0.00            
ATOM    803  OE2 GLU    50     -21.320   7.970  24.880  1.00  0.00            
ATOM    804  C   GLU    50     -17.020   6.470  21.830  1.00  0.00            
ATOM    805  O   GLU    50     -17.300   6.340  20.610  1.00  0.00            
ATOM    806  N   HIS    51     -16.230   5.640  22.440  1.00  0.00            
ATOM    807  HN  HIS    51     -15.950   5.830  23.390  1.00  0.00            
ATOM    808  CA  HIS    51     -15.740   4.420  21.770  1.00  0.00            
ATOM    809  HA  HIS    51     -16.410   4.220  21.060  1.00  0.00            
ATOM    810  CB  HIS    51     -14.420   4.630  21.080  1.00  0.00            
ATOM    811  HB1 HIS    51     -14.140   3.770  20.660  1.00  0.00            
ATOM    812  HB2 HIS    51     -14.530   5.330  20.380  1.00  0.00            
ATOM    813  ND1 HIS    51     -12.640   4.120  22.790  1.00  0.00            
ATOM    814  HD1 HIS    51     -12.790   3.130  22.810  1.00  0.00            
ATOM    815  CG  HIS    51     -13.330   5.050  21.980  1.00  0.00            
ATOM    816  CE1 HIS    51     -11.760   4.790  23.540  1.00  0.00            
ATOM    817  HE1 HIS    51     -11.150   4.390  24.220  1.00  0.00            
ATOM    818  NE2 HIS    51     -11.840   6.100  23.230  1.00  0.00            
ATOM    819  CD2 HIS    51     -12.840   6.280  22.270  1.00  0.00            
ATOM    820  HD2 HIS    51     -13.130   7.150  21.880  1.00  0.00            
ATOM    821  C   HIS    51     -15.660   3.260  22.750  1.00  0.00            
ATOM    822  O   HIS    51     -15.620   3.440  24.010  1.00  0.00            
ATOM    823  N   SER    52     -15.660   2.090  22.220  1.00  0.00            
ATOM    824  HN  SER    52     -15.800   2.010  21.230  1.00  0.00            
ATOM    825  CA  SER    52     -15.490   0.840  23.000  1.00  0.00            
ATOM    826  HA  SER    52     -16.080   0.860  23.800  1.00  0.00            
ATOM    827  CB  SER    52     -15.840  -0.310  22.080  1.00  0.00            
ATOM    828  HB1 SER    52     -16.780  -0.200  21.750  1.00  0.00            
ATOM    829  HB2 SER    52     -15.760  -1.170  22.580  1.00  0.00            
ATOM    830  OG  SER    52     -14.980  -0.380  20.920  1.00  0.00            
ATOM    831  HG1 SER    52     -14.030  -0.490  21.220  1.00  0.00            
ATOM    832  C   SER    52     -14.060   0.720  23.490  1.00  0.00            
ATOM    833  O   SER    52     -13.140   1.440  23.150  1.00  0.00            
ATOM    834  N   ASP    53     -13.870  -0.250  24.390  1.00  0.00            
ATOM    835  HN  ASP    53     -14.670  -0.770  24.690  1.00  0.00            
ATOM    836  CA  ASP    53     -12.570  -0.590  24.940  1.00  0.00            
ATOM    837  HA  ASP    53     -12.080   0.270  25.120  1.00  0.00            
ATOM    838  CB  ASP    53     -12.720  -1.300  26.270  1.00  0.00            
ATOM    839  HB1 ASP    53     -13.220  -2.160  26.120  1.00  0.00            
ATOM    840  HB2 ASP    53     -11.820  -1.500  26.630  1.00  0.00            
ATOM    841  CG  ASP    53     -13.490  -0.450  27.280  1.00  0.00            
ATOM    842  OD1 ASP    53     -13.300   0.760  27.360  1.00  0.00            
ATOM    843  OD2 ASP    53     -14.250  -1.010  28.010  1.00  0.00            
ATOM    844  C   ASP    53     -11.770  -1.390  23.940  1.00  0.00            
ATOM    845  O   ASP    53     -12.300  -2.380  23.390  1.00  0.00            
ATOM    846  N   LEU    54     -10.520  -1.050  23.730  1.00  0.00            
ATOM    847  HN  LEU    54     -10.130  -0.300  24.270  1.00  0.00            
ATOM    848  CA  LEU    54      -9.670  -1.720  22.720  1.00  0.00            
ATOM    849  HA  LEU    54     -10.040  -1.530  21.810  1.00  0.00            
ATOM    850  CB  LEU    54      -8.230  -1.200  22.830  1.00  0.00            
ATOM    851  HB1 LEU    54      -8.270  -0.200  22.750  1.00  0.00            
ATOM    852  HB2 LEU    54      -7.880  -1.450  23.730  1.00  0.00            
ATOM    853  CG  LEU    54      -7.250  -1.720  21.770  1.00  0.00            
ATOM    854  HG  LEU    54      -7.300  -2.720  21.790  1.00  0.00            
ATOM    855  CD1 LEU    54      -7.630  -1.230  20.360  1.00  0.00            
ATOM    856 1HD1 LEU    54      -6.980  -1.590  19.690  1.00  0.00            
ATOM    857 2HD1 LEU    54      -8.550  -1.550  20.130  1.00  0.00            
ATOM    858 3HD1 LEU    54      -7.620  -0.230  20.340  1.00  0.00            
ATOM    859  CD2 LEU    54      -5.840  -1.320  22.090  1.00  0.00            
ATOM    860 1HD2 LEU    54      -5.220  -1.670  21.380  1.00  0.00            
ATOM    861 2HD2 LEU    54      -5.770  -0.320  22.110  1.00  0.00            
ATOM    862 3HD2 LEU    54      -5.570  -1.700  22.970  1.00  0.00            
ATOM    863  C   LEU    54      -9.690  -3.210  22.970  1.00  0.00            
ATOM    864  O   LEU    54      -9.350  -3.710  24.060  1.00  0.00            
ATOM    865  N   SER    55      -9.960  -3.950  21.880  1.00  0.00            
ATOM    866  HN  SER    55     -10.190  -3.470  21.030  1.00  0.00            
ATOM    867  CA  SER    55      -9.940  -5.400  21.880  1.00  0.00            
ATOM    868  HA  SER    55      -9.330  -5.710  22.610  1.00  0.00            
ATOM    869  CB  SER    55     -11.270  -5.980  22.210  1.00  0.00            
ATOM    870  HB1 SER    55     -11.900  -5.890  21.440  1.00  0.00            
ATOM    871  HB2 SER    55     -11.660  -5.530  23.010  1.00  0.00            
ATOM    872  OG  SER    55     -11.110  -7.360  22.510  1.00  0.00            
ATOM    873  HG1 SER    55     -10.490  -7.460  23.280  1.00  0.00            
ATOM    874  C   SER    55      -9.430  -5.830  20.500  1.00  0.00            
ATOM    875  O   SER    55      -9.110  -4.980  19.670  1.00  0.00            
ATOM    876  N   PHE    56      -9.380  -7.110  20.280  1.00  0.00            
ATOM    877  HN  PHE    56      -9.710  -7.740  20.990  1.00  0.00            
ATOM    878  CA  PHE    56      -8.870  -7.670  19.010  1.00  0.00            
ATOM    879  HA  PHE    56      -9.180  -7.100  18.250  1.00  0.00            
ATOM    880  CB  PHE    56      -7.340  -7.670  19.030  1.00  0.00            
ATOM    881  HB1 PHE    56      -7.010  -8.130  18.210  1.00  0.00            
ATOM    882  HB2 PHE    56      -7.020  -6.730  19.040  1.00  0.00            
ATOM    883  CG  PHE    56      -6.730  -8.370  20.220  1.00  0.00            
ATOM    884  CD1 PHE    56      -6.540  -9.740  20.200  1.00  0.00            
ATOM    885  HD1 PHE    56      -6.830 -10.280  19.420  1.00  0.00            
ATOM    886  CE1 PHE    56      -5.920 -10.340  21.280  1.00  0.00            
ATOM    887  HE1 PHE    56      -5.800 -11.330  21.290  1.00  0.00            
ATOM    888  CZ  PHE    56      -5.470  -9.590  22.340  1.00  0.00            
ATOM    889  HZ  PHE    56      -5.000 -10.040  23.100  1.00  0.00            
ATOM    890  CD2 PHE    56      -6.330  -7.630  21.330  1.00  0.00            
ATOM    891  HD2 PHE    56      -6.520  -6.650  21.370  1.00  0.00            
ATOM    892  CE2 PHE    56      -5.660  -8.250  22.370  1.00  0.00            
ATOM    893  HE2 PHE    56      -5.310  -7.710  23.140  1.00  0.00            
ATOM    894  C   PHE    56      -9.460  -9.010  18.770  1.00  0.00            
ATOM    895  O   PHE    56     -10.050  -9.660  19.690  1.00  0.00            
ATOM    896  N   SER    57      -9.410  -9.400  17.520  1.00  0.00            
ATOM    897  HN  SER    57      -8.990  -8.790  16.840  1.00  0.00            
ATOM    898  CA  SER    57      -9.950 -10.690  17.070  1.00  0.00            
ATOM    899  HA  SER    57     -10.750 -10.900  17.630  1.00  0.00            
ATOM    900  CB  SER    57     -10.380 -10.600  15.630  1.00  0.00            
ATOM    901  HB1 SER    57     -10.890 -11.420  15.370  1.00  0.00            
ATOM    902  HB2 SER    57      -9.590 -10.490  15.030  1.00  0.00            
ATOM    903  OG  SER    57     -11.230  -9.470  15.490  1.00  0.00            
ATOM    904  HG1 SER    57     -10.730  -8.640  15.760  1.00  0.00            
ATOM    905  C   SER    57      -8.910 -11.770  17.250  1.00  0.00            
ATOM    906  O   SER    57      -7.720 -11.510  17.560  1.00  0.00            
ATOM    907  N   LYS    58      -9.300 -12.980  16.950  1.00  0.00            
ATOM    908  HN  LYS    58     -10.200 -13.150  16.540  1.00  0.00            
ATOM    909  CA  LYS    58      -8.360 -14.090  17.230  1.00  0.00            
ATOM    910  HA  LYS    58      -7.970 -13.910  18.130  1.00  0.00            
ATOM    911  CB  LYS    58      -9.100 -15.420  17.290  1.00  0.00            
ATOM    912  HB1 LYS    58      -8.450 -16.130  17.560  1.00  0.00            
ATOM    913  HB2 LYS    58      -9.820 -15.350  17.990  1.00  0.00            
ATOM    914  CG  LYS    58      -9.750 -15.850  16.000  1.00  0.00            
ATOM    915  HG1 LYS    58      -9.060 -15.920  15.290  1.00  0.00            
ATOM    916  HG2 LYS    58     -10.430 -15.170  15.740  1.00  0.00            
ATOM    917  CD  LYS    58     -10.430 -17.200  16.180  1.00  0.00            
ATOM    918  HD1 LYS    58     -11.200 -17.100  16.820  1.00  0.00            
ATOM    919  HD2 LYS    58      -9.770 -17.850  16.560  1.00  0.00            
ATOM    920  CE  LYS    58     -10.960 -17.740  14.870  1.00  0.00            
ATOM    921  HE1 LYS    58     -10.200 -17.860  14.230  1.00  0.00            
ATOM    922  HE2 LYS    58     -11.620 -17.100  14.480  1.00  0.00            
ATOM    923  NZ  LYS    58     -11.620 -19.060  15.060  1.00  0.00            
ATOM    924  HZ1 LYS    58     -10.970 -19.710  15.450  1.00  0.00            
ATOM    925  HZ2 LYS    58     -12.400 -18.950  15.690  1.00  0.00            
ATOM    926  HZ3 LYS    58     -11.950 -19.390  14.180  1.00  0.00            
ATOM    927  C   LYS    58      -7.190 -14.100  16.260  1.00  0.00            
ATOM    928  O   LYS    58      -6.170 -14.720  16.590  1.00  0.00            
ATOM    929  N   ASP    59      -7.190 -13.380  15.160  1.00  0.00            
ATOM    930  HN  ASP    59      -8.050 -12.950  14.890  1.00  0.00            
ATOM    931  CA  ASP    59      -6.030 -13.140  14.300  1.00  0.00            
ATOM    932  HA  ASP    59      -5.530 -14.000  14.440  1.00  0.00            
ATOM    933  CB  ASP    59      -6.430 -12.960  12.820  1.00  0.00            
ATOM    934  HB1 ASP    59      -5.610 -12.980  12.260  1.00  0.00            
ATOM    935  HB2 ASP    59      -7.040 -13.710  12.560  1.00  0.00            
ATOM    936  CG  ASP    59      -7.150 -11.660  12.540  1.00  0.00            
ATOM    937  OD1 ASP    59      -7.390 -10.860  13.500  1.00  0.00            
ATOM    938  OD2 ASP    59      -7.410 -11.390  11.350  1.00  0.00            
ATOM    939  C   ASP    59      -5.110 -11.970  14.730  1.00  0.00            
ATOM    940  O   ASP    59      -4.230 -11.600  14.030  1.00  0.00            
ATOM    941  N   TRP    60      -5.410 -11.450  15.930  1.00  0.00            
ATOM    942  HN  TRP    60      -6.230 -11.800  16.380  1.00  0.00            
ATOM    943  CA  TRP    60      -4.660 -10.390  16.640  1.00  0.00            
ATOM    944  HA  TRP    60      -4.970 -10.450  17.590  1.00  0.00            
ATOM    945  CB  TRP    60      -3.160 -10.640  16.620  1.00  0.00            
ATOM    946  HB1 TRP    60      -2.830 -10.560  15.680  1.00  0.00            
ATOM    947  HB2 TRP    60      -2.710  -9.950  17.190  1.00  0.00            
ATOM    948  CG  TRP    60      -2.810 -12.000  17.140  1.00  0.00            
ATOM    949  CD1 TRP    60      -2.360 -13.080  16.420  1.00  0.00            
ATOM    950  HD1 TRP    60      -2.230 -13.090  15.430  1.00  0.00            
ATOM    951  NE1 TRP    60      -2.130 -14.120  17.270  1.00  0.00            
ATOM    952  HE1 TRP    60      -1.820 -15.030  16.990  1.00  0.00            
ATOM    953  CE2 TRP    60      -2.370 -13.750  18.560  1.00  0.00            
ATOM    954  CD2 TRP    60      -2.820 -12.420  18.510  1.00  0.00            
ATOM    955  CE3 TRP    60      -3.120 -11.810  19.740  1.00  0.00            
ATOM    956  HE3 TRP    60      -3.490 -10.870  19.740  1.00  0.00            
ATOM    957  CZ3 TRP    60      -2.920 -12.470  20.950  1.00  0.00            
ATOM    958  HZ3 TRP    60      -3.090 -11.990  21.810  1.00  0.00            
ATOM    959  CZ2 TRP    60      -2.190 -14.420  19.760  1.00  0.00            
ATOM    960  HZ2 TRP    60      -1.850 -15.360  19.770  1.00  0.00            
ATOM    961  CH2 TRP    60      -2.500 -13.790  20.940  1.00  0.00            
ATOM    962  HH2 TRP    60      -2.420 -14.290  21.800  1.00  0.00            
ATOM    963  C   TRP    60      -5.010  -9.010  16.110  1.00  0.00            
ATOM    964  O   TRP    60      -4.460  -8.050  16.620  1.00  0.00            
ATOM    965  N   SER    61      -5.820  -8.860  15.100  1.00  0.00            
ATOM    966  HN  SER    61      -6.240  -9.660  14.670  1.00  0.00            
ATOM    967  CA  SER    61      -6.130  -7.500  14.590  1.00  0.00            
ATOM    968  HA  SER    61      -5.240  -7.040  14.610  1.00  0.00            
ATOM    969  CB  SER    61      -6.620  -7.470  13.150  1.00  0.00            
ATOM    970  HB1 SER    61      -5.960  -7.900  12.530  1.00  0.00            
ATOM    971  HB2 SER    61      -6.800  -6.530  12.850  1.00  0.00            
ATOM    972  OG  SER    61      -7.770  -8.130  13.010  1.00  0.00            
ATOM    973  HG1 SER    61      -8.460  -7.740  13.620  1.00  0.00            
ATOM    974  C   SER    61      -7.130  -6.790  15.500  1.00  0.00            
ATOM    975  O   SER    61      -8.070  -7.380  16.010  1.00  0.00            
ATOM    976  N   PHE    62      -6.850  -5.500  15.680  1.00  0.00            
ATOM    977  HN  PHE    62      -6.080  -5.100  15.190  1.00  0.00            
ATOM    978  CA  PHE    62      -7.650  -4.670  16.600  1.00  0.00            
ATOM    979  HA  PHE    62      -7.870  -5.250  17.380  1.00  0.00            
ATOM    980  CB  PHE    62      -6.830  -3.470  16.990  1.00  0.00            
ATOM    981  HB1 PHE    62      -6.530  -3.000  16.160  1.00  0.00            
ATOM    982  HB2 PHE    62      -7.400  -2.850  17.530  1.00  0.00            
ATOM    983  CG  PHE    62      -5.610  -3.790  17.800  1.00  0.00            
ATOM    984  CD1 PHE    62      -5.710  -4.110  19.130  1.00  0.00            
ATOM    985  HD1 PHE    62      -6.610  -4.120  19.570  1.00  0.00            
ATOM    986  CE1 PHE    62      -4.590  -4.430  19.900  1.00  0.00            
ATOM    987  HE1 PHE    62      -4.700  -4.650  20.870  1.00  0.00            
ATOM    988  CZ  PHE    62      -3.380  -4.450  19.330  1.00  0.00            
ATOM    989  HZ  PHE    62      -2.570  -4.710  19.870  1.00  0.00            
ATOM    990  CD2 PHE    62      -4.360  -3.790  17.270  1.00  0.00            
ATOM    991  HD2 PHE    62      -4.240  -3.540  16.300  1.00  0.00            
ATOM    992  CE2 PHE    62      -3.250  -4.110  18.030  1.00  0.00            
ATOM    993  HE2 PHE    62      -2.340  -4.100  17.600  1.00  0.00            
ATOM    994  C   PHE    62      -8.970  -4.250  16.030  1.00  0.00            
ATOM    995  O   PHE    62      -9.160  -4.160  14.800  1.00  0.00            
ATOM    996  N   TYR    63      -9.900  -3.960  16.920  1.00  0.00            
ATOM    997  HN  TYR    63      -9.740  -4.150  17.880  1.00  0.00            
ATOM    998  CA  TYR    63     -11.180  -3.340  16.500  1.00  0.00            
ATOM    999  HA  TYR    63     -10.960  -2.820  15.680  1.00  0.00            
ATOM   1000  CB  TYR    63     -12.250  -4.380  16.140  1.00  0.00            
ATOM   1001  HB1 TYR    63     -13.060  -3.890  15.800  1.00  0.00            
ATOM   1002  HB2 TYR    63     -11.890  -4.970  15.420  1.00  0.00            
ATOM   1003  CG  TYR    63     -12.700  -5.250  17.300  1.00  0.00            
ATOM   1004  CD1 TYR    63     -13.650  -4.840  18.210  1.00  0.00            
ATOM   1005  HD1 TYR    63     -14.050  -3.930  18.130  1.00  0.00            
ATOM   1006  CE1 TYR    63     -14.080  -5.660  19.250  1.00  0.00            
ATOM   1007  HE1 TYR    63     -14.790  -5.350  19.880  1.00  0.00            
ATOM   1008  CZ  TYR    63     -13.510  -6.900  19.410  1.00  0.00            
ATOM   1009  OH  TYR    63     -13.940  -7.710  20.440  1.00  0.00            
ATOM   1010  HH  TYR    63     -13.440  -8.570  20.420  1.00  0.00            
ATOM   1011  CD2 TYR    63     -12.170  -6.540  17.470  1.00  0.00            
ATOM   1012  HD2 TYR    63     -11.470  -6.870  16.830  1.00  0.00            
ATOM   1013  CE2 TYR    63     -12.600  -7.380  18.500  1.00  0.00            
ATOM   1014  HE2 TYR    63     -12.250  -8.310  18.570  1.00  0.00            
ATOM   1015  C   TYR    63     -11.670  -2.390  17.560  1.00  0.00            
ATOM   1016  O   TYR    63     -11.410  -2.580  18.780  1.00  0.00            
ATOM   1017  N   LEU    64     -12.380  -1.360  17.140  1.00  0.00            
ATOM   1018  HN  LEU    64     -12.500  -1.270  16.150  1.00  0.00            
ATOM   1019  CA  LEU    64     -13.020  -0.330  17.990  1.00  0.00            
ATOM   1020  HA  LEU    64     -13.160  -0.730  18.900  1.00  0.00            
ATOM   1021  CB  LEU    64     -12.150   0.900  18.100  1.00  0.00            
ATOM   1022  HB1 LEU    64     -11.860   1.150  17.170  1.00  0.00            
ATOM   1023  HB2 LEU    64     -12.710   1.630  18.480  1.00  0.00            
ATOM   1024  CG  LEU    64     -10.900   0.780  18.960  1.00  0.00            
ATOM   1025  HG  LEU    64     -10.430  -0.060  18.710  1.00  0.00            
ATOM   1026  CD1 LEU    64      -9.960   1.940  18.700  1.00  0.00            
ATOM   1027 1HD1 LEU    64      -9.150   1.850  19.280  1.00  0.00            
ATOM   1028 2HD1 LEU    64      -9.690   1.940  17.740  1.00  0.00            
ATOM   1029 3HD1 LEU    64     -10.430   2.800  18.920  1.00  0.00            
ATOM   1030  CD2 LEU    64     -11.240   0.710  20.430  1.00  0.00            
ATOM   1031 1HD2 LEU    64     -10.400   0.630  20.970  1.00  0.00            
ATOM   1032 2HD2 LEU    64     -11.740   1.530  20.700  1.00  0.00            
ATOM   1033 3HD2 LEU    64     -11.820  -0.100  20.600  1.00  0.00            
ATOM   1034  C   LEU    64     -14.330   0.060  17.350  1.00  0.00            
ATOM   1035  O   LEU    64     -14.410   0.190  16.090  1.00  0.00            
ATOM   1036  N   LEU    65     -15.310   0.360  18.150  1.00  0.00            
ATOM   1037  HN  LEU    65     -15.190   0.150  19.120  1.00  0.00            
ATOM   1038  CA  LEU    65     -16.560   0.990  17.720  1.00  0.00            
ATOM   1039  HA  LEU    65     -16.590   1.010  16.720  1.00  0.00            
ATOM   1040  CB  LEU    65     -17.720   0.180  18.280  1.00  0.00            
ATOM   1041  HB1 LEU    65     -17.660  -0.750  17.910  1.00  0.00            
ATOM   1042  HB2 LEU    65     -17.630   0.150  19.270  1.00  0.00            
ATOM   1043  CG  LEU    65     -19.080   0.730  17.940  1.00  0.00            
ATOM   1044  HG  LEU    65     -19.050   1.680  18.280  1.00  0.00            
ATOM   1045  CD1 LEU    65     -19.340   0.670  16.450  1.00  0.00            
ATOM   1046 1HD1 LEU    65     -20.240   1.050  16.250  1.00  0.00            
ATOM   1047 2HD1 LEU    65     -18.640   1.210  15.970  1.00  0.00            
ATOM   1048 3HD1 LEU    65     -19.290  -0.280  16.140  1.00  0.00            
ATOM   1049  CD2 LEU    65     -20.220   0.050  18.640  1.00  0.00            
ATOM   1050 1HD2 LEU    65     -21.080   0.480  18.370  1.00  0.00            
ATOM   1051 2HD2 LEU    65     -20.230  -0.920  18.400  1.00  0.00            
ATOM   1052 3HD2 LEU    65     -20.100   0.140  19.630  1.00  0.00            
ATOM   1053  C   LEU    65     -16.610   2.400  18.270  1.00  0.00            
ATOM   1054  O   LEU    65     -16.490   2.560  19.500  1.00  0.00            
ATOM   1055  N   TYR    66     -16.780   3.370  17.410  1.00  0.00            
ATOM   1056  HN  TYR    66     -16.750   3.140  16.430  1.00  0.00            
ATOM   1057  CA  TYR    66     -17.020   4.770  17.760  1.00  0.00            
ATOM   1058  HA  TYR    66     -16.770   4.890  18.720  1.00  0.00            
ATOM   1059  CB  TYR    66     -16.150   5.680  16.910  1.00  0.00            
ATOM   1060  HB1 TYR    66     -16.200   5.380  15.960  1.00  0.00            
ATOM   1061  HB2 TYR    66     -16.510   6.610  16.980  1.00  0.00            
ATOM   1062  CG  TYR    66     -14.710   5.720  17.300  1.00  0.00            
ATOM   1063  CD1 TYR    66     -13.890   4.640  17.040  1.00  0.00            
ATOM   1064  HD1 TYR    66     -14.270   3.840  16.580  1.00  0.00            
ATOM   1065  CE1 TYR    66     -12.560   4.640  17.400  1.00  0.00            
ATOM   1066  HE1 TYR    66     -11.970   3.870  17.140  1.00  0.00            
ATOM   1067  CZ  TYR    66     -12.070   5.690  18.120  1.00  0.00            
ATOM   1068  OH  TYR    66     -10.730   5.660  18.460  1.00  0.00            
ATOM   1069  HH  TYR    66     -10.500   6.480  18.980  1.00  0.00            
ATOM   1070  CD2 TYR    66     -14.190   6.760  18.030  1.00  0.00            
ATOM   1071  HD2 TYR    66     -14.770   7.540  18.270  1.00  0.00            
ATOM   1072  CE2 TYR    66     -12.850   6.770  18.440  1.00  0.00            
ATOM   1073  HE2 TYR    66     -12.480   7.530  18.960  1.00  0.00            
ATOM   1074  C   TYR    66     -18.490   5.060  17.500  1.00  0.00            
ATOM   1075  O   TYR    66     -19.060   4.600  16.480  1.00  0.00            
ATOM   1076  N   TYR    67     -19.140   5.790  18.380  1.00  0.00            
ATOM   1077  HN  TYR    67     -18.640   6.220  19.130  1.00  0.00            
ATOM   1078  CA  TYR    67     -20.580   5.970  18.280  1.00  0.00            
ATOM   1079  HA  TYR    67     -20.770   6.010  17.300  1.00  0.00            
ATOM   1080  CB  TYR    67     -21.310   4.770  18.880  1.00  0.00            
ATOM   1081  HB1 TYR    67     -22.300   4.940  18.810  1.00  0.00            
ATOM   1082  HB2 TYR    67     -21.080   3.960  18.340  1.00  0.00            
ATOM   1083  CG  TYR    67     -20.980   4.480  20.340  1.00  0.00            
ATOM   1084  CD1 TYR    67     -19.810   3.800  20.710  1.00  0.00            
ATOM   1085  HD1 TYR    67     -19.200   3.480  19.990  1.00  0.00            
ATOM   1086  CE1 TYR    67     -19.460   3.550  22.030  1.00  0.00            
ATOM   1087  HE1 TYR    67     -18.620   3.060  22.250  1.00  0.00            
ATOM   1088  CZ  TYR    67     -20.300   3.990  23.030  1.00  0.00            
ATOM   1089  OH  TYR    67     -19.960   3.670  24.320  1.00  0.00            
ATOM   1090  HH  TYR    67     -20.640   4.040  24.950  1.00  0.00            
ATOM   1091  CD2 TYR    67     -21.800   4.890  21.390  1.00  0.00            
ATOM   1092  HD2 TYR    67     -22.630   5.410  21.190  1.00  0.00            
ATOM   1093  CE2 TYR    67     -21.490   4.620  22.720  1.00  0.00            
ATOM   1094  HE2 TYR    67     -22.120   4.880  23.450  1.00  0.00            
ATOM   1095  C   TYR    67     -21.040   7.280  18.900  1.00  0.00            
ATOM   1096  O   TYR    67     -20.430   7.790  19.880  1.00  0.00            
ATOM   1097  N   THR    68     -22.160   7.790  18.430  1.00  0.00            
ATOM   1098  HN  THR    68     -22.610   7.300  17.680  1.00  0.00            
ATOM   1099  CA  THR    68     -22.790   9.040  18.950  1.00  0.00            
ATOM   1100  HA  THR    68     -22.690   9.090  19.940  1.00  0.00            
ATOM   1101  CB  THR    68     -22.090  10.250  18.350  1.00  0.00            
ATOM   1102  HB  THR    68     -21.100  10.130  18.420  1.00  0.00            
ATOM   1103  OG1 THR    68     -22.490  11.400  19.110  1.00  0.00            
ATOM   1104  HG1 THR    68     -22.040  12.220  18.740  1.00  0.00            
ATOM   1105  CG2 THR    68     -22.400  10.510  16.900  1.00  0.00            
ATOM   1106 1HG2 THR    68     -21.910  11.320  16.590  1.00  0.00            
ATOM   1107 2HG2 THR    68     -22.120   9.720  16.350  1.00  0.00            
ATOM   1108 3HG2 THR    68     -23.380  10.650  16.780  1.00  0.00            
ATOM   1109  C   THR    68     -24.270   8.980  18.620  1.00  0.00            
ATOM   1110  O   THR    68     -24.650   8.430  17.560  1.00  0.00            
ATOM   1111  N   GLU    69     -25.080   9.690  19.420  1.00  0.00            
ATOM   1112  HN  GLU    69     -24.710  10.050  20.270  1.00  0.00            
ATOM   1113  CA  GLU    69     -26.500   9.940  19.080  1.00  0.00            
ATOM   1114  HA  GLU    69     -26.950   9.070  18.890  1.00  0.00            
ATOM   1115  CB  GLU    69     -27.230  10.580  20.270  1.00  0.00            
ATOM   1116  HB1 GLU    69     -26.620  11.270  20.670  1.00  0.00            
ATOM   1117  HB2 GLU    69     -28.060  11.010  19.930  1.00  0.00            
ATOM   1118  CG  GLU    69     -27.630   9.600  21.390  1.00  0.00            
ATOM   1119  HG1 GLU    69     -26.780   9.340  21.860  1.00  0.00            
ATOM   1120  HG2 GLU    69     -28.010   8.790  20.940  1.00  0.00            
ATOM   1121  CD  GLU    69     -28.630  10.040  22.470  1.00  0.00            
ATOM   1122  OE1 GLU    69     -29.700   9.360  22.640  1.00  0.00            
ATOM   1123  OE2 GLU    69     -28.340  11.030  23.210  1.00  0.00            
ATOM   1124  C   GLU    69     -26.580  10.770  17.790  1.00  0.00            
ATOM   1125  O   GLU    69     -25.740  11.640  17.540  1.00  0.00            
ATOM   1126  N   PHE    70     -27.550  10.490  16.910  1.00  0.00            
ATOM   1127  HN  PHE    70     -28.120   9.690  17.060  1.00  0.00            
ATOM   1128  CA  PHE    70     -27.820  11.330  15.710  1.00  0.00            
ATOM   1129  HA  PHE    70     -27.620  12.270  15.970  1.00  0.00            
ATOM   1130  CB  PHE    70     -26.890  11.110  14.520  1.00  0.00            
ATOM   1131  HB1 PHE    70     -26.860  11.950  13.990  1.00  0.00            
ATOM   1132  HB2 PHE    70     -25.980  10.910  14.880  1.00  0.00            
ATOM   1133  CG  PHE    70     -27.240  10.000  13.580  1.00  0.00            
ATOM   1134  CD1 PHE    70     -27.540   8.710  14.030  1.00  0.00            
ATOM   1135  HD1 PHE    70     -27.570   8.530  15.020  1.00  0.00            
ATOM   1136  CE1 PHE    70     -27.800   7.700  13.150  1.00  0.00            
ATOM   1137  HE1 PHE    70     -28.040   6.790  13.490  1.00  0.00            
ATOM   1138  CZ  PHE    70     -27.730   7.920  11.790  1.00  0.00            
ATOM   1139  HZ  PHE    70     -27.900   7.170  11.150  1.00  0.00            
ATOM   1140  CD2 PHE    70     -27.170  10.200  12.200  1.00  0.00            
ATOM   1141  HD2 PHE    70     -26.920  11.100  11.850  1.00  0.00            
ATOM   1142  CE2 PHE    70     -27.440   9.180  11.320  1.00  0.00            
ATOM   1143  HE2 PHE    70     -27.420   9.350  10.340  1.00  0.00            
ATOM   1144  C   PHE    70     -29.290  11.130  15.350  1.00  0.00            
ATOM   1145  O   PHE    70     -29.910  10.120  15.660  1.00  0.00            
ATOM   1146  N   THR    71     -29.850  12.180  14.790  1.00  0.00            
ATOM   1147  HN  THR    71     -29.320  13.020  14.710  1.00  0.00            
ATOM   1148  CA  THR    71     -31.230  12.180  14.250  1.00  0.00            
ATOM   1149  HA  THR    71     -31.690  11.310  14.430  1.00  0.00            
ATOM   1150  CB  THR    71     -32.080  13.250  14.940  1.00  0.00            
ATOM   1151  HB  THR    71     -31.610  14.130  14.880  1.00  0.00            
ATOM   1152  OG1 THR    71     -32.230  12.960  16.330  1.00  0.00            
ATOM   1153  HG1 THR    71     -32.790  13.670  16.760  1.00  0.00            
ATOM   1154  CG2 THR    71     -33.460  13.350  14.330  1.00  0.00            
ATOM   1155 1HG2 THR    71     -33.990  14.050  14.810  1.00  0.00            
ATOM   1156 2HG2 THR    71     -33.380  13.590  13.360  1.00  0.00            
ATOM   1157 3HG2 THR    71     -33.930  12.470  14.420  1.00  0.00            
ATOM   1158  C   THR    71     -31.080  12.420  12.760  1.00  0.00            
ATOM   1159  O   THR    71     -30.910  13.570  12.360  1.00  0.00            
ATOM   1160  N   PRO    72     -31.110  11.370  11.920  1.00  0.00            
ATOM   1161  CD  PRO    72     -31.290   9.950  12.300  1.00  0.00            
ATOM   1162  HD1 PRO    72     -32.010   9.860  13.000  1.00  0.00            
ATOM   1163  HD2 PRO    72     -30.440   9.560  12.650  1.00  0.00            
ATOM   1164  CA  PRO    72     -30.930  11.520  10.490  1.00  0.00            
ATOM   1165  HA  PRO    72     -30.070  11.970  10.290  1.00  0.00            
ATOM   1166  CB  PRO    72     -30.990  10.100   9.930  1.00  0.00            
ATOM   1167  HB1 PRO    72     -31.500  10.070   9.070  1.00  0.00            
ATOM   1168  HB2 PRO    72     -30.070   9.740   9.780  1.00  0.00            
ATOM   1169  CG  PRO    72     -31.700   9.310  11.000  1.00  0.00            
ATOM   1170  HG1 PRO    72     -31.420   8.350  10.990  1.00  0.00            
ATOM   1171  HG2 PRO    72     -32.690   9.360  10.880  1.00  0.00            
ATOM   1172  C   PRO    72     -32.070  12.380   9.920  1.00  0.00            
ATOM   1173  O   PRO    72     -33.160  12.370  10.450  1.00  0.00            
ATOM   1174  N   THR    73     -31.750  13.090   8.860  1.00  0.00            
ATOM   1175  HN  THR    73     -30.790  13.100   8.580  1.00  0.00            
ATOM   1176  CA  THR    73     -32.710  13.870   8.050  1.00  0.00            
ATOM   1177  HA  THR    73     -33.650  13.590   8.290  1.00  0.00            
ATOM   1178  CB  THR    73     -32.600  15.370   8.350  1.00  0.00            
ATOM   1179  HB  THR    73     -33.260  15.900   7.820  1.00  0.00            
ATOM   1180  OG1 THR    73     -31.280  15.740   7.940  1.00  0.00            
ATOM   1181  HG1 THR    73     -31.140  16.720   8.110  1.00  0.00            
ATOM   1182  CG2 THR    73     -32.860  15.730   9.790  1.00  0.00            
ATOM   1183 1HG2 THR    73     -32.770  16.720   9.900  1.00  0.00            
ATOM   1184 2HG2 THR    73     -33.780  15.450  10.040  1.00  0.00            
ATOM   1185 3HG2 THR    73     -32.200  15.270  10.380  1.00  0.00            
ATOM   1186  C   THR    73     -32.380  13.570   6.610  1.00  0.00            
ATOM   1187  O   THR    73     -31.350  12.940   6.370  1.00  0.00            
ATOM   1188  N   GLU    74     -33.200  14.040   5.670  1.00  0.00            
ATOM   1189  HN  GLU    74     -34.040  14.500   5.960  1.00  0.00            
ATOM   1190  CA  GLU    74     -32.930  13.930   4.210  1.00  0.00            
ATOM   1191  HA  GLU    74     -32.810  12.960   3.980  1.00  0.00            
ATOM   1192  CB  GLU    74     -34.130  14.500   3.450  1.00  0.00            
ATOM   1193  HB1 GLU    74     -34.830  14.770   4.110  1.00  0.00            
ATOM   1194  HB2 GLU    74     -33.830  15.300   2.930  1.00  0.00            
ATOM   1195  CG  GLU    74     -34.780  13.530   2.470  1.00  0.00            
ATOM   1196  HG1 GLU    74     -34.860  12.640   2.920  1.00  0.00            
ATOM   1197  HG2 GLU    74     -34.180  13.440   1.670  1.00  0.00            
ATOM   1198  CD  GLU    74     -36.160  13.970   2.010  1.00  0.00            
ATOM   1199  OE1 GLU    74     -37.070  14.110   2.870  1.00  0.00            
ATOM   1200  OE2 GLU    74     -36.330  14.200   0.790  1.00  0.00            
ATOM   1201  C   GLU    74     -31.650  14.710   3.870  1.00  0.00            
ATOM   1202  O   GLU    74     -30.880  14.230   3.040  1.00  0.00            
ATOM   1203  N   LYS    75     -31.470  15.860   4.530  1.00  0.00            
ATOM   1204  HN  LYS    75     -32.040  16.010   5.330  1.00  0.00            
ATOM   1205  CA  LYS    75     -30.490  16.940   4.190  1.00  0.00            
ATOM   1206  HA  LYS    75     -30.490  17.050   3.190  1.00  0.00            
ATOM   1207  CB  LYS    75     -30.920  18.260   4.850  1.00  0.00            
ATOM   1208  HB1 LYS    75     -31.910  18.230   5.010  1.00  0.00            
ATOM   1209  HB2 LYS    75     -30.450  18.330   5.730  1.00  0.00            
ATOM   1210  CG  LYS    75     -30.620  19.540   4.070  1.00  0.00            
ATOM   1211  HG1 LYS    75     -29.670  19.500   3.760  1.00  0.00            
ATOM   1212  HG2 LYS    75     -30.740  20.320   4.680  1.00  0.00            
ATOM   1213  CD  LYS    75     -31.520  19.730   2.840  1.00  0.00            
ATOM   1214  HD1 LYS    75     -32.330  20.250   3.120  1.00  0.00            
ATOM   1215  HD2 LYS    75     -31.800  18.830   2.510  1.00  0.00            
ATOM   1216  CE  LYS    75     -30.860  20.480   1.700  1.00  0.00            
ATOM   1217  HE1 LYS    75     -29.930  20.130   1.570  1.00  0.00            
ATOM   1218  HE2 LYS    75     -30.820  21.450   1.910  1.00  0.00            
ATOM   1219  NZ  LYS    75     -31.600  20.300   0.430  1.00  0.00            
ATOM   1220  HZ1 LYS    75     -31.650  19.330   0.200  1.00  0.00            
ATOM   1221  HZ2 LYS    75     -32.530  20.670   0.540  1.00  0.00            
ATOM   1222  HZ3 LYS    75     -31.130  20.800  -0.310  1.00  0.00            
ATOM   1223  C   LYS    75     -29.090  16.550   4.660  1.00  0.00            
ATOM   1224  O   LYS    75     -28.140  16.560   3.870  1.00  0.00            
ATOM   1225  N   ASP    76     -28.980  16.130   5.910  1.00  0.00            
ATOM   1226  HN  ASP    76     -29.810  15.880   6.410  1.00  0.00            
ATOM   1227  CA  ASP    76     -27.680  16.030   6.610  1.00  0.00            
ATOM   1228  HA  ASP    76     -27.160  16.860   6.410  1.00  0.00            
ATOM   1229  CB  ASP    76     -27.930  15.920   8.100  1.00  0.00            
ATOM   1230  HB1 ASP    76     -28.580  15.170   8.260  1.00  0.00            
ATOM   1231  HB2 ASP    76     -27.070  15.720   8.560  1.00  0.00            
ATOM   1232  CG  ASP    76     -28.510  17.190   8.660  1.00  0.00            
ATOM   1233  OD1 ASP    76     -27.940  18.260   8.360  1.00  0.00            
ATOM   1234  OD2 ASP    76     -29.470  17.090   9.400  1.00  0.00            
ATOM   1235  C   ASP    76     -26.870  14.830   6.110  1.00  0.00            
ATOM   1236  O   ASP    76     -27.430  13.720   6.040  1.00  0.00            
ATOM   1237  N   GLU    77     -25.600  15.060   5.830  1.00  0.00            
ATOM   1238  HN  GLU    77     -25.280  16.010   5.890  1.00  0.00            
ATOM   1239  CA  GLU    77     -24.610  14.040   5.430  1.00  0.00            
ATOM   1240  HA  GLU    77     -25.080  13.250   5.060  1.00  0.00            
ATOM   1241  CB  GLU    77     -23.720  14.560   4.300  1.00  0.00            
ATOM   1242  HB1 GLU    77     -23.300  15.420   4.590  1.00  0.00            
ATOM   1243  HB2 GLU    77     -23.010  13.880   4.120  1.00  0.00            
ATOM   1244  CG  GLU    77     -24.490  14.810   3.010  1.00  0.00            
ATOM   1245  HG1 GLU    77     -24.860  15.740   3.040  1.00  0.00            
ATOM   1246  HG2 GLU    77     -25.250  14.160   2.960  1.00  0.00            
ATOM   1247  CD  GLU    77     -23.660  14.670   1.740  1.00  0.00            
ATOM   1248  OE1 GLU    77     -23.000  15.670   1.360  1.00  0.00            
ATOM   1249  OE2 GLU    77     -23.670  13.570   1.130  1.00  0.00            
ATOM   1250  C   GLU    77     -23.820  13.660   6.700  1.00  0.00            
ATOM   1251  O   GLU    77     -23.410  14.520   7.460  1.00  0.00            
ATOM   1252  N   TYR    78     -23.580  12.370   6.860  1.00  0.00            
ATOM   1253  HN  TYR    78     -23.980  11.730   6.210  1.00  0.00            
ATOM   1254  CA  TYR    78     -22.730  11.810   7.950  1.00  0.00            
ATOM   1255  HA  TYR    78     -22.310  12.560   8.460  1.00  0.00            
ATOM   1256  CB  TYR    78     -23.570  11.040   8.950  1.00  0.00            
ATOM   1257  HB1 TYR    78     -24.110  10.350   8.460  1.00  0.00            
ATOM   1258  HB2 TYR    78     -22.970  10.580   9.600  1.00  0.00            
ATOM   1259  CG  TYR    78     -24.520  11.890   9.710  1.00  0.00            
ATOM   1260  CD1 TYR    78     -24.100  12.520  10.870  1.00  0.00            
ATOM   1261  HD1 TYR    78     -23.150  12.400  11.170  1.00  0.00            
ATOM   1262  CE1 TYR    78     -24.950  13.300  11.610  1.00  0.00            
ATOM   1263  HE1 TYR    78     -24.640  13.710  12.480  1.00  0.00            
ATOM   1264  CZ  TYR    78     -26.220  13.530  11.170  1.00  0.00            
ATOM   1265  OH  TYR    78     -27.030  14.310  11.950  1.00  0.00            
ATOM   1266  HH  TYR    78     -27.930  14.400  11.510  1.00  0.00            
ATOM   1267  CD2 TYR    78     -25.820  12.110   9.280  1.00  0.00            
ATOM   1268  HD2 TYR    78     -26.150  11.650   8.460  1.00  0.00            
ATOM   1269  CE2 TYR    78     -26.660  12.960   9.990  1.00  0.00            
ATOM   1270  HE2 TYR    78     -27.580  13.160   9.650  1.00  0.00            
ATOM   1271  C   TYR    78     -21.620  11.000   7.350  1.00  0.00            
ATOM   1272  O   TYR    78     -21.740  10.400   6.250  1.00  0.00            
ATOM   1273  N   ALA    79     -20.510  10.900   8.080  1.00  0.00            
ATOM   1274  HN  ALA    79     -20.480  11.330   8.980  1.00  0.00            
ATOM   1275  CA  ALA    79     -19.340  10.170   7.590  1.00  0.00            
ATOM   1276  HA  ALA    79     -19.640   9.320   7.170  1.00  0.00            
ATOM   1277  CB  ALA    79     -18.640  10.980   6.500  1.00  0.00            
ATOM   1278  HB1 ALA    79     -17.840  10.470   6.170  1.00  0.00            
ATOM   1279  HB2 ALA    79     -19.270  11.130   5.740  1.00  0.00            
ATOM   1280  HB3 ALA    79     -18.350  11.860   6.870  1.00  0.00            
ATOM   1281  C   ALA    79     -18.440   9.830   8.770  1.00  0.00            
ATOM   1282  O   ALA    79     -18.620  10.340   9.880  1.00  0.00            
ATOM   1283  N   CYS    80     -17.510   8.950   8.490  1.00  0.00            
ATOM   1284  HN  CYS    80     -17.520   8.510   7.590  1.00  0.00            
ATOM   1285  CA  CYS    80     -16.460   8.610   9.440  1.00  0.00            
ATOM   1286  HA  CYS    80     -16.600   9.180  10.250  1.00  0.00            
ATOM   1287  CB  CYS    80     -16.550   7.120   9.750  1.00  0.00            
ATOM   1288  HB1 CYS    80     -16.400   6.670   8.870  1.00  0.00            
ATOM   1289  HB2 CYS    80     -17.500   6.980  10.050  1.00  0.00            
ATOM   1290  SG  CYS    80     -15.380   6.560  10.990  1.00  0.00            
ATOM   1291  C   CYS    80     -15.100   8.870   8.810  1.00  0.00            
ATOM   1292  O   CYS    80     -14.890   8.480   7.630  1.00  0.00            
ATOM   1293  N   ARG    81     -14.190   9.480   9.520  1.00  0.00            
ATOM   1294  HN  ARG    81     -14.420   9.740  10.460  1.00  0.00            
ATOM   1295  CA  ARG    81     -12.850   9.820   9.000  1.00  0.00            
ATOM   1296  HA  ARG    81     -12.740   9.530   8.050  1.00  0.00            
ATOM   1297  CB  ARG    81     -12.690  11.330   9.030  1.00  0.00            
ATOM   1298  HB1 ARG    81     -13.400  11.730   8.440  1.00  0.00            
ATOM   1299  HB2 ARG    81     -12.820  11.640   9.970  1.00  0.00            
ATOM   1300  CG  ARG    81     -11.340  11.840   8.540  1.00  0.00            
ATOM   1301  HG1 ARG    81     -11.200  11.520   7.600  1.00  0.00            
ATOM   1302  HG2 ARG    81     -10.630  11.450   9.130  1.00  0.00            
ATOM   1303  CD  ARG    81     -11.230  13.360   8.580  1.00  0.00            
ATOM   1304  HD1 ARG    81     -11.940  13.760   8.000  1.00  0.00            
ATOM   1305  HD2 ARG    81     -10.330  13.640   8.240  1.00  0.00            
ATOM   1306  NE  ARG    81     -11.380  13.930   9.880  1.00  0.00            
ATOM   1307  HE  ARG    81     -11.170  13.360  10.670  1.00  0.00            
ATOM   1308  CZ  ARG    81     -11.790  15.190  10.120  1.00  0.00            
ATOM   1309  NH1 ARG    81     -12.070  16.000   9.120  1.00  0.00            
ATOM   1310 1HH1 ARG    81     -12.370  16.930   9.300  1.00  0.00            
ATOM   1311 2HH1 ARG    81     -11.970  15.680   8.170  1.00  0.00            
ATOM   1312  NH2 ARG    81     -11.920  15.620  11.350  1.00  0.00            
ATOM   1313 1HH2 ARG    81     -12.230  16.550  11.530  1.00  0.00            
ATOM   1314 2HH2 ARG    81     -11.710  15.010  12.120  1.00  0.00            
ATOM   1315  C   ARG    81     -11.840   9.080   9.860  1.00  0.00            
ATOM   1316  O   ARG    81     -11.850   9.280  11.080  1.00  0.00            
ATOM   1317  N   VAL    82     -10.960   8.390   9.210  1.00  0.00            
ATOM   1318  HN  VAL    82     -10.900   8.490   8.220  1.00  0.00            
ATOM   1319  CA  VAL    82     -10.030   7.470   9.910  1.00  0.00            
ATOM   1320  HA  VAL    82     -10.140   7.650  10.890  1.00  0.00            
ATOM   1321  CB  VAL    82     -10.380   6.020   9.610  1.00  0.00            
ATOM   1322  HB  VAL    82     -10.320   5.900   8.620  1.00  0.00            
ATOM   1323  CG1 VAL    82      -9.390   5.060  10.290  1.00  0.00            
ATOM   1324 1HG1 VAL    82      -9.650   4.120  10.070  1.00  0.00            
ATOM   1325 2HG1 VAL    82      -8.470   5.240   9.950  1.00  0.00            
ATOM   1326 3HG1 VAL    82      -9.420   5.200  11.280  1.00  0.00            
ATOM   1327  CG2 VAL    82     -11.800   5.710  10.070  1.00  0.00            
ATOM   1328 1HG2 VAL    82     -12.010   4.750   9.860  1.00  0.00            
ATOM   1329 2HG2 VAL    82     -11.870   5.860  11.050  1.00  0.00            
ATOM   1330 3HG2 VAL    82     -12.440   6.300   9.580  1.00  0.00            
ATOM   1331  C   VAL    82      -8.590   7.740   9.490  1.00  0.00            
ATOM   1332  O   VAL    82      -8.320   7.860   8.210  1.00  0.00            
ATOM   1333  N   ASN    83      -7.710   7.880  10.450  1.00  0.00            
ATOM   1334  HN  ASN    83      -8.000   7.970  11.410  1.00  0.00            
ATOM   1335  CA  ASN    83      -6.270   7.910  10.110  1.00  0.00            
ATOM   1336  HA  ASN    83      -6.220   7.760   9.120  1.00  0.00            
ATOM   1337  CB  ASN    83      -5.590   9.250  10.300  1.00  0.00            
ATOM   1338  HB1 ASN    83      -6.250   9.980  10.130  1.00  0.00            
ATOM   1339  HB2 ASN    83      -5.260   9.320  11.240  1.00  0.00            
ATOM   1340  CG  ASN    83      -4.400   9.440   9.350  1.00  0.00            
ATOM   1341  OD1 ASN    83      -3.990   8.590   8.550  1.00  0.00            
ATOM   1342  ND2 ASN    83      -3.860  10.640   9.390  1.00  0.00            
ATOM   1343 1HD2 ASN    83      -4.240  11.340  10.000  1.00  0.00            
ATOM   1344 2HD2 ASN    83      -3.080  10.860   8.810  1.00  0.00            
ATOM   1345  C   ASN    83      -5.580   6.790  10.870  1.00  0.00            
ATOM   1346  O   ASN    83      -5.940   6.500  12.060  1.00  0.00            
ATOM   1347  N   HIS    84      -4.550   6.280  10.260  1.00  0.00            
ATOM   1348  HN  HIS    84      -4.280   6.670   9.380  1.00  0.00            
ATOM   1349  CA  HIS    84      -3.750   5.150  10.790  1.00  0.00            
ATOM   1350  HA  HIS    84      -3.670   5.200  11.790  1.00  0.00            
ATOM   1351  CB  HIS    84      -4.460   3.830  10.450  1.00  0.00            
ATOM   1352  HB1 HIS    84      -5.410   3.900  10.750  1.00  0.00            
ATOM   1353  HB2 HIS    84      -4.430   3.700   9.460  1.00  0.00            
ATOM   1354  CD2 HIS    84      -3.900   2.130  12.330  1.00  0.00            
ATOM   1355  HD2 HIS    84      -4.380   2.540  13.110  1.00  0.00            
ATOM   1356  CG  HIS    84      -3.890   2.610  11.070  1.00  0.00            
ATOM   1357  NE2 HIS    84      -3.140   0.990  12.350  1.00  0.00            
ATOM   1358  HE2 HIS    84      -2.990   0.410  13.150  1.00  0.00            
ATOM   1359  ND1 HIS    84      -3.070   1.770  10.330  1.00  0.00            
ATOM   1360  HD1 HIS    84      -2.830   1.890   9.360  1.00  0.00            
ATOM   1361  CE1 HIS    84      -2.650   0.780  11.130  1.00  0.00            
ATOM   1362  HE1 HIS    84      -2.060   0.020  10.860  1.00  0.00            
ATOM   1363  C   HIS    84      -2.350   5.270  10.190  1.00  0.00            
ATOM   1364  O   HIS    84      -2.230   5.850   9.090  1.00  0.00            
ATOM   1365  N   VAL    85      -1.350   4.660  10.790  1.00  0.00            
ATOM   1366  HN  VAL    85      -1.520   4.120  11.620  1.00  0.00            
ATOM   1367  CA  VAL    85       0.030   4.760  10.230  1.00  0.00            
ATOM   1368  HA  VAL    85       0.310   5.720  10.180  1.00  0.00            
ATOM   1369  CB  VAL    85       1.010   4.030  11.170  1.00  0.00            
ATOM   1370  HB  VAL    85       0.860   4.370  12.100  1.00  0.00            
ATOM   1371  CG1 VAL    85       0.740   2.530  11.240  1.00  0.00            
ATOM   1372 1HG1 VAL    85       1.390   2.090  11.850  1.00  0.00            
ATOM   1373 2HG1 VAL    85      -0.190   2.370  11.580  1.00  0.00            
ATOM   1374 3HG1 VAL    85       0.830   2.130  10.320  1.00  0.00            
ATOM   1375  CG2 VAL    85       2.480   4.340  10.830  1.00  0.00            
ATOM   1376 1HG2 VAL    85       3.080   3.840  11.450  1.00  0.00            
ATOM   1377 2HG2 VAL    85       2.670   4.050   9.890  1.00  0.00            
ATOM   1378 3HG2 VAL    85       2.640   5.320  10.910  1.00  0.00            
ATOM   1379  C   VAL    85       0.040   4.210   8.810  1.00  0.00            
ATOM   1380  O   VAL    85       0.860   4.700   8.000  1.00  0.00            
ATOM   1381  N   THR    86      -0.820   3.270   8.450  1.00  0.00            
ATOM   1382  HN  THR    86      -1.480   2.960   9.130  1.00  0.00            
ATOM   1383  CA  THR    86      -0.860   2.650   7.110  1.00  0.00            
ATOM   1384  HA  THR    86       0.100   2.450   6.900  1.00  0.00            
ATOM   1385  CB  THR    86      -1.690   1.360   7.110  1.00  0.00            
ATOM   1386  HB  THR    86      -1.800   1.010   6.180  1.00  0.00            
ATOM   1387  OG1 THR    86      -3.020   1.620   7.570  1.00  0.00            
ATOM   1388  HG1 THR    86      -3.540   0.770   7.570  1.00  0.00            
ATOM   1389  CG2 THR    86      -1.030   0.280   7.930  1.00  0.00            
ATOM   1390 1HG2 THR    86      -1.590  -0.550   7.910  1.00  0.00            
ATOM   1391 2HG2 THR    86      -0.130   0.070   7.540  1.00  0.00            
ATOM   1392 3HG2 THR    86      -0.920   0.590   8.870  1.00  0.00            
ATOM   1393  C   THR    86      -1.440   3.580   6.040  1.00  0.00            
ATOM   1394  O   THR    86      -1.420   3.170   4.850  1.00  0.00            
ATOM   1395  N   LEU    87      -2.080   4.680   6.440  1.00  0.00            
ATOM   1396  HN  LEU    87      -2.060   4.910   7.410  1.00  0.00            
ATOM   1397  CA  LEU    87      -2.820   5.590   5.510  1.00  0.00            
ATOM   1398  HA  LEU    87      -2.940   5.120   4.630  1.00  0.00            
ATOM   1399  CB  LEU    87      -4.210   5.910   6.070  1.00  0.00            
ATOM   1400  HB1 LEU    87      -4.100   6.280   6.990  1.00  0.00            
ATOM   1401  HB2 LEU    87      -4.630   6.600   5.480  1.00  0.00            
ATOM   1402  CG  LEU    87      -5.160   4.720   6.140  1.00  0.00            
ATOM   1403  HG  LEU    87      -4.680   3.990   6.640  1.00  0.00            
ATOM   1404  CD1 LEU    87      -6.440   5.030   6.920  1.00  0.00            
ATOM   1405 1HD1 LEU    87      -7.020   4.230   6.940  1.00  0.00            
ATOM   1406 2HD1 LEU    87      -6.200   5.300   7.850  1.00  0.00            
ATOM   1407 3HD1 LEU    87      -6.920   5.790   6.470  1.00  0.00            
ATOM   1408  CD2 LEU    87      -5.490   4.210   4.760  1.00  0.00            
ATOM   1409 1HD2 LEU    87      -6.110   3.430   4.830  1.00  0.00            
ATOM   1410 2HD2 LEU    87      -5.920   4.940   4.230  1.00  0.00            
ATOM   1411 3HD2 LEU    87      -4.640   3.920   4.300  1.00  0.00            
ATOM   1412  C   LEU    87      -1.990   6.850   5.290  1.00  0.00            
ATOM   1413  O   LEU    87      -1.560   7.470   6.240  1.00  0.00            
ATOM   1414  N   SER    88      -1.730   7.220   4.040  1.00  0.00            
ATOM   1415  HN  SER    88      -2.050   6.650   3.280  1.00  0.00            
ATOM   1416  CA  SER    88      -0.980   8.470   3.730  1.00  0.00            
ATOM   1417  HA  SER    88      -0.160   8.460   4.300  1.00  0.00            
ATOM   1418  CB  SER    88      -0.480   8.510   2.300  1.00  0.00            
ATOM   1419  HB1 SER    88       0.350   7.960   2.210  1.00  0.00            
ATOM   1420  HB2 SER    88      -0.280   9.450   2.020  1.00  0.00            
ATOM   1421  OG  SER    88      -1.440   7.990   1.390  1.00  0.00            
ATOM   1422  HG1 SER    88      -2.280   8.520   1.460  1.00  0.00            
ATOM   1423  C   SER    88      -1.820   9.700   4.090  1.00  0.00            
ATOM   1424  O   SER    88      -1.270  10.710   4.500  1.00  0.00            
ATOM   1425  N   GLN    89      -3.150   9.580   4.020  1.00  0.00            
ATOM   1426  HN  GLN    89      -3.510   8.670   3.800  1.00  0.00            
ATOM   1427  CA  GLN    89      -4.130  10.660   4.240  1.00  0.00            
ATOM   1428  HA  GLN    89      -3.660  11.380   4.760  1.00  0.00            
ATOM   1429  CB  GLN    89      -4.690  11.190   2.910  1.00  0.00            
ATOM   1430  HB1 GLN    89      -5.600  11.560   3.080  1.00  0.00            
ATOM   1431  HB2 GLN    89      -4.090  11.920   2.600  1.00  0.00            
ATOM   1432  CG  GLN    89      -4.790  10.140   1.790  1.00  0.00            
ATOM   1433  HG1 GLN    89      -3.920  10.150   1.310  1.00  0.00            
ATOM   1434  HG2 GLN    89      -5.520  10.450   1.180  1.00  0.00            
ATOM   1435  CD  GLN    89      -5.090   8.690   2.150  1.00  0.00            
ATOM   1436  OE1 GLN    89      -6.170   8.320   2.650  1.00  0.00            
ATOM   1437  NE2 GLN    89      -4.150   7.810   1.830  1.00  0.00            
ATOM   1438 1HE2 GLN    89      -3.300   8.120   1.390  1.00  0.00            
ATOM   1439 2HE2 GLN    89      -4.280   6.840   2.030  1.00  0.00            
ATOM   1440  C   GLN    89      -5.320  10.080   4.980  1.00  0.00            
ATOM   1441  O   GLN    89      -5.570   8.900   4.800  1.00  0.00            
ATOM   1442  N   PRO    90      -6.090  10.880   5.730  1.00  0.00            
ATOM   1443  CD  PRO    90      -5.760  12.230   6.190  1.00  0.00            
ATOM   1444  HD1 PRO    90      -5.920  12.900   5.470  1.00  0.00            
ATOM   1445  HD2 PRO    90      -4.800  12.270   6.470  1.00  0.00            
ATOM   1446  CA  PRO    90      -7.300  10.360   6.360  1.00  0.00            
ATOM   1447  HA  PRO    90      -7.080   9.620   6.990  1.00  0.00            
ATOM   1448  CB  PRO    90      -7.900  11.570   7.070  1.00  0.00            
ATOM   1449  HB1 PRO    90      -8.550  12.040   6.490  1.00  0.00            
ATOM   1450  HB2 PRO    90      -8.350  11.290   7.920  1.00  0.00            
ATOM   1451  CG  PRO    90      -6.700  12.440   7.370  1.00  0.00            
ATOM   1452  HG1 PRO    90      -6.260  12.160   8.230  1.00  0.00            
ATOM   1453  HG2 PRO    90      -6.970  13.400   7.430  1.00  0.00            
ATOM   1454  C   PRO    90      -8.260   9.790   5.310  1.00  0.00            
ATOM   1455  O   PRO    90      -8.380  10.320   4.210  1.00  0.00            
ATOM   1456  N   LYS    91      -8.910   8.680   5.620  1.00  0.00            
ATOM   1457  HN  LYS    91      -8.740   8.280   6.520  1.00  0.00            
ATOM   1458  CA  LYS    91      -9.870   7.980   4.750  1.00  0.00            
ATOM   1459  HA  LYS    91      -9.750   8.260   3.800  1.00  0.00            
ATOM   1460  CB  LYS    91      -9.610   6.470   4.760  1.00  0.00            
ATOM   1461  HB1 LYS    91      -8.660   6.310   4.510  1.00  0.00            
ATOM   1462  HB2 LYS    91      -9.770   6.130   5.680  1.00  0.00            
ATOM   1463  CG  LYS    91     -10.500   5.700   3.800  1.00  0.00            
ATOM   1464  HG1 LYS    91     -10.420   6.120   2.900  1.00  0.00            
ATOM   1465  HG2 LYS    91     -11.440   5.770   4.130  1.00  0.00            
ATOM   1466  CD  LYS    91     -10.160   4.220   3.660  1.00  0.00            
ATOM   1467  HD1 LYS    91     -10.970   3.750   3.290  1.00  0.00            
ATOM   1468  HD2 LYS    91      -9.950   3.860   4.560  1.00  0.00            
ATOM   1469  CE  LYS    91      -8.990   3.920   2.740  1.00  0.00            
ATOM   1470  HE1 LYS    91      -8.230   4.530   2.970  1.00  0.00            
ATOM   1471  HE2 LYS    91      -9.270   4.070   1.790  1.00  0.00            
ATOM   1472  NZ  LYS    91      -8.540   2.520   2.880  1.00  0.00            
ATOM   1473  HZ1 LYS    91      -8.260   2.350   3.830  1.00  0.00            
ATOM   1474  HZ2 LYS    91      -9.290   1.900   2.640  1.00  0.00            
ATOM   1475  HZ3 LYS    91      -7.760   2.360   2.270  1.00  0.00            
ATOM   1476  C   LYS    91     -11.260   8.370   5.240  1.00  0.00            
ATOM   1477  O   LYS    91     -11.540   8.230   6.470  1.00  0.00            
ATOM   1478  N   ILE    92     -12.120   8.850   4.330  1.00  0.00            
ATOM   1479  HN  ILE    92     -11.800   8.960   3.390  1.00  0.00            
ATOM   1480  CA  ILE    92     -13.500   9.230   4.680  1.00  0.00            
ATOM   1481  HA  ILE    92     -13.590   9.220   5.670  1.00  0.00            
ATOM   1482  CB  ILE    92     -13.830  10.640   4.200  1.00  0.00            
ATOM   1483  HB  ILE    92     -13.630  10.710   3.230  1.00  0.00            
ATOM   1484  CG2 ILE    92     -15.300  10.930   4.390  1.00  0.00            
ATOM   1485 1HG2 ILE    92     -15.500  11.860   4.080  1.00  0.00            
ATOM   1486 2HG2 ILE    92     -15.840  10.280   3.860  1.00  0.00            
ATOM   1487 3HG2 ILE    92     -15.540  10.850   5.360  1.00  0.00            
ATOM   1488  CG1 ILE    92     -12.970  11.680   4.930  1.00  0.00            
ATOM   1489 1HG1 ILE    92     -12.010  11.460   4.790  1.00  0.00            
ATOM   1490 2HG1 ILE    92     -13.180  11.650   5.900  1.00  0.00            
ATOM   1491  CD  ILE    92     -13.230  13.080   4.420  1.00  0.00            
ATOM   1492  HD1 ILE    92     -12.650  13.730   4.910  1.00  0.00            
ATOM   1493  HD2 ILE    92     -13.020  13.130   3.440  1.00  0.00            
ATOM   1494  HD3 ILE    92     -14.190  13.320   4.560  1.00  0.00            
ATOM   1495  C   ILE    92     -14.430   8.190   4.060  1.00  0.00            
ATOM   1496  O   ILE    92     -14.300   7.900   2.840  1.00  0.00            
ATOM   1497  N   VAL    93     -15.300   7.570   4.870  1.00  0.00            
ATOM   1498  HN  VAL    93     -15.210   7.720   5.850  1.00  0.00            
ATOM   1499  CA  VAL    93     -16.380   6.690   4.400  1.00  0.00            
ATOM   1500  HA  VAL    93     -16.300   6.590   3.410  1.00  0.00            
ATOM   1501  CB  VAL    93     -16.260   5.310   5.070  1.00  0.00            
ATOM   1502  HB  VAL    93     -16.330   5.380   6.070  1.00  0.00            
ATOM   1503  CG1 VAL    93     -17.390   4.440   4.580  1.00  0.00            
ATOM   1504 1HG1 VAL    93     -17.320   3.540   5.010  1.00  0.00            
ATOM   1505 2HG1 VAL    93     -18.260   4.860   4.820  1.00  0.00            
ATOM   1506 3HG1 VAL    93     -17.330   4.340   3.590  1.00  0.00            
ATOM   1507  CG2 VAL    93     -14.900   4.700   4.790  1.00  0.00            
ATOM   1508 1HG2 VAL    93     -14.840   3.810   5.230  1.00  0.00            
ATOM   1509 2HG2 VAL    93     -14.780   4.600   3.800  1.00  0.00            
ATOM   1510 3HG2 VAL    93     -14.190   5.300   5.150  1.00  0.00            
ATOM   1511  C   VAL    93     -17.690   7.340   4.760  1.00  0.00            
ATOM   1512  O   VAL    93     -17.930   7.730   5.900  1.00  0.00            
ATOM   1513  N   LYS    94     -18.520   7.550   3.740  1.00  0.00            
ATOM   1514  HN  LYS    94     -18.260   7.230   2.820  1.00  0.00            
ATOM   1515  CA  LYS    94     -19.800   8.240   3.920  1.00  0.00            
ATOM   1516  HA  LYS    94     -19.620   8.960   4.590  1.00  0.00            
ATOM   1517  CB  LYS    94     -20.310   8.840   2.610  1.00  0.00            
ATOM   1518  HB1 LYS    94     -20.310   8.130   1.900  1.00  0.00            
ATOM   1519  HB2 LYS    94     -21.250   9.170   2.740  1.00  0.00            
ATOM   1520  CG  LYS    94     -19.450   9.990   2.130  1.00  0.00            
ATOM   1521  HG1 LYS    94     -18.490   9.690   2.130  1.00  0.00            
ATOM   1522  HG2 LYS    94     -19.550  10.750   2.770  1.00  0.00            
ATOM   1523  CD  LYS    94     -19.820  10.470   0.740  1.00  0.00            
ATOM   1524  HD1 LYS    94     -20.790  10.720   0.740  1.00  0.00            
ATOM   1525  HD2 LYS    94     -19.670   9.720   0.090  1.00  0.00            
ATOM   1526  CE  LYS    94     -19.010  11.660   0.310  1.00  0.00            
ATOM   1527  HE1 LYS    94     -18.030  11.430   0.360  1.00  0.00            
ATOM   1528  HE2 LYS    94     -19.200  12.430   0.910  1.00  0.00            
ATOM   1529  NZ  LYS    94     -19.350  12.020  -1.080  1.00  0.00            
ATOM   1530  HZ1 LYS    94     -19.160  11.250  -1.690  1.00  0.00            
ATOM   1531  HZ2 LYS    94     -20.320  12.260  -1.140  1.00  0.00            
ATOM   1532  HZ3 LYS    94     -18.800  12.810  -1.370  1.00  0.00            
ATOM   1533  C   LYS    94     -20.850   7.250   4.420  1.00  0.00            
ATOM   1534  O   LYS    94     -20.790   6.080   4.050  1.00  0.00            
ATOM   1535  N   TRP    95     -21.740   7.720   5.270  1.00  0.00            
ATOM   1536  HN  TRP    95     -21.620   8.660   5.610  1.00  0.00            
ATOM   1537  CA  TRP    95     -22.900   6.950   5.760  1.00  0.00            
ATOM   1538  HA  TRP    95     -22.560   6.070   6.070  1.00  0.00            
ATOM   1539  CB  TRP    95     -23.560   7.590   6.970  1.00  0.00            
ATOM   1540  HB1 TRP    95     -22.900   7.650   7.720  1.00  0.00            
ATOM   1541  HB2 TRP    95     -23.880   8.510   6.740  1.00  0.00            
ATOM   1542  CG  TRP    95     -24.720   6.770   7.400  1.00  0.00            
ATOM   1543  CD1 TRP    95     -24.760   5.450   7.730  1.00  0.00            
ATOM   1544  HD1 TRP    95     -23.970   4.830   7.740  1.00  0.00            
ATOM   1545  NE1 TRP    95     -26.040   5.080   8.050  1.00  0.00            
ATOM   1546  HE1 TRP    95     -26.340   4.150   8.270  1.00  0.00            
ATOM   1547  CE2 TRP    95     -26.840   6.180   8.040  1.00  0.00            
ATOM   1548  CD2 TRP    95     -26.050   7.250   7.550  1.00  0.00            
ATOM   1549  CE3 TRP    95     -26.610   8.510   7.380  1.00  0.00            
ATOM   1550  HE3 TRP    95     -26.050   9.290   7.090  1.00  0.00            
ATOM   1551  CZ3 TRP    95     -27.950   8.650   7.630  1.00  0.00            
ATOM   1552  HZ3 TRP    95     -28.390   9.530   7.480  1.00  0.00            
ATOM   1553  CZ2 TRP    95     -28.190   6.320   8.290  1.00  0.00            
ATOM   1554  HZ2 TRP    95     -28.760   5.550   8.590  1.00  0.00            
ATOM   1555  CH2 TRP    95     -28.720   7.580   8.090  1.00  0.00            
ATOM   1556  HH2 TRP    95     -29.690   7.730   8.300  1.00  0.00            
ATOM   1557  C   TRP    95     -23.910   6.800   4.610  1.00  0.00            
ATOM   1558  O   TRP    95     -24.350   7.830   4.040  1.00  0.00            
ATOM   1559  N   ASP    96     -24.210   5.560   4.250  1.00  0.00            
ATOM   1560  HN  ASP    96     -23.710   4.820   4.690  1.00  0.00            
ATOM   1561  CA  ASP    96     -25.220   5.180   3.230  1.00  0.00            
ATOM   1562  HA  ASP    96     -25.680   5.990   2.850  1.00  0.00            
ATOM   1563  CB  ASP    96     -24.560   4.500   2.040  1.00  0.00            
ATOM   1564  HB1 ASP    96     -23.900   5.150   1.650  1.00  0.00            
ATOM   1565  HB2 ASP    96     -24.080   3.700   2.380  1.00  0.00            
ATOM   1566  CG  ASP    96     -25.490   4.050   0.920  1.00  0.00            
ATOM   1567  OD1 ASP    96     -26.650   3.710   1.190  1.00  0.00            
ATOM   1568  OD2 ASP    96     -25.000   4.020  -0.210  1.00  0.00            
ATOM   1569  C   ASP    96     -26.200   4.280   3.980  1.00  0.00            
ATOM   1570  O   ASP    96     -25.750   3.240   4.520  1.00  0.00            
ATOM   1571  N   ARG    97     -27.470   4.610   4.070  1.00  0.00            
ATOM   1572  HN  ARG    97     -27.810   5.400   3.550  1.00  0.00            
ATOM   1573  CA  ARG    97     -28.430   3.840   4.930  1.00  0.00            
ATOM   1574  HA  ARG    97     -27.960   3.720   5.810  1.00  0.00            
ATOM   1575  CB  ARG    97     -29.700   4.630   5.240  1.00  0.00            
ATOM   1576  HB1 ARG    97     -30.320   4.020   5.740  1.00  0.00            
ATOM   1577  HB2 ARG    97     -29.450   5.400   5.830  1.00  0.00            
ATOM   1578  CG  ARG    97     -30.480   5.200   4.070  1.00  0.00            
ATOM   1579  HG1 ARG    97     -30.900   4.460   3.550  1.00  0.00            
ATOM   1580  HG2 ARG    97     -29.860   5.710   3.470  1.00  0.00            
ATOM   1581  CD  ARG    97     -31.560   6.140   4.600  1.00  0.00            
ATOM   1582  HD1 ARG    97     -31.900   5.790   5.470  1.00  0.00            
ATOM   1583  HD2 ARG    97     -32.310   6.180   3.940  1.00  0.00            
ATOM   1584  NE  ARG    97     -31.120   7.520   4.820  1.00  0.00            
ATOM   1585  HE  ARG    97     -30.260   7.800   4.410  1.00  0.00            
ATOM   1586  CZ  ARG    97     -31.780   8.440   5.540  1.00  0.00            
ATOM   1587  NH1 ARG    97     -32.920   8.150   6.140  1.00  0.00            
ATOM   1588 1HH1 ARG    97     -33.400   8.840   6.680  1.00  0.00            
ATOM   1589 2HH1 ARG    97     -33.310   7.230   6.050  1.00  0.00            
ATOM   1590  NH2 ARG    97     -31.290   9.660   5.670  1.00  0.00            
ATOM   1591 1HH2 ARG    97     -31.780  10.340   6.210  1.00  0.00            
ATOM   1592 2HH2 ARG    97     -30.430   9.900   5.220  1.00  0.00            
ATOM   1593  C   ARG    97     -28.680   2.430   4.370  1.00  0.00            
ATOM   1594  O   ARG    97     -29.300   1.640   5.110  1.00  0.00            
ATOM   1595  N   ASP    98     -28.190   2.110   3.190  1.00  0.00            
ATOM   1596  HN  ASP    98     -27.690   2.820   2.690  1.00  0.00            
ATOM   1597  CA  ASP    98     -28.320   0.790   2.530  1.00  0.00            
ATOM   1598  HA  ASP    98     -29.070   0.310   2.990  1.00  0.00            
ATOM   1599  CB  ASP    98     -28.650   0.980   1.040  1.00  0.00            
ATOM   1600  HB1 ASP    98     -27.870   1.430   0.600  1.00  0.00            
ATOM   1601  HB2 ASP    98     -28.790   0.080   0.630  1.00  0.00            
ATOM   1602  CG  ASP    98     -29.890   1.830   0.790  1.00  0.00            
ATOM   1603  OD1 ASP    98     -30.810   1.780   1.620  1.00  0.00            
ATOM   1604  OD2 ASP    98     -29.920   2.530  -0.260  1.00  0.00            
ATOM   1605  C   ASP    98     -27.040  -0.040   2.690  1.00  0.00            
ATOM   1606  O   ASP    98     -26.920  -1.060   2.000  1.00  0.00            
ATOM   1607  N   MET    99     -26.100   0.340   3.560  1.00  0.00            
ATOM   1608  HN  MET    99     -26.230   1.180   4.090  1.00  0.00            
ATOM   1609  CA  MET    99     -24.860  -0.460   3.760  1.00  0.00            
ATOM   1610  HA  MET    99     -25.060  -1.390   3.450  1.00  0.00            
ATOM   1611  CB  MET    99     -23.740   0.140   2.900  1.00  0.00            
ATOM   1612  HB1 MET    99     -23.680   1.120   3.080  1.00  0.00            
ATOM   1613  HB2 MET    99     -22.870  -0.300   3.140  1.00  0.00            
ATOM   1614  CG  MET    99     -24.000  -0.070   1.410  1.00  0.00            
ATOM   1615  HG1 MET    99     -24.880   0.360   1.220  1.00  0.00            
ATOM   1616  HG2 MET    99     -24.070  -1.060   1.280  1.00  0.00            
ATOM   1617  SD  MET    99     -22.650   0.670   0.490  1.00  0.00            
ATOM   1618  CE  MET    99     -21.440  -0.650   0.560  1.00  0.00            
ATOM   1619  HE1 MET    99     -20.620  -0.370   0.070  1.00  0.00            
ATOM   1620  HE2 MET    99     -21.210  -0.840   1.520  1.00  0.00            
ATOM   1621  HE3 MET    99     -21.820  -1.470   0.140  1.00  0.00            
ATOM   1622  C   MET    99     -24.450  -0.580   5.250  1.00  0.00            
ATOM   1623  OT1 MET    99     -23.390  -1.170   5.360  1.00  0.00            
ATOM   1624  OT2 MET    99     -25.170  -0.130   6.180  1.00  0.00            
ATOM   1625  N   GLY     1     -26.350 -23.650  24.790  1.00  0.00            
ATOM   1626  H1  GLY     1     -26.090 -23.130  25.600  1.00  0.00            
ATOM   1627  H2  GLY     1     -27.180 -23.280  24.400  1.00  0.00            
ATOM   1628  H3  GLY     1     -26.500 -24.610  25.050  1.00  0.00            
ATOM   1629  CA  GLY     1     -25.250 -23.580  23.790  1.00  0.00            
ATOM   1630  HA1 GLY     1     -25.280 -22.680  23.360  1.00  0.00            
ATOM   1631  HA2 GLY     1     -25.400 -24.280  23.100  1.00  0.00            
ATOM   1632  C   GLY     1     -23.880 -23.790  24.440  1.00  0.00            
ATOM   1633  O   GLY     1     -23.830 -24.060  25.640  1.00  0.00            
ATOM   1634  N   SER     2     -22.820 -23.700  23.660  1.00  0.00            
ATOM   1635  HN  SER     2     -22.960 -23.650  22.670  1.00  0.00            
ATOM   1636  CA  SER     2     -21.430 -23.680  24.170  1.00  0.00            
ATOM   1637  HA  SER     2     -21.360 -24.240  25.000  1.00  0.00            
ATOM   1638  CB  SER     2     -20.510 -24.310  23.190  1.00  0.00            
ATOM   1639  HB1 SER     2     -19.560 -24.210  23.490  1.00  0.00            
ATOM   1640  HB2 SER     2     -20.620 -23.890  22.290  1.00  0.00            
ATOM   1641  OG  SER     2     -20.820 -25.700  23.090  1.00  0.00            
ATOM   1642  HG1 SER     2     -21.770 -25.810  22.800  1.00  0.00            
ATOM   1643  C   SER     2     -21.050 -22.240  24.480  1.00  0.00            
ATOM   1644  O   SER     2     -21.640 -21.330  23.900  1.00  0.00            
ATOM   1645  N   HIS     3     -20.080 -22.070  25.390  1.00  0.00            
ATOM   1646  HN  HIS     3     -19.600 -22.870  25.750  1.00  0.00            
ATOM   1647  CA  HIS     3     -19.720 -20.740  25.880  1.00  0.00            
ATOM   1648  HA  HIS     3     -20.000 -20.080  25.180  1.00  0.00            
ATOM   1649  CB  HIS     3     -20.460 -20.440  27.150  1.00  0.00            
ATOM   1650  HB1 HIS     3     -20.240 -21.150  27.820  1.00  0.00            
ATOM   1651  HB2 HIS     3     -20.150 -19.560  27.500  1.00  0.00            
ATOM   1652  ND1 HIS     3     -22.600 -19.350  26.370  1.00  0.00            
ATOM   1653  HD1 HIS     3     -22.150 -18.570  25.940  1.00  0.00            
ATOM   1654  CG  HIS     3     -21.950 -20.380  27.000  1.00  0.00            
ATOM   1655  CE1 HIS     3     -23.920 -19.570  26.430  1.00  0.00            
ATOM   1656  HE1 HIS     3     -24.630 -18.950  26.100  1.00  0.00            
ATOM   1657  NE2 HIS     3     -24.100 -20.760  27.000  1.00  0.00            
ATOM   1658  CD2 HIS     3     -22.900 -21.290  27.340  1.00  0.00            
ATOM   1659  HD2 HIS     3     -22.750 -22.190  27.770  1.00  0.00            
ATOM   1660  C   HIS     3     -18.230 -20.640  26.070  1.00  0.00            
ATOM   1661  O   HIS     3     -17.530 -21.660  26.230  1.00  0.00            
ATOM   1662  N   SER     4     -17.740 -19.420  26.080  1.00  0.00            
ATOM   1663  HN  SER     4     -18.380 -18.660  25.960  1.00  0.00            
ATOM   1664  CA  SER     4     -16.310 -19.110  26.250  1.00  0.00            
ATOM   1665  HA  SER     4     -15.880 -19.970  26.540  1.00  0.00            
ATOM   1666  CB  SER     4     -15.630 -18.760  25.030  1.00  0.00            
ATOM   1667  HB1 SER     4     -15.720 -19.510  24.380  1.00  0.00            
ATOM   1668  HB2 SER     4     -14.660 -18.600  25.230  1.00  0.00            
ATOM   1669  OG  SER     4     -16.180 -17.580  24.450  1.00  0.00            
ATOM   1670  HG1 SER     4     -16.090 -16.820  25.090  1.00  0.00            
ATOM   1671  C   SER     4     -16.150 -17.990  27.250  1.00  0.00            
ATOM   1672  O   SER     4     -17.010 -17.070  27.330  1.00  0.00            
ATOM   1673  N   MET     5     -15.120 -18.040  28.060  1.00  0.00            
ATOM   1674  HN  MET     5     -14.660 -18.920  28.200  1.00  0.00            
ATOM   1675  CA  MET     5     -14.610 -16.850  28.780  1.00  0.00            
ATOM   1676  HA  MET     5     -15.220 -16.070  28.670  1.00  0.00            
ATOM   1677  CB  MET     5     -14.510 -17.140  30.270  1.00  0.00            
ATOM   1678  HB1 MET     5     -15.410 -17.430  30.600  1.00  0.00            
ATOM   1679  HB2 MET     5     -13.850 -17.870  30.410  1.00  0.00            
ATOM   1680  CG  MET     5     -14.080 -15.970  31.110  1.00  0.00            
ATOM   1681  HG1 MET     5     -14.510 -15.190  30.640  1.00  0.00            
ATOM   1682  HG2 MET     5     -13.090 -15.940  30.970  1.00  0.00            
ATOM   1683  SD  MET     5     -14.530 -16.040  32.870  1.00  0.00            
ATOM   1684  CE  MET     5     -13.310 -17.250  33.340  1.00  0.00            
ATOM   1685  HE1 MET     5     -13.390 -17.440  34.320  1.00  0.00            
ATOM   1686  HE2 MET     5     -13.460 -18.090  32.820  1.00  0.00            
ATOM   1687  HE3 MET     5     -12.400 -16.900  33.140  1.00  0.00            
ATOM   1688  C   MET     5     -13.250 -16.560  28.190  1.00  0.00            
ATOM   1689  O   MET     5     -12.420 -17.480  28.070  1.00  0.00            
ATOM   1690  N   ARG     6     -13.010 -15.320  27.820  1.00  0.00            
ATOM   1691  HN  ARG     6     -13.700 -14.610  27.960  1.00  0.00            
ATOM   1692  CA  ARG     6     -11.720 -14.980  27.210  1.00  0.00            
ATOM   1693  HA  ARG     6     -11.080 -15.660  27.550  1.00  0.00            
ATOM   1694  CB  ARG     6     -11.790 -15.060  25.690  1.00  0.00            
ATOM   1695  HB1 ARG     6     -12.380 -15.820  25.420  1.00  0.00            
ATOM   1696  HB2 ARG     6     -12.170 -14.200  25.340  1.00  0.00            
ATOM   1697  CG  ARG     6     -10.400 -15.260  25.090  1.00  0.00            
ATOM   1698  HG1 ARG     6      -9.760 -14.670  25.580  1.00  0.00            
ATOM   1699  HG2 ARG     6     -10.430 -14.990  24.130  1.00  0.00            
ATOM   1700  CD  ARG     6      -9.870 -16.710  25.160  1.00  0.00            
ATOM   1701  HD1 ARG     6     -10.070 -17.100  26.060  1.00  0.00            
ATOM   1702  HD2 ARG     6      -8.880 -16.720  25.000  1.00  0.00            
ATOM   1703  NE  ARG     6     -10.520 -17.540  24.140  1.00  0.00            
ATOM   1704  HE  ARG     6     -10.310 -17.310  23.190  1.00  0.00            
ATOM   1705  CZ  ARG     6     -11.330 -18.570  24.330  1.00  0.00            
ATOM   1706  NH1 ARG     6     -11.770 -18.870  25.540  1.00  0.00            
ATOM   1707 1HH1 ARG     6     -12.460 -19.580  25.660  1.00  0.00            
ATOM   1708 2HH1 ARG     6     -11.410 -18.380  26.330  1.00  0.00            
ATOM   1709  NH2 ARG     6     -11.810 -19.220  23.290  1.00  0.00            
ATOM   1710 1HH2 ARG     6     -12.490 -19.940  23.410  1.00  0.00            
ATOM   1711 2HH2 ARG     6     -11.480 -19.000  22.370  1.00  0.00            
ATOM   1712  C   ARG     6     -11.300 -13.600  27.620  1.00  0.00            
ATOM   1713  O   ARG     6     -12.120 -12.650  27.620  1.00  0.00            
ATOM   1714  N   TYR     7     -10.040 -13.450  27.880  1.00  0.00            
ATOM   1715  HN  TYR     7      -9.480 -14.270  27.960  1.00  0.00            
ATOM   1716  CA  TYR     7      -9.390 -12.150  28.080  1.00  0.00            
ATOM   1717  HA  TYR     7     -10.110 -11.470  28.210  1.00  0.00            
ATOM   1718  CB  TYR     7      -8.500 -12.190  29.310  1.00  0.00            
ATOM   1719  HB1 TYR     7      -7.950 -13.030  29.280  1.00  0.00            
ATOM   1720  HB2 TYR     7      -7.900 -11.390  29.300  1.00  0.00            
ATOM   1721  CG  TYR     7      -9.250 -12.190  30.600  1.00  0.00            
ATOM   1722  CD1 TYR     7      -9.680 -13.360  31.160  1.00  0.00            
ATOM   1723  HD1 TYR     7      -9.490 -14.220  30.700  1.00  0.00            
ATOM   1724  CE1 TYR     7     -10.360 -13.360  32.360  1.00  0.00            
ATOM   1725  HE1 TYR     7     -10.640 -14.230  32.780  1.00  0.00            
ATOM   1726  CZ  TYR     7     -10.640 -12.170  32.970  1.00  0.00            
ATOM   1727  OH  TYR     7     -11.220 -12.150  34.220  1.00  0.00            
ATOM   1728  HH  TYR     7     -11.350 -11.200  34.510  1.00  0.00            
ATOM   1729  CD2 TYR     7      -9.550 -11.010  31.260  1.00  0.00            
ATOM   1730  HD2 TYR     7      -9.250 -10.150  30.850  1.00  0.00            
ATOM   1731  CE2 TYR     7     -10.230 -10.980  32.460  1.00  0.00            
ATOM   1732  HE2 TYR     7     -10.410 -10.120  32.940  1.00  0.00            
ATOM   1733  C   TYR     7      -8.560 -11.830  26.860  1.00  0.00            
ATOM   1734  O   TYR     7      -7.880 -12.710  26.280  1.00  0.00            
ATOM   1735  N   PHE     8      -8.580 -10.580  26.500  1.00  0.00            
ATOM   1736  HN  PHE     8      -9.180  -9.970  27.020  1.00  0.00            
ATOM   1737  CA  PHE     8      -7.830  -9.950  25.390  1.00  0.00            
ATOM   1738  HA  PHE     8      -7.260 -10.650  24.960  1.00  0.00            
ATOM   1739  CB  PHE     8      -8.750  -9.430  24.310  1.00  0.00            
ATOM   1740  HB1 PHE     8      -9.320  -8.710  24.690  1.00  0.00            
ATOM   1741  HB2 PHE     8      -8.190  -9.060  23.570  1.00  0.00            
ATOM   1742  CG  PHE     8      -9.630 -10.500  23.750  1.00  0.00            
ATOM   1743  CD1 PHE     8     -10.820 -10.830  24.340  1.00  0.00            
ATOM   1744  HD1 PHE     8     -11.090 -10.370  25.190  1.00  0.00            
ATOM   1745  CE1 PHE     8     -11.650 -11.790  23.810  1.00  0.00            
ATOM   1746  HE1 PHE     8     -12.530 -11.990  24.240  1.00  0.00            
ATOM   1747  CZ  PHE     8     -11.280 -12.450  22.690  1.00  0.00            
ATOM   1748  HZ  PHE     8     -11.860 -13.190  22.350  1.00  0.00            
ATOM   1749  CD2 PHE     8      -9.310 -11.150  22.570  1.00  0.00            
ATOM   1750  HD2 PHE     8      -8.460 -10.910  22.100  1.00  0.00            
ATOM   1751  CE2 PHE     8     -10.150 -12.130  22.020  1.00  0.00            
ATOM   1752  HE2 PHE     8      -9.910 -12.580  21.160  1.00  0.00            
ATOM   1753  C   PHE     8      -6.970  -8.850  26.010  1.00  0.00            
ATOM   1754  O   PHE     8      -7.550  -7.780  26.400  1.00  0.00            
ATOM   1755  N   ASP     9      -5.690  -9.060  26.150  1.00  0.00            
ATOM   1756  HN  ASP     9      -5.300  -9.920  25.810  1.00  0.00            
ATOM   1757  CA  ASP     9      -4.810  -8.080  26.790  1.00  0.00            
ATOM   1758  HA  ASP     9      -5.390  -7.380  27.200  1.00  0.00            
ATOM   1759  CB  ASP     9      -3.960  -8.740  27.860  1.00  0.00            
ATOM   1760  HB1 ASP     9      -3.460  -9.490  27.420  1.00  0.00            
ATOM   1761  HB2 ASP     9      -3.310  -8.070  28.200  1.00  0.00            
ATOM   1762  CG  ASP     9      -4.700  -9.310  29.050  1.00  0.00            
ATOM   1763  OD1 ASP     9      -5.910  -9.190  29.100  1.00  0.00            
ATOM   1764  OD2 ASP     9      -3.960  -9.840  29.950  1.00  0.00            
ATOM   1765  C   ASP     9      -3.890  -7.460  25.760  1.00  0.00            
ATOM   1766  O   ASP     9      -3.330  -8.200  24.890  1.00  0.00            
ATOM   1767  N   THR    10      -3.690  -6.170  25.840  1.00  0.00            
ATOM   1768  HN  THR    10      -4.180  -5.660  26.540  1.00  0.00            
ATOM   1769  CA  THR    10      -2.790  -5.430  24.940  1.00  0.00            
ATOM   1770  HA  THR    10      -2.280  -6.100  24.400  1.00  0.00            
ATOM   1771  CB  THR    10      -3.560  -4.540  23.980  1.00  0.00            
ATOM   1772  HB  THR    10      -4.020  -3.870  24.560  1.00  0.00            
ATOM   1773  OG1 THR    10      -4.570  -5.240  23.270  1.00  0.00            
ATOM   1774  HG1 THR    10      -5.050  -4.610  22.660  1.00  0.00            
ATOM   1775  CG2 THR    10      -2.690  -3.830  22.950  1.00  0.00            
ATOM   1776 1HG2 THR    10      -3.270  -3.260  22.360  1.00  0.00            
ATOM   1777 2HG2 THR    10      -2.020  -3.250  23.410  1.00  0.00            
ATOM   1778 3HG2 THR    10      -2.210  -4.510  22.390  1.00  0.00            
ATOM   1779  C   THR    10      -1.840  -4.620  25.800  1.00  0.00            
ATOM   1780  O   THR    10      -2.310  -3.800  26.640  1.00  0.00            
ATOM   1781  N   ALA    11      -0.540  -4.780  25.590  1.00  0.00            
ATOM   1782  HN  ALA    11      -0.230  -5.520  24.990  1.00  0.00            
ATOM   1783  CA  ALA    11       0.470  -3.900  26.220  1.00  0.00            
ATOM   1784  HA  ALA    11       0.040  -3.210  26.800  1.00  0.00            
ATOM   1785  CB  ALA    11       1.380  -4.700  27.090  1.00  0.00            
ATOM   1786  HB1 ALA    11       2.060  -4.100  27.510  1.00  0.00            
ATOM   1787  HB2 ALA    11       0.840  -5.150  27.800  1.00  0.00            
ATOM   1788  HB3 ALA    11       1.840  -5.400  26.540  1.00  0.00            
ATOM   1789  C   ALA    11       1.220  -3.240  25.120  1.00  0.00            
ATOM   1790  O   ALA    11       1.710  -3.910  24.190  1.00  0.00            
ATOM   1791  N   MET    12       1.380  -1.920  25.170  1.00  0.00            
ATOM   1792  HN  MET    12       1.040  -1.410  25.960  1.00  0.00            
ATOM   1793  CA  MET    12       2.040  -1.220  24.090  1.00  0.00            
ATOM   1794  HA  MET    12       2.520  -1.940  23.580  1.00  0.00            
ATOM   1795  CB  MET    12       1.030  -0.520  23.210  1.00  0.00            
ATOM   1796  HB1 MET    12       0.380  -1.210  22.880  1.00  0.00            
ATOM   1797  HB2 MET    12       0.540   0.150  23.770  1.00  0.00            
ATOM   1798  CG  MET    12       1.630   0.180  22.020  1.00  0.00            
ATOM   1799  HG1 MET    12       1.860  -0.550  21.380  1.00  0.00            
ATOM   1800  HG2 MET    12       2.480   0.580  22.370  1.00  0.00            
ATOM   1801  SD  MET    12       0.470   1.440  21.310  1.00  0.00            
ATOM   1802  CE  MET    12      -0.120   2.300  22.760  1.00  0.00            
ATOM   1803  HE1 MET    12      -0.770   3.020  22.490  1.00  0.00            
ATOM   1804  HE2 MET    12      -0.580   1.650  23.370  1.00  0.00            
ATOM   1805  HE3 MET    12       0.650   2.720  23.240  1.00  0.00            
ATOM   1806  C   MET    12       3.040  -0.200  24.610  1.00  0.00            
ATOM   1807  O   MET    12       2.660   0.720  25.400  1.00  0.00            
ATOM   1808  N   SER    13       4.310  -0.340  24.240  1.00  0.00            
ATOM   1809  HN  SER    13       4.580  -1.120  23.660  1.00  0.00            
ATOM   1810  CA  SER    13       5.310   0.640  24.670  1.00  0.00            
ATOM   1811  HA  SER    13       5.160   0.870  25.630  1.00  0.00            
ATOM   1812  CB  SER    13       6.700   0.050  24.610  1.00  0.00            
ATOM   1813  HB1 SER    13       6.750  -0.790  25.150  1.00  0.00            
ATOM   1814  HB2 SER    13       7.370   0.700  24.940  1.00  0.00            
ATOM   1815  OG  SER    13       7.020  -0.290  23.260  1.00  0.00            
ATOM   1816  HG1 SER    13       6.980   0.540  22.690  1.00  0.00            
ATOM   1817  C   SER    13       5.140   1.900  23.820  1.00  0.00            
ATOM   1818  O   SER    13       4.590   1.940  22.760  1.00  0.00            
ATOM   1819  N   ARG    14       5.700   2.970  24.360  1.00  0.00            
ATOM   1820  HN  ARG    14       6.260   2.850  25.180  1.00  0.00            
ATOM   1821  CA  ARG    14       5.530   4.340  23.820  1.00  0.00            
ATOM   1822  HA  ARG    14       5.540   4.270  22.820  1.00  0.00            
ATOM   1823  CB  ARG    14       4.190   4.930  24.220  1.00  0.00            
ATOM   1824  HB1 ARG    14       4.210   5.920  24.050  1.00  0.00            
ATOM   1825  HB2 ARG    14       3.470   4.520  23.660  1.00  0.00            
ATOM   1826  CG  ARG    14       3.810   4.720  25.680  1.00  0.00            
ATOM   1827  HG1 ARG    14       4.500   5.170  26.250  1.00  0.00            
ATOM   1828  HG2 ARG    14       3.800   3.740  25.860  1.00  0.00            
ATOM   1829  CD  ARG    14       2.440   5.300  26.020  1.00  0.00            
ATOM   1830  HD1 ARG    14       1.740   4.940  25.400  1.00  0.00            
ATOM   1831  HD2 ARG    14       2.460   6.300  25.970  1.00  0.00            
ATOM   1832  NE  ARG    14       2.100   4.910  27.360  1.00  0.00            
ATOM   1833  HE  ARG    14       2.820   4.520  27.920  1.00  0.00            
ATOM   1834  CZ  ARG    14       0.890   5.040  27.910  1.00  0.00            
ATOM   1835  NH1 ARG    14      -0.090   5.560  27.190  1.00  0.00            
ATOM   1836 1HH1 ARG    14      -1.010   5.630  27.570  1.00  0.00            
ATOM   1837 2HH1 ARG    14       0.090   5.890  26.260  1.00  0.00            
ATOM   1838  NH2 ARG    14       0.740   4.600  29.120  1.00  0.00            
ATOM   1839 1HH2 ARG    14      -0.160   4.640  29.560  1.00  0.00            
ATOM   1840 2HH2 ARG    14       1.520   4.210  29.620  1.00  0.00            
ATOM   1841  C   ARG    14       6.700   5.200  24.280  1.00  0.00            
ATOM   1842  O   ARG    14       6.540   6.070  25.140  1.00  0.00            
ATOM   1843  N   PRO    15       7.930   4.880  23.860  1.00  0.00            
ATOM   1844  CD  PRO    15       8.290   3.860  22.850  1.00  0.00            
ATOM   1845  HD1 PRO    15       8.070   4.170  21.930  1.00  0.00            
ATOM   1846  HD2 PRO    15       7.810   3.000  23.030  1.00  0.00            
ATOM   1847  CA  PRO    15       9.100   5.580  24.370  1.00  0.00            
ATOM   1848  HA  PRO    15       9.230   5.370  25.340  1.00  0.00            
ATOM   1849  CB  PRO    15      10.250   5.070  23.500  1.00  0.00            
ATOM   1850  HB1 PRO    15      10.400   5.670  22.720  1.00  0.00            
ATOM   1851  HB2 PRO    15      11.090   5.000  24.030  1.00  0.00            
ATOM   1852  CG  PRO    15       9.790   3.710  23.040  1.00  0.00            
ATOM   1853  HG1 PRO    15       9.990   3.020  23.740  1.00  0.00            
ATOM   1854  HG2 PRO    15      10.240   3.460  22.180  1.00  0.00            
ATOM   1855  C   PRO    15       8.940   7.110  24.320  1.00  0.00            
ATOM   1856  O   PRO    15       8.570   7.620  23.370  1.00  0.00            
ATOM   1857  N   GLY    16       9.280   7.660  25.450  1.00  0.00            
ATOM   1858  HN  GLY    16       9.620   7.100  26.200  1.00  0.00            
ATOM   1859  CA  GLY    16       9.170   9.120  25.630  1.00  0.00            
ATOM   1860  HA1 GLY    16       9.430   9.550  24.770  1.00  0.00            
ATOM   1861  HA2 GLY    16       9.820   9.390  26.350  1.00  0.00            
ATOM   1862  C   GLY    16       7.790   9.590  26.020  1.00  0.00            
ATOM   1863  O   GLY    16       7.630  10.820  26.280  1.00  0.00            
ATOM   1864  N   ARG    17       6.820   8.710  26.150  1.00  0.00            
ATOM   1865  HN  ARG    17       7.040   7.750  25.980  1.00  0.00            
ATOM   1866  CA  ARG    17       5.420   9.020  26.520  1.00  0.00            
ATOM   1867  HA  ARG    17       5.370   9.980  26.830  1.00  0.00            
ATOM   1868  CB  ARG    17       4.530   8.930  25.300  1.00  0.00            
ATOM   1869  HB1 ARG    17       4.560   8.000  24.950  1.00  0.00            
ATOM   1870  HB2 ARG    17       3.590   9.150  25.570  1.00  0.00            
ATOM   1871  CG  ARG    17       4.960   9.890  24.210  1.00  0.00            
ATOM   1872  HG1 ARG    17       5.800   9.550  23.790  1.00  0.00            
ATOM   1873  HG2 ARG    17       5.120  10.790  24.600  1.00  0.00            
ATOM   1874  CD  ARG    17       3.920  10.010  23.140  1.00  0.00            
ATOM   1875  HD1 ARG    17       4.240  10.650  22.440  1.00  0.00            
ATOM   1876  HD2 ARG    17       3.080  10.360  23.540  1.00  0.00            
ATOM   1877  NE  ARG    17       3.610   8.750  22.470  1.00  0.00            
ATOM   1878  HE  ARG    17       4.280   8.400  21.820  1.00  0.00            
ATOM   1879  CZ  ARG    17       2.500   8.020  22.640  1.00  0.00            
ATOM   1880  NH1 ARG    17       1.530   8.340  23.470  1.00  0.00            
ATOM   1881 1HH1 ARG    17       0.720   7.760  23.550  1.00  0.00            
ATOM   1882 2HH1 ARG    17       1.600   9.170  24.020  1.00  0.00            
ATOM   1883  NH2 ARG    17       2.340   6.890  21.930  1.00  0.00            
ATOM   1884 1HH2 ARG    17       1.510   6.340  22.050  1.00  0.00            
ATOM   1885 2HH2 ARG    17       3.050   6.600  21.290  1.00  0.00            
ATOM   1886  C   ARG    17       4.990   8.170  27.710  1.00  0.00            
ATOM   1887  O   ARG    17       3.810   7.810  27.790  1.00  0.00            
ATOM   1888  N   GLY    18       5.900   7.860  28.600  1.00  0.00            
ATOM   1889  HN  GLY    18       6.840   8.160  28.440  1.00  0.00            
ATOM   1890  CA  GLY    18       5.620   7.110  29.830  1.00  0.00            
ATOM   1891  HA1 GLY    18       4.690   7.320  30.110  1.00  0.00            
ATOM   1892  HA2 GLY    18       6.260   7.430  30.530  1.00  0.00            
ATOM   1893  C   GLY    18       5.770   5.600  29.640  1.00  0.00            
ATOM   1894  O   GLY    18       6.340   5.130  28.630  1.00  0.00            
ATOM   1895  N   GLU    19       5.380   4.860  30.650  1.00  0.00            
ATOM   1896  HN  GLU    19       4.990   5.310  31.450  1.00  0.00            
ATOM   1897  CA  GLU    19       5.500   3.380  30.660  1.00  0.00            
ATOM   1898  HA  GLU    19       6.410   3.120  30.310  1.00  0.00            
ATOM   1899  CB  GLU    19       5.410   2.850  32.080  1.00  0.00            
ATOM   1900  HB1 GLU    19       4.600   3.250  32.520  1.00  0.00            
ATOM   1901  HB2 GLU    19       5.310   1.860  32.040  1.00  0.00            
ATOM   1902  CG  GLU    19       6.620   3.170  32.940  1.00  0.00            
ATOM   1903  HG1 GLU    19       6.470   2.830  33.870  1.00  0.00            
ATOM   1904  HG2 GLU    19       6.760   4.160  32.970  1.00  0.00            
ATOM   1905  CD  GLU    19       7.870   2.520  32.390  1.00  0.00            
ATOM   1906  OE1 GLU    19       7.870   1.300  32.170  1.00  0.00            
ATOM   1907  OE2 GLU    19       8.830   3.260  32.110  1.00  0.00            
ATOM   1908  C   GLU    19       4.450   2.820  29.720  1.00  0.00            
ATOM   1909  O   GLU    19       3.430   3.420  29.420  1.00  0.00            
ATOM   1910  N   PRO    20       4.630   1.540  29.310  1.00  0.00            
ATOM   1911  CD  PRO    20       5.840   0.720  29.490  1.00  0.00            
ATOM   1912  HD1 PRO    20       5.830   0.260  30.380  1.00  0.00            
ATOM   1913  HD2 PRO    20       6.660   1.270  29.410  1.00  0.00            
ATOM   1914  CA  PRO    20       3.670   0.950  28.360  1.00  0.00            
ATOM   1915  HA  PRO    20       3.630   1.490  27.520  1.00  0.00            
ATOM   1916  CB  PRO    20       4.220  -0.440  28.160  1.00  0.00            
ATOM   1917  HB1 PRO    20       3.840  -1.070  28.840  1.00  0.00            
ATOM   1918  HB2 PRO    20       4.010  -0.780  27.250  1.00  0.00            
ATOM   1919  CG  PRO    20       5.710  -0.270  28.360  1.00  0.00            
ATOM   1920  HG1 PRO    20       6.140   0.090  27.530  1.00  0.00            
ATOM   1921  HG2 PRO    20       6.140  -1.140  28.600  1.00  0.00            
ATOM   1922  C   PRO    20       2.240   0.900  28.940  1.00  0.00            
ATOM   1923  O   PRO    20       2.060   0.510  30.070  1.00  0.00            
ATOM   1924  N   ARG    21       1.300   1.240  28.080  1.00  0.00            
ATOM   1925  HN  ARG    21       1.540   1.620  27.190  1.00  0.00            
ATOM   1926  CA  ARG    21      -0.130   1.080  28.450  1.00  0.00            
ATOM   1927  HA  ARG    21      -0.260   1.520  29.340  1.00  0.00            
ATOM   1928  CB  ARG    21      -1.000   1.750  27.430  1.00  0.00            
ATOM   1929  HB1 ARG    21      -0.750   2.720  27.390  1.00  0.00            
ATOM   1930  HB2 ARG    21      -0.820   1.330  26.540  1.00  0.00            
ATOM   1931  CG  ARG    21      -2.490   1.650  27.740  1.00  0.00            
ATOM   1932  HG1 ARG    21      -2.690   2.180  28.560  1.00  0.00            
ATOM   1933  HG2 ARG    21      -2.720   0.690  27.890  1.00  0.00            
ATOM   1934  CD  ARG    21      -3.340   2.160  26.630  1.00  0.00            
ATOM   1935  HD1 ARG    21      -3.090   1.680  25.790  1.00  0.00            
ATOM   1936  HD2 ARG    21      -3.170   3.140  26.520  1.00  0.00            
ATOM   1937  NE  ARG    21      -4.790   1.970  26.840  1.00  0.00            
ATOM   1938  HE  ARG    21      -5.110   1.870  27.790  1.00  0.00            
ATOM   1939  CZ  ARG    21      -5.700   1.930  25.890  1.00  0.00            
ATOM   1940  NH1 ARG    21      -5.330   1.890  24.620  1.00  0.00            
ATOM   1941 1HH1 ARG    21      -6.030   1.840  23.900  1.00  0.00            
ATOM   1942 2HH1 ARG    21      -4.360   1.910  24.380  1.00  0.00            
ATOM   1943  NH2 ARG    21      -6.970   1.900  26.190  1.00  0.00            
ATOM   1944 1HH2 ARG    21      -7.660   1.850  25.470  1.00  0.00            
ATOM   1945 2HH2 ARG    21      -7.250   1.930  27.150  1.00  0.00            
ATOM   1946  C   ARG    21      -0.470  -0.400  28.510  1.00  0.00            
ATOM   1947  O   ARG    21      -0.050  -1.150  27.610  1.00  0.00            
ATOM   1948  N   PHE    22      -1.200  -0.830  29.500  1.00  0.00            
ATOM   1949  HN  PHE    22      -1.390  -0.200  30.250  1.00  0.00            
ATOM   1950  CA  PHE    22      -1.770  -2.190  29.570  1.00  0.00            
ATOM   1951  HA  PHE    22      -1.500  -2.700  28.750  1.00  0.00            
ATOM   1952  CB  PHE    22      -1.250  -2.870  30.820  1.00  0.00            
ATOM   1953  HB1 PHE    22      -0.260  -2.970  30.730  1.00  0.00            
ATOM   1954  HB2 PHE    22      -1.460  -2.290  31.600  1.00  0.00            
ATOM   1955  CG  PHE    22      -1.830  -4.250  31.090  1.00  0.00            
ATOM   1956  CD1 PHE    22      -1.430  -5.350  30.360  1.00  0.00            
ATOM   1957  HD1 PHE    22      -0.740  -5.270  29.650  1.00  0.00            
ATOM   1958  CE1 PHE    22      -2.010  -6.590  30.650  1.00  0.00            
ATOM   1959  HE1 PHE    22      -1.730  -7.400  30.130  1.00  0.00            
ATOM   1960  CZ  PHE    22      -2.960  -6.700  31.620  1.00  0.00            
ATOM   1961  HZ  PHE    22      -3.370  -7.600  31.800  1.00  0.00            
ATOM   1962  CD2 PHE    22      -2.810  -4.400  32.070  1.00  0.00            
ATOM   1963  HD2 PHE    22      -3.130  -3.610  32.590  1.00  0.00            
ATOM   1964  CE2 PHE    22      -3.350  -5.630  32.330  1.00  0.00            
ATOM   1965  HE2 PHE    22      -4.030  -5.740  33.060  1.00  0.00            
ATOM   1966  C   PHE    22      -3.260  -2.070  29.640  1.00  0.00            
ATOM   1967  O   PHE    22      -3.830  -1.380  30.560  1.00  0.00            
ATOM   1968  N   ILE    23      -3.970  -2.760  28.740  1.00  0.00            
ATOM   1969  HN  ILE    23      -3.500  -3.200  27.980  1.00  0.00            
ATOM   1970  CA  ILE    23      -5.450  -2.890  28.860  1.00  0.00            
ATOM   1971  HA  ILE    23      -5.740  -2.540  29.760  1.00  0.00            
ATOM   1972  CB  ILE    23      -6.180  -2.030  27.860  1.00  0.00            
ATOM   1973  HB  ILE    23      -5.930  -1.080  28.030  1.00  0.00            
ATOM   1974  CG2 ILE    23      -5.730  -2.270  26.450  1.00  0.00            
ATOM   1975 1HG2 ILE    23      -6.240  -1.680  25.830  1.00  0.00            
ATOM   1976 2HG2 ILE    23      -4.750  -2.060  26.380  1.00  0.00            
ATOM   1977 3HG2 ILE    23      -5.890  -3.220  26.210  1.00  0.00            
ATOM   1978  CG1 ILE    23      -7.690  -2.220  28.010  1.00  0.00            
ATOM   1979 1HG1 ILE    23      -7.910  -2.220  28.990  1.00  0.00            
ATOM   1980 2HG1 ILE    23      -7.940  -3.110  27.620  1.00  0.00            
ATOM   1981  CD  ILE    23      -8.540  -1.160  27.350  1.00  0.00            
ATOM   1982  HD1 ILE    23      -9.500  -1.370  27.500  1.00  0.00            
ATOM   1983  HD2 ILE    23      -8.320  -0.270  27.740  1.00  0.00            
ATOM   1984  HD3 ILE    23      -8.350  -1.150  26.370  1.00  0.00            
ATOM   1985  C   ILE    23      -5.800  -4.350  28.770  1.00  0.00            
ATOM   1986  O   ILE    23      -5.230  -5.080  27.880  1.00  0.00            
ATOM   1987  N   SER    24      -6.660  -4.800  29.640  1.00  0.00            
ATOM   1988  HN  SER    24      -7.000  -4.160  30.320  1.00  0.00            
ATOM   1989  CA  SER    24      -7.180  -6.170  29.700  1.00  0.00            
ATOM   1990  HA  SER    24      -6.810  -6.710  28.950  1.00  0.00            
ATOM   1991  CB  SER    24      -6.720  -6.840  31.000  1.00  0.00            
ATOM   1992  HB1 SER    24      -7.040  -6.320  31.790  1.00  0.00            
ATOM   1993  HB2 SER    24      -5.720  -6.900  31.030  1.00  0.00            
ATOM   1994  OG  SER    24      -7.230  -8.160  31.140  1.00  0.00            
ATOM   1995  HG1 SER    24      -6.930  -8.710  30.360  1.00  0.00            
ATOM   1996  C   SER    24      -8.690  -6.080  29.610  1.00  0.00            
ATOM   1997  O   SER    24      -9.320  -5.360  30.440  1.00  0.00            
ATOM   1998  N   VAL    25      -9.310  -6.810  28.660  1.00  0.00            
ATOM   1999  HN  VAL    25      -8.760  -7.330  28.000  1.00  0.00            
ATOM   2000  CA  VAL    25     -10.790  -6.850  28.580  1.00  0.00            
ATOM   2001  HA  VAL    25     -11.190  -6.350  29.350  1.00  0.00            
ATOM   2002  CB  VAL    25     -11.280  -6.170  27.310  1.00  0.00            
ATOM   2003  HB  VAL    25     -12.270  -6.320  27.340  1.00  0.00            
ATOM   2004  CG1 VAL    25     -10.870  -4.690  27.250  1.00  0.00            
ATOM   2005 1HG1 VAL    25     -11.210  -4.290  26.400  1.00  0.00            
ATOM   2006 2HG1 VAL    25     -11.260  -4.200  28.030  1.00  0.00            
ATOM   2007 3HG1 VAL    25      -9.870  -4.620  27.270  1.00  0.00            
ATOM   2008  CG2 VAL    25     -10.860  -6.740  26.070  1.00  0.00            
ATOM   2009 1HG2 VAL    25     -11.240  -6.220  25.310  1.00  0.00            
ATOM   2010 2HG2 VAL    25      -9.860  -6.740  26.020  1.00  0.00            
ATOM   2011 3HG2 VAL    25     -11.190  -7.690  26.020  1.00  0.00            
ATOM   2012  C   VAL    25     -11.200  -8.300  28.670  1.00  0.00            
ATOM   2013  O   VAL    25     -10.670  -9.140  27.900  1.00  0.00            
ATOM   2014  N   GLY    26     -12.140  -8.600  29.510  1.00  0.00            
ATOM   2015  HN  GLY    26     -12.480  -7.870  30.110  1.00  0.00            
ATOM   2016  CA  GLY    26     -12.710  -9.930  29.640  1.00  0.00            
ATOM   2017  HA1 GLY    26     -12.750 -10.160  30.610  1.00  0.00            
ATOM   2018  HA2 GLY    26     -12.110 -10.580  29.170  1.00  0.00            
ATOM   2019  C   GLY    26     -14.100 -10.010  29.050  1.00  0.00            
ATOM   2020  O   GLY    26     -14.910  -9.110  29.250  1.00  0.00            
ATOM   2021  N   TYR    27     -14.330 -11.120  28.390  1.00  0.00            
ATOM   2022  HN  TYR    27     -13.600 -11.800  28.340  1.00  0.00            
ATOM   2023  CA  TYR    27     -15.610 -11.430  27.740  1.00  0.00            
ATOM   2024  HA  TYR    27     -16.220 -10.690  28.030  1.00  0.00            
ATOM   2025  CB  TYR    27     -15.420 -11.500  26.210  1.00  0.00            
ATOM   2026  HB1 TYR    27     -14.580 -12.020  26.020  1.00  0.00            
ATOM   2027  HB2 TYR    27     -16.200 -11.970  25.820  1.00  0.00            
ATOM   2028  CG  TYR    27     -15.300 -10.180  25.510  1.00  0.00            
ATOM   2029  CD1 TYR    27     -14.140  -9.390  25.460  1.00  0.00            
ATOM   2030  HD1 TYR    27     -13.300  -9.690  25.920  1.00  0.00            
ATOM   2031  CE1 TYR    27     -14.170  -8.160  24.750  1.00  0.00            
ATOM   2032  HE1 TYR    27     -13.340  -7.610  24.680  1.00  0.00            
ATOM   2033  CZ  TYR    27     -15.330  -7.730  24.170  1.00  0.00            
ATOM   2034  OH  TYR    27     -15.430  -6.530  23.480  1.00  0.00            
ATOM   2035  HH  TYR    27     -16.360  -6.420  23.140  1.00  0.00            
ATOM   2036  CD2 TYR    27     -16.420  -9.680  24.900  1.00  0.00            
ATOM   2037  HD2 TYR    27     -17.270 -10.190  24.990  1.00  0.00            
ATOM   2038  CE2 TYR    27     -16.440  -8.520  24.170  1.00  0.00            
ATOM   2039  HE2 TYR    27     -17.250  -8.260  23.640  1.00  0.00            
ATOM   2040  C   TYR    27     -16.150 -12.770  28.160  1.00  0.00            
ATOM   2041  O   TYR    27     -15.370 -13.720  28.350  1.00  0.00            
ATOM   2042  N   VAL    28     -17.480 -12.870  28.210  1.00  0.00            
ATOM   2043  HN  VAL    28     -18.020 -12.030  28.290  1.00  0.00            
ATOM   2044  CA  VAL    28     -18.200 -14.150  28.150  1.00  0.00            
ATOM   2045  HA  VAL    28     -17.560 -14.920  28.250  1.00  0.00            
ATOM   2046  CB  VAL    28     -19.200 -14.340  29.290  1.00  0.00            
ATOM   2047  HB  VAL    28     -19.760 -13.510  29.310  1.00  0.00            
ATOM   2048  CG1 VAL    28     -20.070 -15.570  29.050  1.00  0.00            
ATOM   2049 1HG1 VAL    28     -20.720 -15.670  29.810  1.00  0.00            
ATOM   2050 2HG1 VAL    28     -20.580 -15.460  28.190  1.00  0.00            
ATOM   2051 3HG1 VAL    28     -19.500 -16.380  29.000  1.00  0.00            
ATOM   2052  CG2 VAL    28     -18.520 -14.470  30.630  1.00  0.00            
ATOM   2053 1HG2 VAL    28     -19.210 -14.590  31.350  1.00  0.00            
ATOM   2054 2HG2 VAL    28     -17.910 -15.270  30.620  1.00  0.00            
ATOM   2055 3HG2 VAL    28     -17.980 -13.650  30.820  1.00  0.00            
ATOM   2056  C   VAL    28     -18.850 -14.120  26.790  1.00  0.00            
ATOM   2057  O   VAL    28     -19.680 -13.200  26.550  1.00  0.00            
ATOM   2058  N   ASP    29     -18.460 -15.010  25.890  1.00  0.00            
ATOM   2059  HN  ASP    29     -17.810 -15.730  26.160  1.00  0.00            
ATOM   2060  CA  ASP    29     -18.950 -14.970  24.510  1.00  0.00            
ATOM   2061  HA  ASP    29     -18.430 -15.600  23.940  1.00  0.00            
ATOM   2062  CB  ASP    29     -20.400 -15.450  24.430  1.00  0.00            
ATOM   2063  HB1 ASP    29     -20.990 -14.810  24.920  1.00  0.00            
ATOM   2064  HB2 ASP    29     -20.690 -15.500  23.470  1.00  0.00            
ATOM   2065  CG  ASP    29     -20.570 -16.820  25.040  1.00  0.00            
ATOM   2066  OD1 ASP    29     -19.690 -17.700  24.840  1.00  0.00            
ATOM   2067  OD2 ASP    29     -21.590 -17.040  25.650  1.00  0.00            
ATOM   2068  C   ASP    29     -18.710 -13.560  23.970  1.00  0.00            
ATOM   2069  O   ASP    29     -17.540 -13.120  24.000  1.00  0.00            
ATOM   2070  N   ASP    30     -19.750 -12.890  23.440  1.00  0.00            
ATOM   2071  HN  ASP    30     -20.660 -13.310  23.460  1.00  0.00            
ATOM   2072  CA  ASP    30     -19.580 -11.570  22.840  1.00  0.00            
ATOM   2073  HA  ASP    30     -18.610 -11.460  22.650  1.00  0.00            
ATOM   2074  CB  ASP    30     -20.360 -11.500  21.520  1.00  0.00            
ATOM   2075  HB1 ASP    30     -21.320 -11.710  21.700  1.00  0.00            
ATOM   2076  HB2 ASP    30     -20.270 -10.580  21.140  1.00  0.00            
ATOM   2077  CG  ASP    30     -19.820 -12.490  20.520  1.00  0.00            
ATOM   2078  OD1 ASP    30     -18.570 -12.420  20.270  1.00  0.00            
ATOM   2079  OD2 ASP    30     -20.560 -13.320  20.060  1.00  0.00            
ATOM   2080  C   ASP    30     -19.970 -10.480  23.810  1.00  0.00            
ATOM   2081  O   ASP    30     -20.320  -9.370  23.330  1.00  0.00            
ATOM   2082  N   THR    31     -20.010 -10.740  25.100  1.00  0.00            
ATOM   2083  HN  THR    31     -19.760 -11.660  25.410  1.00  0.00            
ATOM   2084  CA  THR    31     -20.400  -9.750  26.120  1.00  0.00            
ATOM   2085  HA  THR    31     -20.740  -8.950  25.620  1.00  0.00            
ATOM   2086  CB  THR    31     -21.500 -10.280  27.020  1.00  0.00            
ATOM   2087  HB  THR    31     -21.200 -11.120  27.470  1.00  0.00            
ATOM   2088  OG1 THR    31     -22.650 -10.560  26.180  1.00  0.00            
ATOM   2089  HG1 THR    31     -23.400 -10.910  26.740  1.00  0.00            
ATOM   2090  CG2 THR    31     -21.920  -9.240  28.050  1.00  0.00            
ATOM   2091 1HG2 THR    31     -22.650  -9.620  28.620  1.00  0.00            
ATOM   2092 2HG2 THR    31     -21.140  -9.000  28.620  1.00  0.00            
ATOM   2093 3HG2 THR    31     -22.260  -8.430  27.580  1.00  0.00            
ATOM   2094  C   THR    31     -19.180  -9.400  26.980  1.00  0.00            
ATOM   2095  O   THR    31     -18.640 -10.280  27.690  1.00  0.00            
ATOM   2096  N   GLN    32     -18.770  -8.140  26.970  1.00  0.00            
ATOM   2097  HN  GLN    32     -19.210  -7.480  26.360  1.00  0.00            
ATOM   2098  CA  GLN    32     -17.680  -7.720  27.860  1.00  0.00            
ATOM   2099  HA  GLN    32     -16.940  -8.390  27.790  1.00  0.00            
ATOM   2100  CB  GLN    32     -17.170  -6.350  27.420  1.00  0.00            
ATOM   2101  HB1 GLN    32     -16.880  -6.410  26.470  1.00  0.00            
ATOM   2102  HB2 GLN    32     -17.920  -5.690  27.500  1.00  0.00            
ATOM   2103  CG  GLN    32     -16.010  -5.820  28.230  1.00  0.00            
ATOM   2104  HG1 GLN    32     -15.240  -6.460  28.160  1.00  0.00            
ATOM   2105  HG2 GLN    32     -16.290  -5.750  29.190  1.00  0.00            
ATOM   2106  CD  GLN    32     -15.570  -4.470  27.730  1.00  0.00            
ATOM   2107  OE1 GLN    32     -15.410  -4.220  26.520  1.00  0.00            
ATOM   2108  NE2 GLN    32     -15.330  -3.530  28.620  1.00  0.00            
ATOM   2109 1HE2 GLN    32     -15.450  -3.730  29.590  1.00  0.00            
ATOM   2110 2HE2 GLN    32     -15.040  -2.620  28.320  1.00  0.00            
ATOM   2111  C   GLN    32     -18.140  -7.710  29.300  1.00  0.00            
ATOM   2112  O   GLN    32     -19.220  -7.140  29.570  1.00  0.00            
ATOM   2113  N   PHE    33     -17.400  -8.260  30.230  1.00  0.00            
ATOM   2114  HN  PHE    33     -16.550  -8.710  29.960  1.00  0.00            
ATOM   2115  CA  PHE    33     -17.770  -8.250  31.650  1.00  0.00            
ATOM   2116  HA  PHE    33     -18.660  -7.780  31.670  1.00  0.00            
ATOM   2117  CB  PHE    33     -17.950  -9.670  32.200  1.00  0.00            
ATOM   2118  HB1 PHE    33     -18.390  -9.600  33.100  1.00  0.00            
ATOM   2119  HB2 PHE    33     -18.530 -10.180  31.580  1.00  0.00            
ATOM   2120  CG  PHE    33     -16.700 -10.460  32.390  1.00  0.00            
ATOM   2121  CD1 PHE    33     -15.980 -10.450  33.580  1.00  0.00            
ATOM   2122  HD1 PHE    33     -16.300  -9.880  34.340  1.00  0.00            
ATOM   2123  CE1 PHE    33     -14.850 -11.200  33.730  1.00  0.00            
ATOM   2124  HE1 PHE    33     -14.340 -11.150  34.590  1.00  0.00            
ATOM   2125  CZ  PHE    33     -14.410 -12.020  32.730  1.00  0.00            
ATOM   2126  HZ  PHE    33     -13.580 -12.550  32.830  1.00  0.00            
ATOM   2127  CD2 PHE    33     -16.280 -11.330  31.410  1.00  0.00            
ATOM   2128  HD2 PHE    33     -16.810 -11.420  30.560  1.00  0.00            
ATOM   2129  CE2 PHE    33     -15.150 -12.080  31.570  1.00  0.00            
ATOM   2130  HE2 PHE    33     -14.860 -12.690  30.840  1.00  0.00            
ATOM   2131  C   PHE    33     -16.780  -7.450  32.490  1.00  0.00            
ATOM   2132  O   PHE    33     -17.140  -7.110  33.630  1.00  0.00            
ATOM   2133  N   VAL    34     -15.590  -7.150  32.020  1.00  0.00            
ATOM   2134  HN  VAL    34     -15.320  -7.460  31.100  1.00  0.00            
ATOM   2135  CA  VAL    34     -14.620  -6.360  32.820  1.00  0.00            
ATOM   2136  HA  VAL    34     -15.130  -5.670  33.340  1.00  0.00            
ATOM   2137  CB  VAL    34     -13.880  -7.230  33.840  1.00  0.00            
ATOM   2138  HB  VAL    34     -14.600  -7.750  34.300  1.00  0.00            
ATOM   2139  CG1 VAL    34     -12.960  -8.230  33.160  1.00  0.00            
ATOM   2140 1HG1 VAL    34     -12.500  -8.780  33.860  1.00  0.00            
ATOM   2141 2HG1 VAL    34     -13.490  -8.820  32.570  1.00  0.00            
ATOM   2142 3HG1 VAL    34     -12.280  -7.740  32.620  1.00  0.00            
ATOM   2143  CG2 VAL    34     -13.150  -6.430  34.930  1.00  0.00            
ATOM   2144 1HG2 VAL    34     -12.690  -7.060  35.560  1.00  0.00            
ATOM   2145 2HG2 VAL    34     -12.470  -5.830  34.500  1.00  0.00            
ATOM   2146 3HG2 VAL    34     -13.810  -5.870  35.440  1.00  0.00            
ATOM   2147  C   VAL    34     -13.650  -5.690  31.870  1.00  0.00            
ATOM   2148  O   VAL    34     -13.310  -6.210  30.760  1.00  0.00            
ATOM   2149  N   ARG    35     -13.110  -4.590  32.320  1.00  0.00            
ATOM   2150  HN  ARG    35     -13.480  -4.190  33.160  1.00  0.00            
ATOM   2151  CA  ARG    35     -11.980  -3.910  31.670  1.00  0.00            
ATOM   2152  HA  ARG    35     -11.490  -4.580  31.100  1.00  0.00            
ATOM   2153  CB  ARG    35     -12.480  -2.790  30.770  1.00  0.00            
ATOM   2154  HB1 ARG    35     -13.040  -3.190  30.050  1.00  0.00            
ATOM   2155  HB2 ARG    35     -13.020  -2.160  31.320  1.00  0.00            
ATOM   2156  CG  ARG    35     -11.350  -2.020  30.130  1.00  0.00            
ATOM   2157  HG1 ARG    35     -11.570  -1.840  29.170  1.00  0.00            
ATOM   2158  HG2 ARG    35     -10.500  -2.550  30.180  1.00  0.00            
ATOM   2159  CD  ARG    35     -11.150  -0.720  30.830  1.00  0.00            
ATOM   2160  HD1 ARG    35     -10.240  -0.340  30.630  1.00  0.00            
ATOM   2161  HD2 ARG    35     -11.260  -0.820  31.820  1.00  0.00            
ATOM   2162  NE  ARG    35     -12.160   0.150  30.310  1.00  0.00            
ATOM   2163  HE  ARG    35     -12.680  -0.200  29.530  1.00  0.00            
ATOM   2164  CZ  ARG    35     -12.510   1.370  30.720  1.00  0.00            
ATOM   2165  NH1 ARG    35     -11.950   1.930  31.780  1.00  0.00            
ATOM   2166 1HH1 ARG    35     -12.250   2.840  32.090  1.00  0.00            
ATOM   2167 2HH1 ARG    35     -11.230   1.450  32.280  1.00  0.00            
ATOM   2168  NH2 ARG    35     -13.480   1.990  30.060  1.00  0.00            
ATOM   2169 1HH2 ARG    35     -13.790   2.900  30.360  1.00  0.00            
ATOM   2170 2HH2 ARG    35     -13.890   1.560  29.260  1.00  0.00            
ATOM   2171  C   ARG    35     -11.050  -3.400  32.740  1.00  0.00            
ATOM   2172  O   ARG    35     -11.530  -2.870  33.760  1.00  0.00            
ATOM   2173  N   PHE    36      -9.760  -3.450  32.500  1.00  0.00            
ATOM   2174  HN  PHE    36      -9.460  -4.000  31.720  1.00  0.00            
ATOM   2175  CA  PHE    36      -8.730  -2.760  33.300  1.00  0.00            
ATOM   2176  HA  PHE    36      -9.160  -2.110  33.930  1.00  0.00            
ATOM   2177  CB  PHE    36      -7.940  -3.760  34.120  1.00  0.00            
ATOM   2178  HB1 PHE    36      -8.560  -4.250  34.730  1.00  0.00            
ATOM   2179  HB2 PHE    36      -7.490  -4.410  33.510  1.00  0.00            
ATOM   2180  CG  PHE    36      -6.900  -3.040  34.940  1.00  0.00            
ATOM   2181  CD1 PHE    36      -5.630  -2.780  34.420  1.00  0.00            
ATOM   2182  HD1 PHE    36      -5.400  -3.090  33.500  1.00  0.00            
ATOM   2183  CE1 PHE    36      -4.690  -2.110  35.170  1.00  0.00            
ATOM   2184  HE1 PHE    36      -3.780  -1.920  34.790  1.00  0.00            
ATOM   2185  CZ  PHE    36      -5.000  -1.710  36.430  1.00  0.00            
ATOM   2186  HZ  PHE    36      -4.320  -1.210  36.980  1.00  0.00            
ATOM   2187  CD2 PHE    36      -7.230  -2.610  36.220  1.00  0.00            
ATOM   2188  HD2 PHE    36      -8.150  -2.750  36.600  1.00  0.00            
ATOM   2189  CE2 PHE    36      -6.240  -1.970  36.970  1.00  0.00            
ATOM   2190  HE2 PHE    36      -6.440  -1.700  37.920  1.00  0.00            
ATOM   2191  C   PHE    36      -7.850  -2.030  32.330  1.00  0.00            
ATOM   2192  O   PHE    36      -7.270  -2.660  31.460  1.00  0.00            
ATOM   2193  N   ASP    37      -7.680  -0.750  32.490  1.00  0.00            
ATOM   2194  HN  ASP    37      -8.150  -0.300  33.250  1.00  0.00            
ATOM   2195  CA  ASP    37      -6.830   0.060  31.610  1.00  0.00            
ATOM   2196  HA  ASP    37      -6.350  -0.540  30.970  1.00  0.00            
ATOM   2197  CB  ASP    37      -7.680   1.020  30.800  1.00  0.00            
ATOM   2198  HB1 ASP    37      -8.380   0.490  30.320  1.00  0.00            
ATOM   2199  HB2 ASP    37      -8.130   1.650  31.440  1.00  0.00            
ATOM   2200  CG  ASP    37      -6.940   1.850  29.770  1.00  0.00            
ATOM   2201  OD1 ASP    37      -5.690   1.870  29.780  1.00  0.00            
ATOM   2202  OD2 ASP    37      -7.640   2.460  28.920  1.00  0.00            
ATOM   2203  C   ASP    37      -5.850   0.800  32.500  1.00  0.00            
ATOM   2204  O   ASP    37      -6.310   1.650  33.380  1.00  0.00            
ATOM   2205  N   SER    38      -4.560   0.590  32.410  1.00  0.00            
ATOM   2206  HN  SER    38      -4.230  -0.080  31.740  1.00  0.00            
ATOM   2207  CA  SER    38      -3.570   1.300  33.260  1.00  0.00            
ATOM   2208  HA  SER    38      -3.830   1.150  34.210  1.00  0.00            
ATOM   2209  CB  SER    38      -2.180   0.700  33.020  1.00  0.00            
ATOM   2210  HB1 SER    38      -2.200  -0.290  33.110  1.00  0.00            
ATOM   2211  HB2 SER    38      -1.520   1.080  33.660  1.00  0.00            
ATOM   2212  OG  SER    38      -1.730   1.000  31.710  1.00  0.00            
ATOM   2213  HG1 SER    38      -1.700   1.990  31.590  1.00  0.00            
ATOM   2214  C   SER    38      -3.610   2.810  33.000  1.00  0.00            
ATOM   2215  O   SER    38      -3.100   3.560  33.880  1.00  0.00            
ATOM   2216  N   ASP    39      -4.150   3.150  31.880  1.00  0.00            
ATOM   2217  HN  ASP    39      -4.500   2.430  31.270  1.00  0.00            
ATOM   2218  CA  ASP    39      -4.260   4.550  31.470  1.00  0.00            
ATOM   2219  HA  ASP    39      -3.470   4.970  31.930  1.00  0.00            
ATOM   2220  CB  ASP    39      -4.170   4.700  29.950  1.00  0.00            
ATOM   2221  HB1 ASP    39      -4.600   3.910  29.530  1.00  0.00            
ATOM   2222  HB2 ASP    39      -4.660   5.530  29.680  1.00  0.00            
ATOM   2223  CG  ASP    39      -2.740   4.800  29.440  1.00  0.00            
ATOM   2224  OD1 ASP    39      -1.810   4.980  30.260  1.00  0.00            
ATOM   2225  OD2 ASP    39      -2.560   4.720  28.210  1.00  0.00            
ATOM   2226  C   ASP    39      -5.530   5.240  31.970  1.00  0.00            
ATOM   2227  O   ASP    39      -5.710   6.430  31.760  1.00  0.00            
ATOM   2228  N   ALA    40      -6.420   4.490  32.610  1.00  0.00            
ATOM   2229  HN  ALA    40      -6.280   3.500  32.680  1.00  0.00            
ATOM   2230  CA  ALA    40      -7.610   5.100  33.210  1.00  0.00            
ATOM   2231  HA  ALA    40      -8.070   5.600  32.470  1.00  0.00            
ATOM   2232  CB  ALA    40      -8.560   4.030  33.730  1.00  0.00            
ATOM   2233  HB1 ALA    40      -9.360   4.470  34.140  1.00  0.00            
ATOM   2234  HB2 ALA    40      -8.840   3.440  32.980  1.00  0.00            
ATOM   2235  HB3 ALA    40      -8.090   3.490  34.430  1.00  0.00            
ATOM   2236  C   ALA    40      -7.210   6.070  34.330  1.00  0.00            
ATOM   2237  O   ALA    40      -6.150   5.920  34.930  1.00  0.00            
ATOM   2238  N   ALA    41      -8.070   7.050  34.610  1.00  0.00            
ATOM   2239  HN  ALA    41      -8.920   7.120  34.090  1.00  0.00            
ATOM   2240  CA  ALA    41      -7.790   8.020  35.660  1.00  0.00            
ATOM   2241  HA  ALA    41      -6.940   8.480  35.390  1.00  0.00            
ATOM   2242  CB  ALA    41      -8.900   9.050  35.740  1.00  0.00            
ATOM   2243  HB1 ALA    41      -8.690   9.710  36.460  1.00  0.00            
ATOM   2244  HB2 ALA    41      -8.980   9.530  34.860  1.00  0.00            
ATOM   2245  HB3 ALA    41      -9.760   8.590  35.940  1.00  0.00            
ATOM   2246  C   ALA    41      -7.590   7.340  37.010  1.00  0.00            
ATOM   2247  O   ALA    41      -6.700   7.690  37.780  1.00  0.00            
ATOM   2248  N   SER    42      -8.440   6.350  37.280  1.00  0.00            
ATOM   2249  HN  SER    42      -9.210   6.190  36.670  1.00  0.00            
ATOM   2250  CA  SER    42      -8.270   5.490  38.440  1.00  0.00            
ATOM   2251  HA  SER    42      -7.370   5.690  38.830  1.00  0.00            
ATOM   2252  CB  SER    42      -9.330   5.800  39.500  1.00  0.00            
ATOM   2253  HB1 SER    42      -9.210   5.220  40.310  1.00  0.00            
ATOM   2254  HB2 SER    42     -10.250   5.660  39.130  1.00  0.00            
ATOM   2255  OG  SER    42      -9.250   7.150  39.930  1.00  0.00            
ATOM   2256  HG1 SER    42      -9.370   7.760  39.150  1.00  0.00            
ATOM   2257  C   SER    42      -8.380   4.040  37.990  1.00  0.00            
ATOM   2258  O   SER    42      -9.480   3.500  37.920  1.00  0.00            
ATOM   2259  N   PRO    43      -7.230   3.420  37.650  1.00  0.00            
ATOM   2260  CD  PRO    43      -5.890   4.020  37.620  1.00  0.00            
ATOM   2261  HD1 PRO    43      -5.500   4.070  38.550  1.00  0.00            
ATOM   2262  HD2 PRO    43      -5.910   4.930  37.220  1.00  0.00            
ATOM   2263  CA  PRO    43      -7.230   2.050  37.130  1.00  0.00            
ATOM   2264  HA  PRO    43      -7.730   2.000  36.270  1.00  0.00            
ATOM   2265  CB  PRO    43      -5.740   1.730  37.020  1.00  0.00            
ATOM   2266  HB1 PRO    43      -5.390   1.330  37.870  1.00  0.00            
ATOM   2267  HB2 PRO    43      -5.560   1.100  36.260  1.00  0.00            
ATOM   2268  CG  PRO    43      -5.110   3.060  36.760  1.00  0.00            
ATOM   2269  HG1 PRO    43      -5.200   3.310  35.790  1.00  0.00            
ATOM   2270  HG2 PRO    43      -4.150   3.050  37.010  1.00  0.00            
ATOM   2271  C   PRO    43      -7.930   1.090  38.080  1.00  0.00            
ATOM   2272  O   PRO    43      -7.590   1.010  39.270  1.00  0.00            
ATOM   2273  N   ARG    44      -8.900   0.370  37.530  1.00  0.00            
ATOM   2274  HN  ARG    44      -9.040   0.420  36.550  1.00  0.00            
ATOM   2275  CA  ARG    44      -9.750  -0.490  38.320  1.00  0.00            
ATOM   2276  HA  ARG    44      -9.180  -0.940  39.010  1.00  0.00            
ATOM   2277  CB  ARG    44     -10.840   0.350  38.980  1.00  0.00            
ATOM   2278  HB1 ARG    44     -10.410   1.060  39.530  1.00  0.00            
ATOM   2279  HB2 ARG    44     -11.390   0.770  38.270  1.00  0.00            
ATOM   2280  CG  ARG    44     -11.780  -0.430  39.890  1.00  0.00            
ATOM   2281  HG1 ARG    44     -11.290  -1.220  40.250  1.00  0.00            
ATOM   2282  HG2 ARG    44     -12.560  -0.740  39.350  1.00  0.00            
ATOM   2283  CD  ARG    44     -12.270   0.430  41.040  1.00  0.00            
ATOM   2284  HD1 ARG    44     -12.910   1.120  40.690  1.00  0.00            
ATOM   2285  HD2 ARG    44     -11.500   0.890  41.470  1.00  0.00            
ATOM   2286  NE  ARG    44     -12.960  -0.360  42.050  1.00  0.00            
ATOM   2287  HE  ARG    44     -13.940  -0.500  41.950  1.00  0.00            
ATOM   2288  CZ  ARG    44     -12.360  -0.900  43.110  1.00  0.00            
ATOM   2289  NH1 ARG    44     -11.050  -0.730  43.300  1.00  0.00            
ATOM   2290 1HH1 ARG    44     -10.610  -1.130  44.090  1.00  0.00            
ATOM   2291 2HH1 ARG    44     -10.520  -0.200  42.640  1.00  0.00            
ATOM   2292  NH2 ARG    44     -13.060  -1.610  43.990  1.00  0.00            
ATOM   2293 1HH2 ARG    44     -12.610  -2.010  44.780  1.00  0.00            
ATOM   2294 2HH2 ARG    44     -14.040  -1.730  43.850  1.00  0.00            
ATOM   2295  C   ARG    44     -10.370  -1.520  37.400  1.00  0.00            
ATOM   2296  O   ARG    44     -10.670  -1.220  36.250  1.00  0.00            
ATOM   2297  N   GLU    45     -10.550  -2.730  37.910  1.00  0.00            
ATOM   2298  HN  GLU    45     -10.120  -2.970  38.780  1.00  0.00            
ATOM   2299  CA  GLU    45     -11.370  -3.730  37.230  1.00  0.00            
ATOM   2300  HA  GLU    45     -11.010  -3.880  36.310  1.00  0.00            
ATOM   2301  CB  GLU    45     -11.300  -5.030  38.030  1.00  0.00            
ATOM   2302  HB1 GLU    45     -10.330  -5.260  38.160  1.00  0.00            
ATOM   2303  HB2 GLU    45     -11.730  -4.870  38.920  1.00  0.00            
ATOM   2304  CG  GLU    45     -11.970  -6.240  37.410  1.00  0.00            
ATOM   2305  HG1 GLU    45     -12.850  -5.950  37.030  1.00  0.00            
ATOM   2306  HG2 GLU    45     -12.130  -6.910  38.140  1.00  0.00            
ATOM   2307  CD  GLU    45     -11.150  -6.890  36.310  1.00  0.00            
ATOM   2308  OE1 GLU    45     -10.420  -6.180  35.580  1.00  0.00            
ATOM   2309  OE2 GLU    45     -11.280  -8.120  36.140  1.00  0.00            
ATOM   2310  C   GLU    45     -12.810  -3.200  37.160  1.00  0.00            
ATOM   2311  O   GLU    45     -13.420  -2.940  38.200  1.00  0.00            
ATOM   2312  N   GLU    46     -13.340  -3.010  35.950  1.00  0.00            
ATOM   2313  HN  GLU    46     -12.830  -3.330  35.150  1.00  0.00            
ATOM   2314  CA  GLU    46     -14.640  -2.360  35.740  1.00  0.00            
ATOM   2315  HA  GLU    46     -14.950  -2.110  36.660  1.00  0.00            
ATOM   2316  CB  GLU    46     -14.480  -1.140  34.820  1.00  0.00            
ATOM   2317  HB1 GLU    46     -13.990  -1.430  34.000  1.00  0.00            
ATOM   2318  HB2 GLU    46     -15.400  -0.820  34.570  1.00  0.00            
ATOM   2319  CG  GLU    46     -13.740   0.060  35.400  1.00  0.00            
ATOM   2320  HG1 GLU    46     -12.850  -0.250  35.730  1.00  0.00            
ATOM   2321  HG2 GLU    46     -14.270   0.430  36.160  1.00  0.00            
ATOM   2322  CD  GLU    46     -13.540   1.150  34.360  1.00  0.00            
ATOM   2323  OE1 GLU    46     -14.370   1.250  33.430  1.00  0.00            
ATOM   2324  OE2 GLU    46     -12.550   1.900  34.460  1.00  0.00            
ATOM   2325  C   GLU    46     -15.620  -3.300  35.060  1.00  0.00            
ATOM   2326  O   GLU    46     -15.260  -3.980  34.110  1.00  0.00            
ATOM   2327  N   PRO    47     -16.900  -3.290  35.500  1.00  0.00            
ATOM   2328  CD  PRO    47     -17.460  -2.460  36.580  1.00  0.00            
ATOM   2329  HD1 PRO    47     -17.190  -1.500  36.460  1.00  0.00            
ATOM   2330  HD2 PRO    47     -17.150  -2.780  37.480  1.00  0.00            
ATOM   2331  CA  PRO    47     -17.920  -4.120  34.850  1.00  0.00            
ATOM   2332  HA  PRO    47     -17.590  -5.050  34.740  1.00  0.00            
ATOM   2333  CB  PRO    47     -19.130  -3.970  35.780  1.00  0.00            
ATOM   2334  HB1 PRO    47     -19.990  -3.990  35.260  1.00  0.00            
ATOM   2335  HB2 PRO    47     -19.150  -4.690  36.470  1.00  0.00            
ATOM   2336  CG  PRO    47     -18.950  -2.640  36.420  1.00  0.00            
ATOM   2337  HG1 PRO    47     -19.400  -2.620  37.310  1.00  0.00            
ATOM   2338  HG2 PRO    47     -19.330  -1.920  35.840  1.00  0.00            
ATOM   2339  C   PRO    47     -18.270  -3.610  33.450  1.00  0.00            
ATOM   2340  O   PRO    47     -18.360  -2.400  33.230  1.00  0.00            
ATOM   2341  N   ARG    48     -18.470  -4.540  32.510  1.00  0.00            
ATOM   2342  HN  ARG    48     -18.370  -5.500  32.750  1.00  0.00            
ATOM   2343  CA  ARG    48     -18.820  -4.180  31.140  1.00  0.00            
ATOM   2344  HA  ARG    48     -19.090  -3.220  31.190  1.00  0.00            
ATOM   2345  CB  ARG    48     -17.600  -4.330  30.220  1.00  0.00            
ATOM   2346  HB1 ARG    48     -17.280  -5.270  30.270  1.00  0.00            
ATOM   2347  HB2 ARG    48     -17.900  -4.130  29.280  1.00  0.00            
ATOM   2348  CG  ARG    48     -16.440  -3.400  30.560  1.00  0.00            
ATOM   2349  HG1 ARG    48     -15.630  -3.690  30.040  1.00  0.00            
ATOM   2350  HG2 ARG    48     -16.250  -3.460  31.540  1.00  0.00            
ATOM   2351  CD  ARG    48     -16.740  -1.930  30.220  1.00  0.00            
ATOM   2352  HD1 ARG    48     -16.130  -1.330  30.720  1.00  0.00            
ATOM   2353  HD2 ARG    48     -17.690  -1.720  30.450  1.00  0.00            
ATOM   2354  NE  ARG    48     -16.570  -1.660  28.790  1.00  0.00            
ATOM   2355  HE  ARG    48     -16.070  -2.340  28.250  1.00  0.00            
ATOM   2356  CZ  ARG    48     -17.030  -0.580  28.160  1.00  0.00            
ATOM   2357  NH1 ARG    48     -17.700   0.340  28.830  1.00  0.00            
ATOM   2358 1HH1 ARG    48     -18.050   1.150  28.360  1.00  0.00            
ATOM   2359 2HH1 ARG    48     -17.860   0.230  29.810  1.00  0.00            
ATOM   2360  NH2 ARG    48     -16.810  -0.430  26.860  1.00  0.00            
ATOM   2361 1HH2 ARG    48     -17.160   0.370  26.390  1.00  0.00            
ATOM   2362 2HH2 ARG    48     -16.310  -1.130  26.350  1.00  0.00            
ATOM   2363  C   ARG    48     -20.010  -5.000  30.620  1.00  0.00            
ATOM   2364  O   ARG    48     -20.340  -4.950  29.440  1.00  0.00            
ATOM   2365  N   ALA    49     -20.640  -5.750  31.520  1.00  0.00            
ATOM   2366  HN  ALA    49     -20.250  -5.820  32.440  1.00  0.00            
ATOM   2367  CA  ALA    49     -21.870  -6.490  31.240  1.00  0.00            
ATOM   2368  HA  ALA    49     -22.310  -6.040  30.460  1.00  0.00            
ATOM   2369  CB  ALA    49     -21.560  -7.930  30.860  1.00  0.00            
ATOM   2370  HB1 ALA    49     -22.420  -8.420  30.670  1.00  0.00            
ATOM   2371  HB2 ALA    49     -20.980  -7.950  30.050  1.00  0.00            
ATOM   2372  HB3 ALA    49     -21.080  -8.380  31.620  1.00  0.00            
ATOM   2373  C   ALA    49     -22.760  -6.430  32.480  1.00  0.00            
ATOM   2374  O   ALA    49     -22.260  -6.400  33.600  1.00  0.00            
ATOM   2375  N   PRO    50     -24.090  -6.410  32.290  1.00  0.00            
ATOM   2376  CD  PRO    50     -24.830  -6.290  31.020  1.00  0.00            
ATOM   2377  HD1 PRO    50     -24.500  -6.970  30.360  1.00  0.00            
ATOM   2378  HD2 PRO    50     -24.730  -5.370  30.640  1.00  0.00            
ATOM   2379  CA  PRO    50     -24.970  -6.260  33.460  1.00  0.00            
ATOM   2380  HA  PRO    50     -24.660  -5.460  33.980  1.00  0.00            
ATOM   2381  CB  PRO    50     -26.380  -6.130  32.850  1.00  0.00            
ATOM   2382  HB1 PRO    50     -27.030  -6.730  33.330  1.00  0.00            
ATOM   2383  HB2 PRO    50     -26.700  -5.190  32.890  1.00  0.00            
ATOM   2384  CG  PRO    50     -26.240  -6.570  31.430  1.00  0.00            
ATOM   2385  HG1 PRO    50     -26.870  -6.050  30.850  1.00  0.00            
ATOM   2386  HG2 PRO    50     -26.440  -7.550  31.350  1.00  0.00            
ATOM   2387  C   PRO    50     -24.910  -7.410  34.480  1.00  0.00            
ATOM   2388  O   PRO    50     -25.010  -7.150  35.670  1.00  0.00            
ATOM   2389  N   TRP    51     -24.710  -8.640  34.020  1.00  0.00            
ATOM   2390  HN  TRP    51     -24.540  -8.780  33.040  1.00  0.00            
ATOM   2391  CA  TRP    51     -24.740  -9.790  34.920  1.00  0.00            
ATOM   2392  HA  TRP    51     -25.530  -9.580  35.490  1.00  0.00            
ATOM   2393  CB  TRP    51     -24.950 -11.100  34.140  1.00  0.00            
ATOM   2394  HB1 TRP    51     -24.790 -11.870  34.750  1.00  0.00            
ATOM   2395  HB2 TRP    51     -25.900 -11.120  33.800  1.00  0.00            
ATOM   2396  CG  TRP    51     -24.050 -11.260  32.950  1.00  0.00            
ATOM   2397  CD1 TRP    51     -24.350 -11.000  31.640  1.00  0.00            
ATOM   2398  HD1 TRP    51     -25.230 -10.650  31.320  1.00  0.00            
ATOM   2399  NE1 TRP    51     -23.270 -11.280  30.840  1.00  0.00            
ATOM   2400  HE1 TRP    51     -23.240 -11.170  29.850  1.00  0.00            
ATOM   2401  CE2 TRP    51     -22.240 -11.730  31.630  1.00  0.00            
ATOM   2402  CD2 TRP    51     -22.700 -11.740  32.960  1.00  0.00            
ATOM   2403  CE3 TRP    51     -21.830 -12.170  33.970  1.00  0.00            
ATOM   2404  HE3 TRP    51     -22.130 -12.190  34.920  1.00  0.00            
ATOM   2405  CZ3 TRP    51     -20.560 -12.570  33.620  1.00  0.00            
ATOM   2406  HZ3 TRP    51     -19.930 -12.870  34.330  1.00  0.00            
ATOM   2407  CZ2 TRP    51     -20.960 -12.140  31.280  1.00  0.00            
ATOM   2408  HZ2 TRP    51     -20.650 -12.140  30.330  1.00  0.00            
ATOM   2409  CH2 TRP    51     -20.140 -12.560  32.290  1.00  0.00            
ATOM   2410  HH2 TRP    51     -19.210 -12.860  32.070  1.00  0.00            
ATOM   2411  C   TRP    51     -23.530  -9.920  35.860  1.00  0.00            
ATOM   2412  O   TRP    51     -23.570 -10.690  36.810  1.00  0.00            
ATOM   2413  N   ILE    52     -22.470  -9.170  35.580  1.00  0.00            
ATOM   2414  HN  ILE    52     -22.470  -8.590  34.770  1.00  0.00            
ATOM   2415  CA  ILE    52     -21.300  -9.180  36.460  1.00  0.00            
ATOM   2416  HA  ILE    52     -21.310 -10.090  36.850  1.00  0.00            
ATOM   2417  CB  ILE    52     -19.970  -8.950  35.660  1.00  0.00            
ATOM   2418  HB  ILE    52     -20.000  -9.500  34.830  1.00  0.00            
ATOM   2419  CG2 ILE    52     -19.820  -7.500  35.260  1.00  0.00            
ATOM   2420 1HG2 ILE    52     -18.970  -7.380  34.750  1.00  0.00            
ATOM   2421 2HG2 ILE    52     -20.590  -7.230  34.680  1.00  0.00            
ATOM   2422 3HG2 ILE    52     -19.810  -6.920  36.080  1.00  0.00            
ATOM   2423  CG1 ILE    52     -18.760  -9.390  36.480  1.00  0.00            
ATOM   2424 1HG1 ILE    52     -18.770  -8.910  37.360  1.00  0.00            
ATOM   2425 2HG1 ILE    52     -17.930  -9.150  35.980  1.00  0.00            
ATOM   2426  CD  ILE    52     -18.720 -10.870  36.760  1.00  0.00            
ATOM   2427  HD1 ILE    52     -17.900 -11.090  37.300  1.00  0.00            
ATOM   2428  HD2 ILE    52     -19.540 -11.130  37.280  1.00  0.00            
ATOM   2429  HD3 ILE    52     -18.700 -11.370  35.900  1.00  0.00            
ATOM   2430  C   ILE    52     -21.420  -8.140  37.580  1.00  0.00            
ATOM   2431  O   ILE    52     -20.710  -8.200  38.580  1.00  0.00            
ATOM   2432  N   GLU    53     -22.350  -7.190  37.420  1.00  0.00            
ATOM   2433  HN  GLU    53     -22.970  -7.240  36.630  1.00  0.00            
ATOM   2434  CA  GLU    53     -22.470  -6.090  38.370  1.00  0.00            
ATOM   2435  HA  GLU    53     -21.550  -5.720  38.410  1.00  0.00            
ATOM   2436  CB  GLU    53     -23.460  -5.030  37.840  1.00  0.00            
ATOM   2437  HB1 GLU    53     -24.330  -5.480  37.660  1.00  0.00            
ATOM   2438  HB2 GLU    53     -23.580  -4.340  38.550  1.00  0.00            
ATOM   2439  CG  GLU    53     -22.980  -4.340  36.570  1.00  0.00            
ATOM   2440  HG1 GLU    53     -22.810  -5.040  35.870  1.00  0.00            
ATOM   2441  HG2 GLU    53     -22.130  -3.850  36.760  1.00  0.00            
ATOM   2442  CD  GLU    53     -23.990  -3.360  36.010  1.00  0.00            
ATOM   2443  OE1 GLU    53     -25.050  -3.170  36.640  1.00  0.00            
ATOM   2444  OE2 GLU    53     -23.720  -2.770  34.940  1.00  0.00            
ATOM   2445  C   GLU    53     -22.850  -6.530  39.780  1.00  0.00            
ATOM   2446  O   GLU    53     -22.570  -5.830  40.750  1.00  0.00            
ATOM   2447  N   GLN    54     -23.470  -7.710  39.900  1.00  0.00            
ATOM   2448  HN  GLN    54     -23.640  -8.260  39.080  1.00  0.00            
ATOM   2449  CA  GLN    54     -23.920  -8.210  41.200  1.00  0.00            
ATOM   2450  HA  GLN    54     -24.310  -7.400  41.640  1.00  0.00            
ATOM   2451  CB  GLN    54     -24.980  -9.300  41.020  1.00  0.00            
ATOM   2452  HB1 GLN    54     -25.300  -9.580  41.930  1.00  0.00            
ATOM   2453  HB2 GLN    54     -25.750  -8.920  40.510  1.00  0.00            
ATOM   2454  CG  GLN    54     -24.480 -10.540  40.290  1.00  0.00            
ATOM   2455  HG1 GLN    54     -23.820 -11.010  40.870  1.00  0.00            
ATOM   2456  HG2 GLN    54     -24.040 -10.250  39.440  1.00  0.00            
ATOM   2457  CD  GLN    54     -25.600 -11.510  39.950  1.00  0.00            
ATOM   2458  OE1 GLN    54     -26.040 -11.580  38.800  1.00  0.00            
ATOM   2459  NE2 GLN    54     -26.050 -12.280  40.930  1.00  0.00            
ATOM   2460 1HE2 GLN    54     -25.650 -12.200  41.850  1.00  0.00            
ATOM   2461 2HE2 GLN    54     -26.780 -12.940  40.760  1.00  0.00            
ATOM   2462  C   GLN    54     -22.780  -8.720  42.070  1.00  0.00            
ATOM   2463  O   GLN    54     -22.960  -8.940  43.260  1.00  0.00            
ATOM   2464  N   GLU    55     -21.600  -8.910  41.480  1.00  0.00            
ATOM   2465  HN  GLU    55     -21.510  -8.810  40.490  1.00  0.00            
ATOM   2466  CA  GLU    55     -20.430  -9.280  42.280  1.00  0.00            
ATOM   2467  HA  GLU    55     -20.690 -10.120  42.760  1.00  0.00            
ATOM   2468  CB  GLU    55     -19.210  -9.580  41.400  1.00  0.00            
ATOM   2469  HB1 GLU    55     -18.980  -8.750  40.900  1.00  0.00            
ATOM   2470  HB2 GLU    55     -18.450  -9.830  41.990  1.00  0.00            
ATOM   2471  CG  GLU    55     -19.410 -10.710  40.380  1.00  0.00            
ATOM   2472  HG1 GLU    55     -18.550 -10.850  39.890  1.00  0.00            
ATOM   2473  HG2 GLU    55     -20.120 -10.430  39.730  1.00  0.00            
ATOM   2474  CD  GLU    55     -19.830 -12.030  41.000  1.00  0.00            
ATOM   2475  OE1 GLU    55     -19.520 -12.270  42.190  1.00  0.00            
ATOM   2476  OE2 GLU    55     -20.470 -12.840  40.300  1.00  0.00            
ATOM   2477  C   GLU    55     -20.120  -8.160  43.280  1.00  0.00            
ATOM   2478  O   GLU    55     -20.150  -6.980  42.930  1.00  0.00            
ATOM   2479  N   GLY    56     -19.840  -8.540  44.520  1.00  0.00            
ATOM   2480  HN  GLY    56     -19.760  -9.510  44.730  1.00  0.00            
ATOM   2481  CA  GLY    56     -19.640  -7.560  45.580  1.00  0.00            
ATOM   2482  HA1 GLY    56     -19.750  -8.040  46.450  1.00  0.00            
ATOM   2483  HA2 GLY    56     -20.360  -6.870  45.490  1.00  0.00            
ATOM   2484  C   GLY    56     -18.290  -6.880  45.540  1.00  0.00            
ATOM   2485  O   GLY    56     -17.470  -7.170  44.660  1.00  0.00            
ATOM   2486  N   PRO    57     -18.030  -5.990  46.500  1.00  0.00            
ATOM   2487  CD  PRO    57     -18.920  -5.720  47.640  1.00  0.00            
ATOM   2488  HD1 PRO    57     -18.850  -6.440  48.330  1.00  0.00            
ATOM   2489  HD2 PRO    57     -19.870  -5.650  47.340  1.00  0.00            
ATOM   2490  CA  PRO    57     -16.800  -5.190  46.570  1.00  0.00            
ATOM   2491  HA  PRO    57     -16.730  -4.620  45.750  1.00  0.00            
ATOM   2492  CB  PRO    57     -16.950  -4.420  47.890  1.00  0.00            
ATOM   2493  HB1 PRO    57     -16.470  -4.880  48.630  1.00  0.00            
ATOM   2494  HB2 PRO    57     -16.620  -3.480  47.800  1.00  0.00            
ATOM   2495  CG  PRO    57     -18.420  -4.410  48.160  1.00  0.00            
ATOM   2496  HG1 PRO    57     -18.860  -3.650  47.690  1.00  0.00            
ATOM   2497  HG2 PRO    57     -18.590  -4.330  49.150  1.00  0.00            
ATOM   2498  C   PRO    57     -15.530  -6.040  46.600  1.00  0.00            
ATOM   2499  O   PRO    57     -14.510  -5.620  46.070  1.00  0.00            
ATOM   2500  N   GLU    58     -15.600  -7.220  47.210  1.00  0.00            
ATOM   2501  HN  GLU    58     -16.460  -7.520  47.610  1.00  0.00            
ATOM   2502  CA  GLU    58     -14.420  -8.080  47.310  1.00  0.00            
ATOM   2503  HA  GLU    58     -13.720  -7.480  47.690  1.00  0.00            
ATOM   2504  CB  GLU    58     -14.650  -9.270  48.270  1.00  0.00            
ATOM   2505  HB1 GLU    58     -13.780  -9.730  48.400  1.00  0.00            
ATOM   2506  HB2 GLU    58     -14.970  -8.900  49.140  1.00  0.00            
ATOM   2507  CG  GLU    58     -15.660 -10.310  47.800  1.00  0.00            
ATOM   2508  HG1 GLU    58     -15.610 -11.100  48.410  1.00  0.00            
ATOM   2509  HG2 GLU    58     -15.440 -10.580  46.870  1.00  0.00            
ATOM   2510  CD  GLU    58     -17.090  -9.790  47.810  1.00  0.00            
ATOM   2511  OE1 GLU    58     -17.540  -9.310  48.880  1.00  0.00            
ATOM   2512  OE2 GLU    58     -17.750  -9.850  46.760  1.00  0.00            
ATOM   2513  C   GLU    58     -13.940  -8.570  45.940  1.00  0.00            
ATOM   2514  O   GLU    58     -12.740  -8.660  45.690  1.00  0.00            
ATOM   2515  N   TYR    59     -14.880  -8.870  45.040  1.00  0.00            
ATOM   2516  HN  TYR    59     -15.840  -8.800  45.320  1.00  0.00            
ATOM   2517  CA  TYR    59     -14.570  -9.280  43.680  1.00  0.00            
ATOM   2518  HA  TYR    59     -14.000 -10.100  43.760  1.00  0.00            
ATOM   2519  CB  TYR    59     -15.860  -9.610  42.900  1.00  0.00            
ATOM   2520  HB1 TYR    59     -16.340 -10.340  43.390  1.00  0.00            
ATOM   2521  HB2 TYR    59     -16.430  -8.790  42.880  1.00  0.00            
ATOM   2522  CG  TYR    59     -15.640 -10.060  41.470  1.00  0.00            
ATOM   2523  CD1 TYR    59     -15.550  -9.130  40.430  1.00  0.00            
ATOM   2524  HD1 TYR    59     -15.630  -8.160  40.640  1.00  0.00            
ATOM   2525  CE1 TYR    59     -15.350  -9.540  39.120  1.00  0.00            
ATOM   2526  HE1 TYR    59     -15.280  -8.860  38.390  1.00  0.00            
ATOM   2527  CZ  TYR    59     -15.250 -10.880  38.830  1.00  0.00            
ATOM   2528  OH  TYR    59     -15.050 -11.270  37.520  1.00  0.00            
ATOM   2529  HH  TYR    59     -15.000 -12.260  37.470  1.00  0.00            
ATOM   2530  CD2 TYR    59     -15.540 -11.410  41.150  1.00  0.00            
ATOM   2531  HD2 TYR    59     -15.620 -12.090  41.870  1.00  0.00            
ATOM   2532  CE2 TYR    59     -15.340 -11.830  39.840  1.00  0.00            
ATOM   2533  HE2 TYR    59     -15.260 -12.800  39.620  1.00  0.00            
ATOM   2534  C   TYR    59     -13.780  -8.180  42.970  1.00  0.00            
ATOM   2535  O   TYR    59     -12.720  -8.420  42.400  1.00  0.00            
ATOM   2536  N   TRP    60     -14.310  -6.960  43.030  1.00  0.00            
ATOM   2537  HN  TRP    60     -15.150  -6.810  43.560  1.00  0.00            
ATOM   2538  CA  TRP    60     -13.710  -5.830  42.330  1.00  0.00            
ATOM   2539  HA  TRP    60     -13.530  -6.170  41.410  1.00  0.00            
ATOM   2540  CB  TRP    60     -14.680  -4.650  42.290  1.00  0.00            
ATOM   2541  HB1 TRP    60     -14.880  -4.350  43.230  1.00  0.00            
ATOM   2542  HB2 TRP    60     -14.280  -3.890  41.780  1.00  0.00            
ATOM   2543  CG  TRP    60     -15.960  -5.040  41.640  1.00  0.00            
ATOM   2544  CD1 TRP    60     -17.180  -5.200  42.230  1.00  0.00            
ATOM   2545  HD1 TRP    60     -17.380  -5.030  43.190  1.00  0.00            
ATOM   2546  NE1 TRP    60     -18.100  -5.610  41.290  1.00  0.00            
ATOM   2547  HE1 TRP    60     -19.070  -5.780  41.470  1.00  0.00            
ATOM   2548  CE2 TRP    60     -17.470  -5.750  40.080  1.00  0.00            
ATOM   2549  CD2 TRP    60     -16.120  -5.410  40.270  1.00  0.00            
ATOM   2550  CE3 TRP    60     -15.260  -5.470  39.170  1.00  0.00            
ATOM   2551  HE3 TRP    60     -14.290  -5.230  39.270  1.00  0.00            
ATOM   2552  CZ3 TRP    60     -15.760  -5.860  37.950  1.00  0.00            
ATOM   2553  HZ3 TRP    60     -15.140  -5.910  37.160  1.00  0.00            
ATOM   2554  CZ2 TRP    60     -17.980  -6.140  38.840  1.00  0.00            
ATOM   2555  HZ2 TRP    60     -18.950  -6.380  38.730  1.00  0.00            
ATOM   2556  CH2 TRP    60     -17.100  -6.200  37.790  1.00  0.00            
ATOM   2557  HH2 TRP    60     -17.440  -6.480  36.890  1.00  0.00            
ATOM   2558  C   TRP    60     -12.360  -5.420  42.930  1.00  0.00            
ATOM   2559  O   TRP    60     -11.420  -5.120  42.200  1.00  0.00            
ATOM   2560  N   ASP    61     -12.270  -5.430  44.250  1.00  0.00            
ATOM   2561  HN  ASP    61     -13.060  -5.680  44.810  1.00  0.00            
ATOM   2562  CA  ASP    61     -11.020  -5.070  44.900  1.00  0.00            
ATOM   2563  HA  ASP    61     -10.750  -4.210  44.460  1.00  0.00            
ATOM   2564  CB  ASP    61     -11.240  -4.840  46.400  1.00  0.00            
ATOM   2565  HB1 ASP    61     -11.760  -5.610  46.770  1.00  0.00            
ATOM   2566  HB2 ASP    61     -10.360  -4.770  46.860  1.00  0.00            
ATOM   2567  CG  ASP    61     -12.020  -3.560  46.670  1.00  0.00            
ATOM   2568  OD1 ASP    61     -11.990  -2.670  45.790  1.00  0.00            
ATOM   2569  OD2 ASP    61     -12.630  -3.450  47.750  1.00  0.00            
ATOM   2570  C   ASP    61      -9.900  -6.090  44.660  1.00  0.00            
ATOM   2571  O   ASP    61      -8.770  -5.720  44.360  1.00  0.00            
ATOM   2572  N   ARG    62     -10.220  -7.370  44.770  1.00  0.00            
ATOM   2573  HN  ARG    62     -11.160  -7.630  44.990  1.00  0.00            
ATOM   2574  CA  ARG    62      -9.220  -8.410  44.590  1.00  0.00            
ATOM   2575  HA  ARG    62      -8.450  -8.120  45.160  1.00  0.00            
ATOM   2576  CB  ARG    62      -9.740  -9.760  45.060  1.00  0.00            
ATOM   2577  HB1 ARG    62     -10.610  -9.940  44.610  1.00  0.00            
ATOM   2578  HB2 ARG    62      -9.070 -10.470  44.800  1.00  0.00            
ATOM   2579  CG  ARG    62      -9.950  -9.840  46.560  1.00  0.00            
ATOM   2580  HG1 ARG    62     -10.470  -9.040  46.860  1.00  0.00            
ATOM   2581  HG2 ARG    62      -9.060  -9.850  47.020  1.00  0.00            
ATOM   2582  CD  ARG    62     -10.710 -11.100  46.950  1.00  0.00            
ATOM   2583  HD1 ARG    62     -11.460 -11.260  46.300  1.00  0.00            
ATOM   2584  HD2 ARG    62     -11.080 -11.000  47.870  1.00  0.00            
ATOM   2585  NE  ARG    62      -9.850 -12.280  46.940  1.00  0.00            
ATOM   2586  HE  ARG    62      -8.880 -12.150  46.740  1.00  0.00            
ATOM   2587  CZ  ARG    62     -10.280 -13.520  47.160  1.00  0.00            
ATOM   2588  NH1 ARG    62     -11.560 -13.760  47.410  1.00  0.00            
ATOM   2589 1HH1 ARG    62     -11.870 -14.690  47.580  1.00  0.00            
ATOM   2590 2HH1 ARG    62     -12.210 -13.000  47.440  1.00  0.00            
ATOM   2591  NH2 ARG    62      -9.420 -14.530  47.130  1.00  0.00            
ATOM   2592 1HH2 ARG    62      -9.740 -15.470  47.300  1.00  0.00            
ATOM   2593 2HH2 ARG    62      -8.450 -14.360  46.940  1.00  0.00            
ATOM   2594  C   ARG    62      -8.740  -8.490  43.140  1.00  0.00            
ATOM   2595  O   ARG    62      -7.540  -8.610  42.890  1.00  0.00            
ATOM   2596  N   ASN    63      -9.670  -8.400  42.190  1.00  0.00            
ATOM   2597  HN  ASN    63     -10.630  -8.330  42.440  1.00  0.00            
ATOM   2598  CA  ASN    63      -9.270  -8.420  40.780  1.00  0.00            
ATOM   2599  HA  ASN    63      -8.660  -9.200  40.720  1.00  0.00            
ATOM   2600  CB  ASN    63     -10.470  -8.630  39.860  1.00  0.00            
ATOM   2601  HB1 ASN    63     -11.190  -7.990  40.100  1.00  0.00            
ATOM   2602  HB2 ASN    63     -10.190  -8.470  38.910  1.00  0.00            
ATOM   2603  CG  ASN    63     -11.030 -10.030  39.950  1.00  0.00            
ATOM   2604  OD1 ASN    63     -10.320 -10.980  40.270  1.00  0.00            
ATOM   2605  ND2 ASN    63     -12.320 -10.160  39.680  1.00  0.00            
ATOM   2606 1HD2 ASN    63     -12.870  -9.360  39.430  1.00  0.00            
ATOM   2607 2HD2 ASN    63     -12.750 -11.060  39.720  1.00  0.00            
ATOM   2608  C   ASN    63      -8.510  -7.170  40.380  1.00  0.00            
ATOM   2609  O   ASN    63      -7.570  -7.240  39.580  1.00  0.00            
ATOM   2610  N   THR    64      -8.390  -6.490  41.210  1.00  0.00            
ATOM   2611  HN  THR    64      -8.740  -6.680  42.130  1.00  0.00            
ATOM   2612  CA  THR    64      -7.680  -5.280  40.850  1.00  0.00            
ATOM   2613  HA  THR    64      -7.850  -5.120  39.880  1.00  0.00            
ATOM   2614  CB  THR    64      -8.220  -4.050  41.600  1.00  0.00            
ATOM   2615  HB  THR    64      -8.150  -4.140  42.590  1.00  0.00            
ATOM   2616  OG1 THR    64      -9.580  -3.960  41.200  1.00  0.00            
ATOM   2617  HG1 THR    64     -10.010  -3.180  41.650  1.00  0.00            
ATOM   2618  CG2 THR    64      -7.510  -2.770  41.220  1.00  0.00            
ATOM   2619 1HG2 THR    64      -7.900  -2.000  41.730  1.00  0.00            
ATOM   2620 2HG2 THR    64      -6.530  -2.850  41.430  1.00  0.00            
ATOM   2621 3HG2 THR    64      -7.620  -2.600  40.240  1.00  0.00            
ATOM   2622  C   THR    64      -6.210  -5.510  41.100  1.00  0.00            
ATOM   2623  O   THR    64      -5.400  -5.090  40.270  1.00  0.00            
ATOM   2624  N   GLN    65      -5.840  -6.090  42.220  1.00  0.00            
ATOM   2625  HN  GLN    65      -6.530  -6.390  42.870  1.00  0.00            
ATOM   2626  CA  GLN    65      -4.400  -6.320  42.530  1.00  0.00            
ATOM   2627  HA  GLN    65      -3.970  -5.420  42.580  1.00  0.00            
ATOM   2628  CB  GLN    65      -4.250  -7.080  43.870  1.00  0.00            
ATOM   2629  HB1 GLN    65      -4.970  -7.780  43.910  1.00  0.00            
ATOM   2630  HB2 GLN    65      -3.350  -7.520  43.880  1.00  0.00            
ATOM   2631  CG  GLN    65      -4.360  -6.230  45.150  1.00  0.00            
ATOM   2632  HG1 GLN    65      -5.240  -5.750  45.140  1.00  0.00            
ATOM   2633  HG2 GLN    65      -3.620  -5.560  45.160  1.00  0.00            
ATOM   2634  CD  GLN    65      -4.280  -7.040  46.440  1.00  0.00            
ATOM   2635  OE1 GLN    65      -3.860  -8.200  46.490  1.00  0.00            
ATOM   2636  NE2 GLN    65      -4.720  -6.420  47.540  1.00  0.00            
ATOM   2637 1HE2 GLN    65      -5.060  -5.490  47.480  1.00  0.00            
ATOM   2638 2HE2 GLN    65      -4.690  -6.900  48.420  1.00  0.00            
ATOM   2639  C   GLN    65      -3.790  -7.160  41.400  1.00  0.00            
ATOM   2640  O   GLN    65      -2.640  -6.880  41.020  1.00  0.00            
ATOM   2641  N   ILE    66      -4.470  -8.200  40.950  1.00  0.00            
ATOM   2642  HN  ILE    66      -5.380  -8.400  41.320  1.00  0.00            
ATOM   2643  CA  ILE    66      -3.890  -9.090  39.900  1.00  0.00            
ATOM   2644  HA  ILE    66      -2.980  -9.370  40.210  1.00  0.00            
ATOM   2645  CB  ILE    66      -4.690 -10.380  39.710  1.00  0.00            
ATOM   2646  HB  ILE    66      -5.640 -10.150  39.500  1.00  0.00            
ATOM   2647  CG2 ILE    66      -4.170 -11.150  38.510  1.00  0.00            
ATOM   2648 1HG2 ILE    66      -4.700 -11.990  38.400  1.00  0.00            
ATOM   2649 2HG2 ILE    66      -4.250 -10.590  37.690  1.00  0.00            
ATOM   2650 3HG2 ILE    66      -3.200 -11.390  38.660  1.00  0.00            
ATOM   2651  CG1 ILE    66      -4.710 -11.200  41.000  1.00  0.00            
ATOM   2652 1HG1 ILE    66      -4.930 -10.590  41.760  1.00  0.00            
ATOM   2653 2HG1 ILE    66      -3.810 -11.600  41.140  1.00  0.00            
ATOM   2654  CD  ILE    66      -5.720 -12.330  41.010  1.00  0.00            
ATOM   2655  HD1 ILE    66      -5.670 -12.810  41.890  1.00  0.00            
ATOM   2656  HD2 ILE    66      -6.640 -11.960  40.890  1.00  0.00            
ATOM   2657  HD3 ILE    66      -5.520 -12.970  40.270  1.00  0.00            
ATOM   2658  C   ILE    66      -3.780  -8.270  38.610  1.00  0.00            
ATOM   2659  O   ILE    66      -2.730  -8.400  37.950  1.00  0.00            
ATOM   2660  N   PHE    67      -4.720  -7.420  38.260  1.00  0.00            
ATOM   2661  HN  PHE    67      -5.550  -7.350  38.810  1.00  0.00            
ATOM   2662  CA  PHE    67      -4.580  -6.570  37.060  1.00  0.00            
ATOM   2663  HA  PHE    67      -4.470  -7.200  36.290  1.00  0.00            
ATOM   2664  CB  PHE    67      -5.810  -5.720  36.810  1.00  0.00            
ATOM   2665  HB1 PHE    67      -6.090  -5.330  37.680  1.00  0.00            
ATOM   2666  HB2 PHE    67      -5.550  -4.980  36.190  1.00  0.00            
ATOM   2667  CG  PHE    67      -7.010  -6.390  36.210  1.00  0.00            
ATOM   2668  CD1 PHE    67      -6.930  -7.100  35.020  1.00  0.00            
ATOM   2669  HD1 PHE    67      -6.040  -7.240  34.580  1.00  0.00            
ATOM   2670  CE1 PHE    67      -8.070  -7.610  34.430  1.00  0.00            
ATOM   2671  HE1 PHE    67      -8.000  -8.080  33.550  1.00  0.00            
ATOM   2672  CZ  PHE    67      -9.300  -7.490  35.030  1.00  0.00            
ATOM   2673  HZ  PHE    67     -10.110  -7.910  34.630  1.00  0.00            
ATOM   2674  CD2 PHE    67      -8.270  -6.230  36.790  1.00  0.00            
ATOM   2675  HD2 PHE    67      -8.350  -5.710  37.640  1.00  0.00            
ATOM   2676  CE2 PHE    67      -9.410  -6.780  36.210  1.00  0.00            
ATOM   2677  HE2 PHE    67     -10.300  -6.660  36.640  1.00  0.00            
ATOM   2678  C   PHE    67      -3.360  -5.670  37.190  1.00  0.00            
ATOM   2679  O   PHE    67      -2.630  -5.420  36.180  1.00  0.00            
ATOM   2680  N   LYS    68      -3.190  -5.050  38.370  1.00  0.00            
ATOM   2681  HN  LYS    68      -3.840  -5.210  39.120  1.00  0.00            
ATOM   2682  CA  LYS    68      -2.050  -4.140  38.560  1.00  0.00            
ATOM   2683  HA  LYS    68      -2.070  -3.460  37.830  1.00  0.00            
ATOM   2684  CB  LYS    68      -2.180  -3.460  39.920  1.00  0.00            
ATOM   2685  HB1 LYS    68      -2.340  -4.150  40.620  1.00  0.00            
ATOM   2686  HB2 LYS    68      -1.320  -2.980  40.120  1.00  0.00            
ATOM   2687  CG  LYS    68      -3.320  -2.450  39.950  1.00  0.00            
ATOM   2688  HG1 LYS    68      -4.170  -2.930  39.730  1.00  0.00            
ATOM   2689  HG2 LYS    68      -3.140  -1.750  39.260  1.00  0.00            
ATOM   2690  CD  LYS    68      -3.490  -1.790  41.270  1.00  0.00            
ATOM   2691  HD1 LYS    68      -3.690  -2.480  41.960  1.00  0.00            
ATOM   2692  HD2 LYS    68      -4.250  -1.140  41.220  1.00  0.00            
ATOM   2693  CE  LYS    68      -2.240  -1.050  41.670  1.00  0.00            
ATOM   2694  HE1 LYS    68      -1.900  -0.530  40.890  1.00  0.00            
ATOM   2695  HE2 LYS    68      -1.540  -1.710  41.960  1.00  0.00            
ATOM   2696  NZ  LYS    68      -2.500  -0.110  42.800  1.00  0.00            
ATOM   2697  HZ1 LYS    68      -3.200   0.550  42.520  1.00  0.00            
ATOM   2698  HZ2 LYS    68      -2.830  -0.630  43.590  1.00  0.00            
ATOM   2699  HZ3 LYS    68      -1.660   0.370  43.040  1.00  0.00            
ATOM   2700  C   LYS    68      -0.760  -4.900  38.470  1.00  0.00            
ATOM   2701  O   LYS    68       0.190  -4.400  37.860  1.00  0.00            
ATOM   2702  N   THR    69      -0.660  -6.060  39.040  1.00  0.00            
ATOM   2703  HN  THR    69      -1.430  -6.410  39.570  1.00  0.00            
ATOM   2704  CA  THR    69       0.550  -6.850  38.920  1.00  0.00            
ATOM   2705  HA  THR    69       1.320  -6.290  39.220  1.00  0.00            
ATOM   2706  CB  THR    69       0.510  -8.020  39.870  1.00  0.00            
ATOM   2707  HB  THR    69      -0.280  -8.600  39.640  1.00  0.00            
ATOM   2708  OG1 THR    69       0.370  -7.520  41.210  1.00  0.00            
ATOM   2709  HG1 THR    69       0.340  -8.290  41.850  1.00  0.00            
ATOM   2710  CG2 THR    69       1.740  -8.860  39.790  1.00  0.00            
ATOM   2711 1HG2 THR    69       1.670  -9.620  40.430  1.00  0.00            
ATOM   2712 2HG2 THR    69       1.840  -9.220  38.860  1.00  0.00            
ATOM   2713 3HG2 THR    69       2.540  -8.300  40.020  1.00  0.00            
ATOM   2714  C   THR    69       0.750  -7.250  37.440  1.00  0.00            
ATOM   2715  O   THR    69       1.900  -7.230  36.990  1.00  0.00            
ATOM   2716  N   ASN    70      -0.310  -7.680  36.760  1.00  0.00            
ATOM   2717  HN  ASN    70      -1.190  -7.760  37.230  1.00  0.00            
ATOM   2718  CA  ASN    70      -0.230  -8.020  35.330  1.00  0.00            
ATOM   2719  HA  ASN    70       0.430  -8.770  35.300  1.00  0.00            
ATOM   2720  CB  ASN    70      -1.570  -8.490  34.790  1.00  0.00            
ATOM   2721  HB1 ASN    70      -2.270  -7.860  35.110  1.00  0.00            
ATOM   2722  HB2 ASN    70      -1.530  -8.460  33.790  1.00  0.00            
ATOM   2723  CG  ASN    70      -1.930  -9.890  35.220  1.00  0.00            
ATOM   2724  OD1 ASN    70      -1.150 -10.580  35.870  1.00  0.00            
ATOM   2725  ND2 ASN    70      -3.140 -10.320  34.880  1.00  0.00            
ATOM   2726 1HD2 ASN    70      -3.760  -9.720  34.370  1.00  0.00            
ATOM   2727 2HD2 ASN    70      -3.440 -11.240  35.140  1.00  0.00            
ATOM   2728  C   ASN    70       0.290  -6.870  34.490  1.00  0.00            
ATOM   2729  O   ASN    70       1.030  -7.090  33.520  1.00  0.00            
ATOM   2730  N   THR    71      -0.020  -5.640  34.850  1.00  0.00            
ATOM   2731  HN  THR    71      -0.640  -5.500  35.620  1.00  0.00            
ATOM   2732  CA  THR    71       0.530  -4.470  34.140  1.00  0.00            
ATOM   2733  HA  THR    71       0.220  -4.530  33.190  1.00  0.00            
ATOM   2734  CB  THR    71       0.010  -3.160  34.750  1.00  0.00            
ATOM   2735  HB  THR    71       0.230  -3.150  35.720  1.00  0.00            
ATOM   2736  OG1 THR    71      -1.400  -3.090  34.640  1.00  0.00            
ATOM   2737  HG1 THR    71      -1.720  -2.230  35.030  1.00  0.00            
ATOM   2738  CG2 THR    71       0.610  -1.930  34.130  1.00  0.00            
ATOM   2739 1HG2 THR    71       0.230  -1.120  34.570  1.00  0.00            
ATOM   2740 2HG2 THR    71       1.610  -1.950  34.260  1.00  0.00            
ATOM   2741 3HG2 THR    71       0.400  -1.910  33.160  1.00  0.00            
ATOM   2742  C   THR    71       2.050  -4.510  34.250  1.00  0.00            
ATOM   2743  O   THR    71       2.780  -4.310  33.290  1.00  0.00            
ATOM   2744  N   GLN    72       2.550  -4.710  35.470  1.00  0.00            
ATOM   2745  HN  GLN    72       1.930  -4.830  36.250  1.00  0.00            
ATOM   2746  CA  GLN    72       4.010  -4.760  35.690  1.00  0.00            
ATOM   2747  HA  GLN    72       4.410  -3.930  35.300  1.00  0.00            
ATOM   2748  CB  GLN    72       4.320  -4.800  37.190  1.00  0.00            
ATOM   2749  HB1 GLN    72       3.930  -5.630  37.580  1.00  0.00            
ATOM   2750  HB2 GLN    72       5.320  -4.810  37.300  1.00  0.00            
ATOM   2751  CG  GLN    72       3.770  -3.600  37.960  1.00  0.00            
ATOM   2752  HG1 GLN    72       4.090  -3.670  38.910  1.00  0.00            
ATOM   2753  HG2 GLN    72       2.780  -3.640  37.940  1.00  0.00            
ATOM   2754  CD  GLN    72       4.190  -2.250  37.440  1.00  0.00            
ATOM   2755  OE1 GLN    72       5.340  -2.050  37.080  1.00  0.00            
ATOM   2756  NE2 GLN    72       3.290  -1.280  37.370  1.00  0.00            
ATOM   2757 1HE2 GLN    72       2.350  -1.450  37.670  1.00  0.00            
ATOM   2758 2HE2 GLN    72       3.550  -0.380  37.030  1.00  0.00            
ATOM   2759  C   GLN    72       4.580  -5.940  34.930  1.00  0.00            
ATOM   2760  O   GLN    72       5.680  -5.790  34.350  1.00  0.00            
ATOM   2761  N   THR    73       3.940  -7.070  34.980  1.00  0.00            
ATOM   2762  HN  THR    73       3.080  -7.130  35.490  1.00  0.00            
ATOM   2763  CA  THR    73       4.460  -8.280  34.300  1.00  0.00            
ATOM   2764  HA  THR    73       5.380  -8.460  34.640  1.00  0.00            
ATOM   2765  CB  THR    73       3.570  -9.470  34.630  1.00  0.00            
ATOM   2766  HB  THR    73       2.630  -9.310  34.360  1.00  0.00            
ATOM   2767  OG1 THR    73       3.610  -9.630  36.060  1.00  0.00            
ATOM   2768  HG1 THR    73       3.030 -10.410  36.320  1.00  0.00            
ATOM   2769  CG2 THR    73       3.980 -10.730  33.910  1.00  0.00            
ATOM   2770 1HG2 THR    73       3.370 -11.480  34.170  1.00  0.00            
ATOM   2771 2HG2 THR    73       3.930 -10.590  32.930  1.00  0.00            
ATOM   2772 3HG2 THR    73       4.920 -10.970  34.170  1.00  0.00            
ATOM   2773  C   THR    73       4.560  -8.020  32.790  1.00  0.00            
ATOM   2774  O   THR    73       5.560  -8.420  32.180  1.00  0.00            
ATOM   2775  N   ASP    74       3.560  -7.430  32.170  1.00  0.00            
ATOM   2776  HN  ASP    74       2.750  -7.160  32.700  1.00  0.00            
ATOM   2777  CA  ASP    74       3.590  -7.180  30.720  1.00  0.00            
ATOM   2778  HA  ASP    74       3.810  -8.070  30.320  1.00  0.00            
ATOM   2779  CB  ASP    74       2.250  -6.710  30.150  1.00  0.00            
ATOM   2780  HB1 ASP    74       1.810  -6.130  30.840  1.00  0.00            
ATOM   2781  HB2 ASP    74       2.440  -6.160  29.330  1.00  0.00            
ATOM   2782  CG  ASP    74       1.230  -7.780  29.740  1.00  0.00            
ATOM   2783  OD1 ASP    74       1.310  -8.920  30.250  1.00  0.00            
ATOM   2784  OD2 ASP    74       0.340  -7.460  28.900  1.00  0.00            
ATOM   2785  C   ASP    74       4.660  -6.130  30.390  1.00  0.00            
ATOM   2786  O   ASP    74       5.250  -6.200  29.300  1.00  0.00            
ATOM   2787  N   ARG    75       4.920  -5.180  31.270  1.00  0.00            
ATOM   2788  HN  ARG    75       4.340  -5.080  32.070  1.00  0.00            
ATOM   2789  CA  ARG    75       6.060  -4.250  31.060  1.00  0.00            
ATOM   2790  HA  ARG    75       6.000  -3.870  30.140  1.00  0.00            
ATOM   2791  CB  ARG    75       5.960  -3.080  32.060  1.00  0.00            
ATOM   2792  HB1 ARG    75       5.870  -3.440  32.990  1.00  0.00            
ATOM   2793  HB2 ARG    75       6.780  -2.510  31.990  1.00  0.00            
ATOM   2794  CG  ARG    75       4.760  -2.200  31.770  1.00  0.00            
ATOM   2795  HG1 ARG    75       3.940  -2.770  31.770  1.00  0.00            
ATOM   2796  HG2 ARG    75       4.880  -1.780  30.870  1.00  0.00            
ATOM   2797  CD  ARG    75       4.590  -1.100  32.810  1.00  0.00            
ATOM   2798  HD1 ARG    75       5.420  -0.550  32.880  1.00  0.00            
ATOM   2799  HD2 ARG    75       4.380  -1.500  33.710  1.00  0.00            
ATOM   2800  NE  ARG    75       3.480  -0.240  32.410  1.00  0.00            
ATOM   2801  HE  ARG    75       3.120  -0.350  31.480  1.00  0.00            
ATOM   2802  CZ  ARG    75       2.900   0.680  33.220  1.00  0.00            
ATOM   2803  NH1 ARG    75       3.380   0.870  34.440  1.00  0.00            
ATOM   2804 1HH1 ARG    75       2.940   1.530  35.050  1.00  0.00            
ATOM   2805 2HH1 ARG    75       4.170   0.350  34.750  1.00  0.00            
ATOM   2806  NH2 ARG    75       1.870   1.330  32.780  1.00  0.00            
ATOM   2807 1HH2 ARG    75       1.420   2.000  33.360  1.00  0.00            
ATOM   2808 2HH2 ARG    75       1.530   1.170  31.850  1.00  0.00            
ATOM   2809  C   ARG    75       7.380  -5.010  31.120  1.00  0.00            
ATOM   2810  O   ARG    75       8.260  -4.710  30.300  1.00  0.00            
ATOM   2811  N   CYS    76       7.530  -5.900  32.060  1.00  0.00            
ATOM   2812  HN  CYS    76       6.830  -5.990  32.780  1.00  0.00            
ATOM   2813  CA  CYS    76       8.730  -6.770  32.070  1.00  0.00            
ATOM   2814  HA  CYS    76       9.540  -6.200  32.170  1.00  0.00            
ATOM   2815  CB  CYS    76       8.620  -7.730  33.260  1.00  0.00            
ATOM   2816  HB1 CYS    76       7.690  -8.090  33.170  1.00  0.00            
ATOM   2817  HB2 CYS    76       8.670  -7.120  34.050  1.00  0.00            
ATOM   2818  SG  CYS    76       9.820  -9.080  33.410  1.00  0.00            
ATOM   2819  C   CYS    76       8.850  -7.510  30.750  1.00  0.00            
ATOM   2820  O   CYS    76       9.940  -7.630  30.210  1.00  0.00            
ATOM   2821  N   SER    77       7.770  -8.110  30.320  1.00  0.00            
ATOM   2822  HN  SER    77       6.930  -8.050  30.860  1.00  0.00            
ATOM   2823  CA  SER    77       7.750  -8.870  29.070  1.00  0.00            
ATOM   2824  HA  SER    77       8.380  -9.650  29.160  1.00  0.00            
ATOM   2825  CB  SER    77       6.410  -9.420  28.810  1.00  0.00            
ATOM   2826  HB1 SER    77       6.410  -9.900  27.930  1.00  0.00            
ATOM   2827  HB2 SER    77       5.750  -8.670  28.780  1.00  0.00            
ATOM   2828  OG  SER    77       5.980 -10.350  29.830  1.00  0.00            
ATOM   2829  HG1 SER    77       5.970  -9.890  30.720  1.00  0.00            
ATOM   2830  C   SER    77       8.220  -8.000  27.930  1.00  0.00            
ATOM   2831  O   SER    77       9.030  -8.490  27.100  1.00  0.00            
ATOM   2832  N   LEU    78       7.680  -6.810  27.810  1.00  0.00            
ATOM   2833  HN  LEU    78       7.020  -6.490  28.480  1.00  0.00            
ATOM   2834  CA  LEU    78       8.050  -5.950  26.690  1.00  0.00            
ATOM   2835  HA  LEU    78       7.850  -6.470  25.860  1.00  0.00            
ATOM   2836  CB  LEU    78       7.220  -4.660  26.670  1.00  0.00            
ATOM   2837  HB1 LEU    78       7.140  -4.340  27.610  1.00  0.00            
ATOM   2838  HB2 LEU    78       7.710  -3.980  26.130  1.00  0.00            
ATOM   2839  CG  LEU    78       5.820  -4.800  26.090  1.00  0.00            
ATOM   2840  HG  LEU    78       5.430  -5.640  26.470  1.00  0.00            
ATOM   2841  CD1 LEU    78       4.990  -3.560  26.470  1.00  0.00            
ATOM   2842 1HD1 LEU    78       4.070  -3.650  26.090  1.00  0.00            
ATOM   2843 2HD1 LEU    78       4.930  -3.490  27.470  1.00  0.00            
ATOM   2844 3HD1 LEU    78       5.430  -2.740  26.100  1.00  0.00            
ATOM   2845  CD2 LEU    78       5.820  -4.980  24.600  1.00  0.00            
ATOM   2846 1HD2 LEU    78       4.880  -5.060  24.270  1.00  0.00            
ATOM   2847 2HD2 LEU    78       6.250  -4.180  24.170  1.00  0.00            
ATOM   2848 3HD2 LEU    78       6.330  -5.800  24.360  1.00  0.00            
ATOM   2849  C   LEU    78       9.550  -5.630  26.770  1.00  0.00            
ATOM   2850  O   LEU    78      10.180  -5.570  25.680  1.00  0.00            
ATOM   2851  N   ARG    79      10.100  -5.390  27.930  1.00  0.00            
ATOM   2852  HN  ARG    79       9.550  -5.380  28.760  1.00  0.00            
ATOM   2853  CA  ARG    79      11.550  -5.120  28.000  1.00  0.00            
ATOM   2854  HA  ARG    79      11.760  -4.340  27.410  1.00  0.00            
ATOM   2855  CB  ARG    79      11.920  -4.810  29.440  1.00  0.00            
ATOM   2856  HB1 ARG    79      11.470  -5.480  30.030  1.00  0.00            
ATOM   2857  HB2 ARG    79      12.910  -4.890  29.540  1.00  0.00            
ATOM   2858  CG  ARG    79      11.510  -3.420  29.910  1.00  0.00            
ATOM   2859  HG1 ARG    79      10.520  -3.370  29.940  1.00  0.00            
ATOM   2860  HG2 ARG    79      11.860  -2.750  29.260  1.00  0.00            
ATOM   2861  CD  ARG    79      12.050  -3.060  31.290  1.00  0.00            
ATOM   2862  HD1 ARG    79      11.780  -2.120  31.510  1.00  0.00            
ATOM   2863  HD2 ARG    79      13.040  -3.140  31.290  1.00  0.00            
ATOM   2864  NE  ARG    79      11.560  -3.900  32.370  1.00  0.00            
ATOM   2865  HE  ARG    79      12.040  -4.770  32.520  1.00  0.00            
ATOM   2866  CZ  ARG    79      10.540  -3.630  33.170  1.00  0.00            
ATOM   2867  NH1 ARG    79       9.760  -2.590  32.940  1.00  0.00            
ATOM   2868 1HH1 ARG    79       8.960  -2.430  33.510  1.00  0.00            
ATOM   2869 2HH1 ARG    79       9.980  -1.960  32.200  1.00  0.00            
ATOM   2870  NH2 ARG    79      10.280  -4.490  34.140  1.00  0.00            
ATOM   2871 1HH2 ARG    79       9.480  -4.360  34.730  1.00  0.00            
ATOM   2872 2HH2 ARG    79      10.880  -5.270  34.300  1.00  0.00            
ATOM   2873  C   ARG    79      12.310  -6.360  27.540  1.00  0.00            
ATOM   2874  O   ARG    79      13.320  -6.270  26.800  1.00  0.00            
ATOM   2875  N   ASN    80      11.910  -7.520  27.970  1.00  0.00            
ATOM   2876  HN  ASN    80      11.110  -7.580  28.570  1.00  0.00            
ATOM   2877  CA  ASN    80      12.630  -8.740  27.580  1.00  0.00            
ATOM   2878  HA  ASN    80      13.590  -8.590  27.800  1.00  0.00            
ATOM   2879  CB  ASN    80      12.110  -9.940  28.370  1.00  0.00            
ATOM   2880  HB1 ASN    80      11.110  -9.950  28.310  1.00  0.00            
ATOM   2881  HB2 ASN    80      12.480 -10.770  27.970  1.00  0.00            
ATOM   2882  CG  ASN    80      12.510  -9.880  29.830  1.00  0.00            
ATOM   2883  OD1 ASN    80      13.310  -9.030  30.250  1.00  0.00            
ATOM   2884  ND2 ASN    80      11.910 -10.710  30.650  1.00  0.00            
ATOM   2885 1HD2 ASN    80      11.210 -11.340  30.300  1.00  0.00            
ATOM   2886 2HD2 ASN    80      12.140 -10.710  31.620  1.00  0.00            
ATOM   2887  C   ASN    80      12.540  -8.990  26.090  1.00  0.00            
ATOM   2888  O   ASN    80      13.560  -9.360  25.490  1.00  0.00            
ATOM   2889  N   LEU    81      11.380  -8.800  25.530  1.00  0.00            
ATOM   2890  HN  LEU    81      10.620  -8.480  26.090  1.00  0.00            
ATOM   2891  CA  LEU    81      11.160  -9.040  24.120  1.00  0.00            
ATOM   2892  HA  LEU    81      11.440  -9.980  23.940  1.00  0.00            
ATOM   2893  CB  LEU    81       9.680  -8.810  23.800  1.00  0.00            
ATOM   2894  HB1 LEU    81       9.390  -7.950  24.220  1.00  0.00            
ATOM   2895  HB2 LEU    81       9.570  -8.750  22.810  1.00  0.00            
ATOM   2896  CG  LEU    81       8.760  -9.900  24.290  1.00  0.00            
ATOM   2897  HG  LEU    81       9.020 -10.190  25.220  1.00  0.00            
ATOM   2898  CD1 LEU    81       7.320  -9.430  24.440  1.00  0.00            
ATOM   2899 1HD1 LEU    81       6.750 -10.190  24.770  1.00  0.00            
ATOM   2900 2HD1 LEU    81       7.280  -8.680  25.100  1.00  0.00            
ATOM   2901 3HD1 LEU    81       6.980  -9.120  23.560  1.00  0.00            
ATOM   2902  CD2 LEU    81       8.900 -11.050  23.340  1.00  0.00            
ATOM   2903 1HD2 LEU    81       8.300 -11.800  23.620  1.00  0.00            
ATOM   2904 2HD2 LEU    81       8.640 -10.760  22.420  1.00  0.00            
ATOM   2905 3HD2 LEU    81       9.850 -11.360  23.330  1.00  0.00            
ATOM   2906  C   LEU    81      12.000  -8.080  23.290  1.00  0.00            
ATOM   2907  O   LEU    81      12.530  -8.490  22.230  1.00  0.00            
ATOM   2908  N   ARG    82      12.100  -6.820  23.660  1.00  0.00            
ATOM   2909  HN  ARG    82      11.610  -6.500  24.470  1.00  0.00            
ATOM   2910  CA  ARG    82      12.940  -5.890  22.910  1.00  0.00            
ATOM   2911  HA  ARG    82      12.570  -5.780  21.980  1.00  0.00            
ATOM   2912  CB  ARG    82      12.930  -4.560  23.620  1.00  0.00            
ATOM   2913  HB1 ARG    82      11.980  -4.260  23.710  1.00  0.00            
ATOM   2914  HB2 ARG    82      13.320  -4.690  24.530  1.00  0.00            
ATOM   2915  CG  ARG    82      13.700  -3.470  22.920  1.00  0.00            
ATOM   2916  HG1 ARG    82      13.240  -3.250  22.060  1.00  0.00            
ATOM   2917  HG2 ARG    82      14.620  -3.810  22.730  1.00  0.00            
ATOM   2918  CD  ARG    82      13.800  -2.200  23.800  1.00  0.00            
ATOM   2919  HD1 ARG    82      12.900  -1.990  24.180  1.00  0.00            
ATOM   2920  HD2 ARG    82      14.110  -1.430  23.230  1.00  0.00            
ATOM   2921  NE  ARG    82      14.730  -2.280  24.920  1.00  0.00            
ATOM   2922  HE  ARG    82      14.340  -2.480  25.820  1.00  0.00            
ATOM   2923  CZ  ARG    82      16.060  -2.110  24.870  1.00  0.00            
ATOM   2924  NH1 ARG    82      16.680  -1.910  23.720  1.00  0.00            
ATOM   2925 1HH1 ARG    82      17.670  -1.810  23.690  1.00  0.00            
ATOM   2926 2HH1 ARG    82      16.150  -1.870  22.870  1.00  0.00            
ATOM   2927  NH2 ARG    82      16.780  -2.150  25.990  1.00  0.00            
ATOM   2928 1HH2 ARG    82      17.770  -2.050  25.950  1.00  0.00            
ATOM   2929 2HH2 ARG    82      16.320  -2.300  26.870  1.00  0.00            
ATOM   2930  C   ARG    82      14.350  -6.480  22.880  1.00  0.00            
ATOM   2931  O   ARG    82      14.980  -6.470  21.760  1.00  0.00            
ATOM   2932  N   GLY    83      14.850  -7.000  23.970  1.00  0.00            
ATOM   2933  HN  GLY    83      14.310  -7.000  24.820  1.00  0.00            
ATOM   2934  CA  GLY    83      16.210  -7.560  23.950  1.00  0.00            
ATOM   2935  HA1 GLY    83      16.490  -7.750  24.890  1.00  0.00            
ATOM   2936  HA2 GLY    83      16.820  -6.880  23.550  1.00  0.00            
ATOM   2937  C   GLY    83      16.270  -8.850  23.130  1.00  0.00            
ATOM   2938  O   GLY    83      17.290  -9.060  22.430  1.00  0.00            
ATOM   2939  N   TYR    84      15.280  -9.720  23.190  1.00  0.00            
ATOM   2940  HN  TYR    84      14.490  -9.520  23.770  1.00  0.00            
ATOM   2941  CA  TYR    84      15.290 -10.970  22.430  1.00  0.00            
ATOM   2942  HA  TYR    84      16.100 -11.440  22.770  1.00  0.00            
ATOM   2943  CB  TYR    84      14.070 -11.830  22.650  1.00  0.00            
ATOM   2944  HB1 TYR    84      13.270 -11.300  22.360  1.00  0.00            
ATOM   2945  HB2 TYR    84      14.150 -12.650  22.080  1.00  0.00            
ATOM   2946  CG  TYR    84      13.820 -12.290  24.060  1.00  0.00            
ATOM   2947  CD1 TYR    84      14.760 -12.430  25.070  1.00  0.00            
ATOM   2948  HD1 TYR    84      15.720 -12.220  24.860  1.00  0.00            
ATOM   2949  CE1 TYR    84      14.440 -12.870  26.340  1.00  0.00            
ATOM   2950  HE1 TYR    84      15.150 -12.940  27.040  1.00  0.00            
ATOM   2951  CZ  TYR    84      13.130 -13.210  26.630  1.00  0.00            
ATOM   2952  OH  TYR    84      12.820 -13.630  27.900  1.00  0.00            
ATOM   2953  HH  TYR    84      11.840 -13.840  27.960  1.00  0.00            
ATOM   2954  CD2 TYR    84      12.520 -12.620  24.410  1.00  0.00            
ATOM   2955  HD2 TYR    84      11.800 -12.530  23.720  1.00  0.00            
ATOM   2956  CE2 TYR    84      12.150 -13.070  25.660  1.00  0.00            
ATOM   2957  HE2 TYR    84      11.200 -13.290  25.860  1.00  0.00            
ATOM   2958  C   TYR    84      15.370 -10.710  20.950  1.00  0.00            
ATOM   2959  O   TYR    84      15.850 -11.630  20.230  1.00  0.00            
ATOM   2960  N   TYR    85      14.920  -9.560  20.450  1.00  0.00            
ATOM   2961  HN  TYR    85      14.540  -8.880  21.070  1.00  0.00            
ATOM   2962  CA  TYR    85      14.950  -9.250  19.030  1.00  0.00            
ATOM   2963  HA  TYR    85      15.240 -10.080  18.560  1.00  0.00            
ATOM   2964  CB  TYR    85      13.550  -8.860  18.600  1.00  0.00            
ATOM   2965  HB1 TYR    85      13.200  -8.170  19.230  1.00  0.00            
ATOM   2966  HB2 TYR    85      13.610  -8.460  17.680  1.00  0.00            
ATOM   2967  CG  TYR    85      12.550 -10.000  18.550  1.00  0.00            
ATOM   2968  CD1 TYR    85      12.660 -10.990  17.570  1.00  0.00            
ATOM   2969  HD1 TYR    85      13.380 -10.920  16.880  1.00  0.00            
ATOM   2970  CE1 TYR    85      11.780 -12.070  17.540  1.00  0.00            
ATOM   2971  HE1 TYR    85      11.880 -12.780  16.840  1.00  0.00            
ATOM   2972  CZ  TYR    85      10.800 -12.140  18.470  1.00  0.00            
ATOM   2973  OH  TYR    85       9.870 -13.160  18.490  1.00  0.00            
ATOM   2974  HH  TYR    85       9.230 -13.030  19.250  1.00  0.00            
ATOM   2975  CD2 TYR    85      11.580 -10.170  19.550  1.00  0.00            
ATOM   2976  HD2 TYR    85      11.550  -9.530  20.320  1.00  0.00            
ATOM   2977  CE2 TYR    85      10.680 -11.200  19.480  1.00  0.00            
ATOM   2978  HE2 TYR    85       9.940 -11.270  20.150  1.00  0.00            
ATOM   2979  C   TYR    85      15.980  -8.160  18.720  1.00  0.00            
ATOM   2980  O   TYR    85      16.010  -7.680  17.610  1.00  0.00            
ATOM   2981  N   ASN    86      16.840  -7.840  19.660  1.00  0.00            
ATOM   2982  HN  ASN    86      16.750  -8.260  20.560  1.00  0.00            
ATOM   2983  CA  ASN    86      17.950  -6.880  19.430  1.00  0.00            
ATOM   2984  HA  ASN    86      18.410  -6.800  20.310  1.00  0.00            
ATOM   2985  CB  ASN    86      18.990  -7.360  18.410  1.00  0.00            
ATOM   2986  HB1 ASN    86      18.600  -7.340  17.490  1.00  0.00            
ATOM   2987  HB2 ASN    86      19.800  -6.760  18.440  1.00  0.00            
ATOM   2988  CG  ASN    86      19.430  -8.760  18.710  1.00  0.00            
ATOM   2989  OD1 ASN    86      19.200  -9.650  17.860  1.00  0.00            
ATOM   2990  ND2 ASN    86      20.010  -9.050  19.830  1.00  0.00            
ATOM   2991 1HD2 ASN    86      20.170  -8.320  20.500  1.00  0.00            
ATOM   2992 2HD2 ASN    86      20.290  -9.980  20.020  1.00  0.00            
ATOM   2993  C   ASN    86      17.400  -5.540  19.030  1.00  0.00            
ATOM   2994  O   ASN    86      18.030  -4.860  18.190  1.00  0.00            
ATOM   2995  N   GLN    87      16.250  -5.140  19.540  1.00  0.00            
ATOM   2996  HN  GLN    87      15.830  -5.680  20.260  1.00  0.00            
ATOM   2997  CA  GLN    87      15.570  -3.920  19.080  1.00  0.00            
ATOM   2998  HA  GLN    87      15.840  -3.800  18.120  1.00  0.00            
ATOM   2999  CB  GLN    87      14.060  -4.080  19.190  1.00  0.00            
ATOM   3000  HB1 GLN    87      13.840  -4.460  20.080  1.00  0.00            
ATOM   3001  HB2 GLN    87      13.630  -3.180  19.090  1.00  0.00            
ATOM   3002  CG  GLN    87      13.530  -5.000  18.110  1.00  0.00            
ATOM   3003  HG1 GLN    87      14.150  -5.780  18.030  1.00  0.00            
ATOM   3004  HG2 GLN    87      13.520  -4.500  17.250  1.00  0.00            
ATOM   3005  CD  GLN    87      12.140  -5.530  18.360  1.00  0.00            
ATOM   3006  OE1 GLN    87      11.650  -5.550  19.460  1.00  0.00            
ATOM   3007  NE2 GLN    87      11.510  -5.910  17.270  1.00  0.00            
ATOM   3008 1HE2 GLN    87      11.960  -5.840  16.380  1.00  0.00            
ATOM   3009 2HE2 GLN    87      10.590  -6.280  17.330  1.00  0.00            
ATOM   3010  C   GLN    87      16.030  -2.700  19.840  1.00  0.00            
ATOM   3011  O   GLN    87      16.380  -2.810  21.000  1.00  0.00            
ATOM   3012  N   SER    88      15.940  -1.570  19.160  1.00  0.00            
ATOM   3013  HN  SER    88      15.600  -1.590  18.220  1.00  0.00            
ATOM   3014  CA  SER    88      16.330  -0.280  19.780  1.00  0.00            
ATOM   3015  HA  SER    88      17.230  -0.370  20.220  1.00  0.00            
ATOM   3016  CB  SER    88      16.550   0.730  18.740  1.00  0.00            
ATOM   3017  HB1 SER    88      16.950   0.310  17.930  1.00  0.00            
ATOM   3018  HB2 SER    88      17.170   1.440  19.080  1.00  0.00            
ATOM   3019  OG  SER    88      15.360   1.350  18.360  1.00  0.00            
ATOM   3020  HG1 SER    88      14.940   1.790  19.160  1.00  0.00            
ATOM   3021  C   SER    88      15.300   0.130  20.830  1.00  0.00            
ATOM   3022  O   SER    88      14.130  -0.300  20.830  1.00  0.00            
ATOM   3023  N   GLU    89      15.690   1.010  21.730  1.00  0.00            
ATOM   3024  HN  GLU    89      16.660   1.280  21.740  1.00  0.00            
ATOM   3025  CA  GLU    89      14.800   1.630  22.710  1.00  0.00            
ATOM   3026  HA  GLU    89      14.210   0.900  23.070  1.00  0.00            
ATOM   3027  CB  GLU    89      15.610   2.240  23.860  1.00  0.00            
ATOM   3028  HB1 GLU    89      16.460   2.620  23.470  1.00  0.00            
ATOM   3029  HB2 GLU    89      15.080   2.970  24.270  1.00  0.00            
ATOM   3030  CG  GLU    89      15.990   1.240  24.950  1.00  0.00            
ATOM   3031  HG1 GLU    89      16.700   0.640  24.580  1.00  0.00            
ATOM   3032  HG2 GLU    89      15.180   0.710  25.170  1.00  0.00            
ATOM   3033  CD  GLU    89      16.520   1.830  26.250  1.00  0.00            
ATOM   3034  OE1 GLU    89      15.700   2.290  27.100  1.00  0.00            
ATOM   3035  OE2 GLU    89      17.750   1.770  26.450  1.00  0.00            
ATOM   3036  C   GLU    89      13.900   2.680  22.050  1.00  0.00            
ATOM   3037  O   GLU    89      12.950   3.110  22.770  1.00  0.00            
ATOM   3038  N   ALA    90      14.070   3.040  20.790  1.00  0.00            
ATOM   3039  HN  ALA    90      14.740   2.540  20.250  1.00  0.00            
ATOM   3040  CA  ALA    90      13.310   4.130  20.120  1.00  0.00            
ATOM   3041  HA  ALA    90      13.230   4.840  20.820  1.00  0.00            
ATOM   3042  CB  ALA    90      14.050   4.690  18.920  1.00  0.00            
ATOM   3043  HB1 ALA    90      13.510   5.420  18.500  1.00  0.00            
ATOM   3044  HB2 ALA    90      14.930   5.060  19.220  1.00  0.00            
ATOM   3045  HB3 ALA    90      14.210   3.960  18.260  1.00  0.00            
ATOM   3046  C   ALA    90      11.910   3.700  19.680  1.00  0.00            
ATOM   3047  O   ALA    90      11.040   4.580  19.580  1.00  0.00            
ATOM   3048  N   GLY    91      11.710   2.440  19.370  1.00  0.00            
ATOM   3049  HN  GLY    91      12.400   1.750  19.580  1.00  0.00            
ATOM   3050  CA  GLY    91      10.460   2.050  18.710  1.00  0.00            
ATOM   3051  HA1 GLY    91      10.660   1.280  18.110  1.00  0.00            
ATOM   3052  HA2 GLY    91      10.150   2.830  18.170  1.00  0.00            
ATOM   3053  C   GLY    91       9.370   1.650  19.710  1.00  0.00            
ATOM   3054  O   GLY    91       9.670   1.210  20.780  1.00  0.00            
ATOM   3055  N   SER    92       8.150   1.760  19.280  1.00  0.00            
ATOM   3056  HN  SER    92       8.000   2.230  18.410  1.00  0.00            
ATOM   3057  CA  SER    92       6.970   1.230  20.000  1.00  0.00            
ATOM   3058  HA  SER    92       7.110   1.270  20.990  1.00  0.00            
ATOM   3059  CB  SER    92       5.800   2.070  19.660  1.00  0.00            
ATOM   3060  HB1 SER    92       4.980   1.720  20.100  1.00  0.00            
ATOM   3061  HB2 SER    92       5.660   2.110  18.670  1.00  0.00            
ATOM   3062  OG  SER    92       6.090   3.400  20.160  1.00  0.00            
ATOM   3063  HG1 SER    92       6.920   3.750  19.720  1.00  0.00            
ATOM   3064  C   SER    92       6.750  -0.210  19.560  1.00  0.00            
ATOM   3065  O   SER    92       6.870  -0.540  18.370  1.00  0.00            
ATOM   3066  N   HIS    93       6.380  -1.030  20.520  1.00  0.00            
ATOM   3067  HN  HIS    93       6.290  -0.670  21.450  1.00  0.00            
ATOM   3068  CA  HIS    93       6.080  -2.460  20.270  1.00  0.00            
ATOM   3069  HA  HIS    93       5.920  -2.580  19.290  1.00  0.00            
ATOM   3070  CB  HIS    93       7.250  -3.330  20.690  1.00  0.00            
ATOM   3071  HB1 HIS    93       7.440  -3.180  21.660  1.00  0.00            
ATOM   3072  HB2 HIS    93       7.020  -4.290  20.540  1.00  0.00            
ATOM   3073  ND1 HIS    93       8.680  -3.470  18.660  1.00  0.00            
ATOM   3074  HD1 HIS    93       8.080  -4.110  18.170  1.00  0.00            
ATOM   3075  CG  HIS    93       8.460  -3.000  19.900  1.00  0.00            
ATOM   3076  CE1 HIS    93       9.840  -2.950  18.170  1.00  0.00            
ATOM   3077  HE1 HIS    93      10.250  -3.170  17.280  1.00  0.00            
ATOM   3078  NE2 HIS    93      10.300  -2.130  19.030  1.00  0.00            
ATOM   3079  CD2 HIS    93       9.490  -2.140  20.170  1.00  0.00            
ATOM   3080  HD2 HIS    93       9.630  -1.620  21.010  1.00  0.00            
ATOM   3081  C   HIS    93       4.830  -2.860  21.030  1.00  0.00            
ATOM   3082  O   HIS    93       4.460  -2.220  22.030  1.00  0.00            
ATOM   3083  N   THR    94       4.210  -3.930  20.590  1.00  0.00            
ATOM   3084  HN  THR    94       4.640  -4.450  19.860  1.00  0.00            
ATOM   3085  CA  THR    94       2.920  -4.400  21.110  1.00  0.00            
ATOM   3086  HA  THR    94       2.690  -3.820  21.890  1.00  0.00            
ATOM   3087  CB  THR    94       1.840  -4.290  20.040  1.00  0.00            
ATOM   3088  HB  THR    94       2.080  -4.870  19.260  1.00  0.00            
ATOM   3089  OG1 THR    94       1.790  -2.950  19.560  1.00  0.00            
ATOM   3090  HG1 THR    94       1.080  -2.870  18.860  1.00  0.00            
ATOM   3091  CG2 THR    94       0.480  -4.670  20.560  1.00  0.00            
ATOM   3092 1HG2 THR    94      -0.200  -4.580  19.830  1.00  0.00            
ATOM   3093 2HG2 THR    94       0.500  -5.610  20.890  1.00  0.00            
ATOM   3094 3HG2 THR    94       0.230  -4.060  21.320  1.00  0.00            
ATOM   3095  C   THR    94       3.030  -5.840  21.550  1.00  0.00            
ATOM   3096  O   THR    94       3.500  -6.710  20.730  1.00  0.00            
ATOM   3097  N   LEU    95       2.610  -6.160  22.740  1.00  0.00            
ATOM   3098  HN  LEU    95       2.390  -5.430  23.380  1.00  0.00            
ATOM   3099  CA  LEU    95       2.430  -7.570  23.200  1.00  0.00            
ATOM   3100  HA  LEU    95       2.770  -8.190  22.500  1.00  0.00            
ATOM   3101  CB  LEU    95       3.200  -7.770  24.500  1.00  0.00            
ATOM   3102  HB1 LEU    95       4.170  -7.640  24.300  1.00  0.00            
ATOM   3103  HB2 LEU    95       2.890  -7.080  25.150  1.00  0.00            
ATOM   3104  CG  LEU    95       3.030  -9.140  25.140  1.00  0.00            
ATOM   3105  HG  LEU    95       2.050  -9.310  25.240  1.00  0.00            
ATOM   3106  CD1 LEU    95       3.570 -10.230  24.280  1.00  0.00            
ATOM   3107 1HD1 LEU    95       3.440 -11.110  24.740  1.00  0.00            
ATOM   3108 2HD1 LEU    95       3.090 -10.240  23.400  1.00  0.00            
ATOM   3109 3HD1 LEU    95       4.550 -10.080  24.120  1.00  0.00            
ATOM   3110  CD2 LEU    95       3.680  -9.180  26.500  1.00  0.00            
ATOM   3111 1HD2 LEU    95       3.560 -10.080  26.910  1.00  0.00            
ATOM   3112 2HD2 LEU    95       4.660  -8.980  26.410  1.00  0.00            
ATOM   3113 3HD2 LEU    95       3.260  -8.490  27.090  1.00  0.00            
ATOM   3114  C   LEU    95       0.960  -7.810  23.410  1.00  0.00            
ATOM   3115  O   LEU    95       0.310  -7.060  24.210  1.00  0.00            
ATOM   3116  N   GLN    96       0.380  -8.780  22.790  1.00  0.00            
ATOM   3117  HN  GLN    96       0.920  -9.300  22.130  1.00  0.00            
ATOM   3118  CA  GLN    96      -1.020  -9.190  22.990  1.00  0.00            
ATOM   3119  HA  GLN    96      -1.430  -8.540  23.620  1.00  0.00            
ATOM   3120  CB  GLN    96      -1.780  -9.160  21.690  1.00  0.00            
ATOM   3121  HB1 GLN    96      -1.260  -9.690  21.020  1.00  0.00            
ATOM   3122  HB2 GLN    96      -2.670  -9.590  21.840  1.00  0.00            
ATOM   3123  CG  GLN    96      -2.000  -7.770  21.130  1.00  0.00            
ATOM   3124  HG1 GLN    96      -1.170  -7.230  21.250  1.00  0.00            
ATOM   3125  HG2 GLN    96      -2.750  -7.330  21.630  1.00  0.00            
ATOM   3126  CD  GLN    96      -2.350  -7.800  19.680  1.00  0.00            
ATOM   3127  OE1 GLN    96      -1.450  -7.890  18.830  1.00  0.00            
ATOM   3128  NE2 GLN    96      -3.610  -7.820  19.310  1.00  0.00            
ATOM   3129 1HE2 GLN    96      -4.340  -7.810  20.000  1.00  0.00            
ATOM   3130 2HE2 GLN    96      -3.850  -7.840  18.340  1.00  0.00            
ATOM   3131  C   GLN    96      -1.090 -10.570  23.580  1.00  0.00            
ATOM   3132  O   GLN    96      -0.240 -11.450  23.270  1.00  0.00            
ATOM   3133  N   SER    97      -2.110 -10.770  24.370  1.00  0.00            
ATOM   3134  HN  SER    97      -2.730 -10.020  24.560  1.00  0.00            
ATOM   3135  CA  SER    97      -2.370 -12.070  24.980  1.00  0.00            
ATOM   3136  HA  SER    97      -1.860 -12.740  24.450  1.00  0.00            
ATOM   3137  CB  SER    97      -2.010 -11.930  26.560  1.00  0.00            
ATOM   3138  HB1 SER    97      -1.810 -12.830  26.960  1.00  0.00            
ATOM   3139  HB2 SER    97      -2.750 -11.490  27.060  1.00  0.00            
ATOM   3140  OG  SER    97      -0.870 -11.150  26.840  1.00  0.00            
ATOM   3141  HG1 SER    97      -0.990 -10.230  26.460  1.00  0.00            
ATOM   3142  C   SER    97      -3.820 -12.420  24.880  1.00  0.00            
ATOM   3143  O   SER    97      -4.670 -11.520  25.040  1.00  0.00            
ATOM   3144  N   MET    98      -4.140 -13.700  24.730  1.00  0.00            
ATOM   3145  HN  MET    98      -3.400 -14.350  24.530  1.00  0.00            
ATOM   3146  CA  MET    98      -5.520 -14.190  24.840  1.00  0.00            
ATOM   3147  HA  MET    98      -6.070 -13.450  25.200  1.00  0.00            
ATOM   3148  CB  MET    98      -6.010 -14.680  23.470  1.00  0.00            
ATOM   3149  HB1 MET    98      -5.320 -15.280  23.070  1.00  0.00            
ATOM   3150  HB2 MET    98      -6.860 -15.190  23.600  1.00  0.00            
ATOM   3151  CG  MET    98      -6.280 -13.550  22.520  1.00  0.00            
ATOM   3152  HG1 MET    98      -5.370 -13.170  22.320  1.00  0.00            
ATOM   3153  HG2 MET    98      -6.810 -12.900  23.050  1.00  0.00            
ATOM   3154  SD  MET    98      -7.130 -14.070  21.020  1.00  0.00            
ATOM   3155  CE  MET    98      -5.830 -15.030  20.330  1.00  0.00            
ATOM   3156  HE1 MET    98      -6.130 -15.420  19.460  1.00  0.00            
ATOM   3157  HE2 MET    98      -5.030 -14.450  20.180  1.00  0.00            
ATOM   3158  HE3 MET    98      -5.590 -15.770  20.960  1.00  0.00            
ATOM   3159  C   MET    98      -5.490 -15.420  25.710  1.00  0.00            
ATOM   3160  O   MET    98      -4.620 -16.330  25.500  1.00  0.00            
ATOM   3161  N   TYR    99      -6.360 -15.490  26.680  1.00  0.00            
ATOM   3162  HN  TYR    99      -6.990 -14.740  26.850  1.00  0.00            
ATOM   3163  CA  TYR    99      -6.420 -16.700  27.550  1.00  0.00            
ATOM   3164  HA  TYR    99      -6.160 -17.510  27.030  1.00  0.00            
ATOM   3165  CB  TYR    99      -5.420 -16.620  28.690  1.00  0.00            
ATOM   3166  HB1 TYR    99      -5.430 -17.500  29.170  1.00  0.00            
ATOM   3167  HB2 TYR    99      -4.510 -16.460  28.300  1.00  0.00            
ATOM   3168  CG  TYR    99      -5.700 -15.520  29.690  1.00  0.00            
ATOM   3169  CD1 TYR    99      -6.610 -15.740  30.730  1.00  0.00            
ATOM   3170  HD1 TYR    99      -7.100 -16.610  30.760  1.00  0.00            
ATOM   3171  CE1 TYR    99      -6.860 -14.810  31.720  1.00  0.00            
ATOM   3172  HE1 TYR    99      -7.520 -14.990  32.450  1.00  0.00            
ATOM   3173  CZ  TYR    99      -6.170 -13.610  31.670  1.00  0.00            
ATOM   3174  OH  TYR    99      -6.410 -12.690  32.700  1.00  0.00            
ATOM   3175  HH  TYR    99      -5.860 -11.870  32.560  1.00  0.00            
ATOM   3176  CD2 TYR    99      -5.030 -14.310  29.700  1.00  0.00            
ATOM   3177  HD2 TYR    99      -4.340 -14.130  28.990  1.00  0.00            
ATOM   3178  CE2 TYR    99      -5.280 -13.320  30.670  1.00  0.00            
ATOM   3179  HE2 TYR    99      -4.830 -12.430  30.630  1.00  0.00            
ATOM   3180  C   TYR    99      -7.840 -16.900  27.990  1.00  0.00            
ATOM   3181  O   TYR    99      -8.640 -15.940  28.060  1.00  0.00            
ATOM   3182  N   GLY   100      -8.160 -18.130  28.340  1.00  0.00            
ATOM   3183  HN  GLY   100      -7.470 -18.850  28.220  1.00  0.00            
ATOM   3184  CA  GLY   100      -9.480 -18.500  28.900  1.00  0.00            
ATOM   3185  HA1 GLY   100     -10.160 -17.850  28.550  1.00  0.00            
ATOM   3186  HA2 GLY   100      -9.430 -18.430  29.890  1.00  0.00            
ATOM   3187  C   GLY   100      -9.920 -19.870  28.530  1.00  0.00            
ATOM   3188  O   GLY   100      -9.090 -20.700  28.120  1.00  0.00            
ATOM   3189  N   CYS   101     -11.190 -20.150  28.690  1.00  0.00            
ATOM   3190  HN  CYS   101     -11.830 -19.400  28.890  1.00  0.00            
ATOM   3191  CA  CYS   101     -11.700 -21.510  28.600  1.00  0.00            
ATOM   3192  HA  CYS   101     -10.990 -22.070  28.170  1.00  0.00            
ATOM   3193  CB  CYS   101     -11.990 -22.050  29.980  1.00  0.00            
ATOM   3194  HB1 CYS   101     -11.070 -22.220  30.350  1.00  0.00            
ATOM   3195  HB2 CYS   101     -12.430 -22.930  29.780  1.00  0.00            
ATOM   3196  SG  CYS   101     -13.000 -21.030  31.110  1.00  0.00            
ATOM   3197  C   CYS   101     -12.930 -21.520  27.740  1.00  0.00            
ATOM   3198  O   CYS   101     -13.710 -20.530  27.700  1.00  0.00            
ATOM   3199  N   ASP   102     -13.190 -22.640  27.110  1.00  0.00            
ATOM   3200  HN  ASP   102     -12.470 -23.340  27.130  1.00  0.00            
ATOM   3201  CA  ASP   102     -14.410 -22.970  26.380  1.00  0.00            
ATOM   3202  HA  ASP   102     -14.980 -22.150  26.340  1.00  0.00            
ATOM   3203  CB  ASP   102     -14.070 -23.410  24.980  1.00  0.00            
ATOM   3204  HB1 ASP   102     -13.550 -24.270  25.040  1.00  0.00            
ATOM   3205  HB2 ASP   102     -14.920 -23.570  24.490  1.00  0.00            
ATOM   3206  CG  ASP   102     -13.240 -22.430  24.180  1.00  0.00            
ATOM   3207  OD1 ASP   102     -13.410 -21.230  24.430  1.00  0.00            
ATOM   3208  OD2 ASP   102     -12.500 -22.850  23.270  1.00  0.00            
ATOM   3209  C   ASP   102     -15.130 -24.090  27.120  1.00  0.00            
ATOM   3210  O   ASP   102     -14.410 -25.080  27.530  1.00  0.00            
ATOM   3211  N   VAL   103     -16.430 -23.990  27.320  1.00  0.00            
ATOM   3212  HN  VAL   103     -16.890 -23.140  27.070  1.00  0.00            
ATOM   3213  CA  VAL   103     -17.240 -25.090  27.910  1.00  0.00            
ATOM   3214  HA  VAL   103     -16.620 -25.870  28.000  1.00  0.00            
ATOM   3215  CB  VAL   103     -17.790 -24.730  29.290  1.00  0.00            
ATOM   3216  HB  VAL   103     -18.280 -25.550  29.590  1.00  0.00            
ATOM   3217  CG1 VAL   103     -16.700 -24.450  30.310  1.00  0.00            
ATOM   3218 1HG1 VAL   103     -17.120 -24.220  31.190  1.00  0.00            
ATOM   3219 2HG1 VAL   103     -16.120 -25.260  30.410  1.00  0.00            
ATOM   3220 3HG1 VAL   103     -16.150 -23.680  30.000  1.00  0.00            
ATOM   3221  CG2 VAL   103     -18.780 -23.600  29.260  1.00  0.00            
ATOM   3222 1HG2 VAL   103     -19.100 -23.410  30.190  1.00  0.00            
ATOM   3223 2HG2 VAL   103     -18.330 -22.780  28.890  1.00  0.00            
ATOM   3224 3HG2 VAL   103     -19.550 -23.840  28.680  1.00  0.00            
ATOM   3225  C   VAL   103     -18.400 -25.420  26.980  1.00  0.00            
ATOM   3226  O   VAL   103     -18.880 -24.620  26.190  1.00  0.00            
ATOM   3227  N   GLY   104     -18.890 -26.650  27.160  1.00  0.00            
ATOM   3228  HN  GLY   104     -18.470 -27.270  27.830  1.00  0.00            
ATOM   3229  CA  GLY   104     -20.060 -27.100  26.380  1.00  0.00            
ATOM   3230  HA1 GLY   104     -20.010 -28.090  26.290  1.00  0.00            
ATOM   3231  HA2 GLY   104     -20.010 -26.680  25.480  1.00  0.00            
ATOM   3232  C   GLY   104     -21.350 -26.700  27.070  1.00  0.00            
ATOM   3233  O   GLY   104     -21.370 -26.170  28.190  1.00  0.00            
ATOM   3234  N   PRO   105     -22.480 -27.180  26.500  1.00  0.00            
ATOM   3235  CD  PRO   105     -22.500 -27.940  25.240  1.00  0.00            
ATOM   3236  HD1 PRO   105     -21.850 -28.700  25.290  1.00  0.00            
ATOM   3237  HD2 PRO   105     -22.250 -27.340  24.470  1.00  0.00            
ATOM   3238  CA  PRO   105     -23.810 -26.910  27.050  1.00  0.00            
ATOM   3239  HA  PRO   105     -23.920 -25.920  27.160  1.00  0.00            
ATOM   3240  CB  PRO   105     -24.760 -27.560  26.020  1.00  0.00            
ATOM   3241  HB1 PRO   105     -25.450 -28.120  26.490  1.00  0.00            
ATOM   3242  HB2 PRO   105     -25.220 -26.850  25.480  1.00  0.00            
ATOM   3243  CG  PRO   105     -23.920 -28.440  25.110  1.00  0.00            
ATOM   3244  HG1 PRO   105     -24.230 -28.350  24.160  1.00  0.00            
ATOM   3245  HG2 PRO   105     -23.980 -29.390  25.390  1.00  0.00            
ATOM   3246  C   PRO   105     -24.030 -27.470  28.460  1.00  0.00            
ATOM   3247  O   PRO   105     -24.860 -26.940  29.200  1.00  0.00            
ATOM   3248  N   ASP   106     -23.260 -28.480  28.840  1.00  0.00            
ATOM   3249  HN  ASP   106     -22.600 -28.820  28.170  1.00  0.00            
ATOM   3250  CA  ASP   106     -23.270 -29.130  30.160  1.00  0.00            
ATOM   3251  HA  ASP   106     -24.190 -29.030  30.540  1.00  0.00            
ATOM   3252  CB  ASP   106     -22.920 -30.610  29.970  1.00  0.00            
ATOM   3253  HB1 ASP   106     -22.960 -31.050  30.870  1.00  0.00            
ATOM   3254  HB2 ASP   106     -23.610 -31.010  29.370  1.00  0.00            
ATOM   3255  CG  ASP   106     -21.550 -30.910  29.360  1.00  0.00            
ATOM   3256  OD1 ASP   106     -20.910 -29.990  28.750  1.00  0.00            
ATOM   3257  OD2 ASP   106     -21.140 -32.090  29.470  1.00  0.00            
ATOM   3258  C   ASP   106     -22.300 -28.440  31.110  1.00  0.00            
ATOM   3259  O   ASP   106     -22.130 -28.900  32.230  1.00  0.00            
ATOM   3260  N   GLY   107     -21.610 -27.390  30.660  1.00  0.00            
ATOM   3261  HN  GLY   107     -21.760 -27.050  29.720  1.00  0.00            
ATOM   3262  CA  GLY   107     -20.630 -26.720  31.530  1.00  0.00            
ATOM   3263  HA1 GLY   107     -21.020 -26.680  32.450  1.00  0.00            
ATOM   3264  HA2 GLY   107     -20.490 -25.800  31.180  1.00  0.00            
ATOM   3265  C   GLY   107     -19.280 -27.440  31.590  1.00  0.00            
ATOM   3266  O   GLY   107     -18.430 -26.970  32.350  1.00  0.00            
ATOM   3267  N   ARG   108     -19.060 -28.550  30.900  1.00  0.00            
ATOM   3268  HN  ARG   108     -19.790 -28.910  30.320  1.00  0.00            
ATOM   3269  CA  ARG   108     -17.760 -29.270  30.960  1.00  0.00            
ATOM   3270  HA  ARG   108     -17.480 -29.260  31.920  1.00  0.00            
ATOM   3271  CB  ARG   108     -17.920 -30.720  30.510  1.00  0.00            
ATOM   3272  HB1 ARG   108     -18.410 -30.730  29.630  1.00  0.00            
ATOM   3273  HB2 ARG   108     -17.010 -31.120  30.390  1.00  0.00            
ATOM   3274  CG  ARG   108     -18.700 -31.590  31.490  1.00  0.00            
ATOM   3275  HG1 ARG   108     -19.680 -31.480  31.320  1.00  0.00            
ATOM   3276  HG2 ARG   108     -18.490 -31.290  32.420  1.00  0.00            
ATOM   3277  CD  ARG   108     -18.340 -33.070  31.350  1.00  0.00            
ATOM   3278  HD1 ARG   108     -17.400 -33.220  31.670  1.00  0.00            
ATOM   3279  HD2 ARG   108     -18.410 -33.360  30.400  1.00  0.00            
ATOM   3280  NE  ARG   108     -19.230 -33.910  32.150  1.00  0.00            
ATOM   3281  HE  ARG   108     -19.660 -33.490  32.950  1.00  0.00            
ATOM   3282  CZ  ARG   108     -19.530 -35.190  31.910  1.00  0.00            
ATOM   3283  NH1 ARG   108     -19.010 -35.830  30.870  1.00  0.00            
ATOM   3284 1HH1 ARG   108     -19.270 -36.780  30.700  1.00  0.00            
ATOM   3285 2HH1 ARG   108     -18.380 -35.360  30.260  1.00  0.00            
ATOM   3286  NH2 ARG   108     -20.370 -35.830  32.710  1.00  0.00            
ATOM   3287 1HH2 ARG   108     -20.610 -36.780  32.520  1.00  0.00            
ATOM   3288 2HH2 ARG   108     -20.760 -35.350  33.500  1.00  0.00            
ATOM   3289  C   ARG   108     -16.710 -28.540  30.110  1.00  0.00            
ATOM   3290  O   ARG   108     -17.020 -28.020  29.060  1.00  0.00            
ATOM   3291  N   LEU   109     -15.480 -28.600  30.560  1.00  0.00            
ATOM   3292  HN  LEU   109     -15.300 -29.080  31.420  1.00  0.00            
ATOM   3293  CA  LEU   109     -14.380 -27.980  29.820  1.00  0.00            
ATOM   3294  HA  LEU   109     -14.570 -27.000  29.740  1.00  0.00            
ATOM   3295  CB  LEU   109     -13.080 -28.170  30.570  1.00  0.00            
ATOM   3296  HB1 LEU   109     -13.150 -27.670  31.430  1.00  0.00            
ATOM   3297  HB2 LEU   109     -12.980 -29.150  30.760  1.00  0.00            
ATOM   3298  CG  LEU   109     -11.820 -27.700  29.840  1.00  0.00            
ATOM   3299  HG  LEU   109     -11.790 -28.090  28.920  1.00  0.00            
ATOM   3300  CD1 LEU   109     -11.830 -26.160  29.730  1.00  0.00            
ATOM   3301 1HD1 LEU   109     -11.010 -25.860  29.250  1.00  0.00            
ATOM   3302 2HD1 LEU   109     -12.640 -25.870  29.210  1.00  0.00            
ATOM   3303 3HD1 LEU   109     -11.850 -25.760  30.640  1.00  0.00            
ATOM   3304  CD2 LEU   109     -10.610 -28.160  30.640  1.00  0.00            
ATOM   3305 1HD2 LEU   109      -9.780 -27.850  30.180  1.00  0.00            
ATOM   3306 2HD2 LEU   109     -10.650 -27.760  31.560  1.00  0.00            
ATOM   3307 3HD2 LEU   109     -10.620 -29.150  30.700  1.00  0.00            
ATOM   3308  C   LEU   109     -14.270 -28.590  28.430  1.00  0.00            
ATOM   3309  O   LEU   109     -14.190 -29.860  28.270  1.00  0.00            
ATOM   3310  N   LEU   110     -14.220 -27.790  27.390  1.00  0.00            
ATOM   3311  HN  LEU   110     -14.410 -26.820  27.530  1.00  0.00            
ATOM   3312  CA  LEU   110     -13.910 -28.220  26.010  1.00  0.00            
ATOM   3313  HA  LEU   110     -14.170 -29.180  25.910  1.00  0.00            
ATOM   3314  CB  LEU   110     -14.710 -27.430  24.990  1.00  0.00            
ATOM   3315  HB1 LEU   110     -14.560 -26.460  25.160  1.00  0.00            
ATOM   3316  HB2 LEU   110     -14.360 -27.660  24.080  1.00  0.00            
ATOM   3317  CG  LEU   110     -16.220 -27.700  25.000  1.00  0.00            
ATOM   3318  HG  LEU   110     -16.580 -27.500  25.910  1.00  0.00            
ATOM   3319  CD1 LEU   110     -16.910 -26.780  24.000  1.00  0.00            
ATOM   3320 1HD1 LEU   110     -17.900 -26.960  24.020  1.00  0.00            
ATOM   3321 2HD1 LEU   110     -16.750 -25.830  24.250  1.00  0.00            
ATOM   3322 3HD1 LEU   110     -16.560 -26.950  23.080  1.00  0.00            
ATOM   3323  CD2 LEU   110     -16.500 -29.160  24.700  1.00  0.00            
ATOM   3324 1HD2 LEU   110     -17.490 -29.320  24.710  1.00  0.00            
ATOM   3325 2HD2 LEU   110     -16.140 -29.400  23.800  1.00  0.00            
ATOM   3326 3HD2 LEU   110     -16.070 -29.740  25.390  1.00  0.00            
ATOM   3327  C   LEU   110     -12.420 -28.060  25.820  1.00  0.00            
ATOM   3328  O   LEU   110     -11.770 -29.010  25.360  1.00  0.00            
ATOM   3329  N   ARG   111     -11.840 -26.860  26.060  1.00  0.00            
ATOM   3330  HN  ARG   111     -12.440 -26.090  26.300  1.00  0.00            
ATOM   3331  CA  ARG   111     -10.400 -26.630  25.990  1.00  0.00            
ATOM   3332  HA  ARG   111      -9.990 -27.380  26.510  1.00  0.00            
ATOM   3333  CB  ARG   111      -9.830 -26.770  24.630  1.00  0.00            
ATOM   3334  HB1 ARG   111      -8.830 -26.750  24.700  1.00  0.00            
ATOM   3335  HB2 ARG   111     -10.130 -27.640  24.240  1.00  0.00            
ATOM   3336  CG  ARG   111     -10.270 -25.660  23.720  1.00  0.00            
ATOM   3337  HG1 ARG   111     -10.270 -24.790  24.220  1.00  0.00            
ATOM   3338  HG2 ARG   111     -11.190 -25.850  23.380  1.00  0.00            
ATOM   3339  CD  ARG   111      -9.280 -25.590  22.560  1.00  0.00            
ATOM   3340  HD1 ARG   111      -9.600 -24.940  21.880  1.00  0.00            
ATOM   3341  HD2 ARG   111      -9.190 -26.500  22.140  1.00  0.00            
ATOM   3342  NE  ARG   111      -7.940 -25.170  22.980  1.00  0.00            
ATOM   3343  HE  ARG   111      -7.850 -24.750  23.880  1.00  0.00            
ATOM   3344  CZ  ARG   111      -6.850 -25.290  22.290  1.00  0.00            
ATOM   3345  NH1 ARG   111      -6.820 -25.720  21.040  1.00  0.00            
ATOM   3346 1HH1 ARG   111      -5.980 -25.640  20.510  1.00  0.00            
ATOM   3347 2HH1 ARG   111      -7.650 -26.110  20.630  1.00  0.00            
ATOM   3348  NH2 ARG   111      -5.740 -24.770  22.800  1.00  0.00            
ATOM   3349 1HH2 ARG   111      -4.910 -24.710  22.230  1.00  0.00            
ATOM   3350 2HH2 ARG   111      -5.730 -24.440  23.740  1.00  0.00            
ATOM   3351  C   ARG   111     -10.060 -25.300  26.610  1.00  0.00            
ATOM   3352  O   ARG   111     -10.950 -24.430  26.760  1.00  0.00            
ATOM   3353  N   GLY   112      -8.810 -25.170  26.970  1.00  0.00            
ATOM   3354  HN  GLY   112      -8.220 -25.970  26.880  1.00  0.00            
ATOM   3355  CA  GLY   112      -8.210 -23.940  27.480  1.00  0.00            
ATOM   3356  HA1 GLY   112      -7.670 -24.170  28.290  1.00  0.00            
ATOM   3357  HA2 GLY   112      -8.940 -23.310  27.730  1.00  0.00            
ATOM   3358  C   GLY   112      -7.320 -23.300  26.450  1.00  0.00            
ATOM   3359  O   GLY   112      -6.860 -23.930  25.490  1.00  0.00            
ATOM   3360  N   HIS   113      -7.010 -22.040  26.670  1.00  0.00            
ATOM   3361  HN  HIS   113      -7.390 -21.620  27.490  1.00  0.00            
ATOM   3362  CA  HIS   113      -6.160 -21.200  25.800  1.00  0.00            
ATOM   3363  HA  HIS   113      -5.600 -21.810  25.250  1.00  0.00            
ATOM   3364  CB  HIS   113      -7.090 -20.260  24.980  1.00  0.00            
ATOM   3365  HB1 HIS   113      -7.590 -19.650  25.600  1.00  0.00            
ATOM   3366  HB2 HIS   113      -6.540 -19.710  24.350  1.00  0.00            
ATOM   3367  ND1 HIS   113      -7.810 -21.440  22.920  1.00  0.00            
ATOM   3368  CG  HIS   113      -8.080 -20.990  24.170  1.00  0.00            
ATOM   3369  CE1 HIS   113      -8.920 -22.040  22.430  1.00  0.00            
ATOM   3370  HE1 HIS   113      -9.000 -22.450  21.520  1.00  0.00            
ATOM   3371  NE2 HIS   113      -9.870 -21.990  23.350  1.00  0.00            
ATOM   3372  HE2 HIS   113     -10.790 -22.370  23.270  1.00  0.00            
ATOM   3373  CD2 HIS   113      -9.360 -21.330  24.430  1.00  0.00            
ATOM   3374  HD2 HIS   113      -9.860 -21.130  25.270  1.00  0.00            
ATOM   3375  C   HIS   113      -5.280 -20.330  26.640  1.00  0.00            
ATOM   3376  O   HIS   113      -5.720 -19.760  27.620  1.00  0.00            
ATOM   3377  N   ASN   114      -4.040 -20.130  26.160  1.00  0.00            
ATOM   3378  HN  ASN   114      -3.710 -20.700  25.410  1.00  0.00            
ATOM   3379  CA  ASN   114      -3.150 -19.100  26.710  1.00  0.00            
ATOM   3380  HA  ASN   114      -3.720 -18.280  26.870  1.00  0.00            
ATOM   3381  CB  ASN   114      -2.560 -19.540  28.030  1.00  0.00            
ATOM   3382  HB1 ASN   114      -3.300 -19.760  28.670  1.00  0.00            
ATOM   3383  HB2 ASN   114      -2.010 -20.360  27.880  1.00  0.00            
ATOM   3384  CG  ASN   114      -1.680 -18.480  28.650  1.00  0.00            
ATOM   3385  OD1 ASN   114      -1.920 -17.310  28.480  1.00  0.00            
ATOM   3386  ND2 ASN   114      -0.610 -18.910  29.320  1.00  0.00            
ATOM   3387 1HD2 ASN   114      -0.430 -19.900  29.390  1.00  0.00            
ATOM   3388 2HD2 ASN   114       0.010 -18.260  29.750  1.00  0.00            
ATOM   3389  C   ASN   114      -2.050 -18.800  25.710  1.00  0.00            
ATOM   3390  O   ASN   114      -1.120 -19.610  25.590  1.00  0.00            
ATOM   3391  N   GLN   115      -2.190 -17.730  24.950  1.00  0.00            
ATOM   3392  HN  GLN   115      -2.940 -17.090  25.110  1.00  0.00            
ATOM   3393  CA  GLN   115      -1.240 -17.500  23.860  1.00  0.00            
ATOM   3394  HA  GLN   115      -0.400 -17.970  24.120  1.00  0.00            
ATOM   3395  CB  GLN   115      -1.730 -18.110  22.600  1.00  0.00            
ATOM   3396  HB1 GLN   115      -1.040 -17.990  21.890  1.00  0.00            
ATOM   3397  HB2 GLN   115      -1.900 -19.080  22.750  1.00  0.00            
ATOM   3398  CG  GLN   115      -2.990 -17.470  22.150  1.00  0.00            
ATOM   3399  HG1 GLN   115      -2.810 -16.500  21.990  1.00  0.00            
ATOM   3400  HG2 GLN   115      -3.670 -17.580  22.870  1.00  0.00            
ATOM   3401  CD  GLN   115      -3.490 -18.120  20.870  1.00  0.00            
ATOM   3402  OE1 GLN   115      -2.740 -18.250  19.870  1.00  0.00            
ATOM   3403  NE2 GLN   115      -4.770 -18.460  20.900  1.00  0.00            
ATOM   3404 1HE2 GLN   115      -5.310 -18.280  21.710  1.00  0.00            
ATOM   3405 2HE2 GLN   115      -5.180 -18.890  20.100  1.00  0.00            
ATOM   3406  C   GLN   115      -0.950 -16.020  23.670  1.00  0.00            
ATOM   3407  O   GLN   115      -1.700 -15.140  24.190  1.00  0.00            
ATOM   3408  N   TYR   116       0.140 -15.760  22.990  1.00  0.00            
ATOM   3409  HN  TYR   116       0.580 -16.510  22.490  1.00  0.00            
ATOM   3410  CA  TYR   116       0.740 -14.430  22.900  1.00  0.00            
ATOM   3411  HA  TYR   116       0.020 -13.820  23.200  1.00  0.00            
ATOM   3412  CB  TYR   116       1.990 -14.300  23.790  1.00  0.00            
ATOM   3413  HB1 TYR   116       2.670 -14.980  23.530  1.00  0.00            
ATOM   3414  HB2 TYR   116       2.380 -13.380  23.680  1.00  0.00            
ATOM   3415  CG  TYR   116       1.630 -14.500  25.250  1.00  0.00            
ATOM   3416  CD1 TYR   116       1.440 -15.790  25.730  1.00  0.00            
ATOM   3417  HD1 TYR   116       1.700 -16.540  25.120  1.00  0.00            
ATOM   3418  CE1 TYR   116       0.930 -16.130  26.970  1.00  0.00            
ATOM   3419  HE1 TYR   116       0.780 -17.090  27.220  1.00  0.00            
ATOM   3420  CZ  TYR   116       0.620 -15.130  27.830  1.00  0.00            
ATOM   3421  OH  TYR   116      -0.010 -15.380  29.040  1.00  0.00            
ATOM   3422  HH  TYR   116      -0.150 -14.520  29.540  1.00  0.00            
ATOM   3423  CD2 TYR   116       1.300 -13.510  26.130  1.00  0.00            
ATOM   3424  HD2 TYR   116       1.400 -12.550  25.860  1.00  0.00            
ATOM   3425  CE2 TYR   116       0.820 -13.820  27.420  1.00  0.00            
ATOM   3426  HE2 TYR   116       0.600 -13.070  28.060  1.00  0.00            
ATOM   3427  C   TYR   116       1.160 -14.140  21.490  1.00  0.00            
ATOM   3428  O   TYR   116       1.600 -15.040  20.750  1.00  0.00            
ATOM   3429  N   ALA   117       1.160 -12.860  21.160  1.00  0.00            
ATOM   3430  HN  ALA   117       0.780 -12.210  21.820  1.00  0.00            
ATOM   3431  CA  ALA   117       1.670 -12.330  19.900  1.00  0.00            
ATOM   3432  HA  ALA   117       2.200 -13.060  19.480  1.00  0.00            
ATOM   3433  CB  ALA   117       0.580 -11.970  18.950  1.00  0.00            
ATOM   3434  HB1 ALA   117       0.980 -11.620  18.100  1.00  0.00            
ATOM   3435  HB2 ALA   117       0.030 -12.790  18.740  1.00  0.00            
ATOM   3436  HB3 ALA   117      -0.010 -11.270  19.360  1.00  0.00            
ATOM   3437  C   ALA   117       2.490 -11.110  20.180  1.00  0.00            
ATOM   3438  O   ALA   117       2.130 -10.270  21.070  1.00  0.00            
ATOM   3439  N   TYR   118       3.560 -10.900  19.450  1.00  0.00            
ATOM   3440  HN  TYR   118       3.800 -11.590  18.770  1.00  0.00            
ATOM   3441  CA  TYR   118       4.440  -9.720  19.580  1.00  0.00            
ATOM   3442  HA  TYR   118       4.100  -9.090  20.280  1.00  0.00            
ATOM   3443  CB  TYR   118       5.830 -10.170  20.000  1.00  0.00            
ATOM   3444  HB1 TYR   118       5.760 -10.670  20.860  1.00  0.00            
ATOM   3445  HB2 TYR   118       6.210 -10.770  19.300  1.00  0.00            
ATOM   3446  CG  TYR   118       6.780  -9.000  20.200  1.00  0.00            
ATOM   3447  CD1 TYR   118       6.540  -8.010  21.150  1.00  0.00            
ATOM   3448  HD1 TYR   118       5.690  -8.040  21.670  1.00  0.00            
ATOM   3449  CE1 TYR   118       7.430  -6.990  21.380  1.00  0.00            
ATOM   3450  HE1 TYR   118       7.240  -6.310  22.080  1.00  0.00            
ATOM   3451  CZ  TYR   118       8.590  -6.910  20.660  1.00  0.00            
ATOM   3452  OH  TYR   118       9.470  -5.890  20.940  1.00  0.00            
ATOM   3453  HH  TYR   118      10.270  -5.960  20.340  1.00  0.00            
ATOM   3454  CD2 TYR   118       7.970  -8.890  19.490  1.00  0.00            
ATOM   3455  HD2 TYR   118       8.190  -9.570  18.790  1.00  0.00            
ATOM   3456  CE2 TYR   118       8.880  -7.850  19.710  1.00  0.00            
ATOM   3457  HE2 TYR   118       9.730  -7.800  19.190  1.00  0.00            
ATOM   3458  C   TYR   118       4.450  -9.060  18.220  1.00  0.00            
ATOM   3459  O   TYR   118       4.740  -9.660  17.170  1.00  0.00            
ATOM   3460  N   ASP   119       4.140  -7.760  18.200  1.00  0.00            
ATOM   3461  HN  ASP   119       3.950  -7.310  19.070  1.00  0.00            
ATOM   3462  CA  ASP   119       4.070  -6.960  16.960  1.00  0.00            
ATOM   3463  HA  ASP   119       3.590  -6.100  17.120  1.00  0.00            
ATOM   3464  CB  ASP   119       5.490  -6.600  16.500  1.00  0.00            
ATOM   3465  HB1 ASP   119       6.060  -7.420  16.530  1.00  0.00            
ATOM   3466  HB2 ASP   119       5.450  -6.250  15.560  1.00  0.00            
ATOM   3467  CG  ASP   119       6.130  -5.540  17.380  1.00  0.00            
ATOM   3468  OD1 ASP   119       5.380  -4.750  18.050  1.00  0.00            
ATOM   3469  OD2 ASP   119       7.360  -5.480  17.370  1.00  0.00            
ATOM   3470  C   ASP   119       3.230  -7.690  15.930  1.00  0.00            
ATOM   3471  O   ASP   119       3.540  -7.650  14.720  1.00  0.00            
ATOM   3472  N   GLY   120       2.130  -8.250  16.390  1.00  0.00            
ATOM   3473  HN  GLY   120       1.960  -8.250  17.370  1.00  0.00            
ATOM   3474  CA  GLY   120       1.130  -8.850  15.490  1.00  0.00            
ATOM   3475  HA1 GLY   120       1.030  -8.250  14.700  1.00  0.00            
ATOM   3476  HA2 GLY   120       0.260  -8.880  15.990  1.00  0.00            
ATOM   3477  C   GLY   120       1.460 -10.240  15.010  1.00  0.00            
ATOM   3478  O   GLY   120       0.640 -10.820  14.250  1.00  0.00            
ATOM   3479  N   LYS   121       2.550 -10.820  15.450  1.00  0.00            
ATOM   3480  HN  LYS   121       3.120 -10.330  16.110  1.00  0.00            
ATOM   3481  CA  LYS   121       2.990 -12.170  15.030  1.00  0.00            
ATOM   3482  HA  LYS   121       2.430 -12.470  14.260  1.00  0.00            
ATOM   3483  CB  LYS   121       4.450 -12.100  14.600  1.00  0.00            
ATOM   3484  HB1 LYS   121       4.570 -11.280  14.030  1.00  0.00            
ATOM   3485  HB2 LYS   121       5.010 -12.010  15.430  1.00  0.00            
ATOM   3486  CG  LYS   121       4.940 -13.290  13.820  1.00  0.00            
ATOM   3487  HG1 LYS   121       4.380 -13.390  13.000  1.00  0.00            
ATOM   3488  HG2 LYS   121       4.850 -14.110  14.390  1.00  0.00            
ATOM   3489  CD  LYS   121       6.400 -13.130  13.410  1.00  0.00            
ATOM   3490  HD1 LYS   121       6.660 -13.880  12.800  1.00  0.00            
ATOM   3491  HD2 LYS   121       6.980 -13.150  14.230  1.00  0.00            
ATOM   3492  CE  LYS   121       6.670 -11.830  12.680  1.00  0.00            
ATOM   3493  HE1 LYS   121       6.990 -11.150  13.330  1.00  0.00            
ATOM   3494  HE2 LYS   121       5.820 -11.510  12.250  1.00  0.00            
ATOM   3495  NZ  LYS   121       7.700 -12.000  11.620  1.00  0.00            
ATOM   3496  HZ1 LYS   121       8.550 -12.320  12.030  1.00  0.00            
ATOM   3497  HZ2 LYS   121       7.380 -12.670  10.950  1.00  0.00            
ATOM   3498  HZ3 LYS   121       7.860 -11.120  11.160  1.00  0.00            
ATOM   3499  C   LYS   121       2.850 -13.130  16.200  1.00  0.00            
ATOM   3500  O   LYS   121       3.330 -12.850  17.320  1.00  0.00            
ATOM   3501  N   ASP   122       2.290 -14.310  15.960  1.00  0.00            
ATOM   3502  HN  ASP   122       1.890 -14.490  15.060  1.00  0.00            
ATOM   3503  CA  ASP   122       2.250 -15.370  17.010  1.00  0.00            
ATOM   3504  HA  ASP   122       1.660 -15.040  17.750  1.00  0.00            
ATOM   3505  CB  ASP   122       1.650 -16.680  16.460  1.00  0.00            
ATOM   3506  HB1 ASP   122       2.070 -16.910  15.580  1.00  0.00            
ATOM   3507  HB2 ASP   122       1.810 -17.430  17.110  1.00  0.00            
ATOM   3508  CG  ASP   122       0.140 -16.470  16.270  1.00  0.00            
ATOM   3509  OD1 ASP   122      -0.600 -16.570  17.220  1.00  0.00            
ATOM   3510  OD2 ASP   122      -0.290 -16.090  15.180  1.00  0.00            
ATOM   3511  C   ASP   122       3.630 -15.560  17.560  1.00  0.00            
ATOM   3512  O   ASP   122       4.610 -15.700  16.820  1.00  0.00            
ATOM   3513  N   TYR   123       3.720 -15.670  18.890  1.00  0.00            
ATOM   3514  HN  TYR   123       2.860 -15.690  19.410  1.00  0.00            
ATOM   3515  CA  TYR   123       4.950 -15.750  19.630  1.00  0.00            
ATOM   3516  HA  TYR   123       5.680 -15.740  18.940  1.00  0.00            
ATOM   3517  CB  TYR   123       5.140 -14.520  20.500  1.00  0.00            
ATOM   3518  HB1 TYR   123       5.160 -13.710  19.920  1.00  0.00            
ATOM   3519  HB2 TYR   123       4.360 -14.460  21.130  1.00  0.00            
ATOM   3520  CG  TYR   123       6.390 -14.530  21.320  1.00  0.00            
ATOM   3521  CD1 TYR   123       7.580 -14.060  20.780  1.00  0.00            
ATOM   3522  HD1 TYR   123       7.600 -13.730  19.840  1.00  0.00            
ATOM   3523  CE1 TYR   123       8.730 -14.050  21.520  1.00  0.00            
ATOM   3524  HE1 TYR   123       9.570 -13.690  21.120  1.00  0.00            
ATOM   3525  CZ  TYR   123       8.760 -14.530  22.800  1.00  0.00            
ATOM   3526  OH  TYR   123       9.920 -14.470  23.550  1.00  0.00            
ATOM   3527  HH  TYR   123       9.750 -14.870  24.450  1.00  0.00            
ATOM   3528  CD2 TYR   123       6.420 -14.990  22.620  1.00  0.00            
ATOM   3529  HD2 TYR   123       5.580 -15.320  23.030  1.00  0.00            
ATOM   3530  CE2 TYR   123       7.590 -15.000  23.360  1.00  0.00            
ATOM   3531  HE2 TYR   123       7.580 -15.340  24.300  1.00  0.00            
ATOM   3532  C   TYR   123       5.070 -17.080  20.380  1.00  0.00            
ATOM   3533  O   TYR   123       6.020 -17.860  20.150  1.00  0.00            
ATOM   3534  N   ILE   124       4.150 -17.320  21.300  1.00  0.00            
ATOM   3535  HN  ILE   124       3.440 -16.640  21.470  1.00  0.00            
ATOM   3536  CA  ILE   124       4.170 -18.580  22.090  1.00  0.00            
ATOM   3537  HA  ILE   124       4.550 -19.310  21.530  1.00  0.00            
ATOM   3538  CB  ILE   124       5.060 -18.500  23.350  1.00  0.00            
ATOM   3539  HB  ILE   124       5.910 -18.050  23.080  1.00  0.00            
ATOM   3540  CG2 ILE   124       4.450 -17.620  24.440  1.00  0.00            
ATOM   3541 1HG2 ILE   124       5.060 -17.590  25.230  1.00  0.00            
ATOM   3542 2HG2 ILE   124       4.320 -16.690  24.090  1.00  0.00            
ATOM   3543 3HG2 ILE   124       3.560 -17.990  24.720  1.00  0.00            
ATOM   3544  CG1 ILE   124       5.430 -19.890  23.850  1.00  0.00            
ATOM   3545 1HG1 ILE   124       5.800 -20.420  23.090  1.00  0.00            
ATOM   3546 2HG1 ILE   124       4.610 -20.340  24.200  1.00  0.00            
ATOM   3547  CD  ILE   124       6.450 -19.870  24.950  1.00  0.00            
ATOM   3548  HD1 ILE   124       6.650 -20.810  25.240  1.00  0.00            
ATOM   3549  HD2 ILE   124       7.290 -19.440  24.630  1.00  0.00            
ATOM   3550  HD3 ILE   124       6.090 -19.360  25.730  1.00  0.00            
ATOM   3551  C   ILE   124       2.750 -18.900  22.420  1.00  0.00            
ATOM   3552  O   ILE   124       1.920 -17.980  22.620  1.00  0.00            
ATOM   3553  N   ALA   125       2.420 -20.200  22.540  1.00  0.00            
ATOM   3554  HN  ALA   125       3.120 -20.890  22.380  1.00  0.00            
ATOM   3555  CA  ALA   125       1.080 -20.650  22.910  1.00  0.00            
ATOM   3556  HA  ALA   125       0.650 -19.890  23.390  1.00  0.00            
ATOM   3557  CB  ALA   125       0.250 -21.000  21.700  1.00  0.00            
ATOM   3558  HB1 ALA   125      -0.660 -21.300  21.990  1.00  0.00            
ATOM   3559  HB2 ALA   125       0.160 -20.190  21.120  1.00  0.00            
ATOM   3560  HB3 ALA   125       0.690 -21.730  21.190  1.00  0.00            
ATOM   3561  C   ALA   125       1.200 -21.870  23.790  1.00  0.00            
ATOM   3562  O   ALA   125       2.050 -22.750  23.540  1.00  0.00            
ATOM   3563  N   LEU   126       0.370 -21.950  24.800  1.00  0.00            
ATOM   3564  HN  LEU   126      -0.120 -21.120  25.070  1.00  0.00            
ATOM   3565  CA  LEU   126       0.130 -23.190  25.560  1.00  0.00            
ATOM   3566  HA  LEU   126       0.980 -23.620  25.840  1.00  0.00            
ATOM   3567  CB  LEU   126      -0.650 -22.850  26.810  1.00  0.00            
ATOM   3568  HB1 LEU   126      -0.150 -22.140  27.300  1.00  0.00            
ATOM   3569  HB2 LEU   126      -1.540 -22.490  26.520  1.00  0.00            
ATOM   3570  CG  LEU   126      -0.900 -24.000  27.770  1.00  0.00            
ATOM   3571  HG  LEU   126      -1.370 -24.730  27.260  1.00  0.00            
ATOM   3572  CD1 LEU   126       0.400 -24.570  28.330  1.00  0.00            
ATOM   3573 1HD1 LEU   126       0.190 -25.320  28.960  1.00  0.00            
ATOM   3574 2HD1 LEU   126       0.970 -24.910  27.580  1.00  0.00            
ATOM   3575 3HD1 LEU   126       0.890 -23.850  28.820  1.00  0.00            
ATOM   3576  CD2 LEU   126      -1.770 -23.540  28.920  1.00  0.00            
ATOM   3577 1HD2 LEU   126      -1.920 -24.310  29.540  1.00  0.00            
ATOM   3578 2HD2 LEU   126      -1.310 -22.800  29.400  1.00  0.00            
ATOM   3579 3HD2 LEU   126      -2.640 -23.220  28.560  1.00  0.00            
ATOM   3580  C   LEU   126      -0.620 -24.130  24.640  1.00  0.00            
ATOM   3581  O   LEU   126      -1.640 -23.780  24.080  1.00  0.00            
ATOM   3582  N   ASN   127      -0.100 -25.340  24.480  1.00  0.00            
ATOM   3583  HN  ASN   127       0.770 -25.570  24.920  1.00  0.00            
ATOM   3584  CA  ASN   127      -0.800 -26.350  23.660  1.00  0.00            
ATOM   3585  HA  ASN   127      -1.070 -25.930  22.800  1.00  0.00            
ATOM   3586  CB  ASN   127       0.180 -27.530  23.450  1.00  0.00            
ATOM   3587  HB1 ASN   127       0.520 -27.830  24.340  1.00  0.00            
ATOM   3588  HB2 ASN   127      -0.310 -28.280  23.010  1.00  0.00            
ATOM   3589  CG  ASN   127       1.360 -27.170  22.580  1.00  0.00            
ATOM   3590  OD1 ASN   127       1.320 -26.200  21.860  1.00  0.00            
ATOM   3591  ND2 ASN   127       2.440 -27.910  22.700  1.00  0.00            
ATOM   3592 1HD2 ASN   127       2.450 -28.670  23.350  1.00  0.00            
ATOM   3593 2HD2 ASN   127       3.250 -27.710  22.150  1.00  0.00            
ATOM   3594  C   ASN   127      -2.090 -26.800  24.360  1.00  0.00            
ATOM   3595  O   ASN   127      -2.310 -26.570  25.520  1.00  0.00            
ATOM   3596  N   GLU   128      -2.920 -27.500  23.570  1.00  0.00            
ATOM   3597  HN  GLU   128      -2.620 -27.720  22.640  1.00  0.00            
ATOM   3598  CA  GLU   128      -4.240 -27.950  24.030  1.00  0.00            
ATOM   3599  HA  GLU   128      -4.750 -27.140  24.310  1.00  0.00            
ATOM   3600  CB  GLU   128      -4.970 -28.600  22.880  1.00  0.00            
ATOM   3601  HB1 GLU   128      -4.910 -28.000  22.090  1.00  0.00            
ATOM   3602  HB2 GLU   128      -4.510 -29.470  22.680  1.00  0.00            
ATOM   3603  CG  GLU   128      -6.440 -28.890  23.140  1.00  0.00            
ATOM   3604  HG1 GLU   128      -6.860 -28.060  23.510  1.00  0.00            
ATOM   3605  HG2 GLU   128      -6.490 -29.620  23.830  1.00  0.00            
ATOM   3606  CD  GLU   128      -7.260 -29.330  21.950  1.00  0.00            
ATOM   3607  OE1 GLU   128      -6.650 -29.570  20.910  1.00  0.00            
ATOM   3608  OE2 GLU   128      -8.510 -29.490  22.130  1.00  0.00            
ATOM   3609  C   GLU   128      -4.110 -28.890  25.230  1.00  0.00            
ATOM   3610  O   GLU   128      -5.020 -28.960  26.050  1.00  0.00            
ATOM   3611  N   ASP   129      -2.970 -29.580  25.360  1.00  0.00            
ATOM   3612  HN  ASP   129      -2.280 -29.500  24.650  1.00  0.00            
ATOM   3613  CA  ASP   129      -2.710 -30.430  26.520  1.00  0.00            
ATOM   3614  HA  ASP   129      -3.560 -30.970  26.550  1.00  0.00            
ATOM   3615  CB  ASP   129      -1.500 -31.340  26.310  1.00  0.00            
ATOM   3616  HB1 ASP   129      -1.450 -31.960  27.090  1.00  0.00            
ATOM   3617  HB2 ASP   129      -1.660 -31.870  25.480  1.00  0.00            
ATOM   3618  CG  ASP   129      -0.150 -30.610  26.180  1.00  0.00            
ATOM   3619  OD1 ASP   129      -0.060 -29.390  26.310  1.00  0.00            
ATOM   3620  OD2 ASP   129       0.890 -31.320  25.900  1.00  0.00            
ATOM   3621  C   ASP   129      -2.600 -29.700  27.830  1.00  0.00            
ATOM   3622  O   ASP   129      -2.610 -30.290  28.880  1.00  0.00            
ATOM   3623  N   LEU   130      -2.420 -28.380  27.760  1.00  0.00            
ATOM   3624  HN  LEU   130      -2.430 -27.940  26.860  1.00  0.00            
ATOM   3625  CA  LEU   130      -2.220 -27.510  28.930  1.00  0.00            
ATOM   3626  HA  LEU   130      -2.100 -26.600  28.540  1.00  0.00            
ATOM   3627  CB  LEU   130      -3.430 -27.490  29.870  1.00  0.00            
ATOM   3628  HB1 LEU   130      -3.510 -28.380  30.320  1.00  0.00            
ATOM   3629  HB2 LEU   130      -3.290 -26.780  30.560  1.00  0.00            
ATOM   3630  CG  LEU   130      -4.740 -27.210  29.170  1.00  0.00            
ATOM   3631  HG  LEU   130      -4.880 -27.990  28.550  1.00  0.00            
ATOM   3632  CD1 LEU   130      -5.890 -27.140  30.150  1.00  0.00            
ATOM   3633 1HD1 LEU   130      -6.740 -26.950  29.660  1.00  0.00            
ATOM   3634 2HD1 LEU   130      -5.970 -28.010  30.640  1.00  0.00            
ATOM   3635 3HD1 LEU   130      -5.720 -26.410  30.810  1.00  0.00            
ATOM   3636  CD2 LEU   130      -4.730 -25.950  28.310  1.00  0.00            
ATOM   3637 1HD2 LEU   130      -5.620 -25.830  27.880  1.00  0.00            
ATOM   3638 2HD2 LEU   130      -4.530 -25.160  28.880  1.00  0.00            
ATOM   3639 3HD2 LEU   130      -4.030 -26.040  27.600  1.00  0.00            
ATOM   3640  C   LEU   130      -0.960 -27.890  29.680  1.00  0.00            
ATOM   3641  O   LEU   130      -0.830 -27.580  30.850  1.00  0.00            
ATOM   3642  N   ARG   131       0.000 -28.470  28.990  1.00  0.00            
ATOM   3643  HN  ARG   131      -0.110 -28.590  28.000  1.00  0.00            
ATOM   3644  CA  ARG   131       1.250 -28.950  29.650  1.00  0.00            
ATOM   3645  HA  ARG   131       1.210 -28.530  30.560  1.00  0.00            
ATOM   3646  CB  ARG   131       1.280 -30.480  29.760  1.00  0.00            
ATOM   3647  HB1 ARG   131       1.090 -30.880  28.860  1.00  0.00            
ATOM   3648  HB2 ARG   131       2.190 -30.770  30.070  1.00  0.00            
ATOM   3649  CG  ARG   131       0.240 -30.990  30.750  1.00  0.00            
ATOM   3650  HG1 ARG   131      -0.660 -30.700  30.430  1.00  0.00            
ATOM   3651  HG2 ARG   131       0.430 -30.570  31.640  1.00  0.00            
ATOM   3652  CD  ARG   131       0.200 -32.500  30.940  1.00  0.00            
ATOM   3653  HD1 ARG   131      -0.320 -32.930  30.210  1.00  0.00            
ATOM   3654  HD2 ARG   131      -0.210 -32.730  31.830  1.00  0.00            
ATOM   3655  NE  ARG   131       1.560 -33.040  30.920  1.00  0.00            
ATOM   3656  HE  ARG   131       1.970 -33.180  30.020  1.00  0.00            
ATOM   3657  CZ  ARG   131       2.290 -33.350  31.970  1.00  0.00            
ATOM   3658  NH1 ARG   131       1.790 -33.260  33.190  1.00  0.00            
ATOM   3659 1HH1 ARG   131       2.340 -33.530  33.980  1.00  0.00            
ATOM   3660 2HH1 ARG   131       0.860 -32.910  33.330  1.00  0.00            
ATOM   3661  NH2 ARG   131       3.520 -33.810  31.810  1.00  0.00            
ATOM   3662 1HH2 ARG   131       4.060 -34.090  32.600  1.00  0.00            
ATOM   3663 2HH2 ARG   131       3.910 -33.890  30.890  1.00  0.00            
ATOM   3664  C   ARG   131       2.500 -28.500  28.920  1.00  0.00            
ATOM   3665  O   ARG   131       3.570 -28.450  29.530  1.00  0.00            
ATOM   3666  N   SER   132       2.430 -28.240  27.660  1.00  0.00            
ATOM   3667  HN  SER   132       1.530 -28.210  27.240  1.00  0.00            
ATOM   3668  CA  SER   132       3.600 -27.980  26.780  1.00  0.00            
ATOM   3669  HA  SER   132       4.400 -27.860  27.370  1.00  0.00            
ATOM   3670  CB  SER   132       3.840 -29.180  25.890  1.00  0.00            
ATOM   3671  HB1 SER   132       4.000 -30.000  26.430  1.00  0.00            
ATOM   3672  HB2 SER   132       4.620 -29.020  25.280  1.00  0.00            
ATOM   3673  OG  SER   132       2.760 -29.460  25.070  1.00  0.00            
ATOM   3674  HG1 SER   132       2.560 -28.660  24.500  1.00  0.00            
ATOM   3675  C   SER   132       3.370 -26.700  25.970  1.00  0.00            
ATOM   3676  O   SER   132       2.200 -26.280  25.790  1.00  0.00            
ATOM   3677  N   TRP   133       4.400 -26.160  25.440  1.00  0.00            
ATOM   3678  HN  TRP   133       5.270 -26.660  25.530  1.00  0.00            
ATOM   3679  CA  TRP   133       4.430 -24.880  24.730  1.00  0.00            
ATOM   3680  HA  TRP   133       3.490 -24.540  24.780  1.00  0.00            
ATOM   3681  CB  TRP   133       5.420 -23.910  25.390  1.00  0.00            
ATOM   3682  HB1 TRP   133       6.340 -24.290  25.320  1.00  0.00            
ATOM   3683  HB2 TRP   133       5.380 -23.030  24.920  1.00  0.00            
ATOM   3684  CG  TRP   133       5.160 -23.650  26.830  1.00  0.00            
ATOM   3685  CD1 TRP   133       5.800 -24.240  27.870  1.00  0.00            
ATOM   3686  HD1 TRP   133       6.560 -24.880  27.780  1.00  0.00            
ATOM   3687  NE1 TRP   133       5.260 -23.840  29.060  1.00  0.00            
ATOM   3688  HE1 TRP   133       5.540 -24.160  29.970  1.00  0.00            
ATOM   3689  CE2 TRP   133       4.270 -22.930  28.810  1.00  0.00            
ATOM   3690  CD2 TRP   133       4.170 -22.790  27.420  1.00  0.00            
ATOM   3691  CE3 TRP   133       3.250 -21.900  26.900  1.00  0.00            
ATOM   3692  HE3 TRP   133       3.180 -21.770  25.910  1.00  0.00            
ATOM   3693  CZ3 TRP   133       2.420 -21.200  27.730  1.00  0.00            
ATOM   3694  HZ3 TRP   133       1.750 -20.560  27.350  1.00  0.00            
ATOM   3695  CZ2 TRP   133       3.430 -22.220  29.660  1.00  0.00            
ATOM   3696  HZ2 TRP   133       3.510 -22.320  30.660  1.00  0.00            
ATOM   3697  CH2 TRP   133       2.510 -21.380  29.090  1.00  0.00            
ATOM   3698  HH2 TRP   133       1.870 -20.890  29.690  1.00  0.00            
ATOM   3699  C   TRP   133       4.780 -25.030  23.280  1.00  0.00            
ATOM   3700  O   TRP   133       5.620 -25.920  22.950  1.00  0.00            
ATOM   3701  N   THR   134       4.270 -24.210  22.390  1.00  0.00            
ATOM   3702  HN  THR   134       3.500 -23.640  22.680  1.00  0.00            
ATOM   3703  CA  THR   134       4.740 -24.040  21.000  1.00  0.00            
ATOM   3704  HA  THR   134       5.450 -24.730  20.850  1.00  0.00            
ATOM   3705  CB  THR   134       3.650 -24.300  19.990  1.00  0.00            
ATOM   3706  HB  THR   134       2.890 -23.680  20.190  1.00  0.00            
ATOM   3707  OG1 THR   134       3.230 -25.670  20.120  1.00  0.00            
ATOM   3708  HG1 THR   134       2.500 -25.860  19.470  1.00  0.00            
ATOM   3709  CG2 THR   134       4.140 -24.150  18.560  1.00  0.00            
ATOM   3710 1HG2 THR   134       3.390 -24.330  17.930  1.00  0.00            
ATOM   3711 2HG2 THR   134       4.480 -23.220  18.420  1.00  0.00            
ATOM   3712 3HG2 THR   134       4.880 -24.800  18.390  1.00  0.00            
ATOM   3713  C   THR   134       5.300 -22.640  20.820  1.00  0.00            
ATOM   3714  O   THR   134       4.570 -21.650  20.980  1.00  0.00            
ATOM   3715  N   ALA   135       6.590 -22.570  20.580  1.00  0.00            
ATOM   3716  HN  ALA   135       7.090 -23.440  20.520  1.00  0.00            
ATOM   3717  CA  ALA   135       7.340 -21.320  20.380  1.00  0.00            
ATOM   3718  HA  ALA   135       6.830 -20.560  20.770  1.00  0.00            
ATOM   3719  CB  ALA   135       8.660 -21.470  21.060  1.00  0.00            
ATOM   3720  HB1 ALA   135       9.190 -20.630  20.940  1.00  0.00            
ATOM   3721  HB2 ALA   135       8.510 -21.640  22.040  1.00  0.00            
ATOM   3722  HB3 ALA   135       9.160 -22.240  20.660  1.00  0.00            
ATOM   3723  C   ALA   135       7.540 -21.060  18.910  1.00  0.00            
ATOM   3724  O   ALA   135       7.990 -21.940  18.160  1.00  0.00            
ATOM   3725  N   ALA   136       7.320 -19.840  18.440  1.00  0.00            
ATOM   3726  HN  ALA   136       7.090 -19.100  19.080  1.00  0.00            
ATOM   3727  CA  ALA   136       7.380 -19.520  17.000  1.00  0.00            
ATOM   3728  HA  ALA   136       6.930 -20.290  16.550  1.00  0.00            
ATOM   3729  CB  ALA   136       6.660 -18.240  16.730  1.00  0.00            
ATOM   3730  HB1 ALA   136       6.710 -18.030  15.750  1.00  0.00            
ATOM   3731  HB2 ALA   136       5.700 -18.320  17.000  1.00  0.00            
ATOM   3732  HB3 ALA   136       7.090 -17.500  17.250  1.00  0.00            
ATOM   3733  C   ALA   136       8.790 -19.370  16.500  1.00  0.00            
ATOM   3734  O   ALA   136       8.970 -19.480  15.270  1.00  0.00            
ATOM   3735  N   ASP   137       9.750 -19.010  17.290  1.00  0.00            
ATOM   3736  HN  ASP   137       9.560 -19.000  18.270  1.00  0.00            
ATOM   3737  CA  ASP   137      11.090 -18.620  16.830  1.00  0.00            
ATOM   3738  HA  ASP   137      11.390 -19.260  16.120  1.00  0.00            
ATOM   3739  CB  ASP   137      11.020 -17.210  16.220  1.00  0.00            
ATOM   3740  HB1 ASP   137      11.930 -16.970  15.870  1.00  0.00            
ATOM   3741  HB2 ASP   137      10.360 -17.210  15.470  1.00  0.00            
ATOM   3742  CG  ASP   137      10.610 -16.150  17.210  1.00  0.00            
ATOM   3743  OD1 ASP   137      10.810 -16.350  18.420  1.00  0.00            
ATOM   3744  OD2 ASP   137      10.090 -15.070  16.770  1.00  0.00            
ATOM   3745  C   ASP   137      12.080 -18.750  17.960  1.00  0.00            
ATOM   3746  O   ASP   137      11.710 -19.160  19.090  1.00  0.00            
ATOM   3747  N   THR   138      13.370 -18.440  17.720  1.00  0.00            
ATOM   3748  HN  THR   138      13.630 -18.100  16.820  1.00  0.00            
ATOM   3749  CA  THR   138      14.390 -18.610  18.760  1.00  0.00            
ATOM   3750  HA  THR   138      14.250 -19.530  19.120  1.00  0.00            
ATOM   3751  CB  THR   138      15.800 -18.500  18.150  1.00  0.00            
ATOM   3752  HB  THR   138      16.520 -18.480  18.840  1.00  0.00            
ATOM   3753  OG1 THR   138      15.880 -17.240  17.490  1.00  0.00            
ATOM   3754  HG1 THR   138      16.790 -17.140  17.080  1.00  0.00            
ATOM   3755  CG2 THR   138      16.130 -19.680  17.250  1.00  0.00            
ATOM   3756 1HG2 THR   138      17.060 -19.560  16.880  1.00  0.00            
ATOM   3757 2HG2 THR   138      16.090 -20.530  17.780  1.00  0.00            
ATOM   3758 3HG2 THR   138      15.480 -19.720  16.500  1.00  0.00            
ATOM   3759  C   THR   138      14.190 -17.670  19.950  1.00  0.00            
ATOM   3760  O   THR   138      14.670 -17.970  21.020  1.00  0.00            
ATOM   3761  N   ALA   139      13.560 -16.530  19.790  1.00  0.00            
ATOM   3762  HN  ALA   139      13.300 -16.260  18.860  1.00  0.00            
ATOM   3763  CA  ALA   139      13.230 -15.640  20.900  1.00  0.00            
ATOM   3764  HA  ALA   139      14.070 -15.460  21.410  1.00  0.00            
ATOM   3765  CB  ALA   139      12.690 -14.330  20.400  1.00  0.00            
ATOM   3766  HB1 ALA   139      12.470 -13.740  21.180  1.00  0.00            
ATOM   3767  HB2 ALA   139      13.380 -13.880  19.830  1.00  0.00            
ATOM   3768  HB3 ALA   139      11.860 -14.490  19.860  1.00  0.00            
ATOM   3769  C   ALA   139      12.200 -16.340  21.790  1.00  0.00            
ATOM   3770  O   ALA   139      12.400 -16.440  23.000  1.00  0.00            
ATOM   3771  N   ALA   140      11.110 -16.820  21.200  1.00  0.00            
ATOM   3772  HN  ALA   140      11.010 -16.730  20.210  1.00  0.00            
ATOM   3773  CA  ALA   140      10.060 -17.490  21.980  1.00  0.00            
ATOM   3774  HA  ALA   140       9.770 -16.870  22.710  1.00  0.00            
ATOM   3775  CB  ALA   140       8.870 -17.730  21.140  1.00  0.00            
ATOM   3776  HB1 ALA   140       8.160 -18.180  21.680  1.00  0.00            
ATOM   3777  HB2 ALA   140       8.530 -16.850  20.800  1.00  0.00            
ATOM   3778  HB3 ALA   140       9.120 -18.310  20.360  1.00  0.00            
ATOM   3779  C   ALA   140      10.590 -18.760  22.640  1.00  0.00            
ATOM   3780  O   ALA   140      10.080 -19.170  23.700  1.00  0.00            
ATOM   3781  N   GLN   141      11.630 -19.390  22.080  1.00  0.00            
ATOM   3782  HN  GLN   141      11.970 -19.090  21.190  1.00  0.00            
ATOM   3783  CA  GLN   141      12.280 -20.520  22.760  1.00  0.00            
ATOM   3784  HA  GLN   141      11.540 -21.160  22.940  1.00  0.00            
ATOM   3785  CB  GLN   141      13.310 -21.170  21.870  1.00  0.00            
ATOM   3786  HB1 GLN   141      13.930 -20.460  21.530  1.00  0.00            
ATOM   3787  HB2 GLN   141      13.830 -21.820  22.420  1.00  0.00            
ATOM   3788  CG  GLN   141      12.730 -21.910  20.690  1.00  0.00            
ATOM   3789  HG1 GLN   141      12.050 -21.320  20.250  1.00  0.00            
ATOM   3790  HG2 GLN   141      12.290 -22.740  21.020  1.00  0.00            
ATOM   3791  CD  GLN   141      13.780 -22.280  19.660  1.00  0.00            
ATOM   3792  OE1 GLN   141      14.970 -22.170  19.910  1.00  0.00            
ATOM   3793  NE2 GLN   141      13.360 -22.470  18.430  1.00  0.00            
ATOM   3794 1HE2 GLN   141      12.390 -22.370  18.210  1.00  0.00            
ATOM   3795 2HE2 GLN   141      14.010 -22.730  17.710  1.00  0.00            
ATOM   3796  C   GLN   141      12.890 -20.120  24.070  1.00  0.00            
ATOM   3797  O   GLN   141      12.920 -20.950  25.010  1.00  0.00            
ATOM   3798  N   ILE   142      13.380 -18.890  24.170  1.00  0.00            
ATOM   3799  HN  ILE   142      13.400 -18.290  23.370  1.00  0.00            
ATOM   3800  CA  ILE   142      13.890 -18.410  25.460  1.00  0.00            
ATOM   3801  HA  ILE   142      14.590 -19.060  25.760  1.00  0.00            
ATOM   3802  CB  ILE   142      14.540 -17.030  25.310  1.00  0.00            
ATOM   3803  HB  ILE   142      13.850 -16.420  24.930  1.00  0.00            
ATOM   3804  CG2 ILE   142      14.980 -16.500  26.670  1.00  0.00            
ATOM   3805 1HG2 ILE   142      15.400 -15.600  26.550  1.00  0.00            
ATOM   3806 2HG2 ILE   142      14.190 -16.420  27.270  1.00  0.00            
ATOM   3807 3HG2 ILE   142      15.640 -17.130  27.070  1.00  0.00            
ATOM   3808  CG1 ILE   142      15.680 -17.020  24.300  1.00  0.00            
ATOM   3809 1HG1 ILE   142      16.110 -16.120  24.310  1.00  0.00            
ATOM   3810 2HG1 ILE   142      15.300 -17.190  23.390  1.00  0.00            
ATOM   3811  CD  ILE   142      16.730 -18.040  24.560  1.00  0.00            
ATOM   3812  HD1 ILE   142      17.440 -17.970  23.850  1.00  0.00            
ATOM   3813  HD2 ILE   142      17.130 -17.880  25.460  1.00  0.00            
ATOM   3814  HD3 ILE   142      16.320 -18.950  24.530  1.00  0.00            
ATOM   3815  C   ILE   142      12.770 -18.390  26.500  1.00  0.00            
ATOM   3816  O   ILE   142      12.890 -18.840  27.660  1.00  0.00            
ATOM   3817  N   THR   143      11.630 -17.800  26.100  1.00  0.00            
ATOM   3818  HN  THR   143      11.580 -17.370  25.200  1.00  0.00            
ATOM   3819  CA  THR   143      10.450 -17.780  26.980  1.00  0.00            
ATOM   3820  HA  THR   143      10.700 -17.270  27.810  1.00  0.00            
ATOM   3821  CB  THR   143       9.300 -17.050  26.310  1.00  0.00            
ATOM   3822  HB  THR   143       9.070 -17.480  25.430  1.00  0.00            
ATOM   3823  OG1 THR   143       9.700 -15.710  26.000  1.00  0.00            
ATOM   3824  HG1 THR   143       8.940 -15.230  25.550  1.00  0.00            
ATOM   3825  CG2 THR   143       8.090 -17.080  27.180  1.00  0.00            
ATOM   3826 1HG2 THR   143       7.340 -16.600  26.730  1.00  0.00            
ATOM   3827 2HG2 THR   143       7.820 -18.030  27.350  1.00  0.00            
ATOM   3828 3HG2 THR   143       8.290 -16.630  28.050  1.00  0.00            
ATOM   3829  C   THR   143      10.050 -19.200  27.350  1.00  0.00            
ATOM   3830  O   THR   143       9.750 -19.470  28.520  1.00  0.00            
ATOM   3831  N   GLN   144      10.000 -20.050  26.370  1.00  0.00            
ATOM   3832  HN  GLN   144      10.240 -19.750  25.450  1.00  0.00            
ATOM   3833  CA  GLN   144       9.590 -21.440  26.590  1.00  0.00            
ATOM   3834  HA  GLN   144       8.640 -21.420  26.890  1.00  0.00            
ATOM   3835  CB  GLN   144       9.650 -22.240  25.320  1.00  0.00            
ATOM   3836  HB1 GLN   144       8.990 -21.860  24.680  1.00  0.00            
ATOM   3837  HB2 GLN   144      10.580 -22.160  24.940  1.00  0.00            
ATOM   3838  CG  GLN   144       9.340 -23.700  25.550  1.00  0.00            
ATOM   3839  HG1 GLN   144       8.490 -23.770  26.070  1.00  0.00            
ATOM   3840  HG2 GLN   144      10.090 -24.120  26.070  1.00  0.00            
ATOM   3841  CD  GLN   144       9.170 -24.470  24.280  1.00  0.00            
ATOM   3842  OE1 GLN   144       8.870 -23.930  23.220  1.00  0.00            
ATOM   3843  NE2 GLN   144       9.200 -25.800  24.390  1.00  0.00            
ATOM   3844 1HE2 GLN   144       9.330 -26.220  25.290  1.00  0.00            
ATOM   3845 2HE2 GLN   144       9.100 -26.380  23.580  1.00  0.00            
ATOM   3846  C   GLN   144      10.490 -22.070  27.660  1.00  0.00            
ATOM   3847  O   GLN   144       9.990 -22.710  28.610  1.00  0.00            
ATOM   3848  N   ARG   145      11.830 -21.960  27.530  1.00  0.00            
ATOM   3849  HN  ARG   145      12.200 -21.450  26.750  1.00  0.00            
ATOM   3850  CA  ARG   145      12.760 -22.570  28.520  1.00  0.00            
ATOM   3851  HA  ARG   145      12.550 -23.550  28.620  1.00  0.00            
ATOM   3852  CB  ARG   145      14.200 -22.460  28.020  1.00  0.00            
ATOM   3853  HB1 ARG   145      14.390 -21.510  27.760  1.00  0.00            
ATOM   3854  HB2 ARG   145      14.830 -22.740  28.750  1.00  0.00            
ATOM   3855  CG  ARG   145      14.410 -23.360  26.810  1.00  0.00            
ATOM   3856  HG1 ARG   145      14.000 -22.920  26.010  1.00  0.00            
ATOM   3857  HG2 ARG   145      13.970 -24.240  26.980  1.00  0.00            
ATOM   3858  CD  ARG   145      15.840 -23.630  26.480  1.00  0.00            
ATOM   3859  HD1 ARG   145      15.900 -24.440  25.900  1.00  0.00            
ATOM   3860  HD2 ARG   145      16.360 -23.780  27.320  1.00  0.00            
ATOM   3861  NE  ARG   145      16.410 -22.490  25.770  1.00  0.00            
ATOM   3862  HE  ARG   145      16.770 -21.740  26.310  1.00  0.00            
ATOM   3863  CZ  ARG   145      16.470 -22.400  24.440  1.00  0.00            
ATOM   3864  NH1 ARG   145      15.930 -23.330  23.680  1.00  0.00            
ATOM   3865 1HH1 ARG   145      15.950 -23.240  22.680  1.00  0.00            
ATOM   3866 2HH1 ARG   145      15.490 -24.130  24.100  1.00  0.00            
ATOM   3867  NH2 ARG   145      17.050 -21.360  23.860  1.00  0.00            
ATOM   3868 1HH2 ARG   145      17.060 -21.280  22.860  1.00  0.00            
ATOM   3869 2HH2 ARG   145      17.470 -20.640  24.420  1.00  0.00            
ATOM   3870  C   ARG   145      12.540 -21.960  29.860  1.00  0.00            
ATOM   3871  O   ARG   145      12.580 -22.690  30.900  1.00  0.00            
ATOM   3872  N   LYS   146      12.350 -20.670  29.950  1.00  0.00            
ATOM   3873  HN  LYS   146      12.360 -20.110  29.120  1.00  0.00            
ATOM   3874  CA  LYS   146      12.130 -20.030  31.240  1.00  0.00            
ATOM   3875  HA  LYS   146      12.910 -20.250  31.820  1.00  0.00            
ATOM   3876  CB  LYS   146      11.980 -18.530  31.020  1.00  0.00            
ATOM   3877  HB1 LYS   146      12.800 -18.210  30.550  1.00  0.00            
ATOM   3878  HB2 LYS   146      11.180 -18.380  30.440  1.00  0.00            
ATOM   3879  CG  LYS   146      11.810 -17.660  32.230  1.00  0.00            
ATOM   3880  HG1 LYS   146      12.630 -17.730  32.800  1.00  0.00            
ATOM   3881  HG2 LYS   146      11.010 -17.970  32.740  1.00  0.00            
ATOM   3882  CD  LYS   146      11.610 -16.200  31.760  1.00  0.00            
ATOM   3883  HD1 LYS   146      10.950 -16.190  31.000  1.00  0.00            
ATOM   3884  HD2 LYS   146      12.480 -15.840  31.450  1.00  0.00            
ATOM   3885  CE  LYS   146      11.080 -15.280  32.840  1.00  0.00            
ATOM   3886  HE1 LYS   146      11.630 -15.380  33.670  1.00  0.00            
ATOM   3887  HE2 LYS   146      10.130 -15.510  33.040  1.00  0.00            
ATOM   3888  NZ  LYS   146      11.140 -13.880  32.390  1.00  0.00            
ATOM   3889  HZ1 LYS   146      12.090 -13.630  32.180  1.00  0.00            
ATOM   3890  HZ2 LYS   146      10.580 -13.760  31.570  1.00  0.00            
ATOM   3891  HZ3 LYS   146      10.790 -13.280  33.110  1.00  0.00            
ATOM   3892  C   LYS   146      10.870 -20.580  31.880  1.00  0.00            
ATOM   3893  O   LYS   146      10.770 -20.830  33.100  1.00  0.00            
ATOM   3894  N   TRP   147       9.800 -20.670  31.120  1.00  0.00            
ATOM   3895  HN  TRP   147       9.870 -20.410  30.150  1.00  0.00            
ATOM   3896  CA  TRP   147       8.490 -21.140  31.640  1.00  0.00            
ATOM   3897  HA  TRP   147       8.300 -20.670  32.510  1.00  0.00            
ATOM   3898  CB  TRP   147       7.380 -20.770  30.680  1.00  0.00            
ATOM   3899  HB1 TRP   147       7.650 -21.050  29.760  1.00  0.00            
ATOM   3900  HB2 TRP   147       6.550 -21.260  30.940  1.00  0.00            
ATOM   3901  CG  TRP   147       7.060 -19.310  30.640  1.00  0.00            
ATOM   3902  CD1 TRP   147       7.620 -18.330  31.390  1.00  0.00            
ATOM   3903  HD1 TRP   147       8.380 -18.470  32.030  1.00  0.00            
ATOM   3904  NE1 TRP   147       7.020 -17.140  31.140  1.00  0.00            
ATOM   3905  HE1 TRP   147       7.230 -16.270  31.590  1.00  0.00            
ATOM   3906  CE2 TRP   147       6.070 -17.330  30.170  1.00  0.00            
ATOM   3907  CD2 TRP   147       6.050 -18.680  29.850  1.00  0.00            
ATOM   3908  CE3 TRP   147       5.160 -19.110  28.880  1.00  0.00            
ATOM   3909  HE3 TRP   147       5.160 -20.070  28.590  1.00  0.00            
ATOM   3910  CZ3 TRP   147       4.270 -18.210  28.320  1.00  0.00            
ATOM   3911  HZ3 TRP   147       3.590 -18.530  27.660  1.00  0.00            
ATOM   3912  CZ2 TRP   147       5.200 -16.400  29.620  1.00  0.00            
ATOM   3913  HZ2 TRP   147       5.210 -15.440  29.900  1.00  0.00            
ATOM   3914  CH2 TRP   147       4.320 -16.850  28.660  1.00  0.00            
ATOM   3915  HH2 TRP   147       3.720 -16.210  28.200  1.00  0.00            
ATOM   3916  C   TRP   147       8.550 -22.610  31.980  1.00  0.00            
ATOM   3917  O   TRP   147       7.860 -22.990  32.960  1.00  0.00            
ATOM   3918  N   GLU   148       9.290 -23.390  31.240  1.00  0.00            
ATOM   3919  HN  GLU   148       9.720 -23.030  30.420  1.00  0.00            
ATOM   3920  CA  GLU   148       9.500 -24.830  31.610  1.00  0.00            
ATOM   3921  HA  GLU   148       8.600 -25.260  31.700  1.00  0.00            
ATOM   3922  CB  GLU   148      10.240 -25.550  30.520  1.00  0.00            
ATOM   3923  HB1 GLU   148      11.030 -25.000  30.240  1.00  0.00            
ATOM   3924  HB2 GLU   148      10.570 -26.430  30.880  1.00  0.00            
ATOM   3925  CG  GLU   148       9.390 -25.820  29.310  1.00  0.00            
ATOM   3926  HG1 GLU   148       8.900 -24.980  29.100  1.00  0.00            
ATOM   3927  HG2 GLU   148       8.730 -26.540  29.560  1.00  0.00            
ATOM   3928  CD  GLU   148      10.100 -26.270  28.040  1.00  0.00            
ATOM   3929  OE1 GLU   148      11.340 -26.040  27.920  1.00  0.00            
ATOM   3930  OE2 GLU   148       9.440 -26.750  27.090  1.00  0.00            
ATOM   3931  C   GLU   148      10.250 -24.920  32.930  1.00  0.00            
ATOM   3932  O   GLU   148       9.840 -25.720  33.810  1.00  0.00            
ATOM   3933  N   ALA   149      11.260 -24.110  33.120  1.00  0.00            
ATOM   3934  HN  ALA   149      11.480 -23.450  32.410  1.00  0.00            
ATOM   3935  CA  ALA   149      12.100 -24.160  34.340  1.00  0.00            
ATOM   3936  HA  ALA   149      12.450 -25.080  34.480  1.00  0.00            
ATOM   3937  CB  ALA   149      13.300 -23.270  34.200  1.00  0.00            
ATOM   3938  HB1 ALA   149      13.840 -23.320  35.040  1.00  0.00            
ATOM   3939  HB2 ALA   149      13.850 -23.580  33.420  1.00  0.00            
ATOM   3940  HB3 ALA   149      13.000 -22.330  34.050  1.00  0.00            
ATOM   3941  C   ALA   149      11.230 -23.760  35.520  1.00  0.00            
ATOM   3942  O   ALA   149      11.400 -24.320  36.610  1.00  0.00            
ATOM   3943  N   ALA   150      10.310 -22.830  35.340  1.00  0.00            
ATOM   3944  HN  ALA   150      10.170 -22.450  34.420  1.00  0.00            
ATOM   3945  CA  ALA   150       9.480 -22.350  36.450  1.00  0.00            
ATOM   3946  HA  ALA   150      10.010 -22.540  37.270  1.00  0.00            
ATOM   3947  CB  ALA   150       9.290 -20.870  36.310  1.00  0.00            
ATOM   3948  HB1 ALA   150       8.720 -20.540  37.070  1.00  0.00            
ATOM   3949  HB2 ALA   150      10.170 -20.410  36.330  1.00  0.00            
ATOM   3950  HB3 ALA   150       8.830 -20.670  35.440  1.00  0.00            
ATOM   3951  C   ALA   150       8.140 -23.080  36.550  1.00  0.00            
ATOM   3952  O   ALA   150       7.350 -22.710  37.440  1.00  0.00            
ATOM   3953  N   ARG   151       7.910 -24.080  35.750  1.00  0.00            
ATOM   3954  HN  ARG   151       8.600 -24.330  35.070  1.00  0.00            
ATOM   3955  CA  ARG   151       6.660 -24.880  35.800  1.00  0.00            
ATOM   3956  HA  ARG   151       6.620 -25.480  35.000  1.00  0.00            
ATOM   3957  CB  ARG   151       6.690 -25.860  36.990  1.00  0.00            
ATOM   3958  HB1 ARG   151       7.030 -25.370  37.790  1.00  0.00            
ATOM   3959  HB2 ARG   151       5.760 -26.180  37.160  1.00  0.00            
ATOM   3960  CG  ARG   151       7.580 -27.100  36.790  1.00  0.00            
ATOM   3961  HG1 ARG   151       8.540 -26.820  36.890  1.00  0.00            
ATOM   3962  HG2 ARG   151       7.430 -27.450  35.870  1.00  0.00            
ATOM   3963  CD  ARG   151       7.300 -28.250  37.810  1.00  0.00            
ATOM   3964  HD1 ARG   151       6.350 -28.550  37.710  1.00  0.00            
ATOM   3965  HD2 ARG   151       7.440 -27.900  38.740  1.00  0.00            
ATOM   3966  NE  ARG   151       8.140 -29.440  37.670  1.00  0.00            
ATOM   3967  HE  ARG   151       8.960 -29.480  38.250  1.00  0.00            
ATOM   3968  CZ  ARG   151       7.940 -30.480  36.860  1.00  0.00            
ATOM   3969  NH1 ARG   151       6.880 -30.530  36.070  1.00  0.00            
ATOM   3970 1HH1 ARG   151       6.720 -31.330  35.490  1.00  0.00            
ATOM   3971 2HH1 ARG   151       6.230 -29.760  36.050  1.00  0.00            
ATOM   3972  NH2 ARG   151       8.770 -31.510  36.870  1.00  0.00            
ATOM   3973 1HH2 ARG   151       8.590 -32.300  36.280  1.00  0.00            
ATOM   3974 2HH2 ARG   151       9.580 -31.500  37.460  1.00  0.00            
ATOM   3975  C   ARG   151       5.430 -23.960  35.660  1.00  0.00            
ATOM   3976  O   ARG   151       4.400 -24.150  36.350  1.00  0.00            
ATOM   3977  N   VAL   152       5.500 -22.960  34.770  1.00  0.00            
ATOM   3978  HN  VAL   152       6.360 -22.850  34.260  1.00  0.00            
ATOM   3979  CA  VAL   152       4.400 -22.020  34.500  1.00  0.00            
ATOM   3980  HA  VAL   152       4.120 -21.600  35.360  1.00  0.00            
ATOM   3981  CB  VAL   152       4.890 -20.910  33.580  1.00  0.00            
ATOM   3982  HB  VAL   152       5.370 -21.290  32.790  1.00  0.00            
ATOM   3983  CG1 VAL   152       3.720 -20.130  33.000  1.00  0.00            
ATOM   3984 1HG1 VAL   152       4.070 -19.410  32.400  1.00  0.00            
ATOM   3985 2HG1 VAL   152       3.130 -20.740  32.470  1.00  0.00            
ATOM   3986 3HG1 VAL   152       3.190 -19.720  33.740  1.00  0.00            
ATOM   3987  CG2 VAL   152       5.840 -20.020  34.350  1.00  0.00            
ATOM   3988 1HG2 VAL   152       6.170 -19.290  33.760  1.00  0.00            
ATOM   3989 2HG2 VAL   152       5.370 -19.630  35.140  1.00  0.00            
ATOM   3990 3HG2 VAL   152       6.620 -20.570  34.670  1.00  0.00            
ATOM   3991  C   VAL   152       3.190 -22.770  33.960  1.00  0.00            
ATOM   3992  O   VAL   152       2.060 -22.430  34.340  1.00  0.00            
ATOM   3993  N   ALA   153       3.370 -23.710  33.080  1.00  0.00            
ATOM   3994  HN  ALA   153       4.290 -23.970  32.800  1.00  0.00            
ATOM   3995  CA  ALA   153       2.210 -24.390  32.490  1.00  0.00            
ATOM   3996  HA  ALA   153       1.690 -23.690  31.990  1.00  0.00            
ATOM   3997  CB  ALA   153       2.630 -25.430  31.490  1.00  0.00            
ATOM   3998  HB1 ALA   153       1.820 -25.870  31.110  1.00  0.00            
ATOM   3999  HB2 ALA   153       3.150 -25.000  30.760  1.00  0.00            
ATOM   4000  HB3 ALA   153       3.200 -26.110  31.950  1.00  0.00            
ATOM   4001  C   ALA   153       1.310 -24.980  33.550  1.00  0.00            
ATOM   4002  O   ALA   153       0.070 -25.010  33.380  1.00  0.00            
ATOM   4003  N   GLU   154       1.890 -25.520  34.610  1.00  0.00            
ATOM   4004  HN  GLU   154       2.890 -25.500  34.700  1.00  0.00            
ATOM   4005  CA  GLU   154       1.080 -26.150  35.680  1.00  0.00            
ATOM   4006  HA  GLU   154       0.500 -26.840  35.240  1.00  0.00            
ATOM   4007  CB  GLU   154       2.000 -26.820  36.710  1.00  0.00            
ATOM   4008  HB1 GLU   154       2.700 -26.170  36.990  1.00  0.00            
ATOM   4009  HB2 GLU   154       1.460 -27.080  37.510  1.00  0.00            
ATOM   4010  CG  GLU   154       2.680 -28.050  36.170  1.00  0.00            
ATOM   4011  HG1 GLU   154       2.070 -28.440  35.480  1.00  0.00            
ATOM   4012  HG2 GLU   154       2.760 -28.690  36.940  1.00  0.00            
ATOM   4013  CD  GLU   154       4.060 -27.930  35.540  1.00  0.00            
ATOM   4014  OE1 GLU   154       4.400 -26.900  34.840  1.00  0.00            
ATOM   4015  OE2 GLU   154       4.810 -28.920  35.730  1.00  0.00            
ATOM   4016  C   GLU   154       0.190 -25.120  36.340  1.00  0.00            
ATOM   4017  O   GLU   154      -0.970 -25.450  36.700  1.00  0.00            
ATOM   4018  N   GLN   155       0.680 -23.920  36.540  1.00  0.00            
ATOM   4019  HN  GLN   155       1.630 -23.750  36.310  1.00  0.00            
ATOM   4020  CA  GLN   155      -0.130 -22.830  37.090  1.00  0.00            
ATOM   4021  HA  GLN   155      -0.530 -23.190  37.930  1.00  0.00            
ATOM   4022  CB  GLN   155       0.760 -21.630  37.370  1.00  0.00            
ATOM   4023  HB1 GLN   155       1.210 -21.360  36.520  1.00  0.00            
ATOM   4024  HB2 GLN   155       0.190 -20.880  37.700  1.00  0.00            
ATOM   4025  CG  GLN   155       1.820 -21.950  38.430  1.00  0.00            
ATOM   4026  HG1 GLN   155       2.390 -21.140  38.570  1.00  0.00            
ATOM   4027  HG2 GLN   155       2.390 -22.700  38.100  1.00  0.00            
ATOM   4028  CD  GLN   155       1.230 -22.360  39.760  1.00  0.00            
ATOM   4029  OE1 GLN   155       0.320 -21.710  40.280  1.00  0.00            
ATOM   4030  NE2 GLN   155       1.720 -23.450  40.300  1.00  0.00            
ATOM   4031 1HE2 GLN   155       2.440 -23.960  39.840  1.00  0.00            
ATOM   4032 2HE2 GLN   155       1.370 -23.770  41.190  1.00  0.00            
ATOM   4033  C   GLN   155      -1.220 -22.410  36.120  1.00  0.00            
ATOM   4034  O   GLN   155      -2.380 -22.220  36.530  1.00  0.00            
ATOM   4035  N   ASP   156      -0.910 -22.270  34.840  1.00  0.00            
ATOM   4036  HN  ASP   156       0.040 -22.400  34.560  1.00  0.00            
ATOM   4037  CA  ASP   156      -1.910 -21.920  33.830  1.00  0.00            
ATOM   4038  HA  ASP   156      -2.330 -21.060  34.130  1.00  0.00            
ATOM   4039  CB  ASP   156      -1.280 -21.660  32.480  1.00  0.00            
ATOM   4040  HB1 ASP   156      -0.650 -22.410  32.280  1.00  0.00            
ATOM   4041  HB2 ASP   156      -2.000 -21.630  31.790  1.00  0.00            
ATOM   4042  CG  ASP   156      -0.500 -20.340  32.440  1.00  0.00            
ATOM   4043  OD1 ASP   156      -0.810 -19.400  33.190  1.00  0.00            
ATOM   4044  OD2 ASP   156       0.410 -20.280  31.610  1.00  0.00            
ATOM   4045  C   ASP   156      -2.980 -22.990  33.760  1.00  0.00            
ATOM   4046  O   ASP   156      -4.170 -22.690  33.690  1.00  0.00            
ATOM   4047  N   ARG   157      -2.570 -24.260  33.740  1.00  0.00            
ATOM   4048  HN  ARG   157      -1.580 -24.460  33.750  1.00  0.00            
ATOM   4049  CA  ARG   157      -3.520 -25.370  33.680  1.00  0.00            
ATOM   4050  HA  ARG   157      -4.010 -25.250  32.820  1.00  0.00            
ATOM   4051  CB  ARG   157      -2.770 -26.700  33.710  1.00  0.00            
ATOM   4052  HB1 ARG   157      -2.200 -26.770  32.890  1.00  0.00            
ATOM   4053  HB2 ARG   157      -2.200 -26.740  34.520  1.00  0.00            
ATOM   4054  CG  ARG   157      -3.730 -27.880  33.720  1.00  0.00            
ATOM   4055  HG1 ARG   157      -4.320 -27.840  32.920  1.00  0.00            
ATOM   4056  HG2 ARG   157      -4.290 -27.840  34.550  1.00  0.00            
ATOM   4057  CD  ARG   157      -2.950 -29.170  33.720  1.00  0.00            
ATOM   4058  HD1 ARG   157      -2.290 -29.180  34.470  1.00  0.00            
ATOM   4059  HD2 ARG   157      -2.470 -29.270  32.850  1.00  0.00            
ATOM   4060  NE  ARG   157      -3.860 -30.290  33.880  1.00  0.00            
ATOM   4061  HE  ARG   157      -4.840 -30.100  33.920  1.00  0.00            
ATOM   4062  CZ  ARG   157      -3.470 -31.570  33.980  1.00  0.00            
ATOM   4063  NH1 ARG   157      -2.200 -31.880  33.870  1.00  0.00            
ATOM   4064 1HH1 ARG   157      -1.920 -32.840  33.840  1.00  0.00            
ATOM   4065 2HH1 ARG   157      -1.510 -31.160  33.810  1.00  0.00            
ATOM   4066  NH2 ARG   157      -4.390 -32.500  34.070  1.00  0.00            
ATOM   4067 1HH2 ARG   157      -4.140 -33.470  34.040  1.00  0.00            
ATOM   4068 2HH2 ARG   157      -5.350 -32.240  34.150  1.00  0.00            
ATOM   4069  C   ARG   157      -4.470 -25.320  34.890  1.00  0.00            
ATOM   4070  O   ARG   157      -5.690 -25.460  34.670  1.00  0.00            
ATOM   4071  N   ALA   158      -3.980 -25.040  36.080  1.00  0.00            
ATOM   4072  HN  ALA   158      -3.000 -24.840  36.170  1.00  0.00            
ATOM   4073  CA  ALA   158      -4.820 -25.000  37.280  1.00  0.00            
ATOM   4074  HA  ALA   158      -5.300 -25.870  37.400  1.00  0.00            
ATOM   4075  CB  ALA   158      -3.960 -24.840  38.500  1.00  0.00            
ATOM   4076  HB1 ALA   158      -4.540 -24.820  39.320  1.00  0.00            
ATOM   4077  HB2 ALA   158      -3.330 -25.610  38.570  1.00  0.00            
ATOM   4078  HB3 ALA   158      -3.450 -23.990  38.440  1.00  0.00            
ATOM   4079  C   ALA   158      -5.840 -23.900  37.110  1.00  0.00            
ATOM   4080  O   ALA   158      -7.050 -24.100  37.440  1.00  0.00            
ATOM   4081  N   TYR   159      -5.470 -22.720  36.630  1.00  0.00            
ATOM   4082  HN  TYR   159      -4.500 -22.590  36.420  1.00  0.00            
ATOM   4083  CA  TYR   159      -6.390 -21.600  36.390  1.00  0.00            
ATOM   4084  HA  TYR   159      -6.870 -21.410  37.250  1.00  0.00            
ATOM   4085  CB  TYR   159      -5.630 -20.350  35.970  1.00  0.00            
ATOM   4086  HB1 TYR   159      -5.100 -20.010  36.750  1.00  0.00            
ATOM   4087  HB2 TYR   159      -5.010 -20.580  35.220  1.00  0.00            
ATOM   4088  CG  TYR   159      -6.550 -19.260  35.520  1.00  0.00            
ATOM   4089  CD1 TYR   159      -7.140 -18.400  36.450  1.00  0.00            
ATOM   4090  HD1 TYR   159      -6.910 -18.510  37.410  1.00  0.00            
ATOM   4091  CE1 TYR   159      -8.020 -17.420  36.070  1.00  0.00            
ATOM   4092  HE1 TYR   159      -8.370 -16.780  36.740  1.00  0.00            
ATOM   4093  CZ  TYR   159      -8.410 -17.340  34.750  1.00  0.00            
ATOM   4094  OH  TYR   159      -9.280 -16.360  34.290  1.00  0.00            
ATOM   4095  HH  TYR   159      -9.430 -16.480  33.310  1.00  0.00            
ATOM   4096  CD2 TYR   159      -6.920 -19.130  34.190  1.00  0.00            
ATOM   4097  HD2 TYR   159      -6.530 -19.750  33.500  1.00  0.00            
ATOM   4098  CE2 TYR   159      -7.820 -18.160  33.800  1.00  0.00            
ATOM   4099  HE2 TYR   159      -8.040 -18.040  32.840  1.00  0.00            
ATOM   4100  C   TYR   159      -7.390 -22.010  35.340  1.00  0.00            
ATOM   4101  O   TYR   159      -8.640 -21.800  35.510  1.00  0.00            
ATOM   4102  N   LEU   160      -6.970 -22.540  34.210  1.00  0.00            
ATOM   4103  HN  LEU   160      -6.010 -22.810  34.130  1.00  0.00            
ATOM   4104  CA  LEU   160      -7.870 -22.730  33.060  1.00  0.00            
ATOM   4105  HA  LEU   160      -8.350 -21.870  32.940  1.00  0.00            
ATOM   4106  CB  LEU   160      -7.070 -23.040  31.800  1.00  0.00            
ATOM   4107  HB1 LEU   160      -6.470 -23.820  31.990  1.00  0.00            
ATOM   4108  HB2 LEU   160      -7.710 -23.280  31.070  1.00  0.00            
ATOM   4109  CG  LEU   160      -6.210 -21.880  31.310  1.00  0.00            
ATOM   4110  HG  LEU   160      -5.710 -21.530  32.100  1.00  0.00            
ATOM   4111  CD1 LEU   160      -5.240 -22.370  30.250  1.00  0.00            
ATOM   4112 1HD1 LEU   160      -4.670 -21.600  29.940  1.00  0.00            
ATOM   4113 2HD1 LEU   160      -4.640 -23.070  30.640  1.00  0.00            
ATOM   4114 3HD1 LEU   160      -5.750 -22.750  29.480  1.00  0.00            
ATOM   4115  CD2 LEU   160      -7.050 -20.750  30.730  1.00  0.00            
ATOM   4116 1HD2 LEU   160      -6.450 -20.010  30.420  1.00  0.00            
ATOM   4117 2HD2 LEU   160      -7.580 -21.090  29.960  1.00  0.00            
ATOM   4118 3HD2 LEU   160      -7.670 -20.400  31.430  1.00  0.00            
ATOM   4119  C   LEU   160      -8.880 -23.840  33.350  1.00  0.00            
ATOM   4120  O   LEU   160     -10.040 -23.710  32.940  1.00  0.00            
ATOM   4121  N   GLU   161      -8.480 -24.900  34.010  1.00  0.00            
ATOM   4122  HN  GLU   161      -7.530 -24.930  34.320  1.00  0.00            
ATOM   4123  CA  GLU   161      -9.360 -26.070  34.330  1.00  0.00            
ATOM   4124  HA  GLU   161      -9.920 -26.180  33.510  1.00  0.00            
ATOM   4125  CB  GLU   161      -8.540 -27.330  34.670  1.00  0.00            
ATOM   4126  HB1 GLU   161      -7.850 -27.100  35.370  1.00  0.00            
ATOM   4127  HB2 GLU   161      -9.150 -28.040  35.030  1.00  0.00            
ATOM   4128  CG  GLU   161      -7.830 -27.890  33.500  1.00  0.00            
ATOM   4129  HG1 GLU   161      -6.990 -27.360  33.370  1.00  0.00            
ATOM   4130  HG2 GLU   161      -8.420 -27.780  32.700  1.00  0.00            
ATOM   4131  CD  GLU   161      -7.470 -29.350  33.650  1.00  0.00            
ATOM   4132  OE1 GLU   161      -6.580 -29.650  34.460  1.00  0.00            
ATOM   4133  OE2 GLU   161      -8.170 -30.160  32.990  1.00  0.00            
ATOM   4134  C   GLU   161     -10.200 -25.790  35.550  1.00  0.00            
ATOM   4135  O   GLU   161     -11.270 -26.480  35.640  1.00  0.00            
ATOM   4136  N   GLY   162      -9.750 -24.990  36.490  1.00  0.00            
ATOM   4137  HN  GLY   162      -8.930 -24.470  36.280  1.00  0.00            
ATOM   4138  CA  GLY   162     -10.350 -24.790  37.800  1.00  0.00            
ATOM   4139  HA1 GLY   162      -9.630 -24.780  38.490  1.00  0.00            
ATOM   4140  HA2 GLY   162     -10.980 -25.540  38.000  1.00  0.00            
ATOM   4141  C   GLY   162     -11.090 -23.470  37.790  1.00  0.00            
ATOM   4142  O   GLY   162     -12.290 -23.420  37.430  1.00  0.00            
ATOM   4143  N   THR   163     -10.370 -22.440  38.110  1.00  0.00            
ATOM   4144  HN  THR   163      -9.390 -22.570  38.210  1.00  0.00            
ATOM   4145  CA  THR   163     -10.910 -21.100  38.330  1.00  0.00            
ATOM   4146  HA  THR   163     -11.490 -21.170  39.140  1.00  0.00            
ATOM   4147  CB  THR   163      -9.740 -20.140  38.530  1.00  0.00            
ATOM   4148  HB  THR   163      -9.150 -20.010  37.740  1.00  0.00            
ATOM   4149  OG1 THR   163      -8.910 -20.750  39.540  1.00  0.00            
ATOM   4150  HG1 THR   163      -8.120 -20.170  39.720  1.00  0.00            
ATOM   4151  CG2 THR   163     -10.230 -18.750  38.830  1.00  0.00            
ATOM   4152 1HG2 THR   163      -9.440 -18.150  38.950  1.00  0.00            
ATOM   4153 2HG2 THR   163     -10.780 -18.430  38.060  1.00  0.00            
ATOM   4154 3HG2 THR   163     -10.780 -18.760  39.660  1.00  0.00            
ATOM   4155  C   THR   163     -11.730 -20.630  37.140  1.00  0.00            
ATOM   4156  O   THR   163     -12.870 -20.120  37.320  1.00  0.00            
ATOM   4157  N   CYS   164     -11.220 -20.720  35.930  1.00  0.00            
ATOM   4158  HN  CYS   164     -10.350 -21.200  35.810  1.00  0.00            
ATOM   4159  CA  CYS   164     -11.890 -20.160  34.740  1.00  0.00            
ATOM   4160  HA  CYS   164     -12.080 -19.190  34.920  1.00  0.00            
ATOM   4161  CB  CYS   164     -10.950 -20.340  33.560  1.00  0.00            
ATOM   4162  HB1 CYS   164     -10.890 -21.340  33.450  1.00  0.00            
ATOM   4163  HB2 CYS   164     -10.080 -19.980  33.870  1.00  0.00            
ATOM   4164  SG  CYS   164     -11.500 -19.540  32.050  1.00  0.00            
ATOM   4165  C   CYS   164     -13.210 -20.860  34.480  1.00  0.00            
ATOM   4166  O   CYS   164     -14.250 -20.210  34.270  1.00  0.00            
ATOM   4167  N   VAL   165     -13.210 -22.180  34.510  1.00  0.00            
ATOM   4168  HN  VAL   165     -12.360 -22.670  34.700  1.00  0.00            
ATOM   4169  CA  VAL   165     -14.460 -22.970  34.280  1.00  0.00            
ATOM   4170  HA  VAL   165     -14.870 -22.680  33.420  1.00  0.00            
ATOM   4171  CB  VAL   165     -14.130 -24.470  34.160  1.00  0.00            
ATOM   4172  HB  VAL   165     -13.560 -24.710  34.950  1.00  0.00            
ATOM   4173  CG1 VAL   165     -15.370 -25.340  34.200  1.00  0.00            
ATOM   4174 1HG1 VAL   165     -15.110 -26.300  34.110  1.00  0.00            
ATOM   4175 2HG1 VAL   165     -15.850 -25.200  35.060  1.00  0.00            
ATOM   4176 3HG1 VAL   165     -15.980 -25.100  33.440  1.00  0.00            
ATOM   4177  CG2 VAL   165     -13.330 -24.770  32.910  1.00  0.00            
ATOM   4178 1HG2 VAL   165     -13.140 -25.750  32.860  1.00  0.00            
ATOM   4179 2HG2 VAL   165     -13.860 -24.500  32.100  1.00  0.00            
ATOM   4180 3HG2 VAL   165     -12.470 -24.260  32.930  1.00  0.00            
ATOM   4181  C   VAL   165     -15.470 -22.670  35.400  1.00  0.00            
ATOM   4182  O   VAL   165     -16.660 -22.450  35.080  1.00  0.00            
ATOM   4183  N   GLU   166     -15.030 -22.560  36.640  1.00  0.00            
ATOM   4184  HN  GLU   166     -14.050 -22.630  36.820  1.00  0.00            
ATOM   4185  CA  GLU   166     -15.950 -22.330  37.770  1.00  0.00            
ATOM   4186  HA  GLU   166     -16.680 -23.020  37.750  1.00  0.00            
ATOM   4187  CB  GLU   166     -15.200 -22.470  39.090  1.00  0.00            
ATOM   4188  HB1 GLU   166     -14.400 -21.870  39.060  1.00  0.00            
ATOM   4189  HB2 GLU   166     -15.810 -22.180  39.830  1.00  0.00            
ATOM   4190  CG  GLU   166     -14.730 -23.880  39.380  1.00  0.00            
ATOM   4191  HG1 GLU   166     -14.260 -24.210  38.570  1.00  0.00            
ATOM   4192  HG2 GLU   166     -15.540 -24.440  39.550  1.00  0.00            
ATOM   4193  CD  GLU   166     -13.780 -24.070  40.570  1.00  0.00            
ATOM   4194  OE1 GLU   166     -13.450 -23.060  41.250  1.00  0.00            
ATOM   4195  OE2 GLU   166     -13.330 -25.230  40.780  1.00  0.00            
ATOM   4196  C   GLU   166     -16.550 -20.950  37.600  1.00  0.00            
ATOM   4197  O   GLU   166     -17.820 -20.800  37.790  1.00  0.00            
ATOM   4198  N   TRP   167     -15.760 -19.930  37.320  1.00  0.00            
ATOM   4199  HN  TRP   167     -14.780 -20.090  37.210  1.00  0.00            
ATOM   4200  CA  TRP   167     -16.300 -18.570  37.160  1.00  0.00            
ATOM   4201  HA  TRP   167     -16.800 -18.420  38.010  1.00  0.00            
ATOM   4202  CB  TRP   167     -15.220 -17.500  37.000  1.00  0.00            
ATOM   4203  HB1 TRP   167     -14.420 -17.880  36.540  1.00  0.00            
ATOM   4204  HB2 TRP   167     -15.580 -16.730  36.460  1.00  0.00            
ATOM   4205  CG  TRP   167     -14.790 -16.980  38.310  1.00  0.00            
ATOM   4206  CD1 TRP   167     -13.610 -17.200  38.950  1.00  0.00            
ATOM   4207  HD1 TRP   167     -12.840 -17.720  38.570  1.00  0.00            
ATOM   4208  NE1 TRP   167     -13.640 -16.610  40.180  1.00  0.00            
ATOM   4209  HE1 TRP   167     -12.880 -16.620  40.840  1.00  0.00            
ATOM   4210  CE2 TRP   167     -14.850 -16.000  40.370  1.00  0.00            
ATOM   4211  CD2 TRP   167     -15.610 -16.200  39.210  1.00  0.00            
ATOM   4212  CE3 TRP   167     -16.910 -15.670  39.160  1.00  0.00            
ATOM   4213  HE3 TRP   167     -17.490 -15.820  38.360  1.00  0.00            
ATOM   4214  CZ3 TRP   167     -17.390 -14.940  40.240  1.00  0.00            
ATOM   4215  HZ3 TRP   167     -18.300 -14.530  40.190  1.00  0.00            
ATOM   4216  CZ2 TRP   167     -15.330 -15.270  41.460  1.00  0.00            
ATOM   4217  HZ2 TRP   167     -14.780 -15.130  42.280  1.00  0.00            
ATOM   4218  CH2 TRP   167     -16.610 -14.760  41.380  1.00  0.00            
ATOM   4219  HH2 TRP   167     -16.980 -14.250  42.150  1.00  0.00            
ATOM   4220  C   TRP   167     -17.190 -18.510  35.950  1.00  0.00            
ATOM   4221  O   TRP   167     -18.280 -17.820  36.010  1.00  0.00            
ATOM   4222  N   LEU   168     -16.860 -19.140  34.870  1.00  0.00            
ATOM   4223  HN  LEU   168     -16.030 -19.690  34.840  1.00  0.00            
ATOM   4224  CA  LEU   168     -17.730 -19.040  33.670  1.00  0.00            
ATOM   4225  HA  LEU   168     -17.860 -18.080  33.420  1.00  0.00            
ATOM   4226  CB  LEU   168     -17.050 -19.700  32.470  1.00  0.00            
ATOM   4227  HB1 LEU   168     -16.250 -19.150  32.240  1.00  0.00            
ATOM   4228  HB2 LEU   168     -16.750 -20.610  32.760  1.00  0.00            
ATOM   4229  CG  LEU   168     -17.880 -19.850  31.220  1.00  0.00            
ATOM   4230  HG  LEU   168     -18.650 -20.450  31.470  1.00  0.00            
ATOM   4231  CD1 LEU   168     -18.440 -18.520  30.670  1.00  0.00            
ATOM   4232 1HD1 LEU   168     -18.980 -18.700  29.850  1.00  0.00            
ATOM   4233 2HD1 LEU   168     -19.020 -18.100  31.360  1.00  0.00            
ATOM   4234 3HD1 LEU   168     -17.680 -17.910  30.450  1.00  0.00            
ATOM   4235  CD2 LEU   168     -17.060 -20.500  30.170  1.00  0.00            
ATOM   4236 1HD2 LEU   168     -17.600 -20.610  29.340  1.00  0.00            
ATOM   4237 2HD2 LEU   168     -16.260 -19.930  29.970  1.00  0.00            
ATOM   4238 3HD2 LEU   168     -16.750 -21.400  30.490  1.00  0.00            
ATOM   4239  C   LEU   168     -19.080 -19.680  34.010  1.00  0.00            
ATOM   4240  O   LEU   168     -20.160 -19.090  33.690  1.00  0.00            
ATOM   4241  N   ARG   169     -19.080 -20.830  34.670  1.00  0.00            
ATOM   4242  HN  ARG   169     -18.220 -21.270  34.940  1.00  0.00            
ATOM   4243  CA  ARG   169     -20.390 -21.460  35.000  1.00  0.00            
ATOM   4244  HA  ARG   169     -20.900 -21.610  34.150  1.00  0.00            
ATOM   4245  CB  ARG   169     -20.130 -22.790  35.720  1.00  0.00            
ATOM   4246  HB1 ARG   169     -19.480 -22.620  36.460  1.00  0.00            
ATOM   4247  HB2 ARG   169     -20.990 -23.120  36.100  1.00  0.00            
ATOM   4248  CG  ARG   169     -19.560 -23.860  34.810  1.00  0.00            
ATOM   4249  HG1 ARG   169     -18.720 -23.530  34.380  1.00  0.00            
ATOM   4250  HG2 ARG   169     -20.220 -24.080  34.100  1.00  0.00            
ATOM   4251  CD  ARG   169     -19.260 -25.100  35.650  1.00  0.00            
ATOM   4252  HD1 ARG   169     -20.120 -25.490  35.980  1.00  0.00            
ATOM   4253  HD2 ARG   169     -18.690 -24.840  36.430  1.00  0.00            
ATOM   4254  NE  ARG   169     -18.550 -26.160  34.950  1.00  0.00            
ATOM   4255  HE  ARG   169     -18.640 -26.170  33.950  1.00  0.00            
ATOM   4256  CZ  ARG   169     -17.810 -27.110  35.500  1.00  0.00            
ATOM   4257  NH1 ARG   169     -17.650 -27.160  36.810  1.00  0.00            
ATOM   4258 1HH1 ARG   169     -17.080 -27.880  37.220  1.00  0.00            
ATOM   4259 2HH1 ARG   169     -18.100 -26.490  37.400  1.00  0.00            
ATOM   4260  NH2 ARG   169     -17.200 -28.010  34.730  1.00  0.00            
ATOM   4261 1HH2 ARG   169     -16.630 -28.710  35.150  1.00  0.00            
ATOM   4262 2HH2 ARG   169     -17.320 -27.970  33.740  1.00  0.00            
ATOM   4263  C   ARG   169     -21.190 -20.530  35.910  1.00  0.00            
ATOM   4264  O   ARG   169     -22.420 -20.450  35.710  1.00  0.00            
ATOM   4265  N   ARG   170     -20.580 -19.880  36.890  1.00  0.00            
ATOM   4266  HN  ARG   170     -19.590 -20.000  37.000  1.00  0.00            
ATOM   4267  CA  ARG   170     -21.290 -18.990  37.820  1.00  0.00            
ATOM   4268  HA  ARG   170     -22.040 -19.500  38.250  1.00  0.00            
ATOM   4269  CB  ARG   170     -20.350 -18.510  38.930  1.00  0.00            
ATOM   4270  HB1 ARG   170     -20.110 -19.310  39.490  1.00  0.00            
ATOM   4271  HB2 ARG   170     -19.530 -18.150  38.490  1.00  0.00            
ATOM   4272  CG  ARG   170     -20.890 -17.440  39.860  1.00  0.00            
ATOM   4273  HG1 ARG   170     -21.780 -17.740  40.220  1.00  0.00            
ATOM   4274  HG2 ARG   170     -21.010 -16.590  39.340  1.00  0.00            
ATOM   4275  CD  ARG   170     -19.920 -17.200  41.020  1.00  0.00            
ATOM   4276  HD1 ARG   170     -20.350 -16.620  41.710  1.00  0.00            
ATOM   4277  HD2 ARG   170     -19.090 -16.760  40.690  1.00  0.00            
ATOM   4278  NE  ARG   170     -19.520 -18.450  41.680  1.00  0.00            
ATOM   4279  HE  ARG   170     -20.260 -19.000  42.090  1.00  0.00            
ATOM   4280  CZ  ARG   170     -18.280 -18.950  41.800  1.00  0.00            
ATOM   4281  NH1 ARG   170     -17.230 -18.290  41.330  1.00  0.00            
ATOM   4282 1HH1 ARG   170     -16.310 -18.680  41.430  1.00  0.00            
ATOM   4283 2HH1 ARG   170     -17.360 -17.410  40.870  1.00  0.00            
ATOM   4284  NH2 ARG   170     -18.090 -20.110  42.400  1.00  0.00            
ATOM   4285 1HH2 ARG   170     -17.170 -20.480  42.500  1.00  0.00            
ATOM   4286 2HH2 ARG   170     -18.870 -20.620  42.770  1.00  0.00            
ATOM   4287  C   ARG   170     -21.840 -17.820  37.020  1.00  0.00            
ATOM   4288  O   ARG   170     -23.020 -17.430  37.270  1.00  0.00            
ATOM   4289  N   TYR   171     -21.060 -17.210  36.140  1.00  0.00            
ATOM   4290  HN  TYR   171     -20.140 -17.570  35.970  1.00  0.00            
ATOM   4291  CA  TYR   171     -21.510 -16.010  35.410  1.00  0.00            
ATOM   4292  HA  TYR   171     -21.770 -15.360  36.120  1.00  0.00            
ATOM   4293  CB  TYR   171     -20.420 -15.410  34.510  1.00  0.00            
ATOM   4294  HB1 TYR   171     -20.000 -16.140  33.990  1.00  0.00            
ATOM   4295  HB2 TYR   171     -20.850 -14.760  33.890  1.00  0.00            
ATOM   4296  CG  TYR   171     -19.320 -14.670  35.220  1.00  0.00            
ATOM   4297  CD1 TYR   171     -19.540 -13.930  36.360  1.00  0.00            
ATOM   4298  HD1 TYR   171     -20.460 -13.880  36.750  1.00  0.00            
ATOM   4299  CE1 TYR   171     -18.490 -13.250  36.990  1.00  0.00            
ATOM   4300  HE1 TYR   171     -18.660 -12.750  37.840  1.00  0.00            
ATOM   4301  CZ  TYR   171     -17.220 -13.270  36.450  1.00  0.00            
ATOM   4302  OH  TYR   171     -16.190 -12.620  37.070  1.00  0.00            
ATOM   4303  HH  TYR   171     -15.350 -12.740  36.540  1.00  0.00            
ATOM   4304  CD2 TYR   171     -18.030 -14.680  34.690  1.00  0.00            
ATOM   4305  HD2 TYR   171     -17.850 -15.210  33.860  1.00  0.00            
ATOM   4306  CE2 TYR   171     -16.990 -13.980  35.290  1.00  0.00            
ATOM   4307  HE2 TYR   171     -16.080 -13.990  34.870  1.00  0.00            
ATOM   4308  C   TYR   171     -22.670 -16.420  34.510  1.00  0.00            
ATOM   4309  O   TYR   171     -23.670 -15.640  34.370  1.00  0.00            
ATOM   4310  N   LEU   172     -22.600 -17.530  33.870  1.00  0.00            
ATOM   4311  HN  LEU   172     -21.810 -18.120  34.010  1.00  0.00            
ATOM   4312  CA  LEU   172     -23.650 -17.980  32.940  1.00  0.00            
ATOM   4313  HA  LEU   172     -23.750 -17.290  32.230  1.00  0.00            
ATOM   4314  CB  LEU   172     -23.270 -19.280  32.240  1.00  0.00            
ATOM   4315  HB1 LEU   172     -22.930 -19.910  32.930  1.00  0.00            
ATOM   4316  HB2 LEU   172     -24.090 -19.660  31.820  1.00  0.00            
ATOM   4317  CG  LEU   172     -22.200 -19.130  31.160  1.00  0.00            
ATOM   4318  HG  LEU   172     -21.440 -18.600  31.530  1.00  0.00            
ATOM   4319  CD1 LEU   172     -21.670 -20.500  30.770  1.00  0.00            
ATOM   4320 1HD1 LEU   172     -20.980 -20.400  30.060  1.00  0.00            
ATOM   4321 2HD1 LEU   172     -21.270 -20.940  31.570  1.00  0.00            
ATOM   4322 3HD1 LEU   172     -22.420 -21.060  30.420  1.00  0.00            
ATOM   4323  CD2 LEU   172     -22.700 -18.370  29.950  1.00  0.00            
ATOM   4324 1HD2 LEU   172     -21.970 -18.300  29.270  1.00  0.00            
ATOM   4325 2HD2 LEU   172     -23.480 -18.850  29.550  1.00  0.00            
ATOM   4326 3HD2 LEU   172     -22.980 -17.450  30.230  1.00  0.00            
ATOM   4327  C   LEU   172     -24.940 -18.140  33.750  1.00  0.00            
ATOM   4328  O   LEU   172     -26.030 -17.700  33.260  1.00  0.00            
ATOM   4329  N   GLU   173     -24.850 -18.730  34.920  1.00  0.00            
ATOM   4330  HN  GLU   173     -23.960 -18.990  35.280  1.00  0.00            
ATOM   4331  CA  GLU   173     -26.070 -18.990  35.710  1.00  0.00            
ATOM   4332  HA  GLU   173     -26.710 -19.480  35.120  1.00  0.00            
ATOM   4333  CB  GLU   173     -25.780 -19.880  36.920  1.00  0.00            
ATOM   4334  HB1 GLU   173     -25.310 -20.700  36.610  1.00  0.00            
ATOM   4335  HB2 GLU   173     -25.200 -19.370  37.560  1.00  0.00            
ATOM   4336  CG  GLU   173     -27.080 -20.280  37.630  1.00  0.00            
ATOM   4337  HG1 GLU   173     -27.390 -19.480  38.140  1.00  0.00            
ATOM   4338  HG2 GLU   173     -26.840 -21.010  38.280  1.00  0.00            
ATOM   4339  CD  GLU   173     -28.260 -20.780  36.820  1.00  0.00            
ATOM   4340  OE1 GLU   173     -28.120 -21.250  35.640  1.00  0.00            
ATOM   4341  OE2 GLU   173     -29.390 -20.690  37.360  1.00  0.00            
ATOM   4342  C   GLU   173     -26.610 -17.650  36.180  1.00  0.00            
ATOM   4343  O   GLU   173     -27.850 -17.420  36.040  1.00  0.00            
ATOM   4344  N   ASN   174     -25.800 -16.770  36.710  1.00  0.00            
ATOM   4345  HN  ASN   174     -24.830 -16.980  36.740  1.00  0.00            
ATOM   4346  CA  ASN   174     -26.260 -15.490  37.270  1.00  0.00            
ATOM   4347  HA  ASN   174     -26.990 -15.720  37.920  1.00  0.00            
ATOM   4348  CB  ASN   174     -25.180 -14.780  38.080  1.00  0.00            
ATOM   4349  HB1 ASN   174     -24.330 -14.780  37.550  1.00  0.00            
ATOM   4350  HB2 ASN   174     -25.470 -13.830  38.230  1.00  0.00            
ATOM   4351  CG  ASN   174     -24.900 -15.410  39.430  1.00  0.00            
ATOM   4352  OD1 ASN   174     -25.690 -16.200  39.930  1.00  0.00            
ATOM   4353  ND2 ASN   174     -23.790 -15.030  40.040  1.00  0.00            
ATOM   4354 1HD2 ASN   174     -23.180 -14.350  39.610  1.00  0.00            
ATOM   4355 2HD2 ASN   174     -23.550 -15.410  40.930  1.00  0.00            
ATOM   4356  C   ASN   174     -26.790 -14.630  36.140  1.00  0.00            
ATOM   4357  O   ASN   174     -27.780 -13.940  36.370  1.00  0.00            
ATOM   4358  N   GLY   175     -26.240 -14.710  34.930  1.00  0.00            
ATOM   4359  HN  GLY   175     -25.510 -15.390  34.800  1.00  0.00            
ATOM   4360  CA  GLY   175     -26.610 -13.880  33.790  1.00  0.00            
ATOM   4361  HA1 GLY   175     -25.790 -13.570  33.320  1.00  0.00            
ATOM   4362  HA2 GLY   175     -27.130 -13.080  34.120  1.00  0.00            
ATOM   4363  C   GLY   175     -27.460 -14.660  32.830  1.00  0.00            
ATOM   4364  O   GLY   175     -27.470 -14.310  31.610  1.00  0.00            
ATOM   4365  N   LYS   176     -28.160 -15.690  33.240  1.00  0.00            
ATOM   4366  HN  LYS   176     -28.260 -15.850  34.220  1.00  0.00            
ATOM   4367  CA  LYS   176     -28.800 -16.620  32.290  1.00  0.00            
ATOM   4368  HA  LYS   176     -28.060 -16.980  31.720  1.00  0.00            
ATOM   4369  CB  LYS   176     -29.440 -17.800  33.020  1.00  0.00            
ATOM   4370  HB1 LYS   176     -29.860 -18.400  32.330  1.00  0.00            
ATOM   4371  HB2 LYS   176     -28.710 -18.300  33.490  1.00  0.00            
ATOM   4372  CG  LYS   176     -30.500 -17.480  34.040  1.00  0.00            
ATOM   4373  HG1 LYS   176     -31.250 -16.980  33.600  1.00  0.00            
ATOM   4374  HG2 LYS   176     -30.100 -16.920  34.770  1.00  0.00            
ATOM   4375  CD  LYS   176     -31.020 -18.770  34.620  1.00  0.00            
ATOM   4376  HD1 LYS   176     -30.250 -19.370  34.820  1.00  0.00            
ATOM   4377  HD2 LYS   176     -31.620 -19.210  33.950  1.00  0.00            
ATOM   4378  CE  LYS   176     -31.810 -18.560  35.880  1.00  0.00            
ATOM   4379  HE1 LYS   176     -32.190 -19.430  36.190  1.00  0.00            
ATOM   4380  HE2 LYS   176     -32.550 -17.910  35.710  1.00  0.00            
ATOM   4381  NZ  LYS   176     -30.920 -18.030  36.950  1.00  0.00            
ATOM   4382  HZ1 LYS   176     -30.180 -18.670  37.120  1.00  0.00            
ATOM   4383  HZ2 LYS   176     -30.540 -17.150  36.660  1.00  0.00            
ATOM   4384  HZ3 LYS   176     -31.460 -17.890  37.790  1.00  0.00            
ATOM   4385  C   LYS   176     -29.790 -15.900  31.360  1.00  0.00            
ATOM   4386  O   LYS   176     -29.940 -16.330  30.200  1.00  0.00            
ATOM   4387  N   ASP   177     -30.460 -14.860  31.810  1.00  0.00            
ATOM   4388  HN  ASP   177     -30.250 -14.510  32.720  1.00  0.00            
ATOM   4389  CA  ASP   177     -31.500 -14.200  30.990  1.00  0.00            
ATOM   4390  HA  ASP   177     -32.070 -14.940  30.630  1.00  0.00            
ATOM   4391  CB  ASP   177     -32.310 -13.210  31.840  1.00  0.00            
ATOM   4392  HB1 ASP   177     -31.680 -12.530  32.220  1.00  0.00            
ATOM   4393  HB2 ASP   177     -32.980 -12.760  31.260  1.00  0.00            
ATOM   4394  CG  ASP   177     -33.050 -13.830  33.000  1.00  0.00            
ATOM   4395  OD1 ASP   177     -33.080 -15.080  33.150  1.00  0.00            
ATOM   4396  OD2 ASP   177     -33.640 -13.020  33.770  1.00  0.00            
ATOM   4397  C   ASP   177     -30.870 -13.450  29.840  1.00  0.00            
ATOM   4398  O   ASP   177     -31.660 -13.130  28.880  1.00  0.00            
ATOM   4399  N   THR   178     -29.590 -13.130  29.820  1.00  0.00            
ATOM   4400  HN  THR   178     -29.040 -13.330  30.640  1.00  0.00            
ATOM   4401  CA  THR   178     -28.920 -12.510  28.670  1.00  0.00            
ATOM   4402  HA  THR   178     -29.630 -12.370  27.980  1.00  0.00            
ATOM   4403  CB  THR   178     -28.290 -11.180  29.090  1.00  0.00            
ATOM   4404  HB  THR   178     -27.800 -10.820  28.290  1.00  0.00            
ATOM   4405  OG1 THR   178     -27.370 -11.390  30.160  1.00  0.00            
ATOM   4406  HG1 THR   178     -26.960 -10.520  30.430  1.00  0.00            
ATOM   4407  CG2 THR   178     -29.290 -10.130  29.550  1.00  0.00            
ATOM   4408 1HG2 THR   178     -28.810  -9.290  29.800  1.00  0.00            
ATOM   4409 2HG2 THR   178     -29.930  -9.930  28.810  1.00  0.00            
ATOM   4410 3HG2 THR   178     -29.790 -10.470  30.340  1.00  0.00            
ATOM   4411  C   THR   178     -27.870 -13.420  28.100  1.00  0.00            
ATOM   4412  O   THR   178     -27.820 -13.640  26.910  1.00  0.00            
ATOM   4413  N   LEU   179     -26.950 -13.900  28.910  1.00  0.00            
ATOM   4414  HN  LEU   179     -27.030 -13.760  29.900  1.00  0.00            
ATOM   4415  CA  LEU   179     -25.790 -14.660  28.390  1.00  0.00            
ATOM   4416  HA  LEU   179     -25.350 -14.090  27.700  1.00  0.00            
ATOM   4417  CB  LEU   179     -24.800 -14.920  29.520  1.00  0.00            
ATOM   4418  HB1 LEU   179     -25.300 -15.380  30.260  1.00  0.00            
ATOM   4419  HB2 LEU   179     -24.090 -15.540  29.170  1.00  0.00            
ATOM   4420  CG  LEU   179     -24.130 -13.680  30.080  1.00  0.00            
ATOM   4421  HG  LEU   179     -24.890 -13.110  30.400  1.00  0.00            
ATOM   4422  CD1 LEU   179     -23.190 -14.030  31.240  1.00  0.00            
ATOM   4423 1HD1 LEU   179     -22.760 -13.200  31.590  1.00  0.00            
ATOM   4424 2HD1 LEU   179     -23.710 -14.470  31.970  1.00  0.00            
ATOM   4425 3HD1 LEU   179     -22.480 -14.660  30.920  1.00  0.00            
ATOM   4426  CD2 LEU   179     -23.330 -12.890  29.020  1.00  0.00            
ATOM   4427 1HD2 LEU   179     -22.910 -12.090  29.450  1.00  0.00            
ATOM   4428 2HD2 LEU   179     -22.610 -13.480  28.640  1.00  0.00            
ATOM   4429 3HD2 LEU   179     -23.940 -12.600  28.290  1.00  0.00            
ATOM   4430  C   LEU   179     -26.220 -15.950  27.740  1.00  0.00            
ATOM   4431  O   LEU   179     -25.550 -16.400  26.800  1.00  0.00            
ATOM   4432  N   GLU   180     -27.280 -16.580  28.260  1.00  0.00            
ATOM   4433  HN  GLU   180     -27.730 -16.180  29.070  1.00  0.00            
ATOM   4434  CA  GLU   180     -27.820 -17.820  27.690  1.00  0.00            
ATOM   4435  HA  GLU   180     -27.090 -18.190  27.120  1.00  0.00            
ATOM   4436  CB  GLU   180     -28.140 -18.820  28.790  1.00  0.00            
ATOM   4437  HB1 GLU   180     -28.790 -18.410  29.430  1.00  0.00            
ATOM   4438  HB2 GLU   180     -28.550 -19.630  28.380  1.00  0.00            
ATOM   4439  CG  GLU   180     -26.880 -19.240  29.560  1.00  0.00            
ATOM   4440  HG1 GLU   180     -26.490 -18.430  30.000  1.00  0.00            
ATOM   4441  HG2 GLU   180     -26.220 -19.610  28.910  1.00  0.00            
ATOM   4442  CD  GLU   180     -27.130 -20.290  30.640  1.00  0.00            
ATOM   4443  OE1 GLU   180     -28.330 -20.490  31.020  1.00  0.00            
ATOM   4444  OE2 GLU   180     -26.140 -20.910  31.080  1.00  0.00            
ATOM   4445  C   GLU   180     -29.000 -17.580  26.770  1.00  0.00            
ATOM   4446  O   GLU   180     -29.710 -18.560  26.420  1.00  0.00            
ATOM   4447  N   ARG   181     -29.270 -16.360  26.400  1.00  0.00            
ATOM   4448  HN  ARG   181     -28.730 -15.610  26.770  1.00  0.00            
ATOM   4449  CA  ARG   181     -30.350 -16.080  25.450  1.00  0.00            
ATOM   4450  HA  ARG   181     -30.930 -16.880  25.340  1.00  0.00            
ATOM   4451  CB  ARG   181     -31.170 -14.930  26.010  1.00  0.00            
ATOM   4452  HB1 ARG   181     -31.450 -15.160  26.940  1.00  0.00            
ATOM   4453  HB2 ARG   181     -30.610 -14.110  26.020  1.00  0.00            
ATOM   4454  CG  ARG   181     -32.410 -14.670  25.170  1.00  0.00            
ATOM   4455  HG1 ARG   181     -33.050 -15.440  25.260  1.00  0.00            
ATOM   4456  HG2 ARG   181     -32.160 -14.570  24.210  1.00  0.00            
ATOM   4457  CD  ARG   181     -33.070 -13.410  25.640  1.00  0.00            
ATOM   4458  HD1 ARG   181     -33.030 -13.370  26.640  1.00  0.00            
ATOM   4459  HD2 ARG   181     -34.030 -13.400  25.350  1.00  0.00            
ATOM   4460  NE  ARG   181     -32.400 -12.240  25.100  1.00  0.00            
ATOM   4461  HE  ARG   181     -32.150 -12.270  24.130  1.00  0.00            
ATOM   4462  CZ  ARG   181     -32.090 -11.150  25.770  1.00  0.00            
ATOM   4463  NH1 ARG   181     -32.170 -11.090  27.080  1.00  0.00            
ATOM   4464 1HH1 ARG   181     -31.910 -10.250  27.560  1.00  0.00            
ATOM   4465 2HH1 ARG   181     -32.500 -11.880  27.600  1.00  0.00            
ATOM   4466  NH2 ARG   181     -31.660 -10.100  25.110  1.00  0.00            
ATOM   4467 1HH2 ARG   181     -31.400  -9.280  25.610  1.00  0.00            
ATOM   4468 2HH2 ARG   181     -31.590 -10.130  24.120  1.00  0.00            
ATOM   4469  C   ARG   181     -29.730 -15.770  24.090  1.00  0.00            
ATOM   4470  O   ARG   181     -28.960 -14.800  23.980  1.00  0.00            
ATOM   4471  N   ALA   182     -30.120 -16.500  23.080  1.00  0.00            
ATOM   4472  HN  ALA   182     -30.710 -17.290  23.260  1.00  0.00            
ATOM   4473  CA  ALA   182     -29.730 -16.240  21.680  1.00  0.00            
ATOM   4474  HA  ALA   182     -28.860 -15.740  21.660  1.00  0.00            
ATOM   4475  CB  ALA   182     -29.470 -17.510  20.960  1.00  0.00            
ATOM   4476  HB1 ALA   182     -29.210 -17.310  20.010  1.00  0.00            
ATOM   4477  HB2 ALA   182     -28.740 -18.010  21.410  1.00  0.00            
ATOM   4478  HB3 ALA   182     -30.310 -18.060  20.960  1.00  0.00            
ATOM   4479  C   ALA   182     -30.860 -15.430  21.040  1.00  0.00            
ATOM   4480  O   ALA   182     -32.030 -15.880  21.050  1.00  0.00            
ATOM   4481  N   ASP   183     -30.560 -14.280  20.520  1.00  0.00            
ATOM   4482  HN  ASP   183     -29.610 -13.960  20.600  1.00  0.00            
ATOM   4483  CA  ASP   183     -31.510 -13.420  19.800  1.00  0.00            
ATOM   4484  HA  ASP   183     -32.430 -13.680  20.100  1.00  0.00            
ATOM   4485  CB  ASP   183     -31.290 -11.970  20.170  1.00  0.00            
ATOM   4486  HB1 ASP   183     -30.380 -11.700  19.870  1.00  0.00            
ATOM   4487  HB2 ASP   183     -31.980 -11.420  19.690  1.00  0.00            
ATOM   4488  CG  ASP   183     -31.430 -11.740  21.680  1.00  0.00            
ATOM   4489  OD1 ASP   183     -32.340 -12.350  22.270  1.00  0.00            
ATOM   4490  OD2 ASP   183     -30.630 -10.960  22.220  1.00  0.00            
ATOM   4491  C   ASP   183     -31.350 -13.640  18.310  1.00  0.00            
ATOM   4492  O   ASP   183     -30.240 -13.470  17.770  1.00  0.00            
ATOM   4493  N   PRO   184     -32.410 -14.070  17.620  1.00  0.00            
ATOM   4494  CD  PRO   184     -33.800 -14.260  18.110  1.00  0.00            
ATOM   4495  HD1 PRO   184     -34.090 -13.480  18.670  1.00  0.00            
ATOM   4496  HD2 PRO   184     -33.870 -15.100  18.660  1.00  0.00            
ATOM   4497  CA  PRO   184     -32.290 -14.350  16.210  1.00  0.00            
ATOM   4498  HA  PRO   184     -31.460 -14.890  16.040  1.00  0.00            
ATOM   4499  CB  PRO   184     -33.650 -15.030  15.880  1.00  0.00            
ATOM   4500  HB1 PRO   184     -33.920 -14.850  14.930  1.00  0.00            
ATOM   4501  HB2 PRO   184     -33.610 -16.010  16.040  1.00  0.00            
ATOM   4502  CG  PRO   184     -34.600 -14.360  16.840  1.00  0.00            
ATOM   4503  HG1 PRO   184     -35.410 -14.920  16.980  1.00  0.00            
ATOM   4504  HG2 PRO   184     -34.860 -13.460  16.510  1.00  0.00            
ATOM   4505  C   PRO   184     -32.160 -13.070  15.420  1.00  0.00            
ATOM   4506  O   PRO   184     -32.570 -12.020  15.750  1.00  0.00            
ATOM   4507  N   PRO   185     -31.590 -13.210  14.190  1.00  0.00            
ATOM   4508  CD  PRO   185     -31.000 -14.390  13.620  1.00  0.00            
ATOM   4509  HD1 PRO   185     -31.600 -15.170  13.760  1.00  0.00            
ATOM   4510  HD2 PRO   185     -30.120 -14.560  14.060  1.00  0.00            
ATOM   4511  CA  PRO   185     -31.530 -12.080  13.270  1.00  0.00            
ATOM   4512  HA  PRO   185     -31.170 -11.300  13.780  1.00  0.00            
ATOM   4513  CB  PRO   185     -30.650 -12.560  12.110  1.00  0.00            
ATOM   4514  HB1 PRO   185     -30.950 -12.180  11.240  1.00  0.00            
ATOM   4515  HB2 PRO   185     -29.690 -12.330  12.260  1.00  0.00            
ATOM   4516  CG  PRO   185     -30.850 -14.030  12.140  1.00  0.00            
ATOM   4517  HG1 PRO   185     -30.060 -14.490  11.730  1.00  0.00            
ATOM   4518  HG2 PRO   185     -31.680 -14.270  11.620  1.00  0.00            
ATOM   4519  C   PRO   185     -32.900 -11.680  12.720  1.00  0.00            
ATOM   4520  O   PRO   185     -33.730 -12.610  12.500  1.00  0.00            
ATOM   4521  N   LYS   186     -33.170 -10.430  12.610  1.00  0.00            
ATOM   4522  HN  LYS   186     -32.590  -9.790  13.110  1.00  0.00            
ATOM   4523  CA  LYS   186     -34.260  -9.880  11.790  1.00  0.00            
ATOM   4524  HA  LYS   186     -35.050 -10.490  11.830  1.00  0.00            
ATOM   4525  CB  LYS   186     -34.700  -8.540  12.330  1.00  0.00            
ATOM   4526  HB1 LYS   186     -33.940  -7.900  12.200  1.00  0.00            
ATOM   4527  HB2 LYS   186     -35.480  -8.230  11.790  1.00  0.00            
ATOM   4528  CG  LYS   186     -35.100  -8.530  13.800  1.00  0.00            
ATOM   4529  HG1 LYS   186     -34.320  -8.850  14.350  1.00  0.00            
ATOM   4530  HG2 LYS   186     -35.870  -9.150  13.930  1.00  0.00            
ATOM   4531  CD  LYS   186     -35.500  -7.150  14.320  1.00  0.00            
ATOM   4532  HD1 LYS   186     -36.260  -6.810  13.760  1.00  0.00            
ATOM   4533  HD2 LYS   186     -34.720  -6.530  14.220  1.00  0.00            
ATOM   4534  CE  LYS   186     -35.930  -7.120  15.760  1.00  0.00            
ATOM   4535  HE1 LYS   186     -36.550  -7.890  15.940  1.00  0.00            
ATOM   4536  HE2 LYS   186     -36.400  -6.260  15.960  1.00  0.00            
ATOM   4537  NZ  LYS   186     -34.740  -7.240  16.620  1.00  0.00            
ATOM   4538  HZ1 LYS   186     -34.270  -8.100  16.420  1.00  0.00            
ATOM   4539  HZ2 LYS   186     -34.130  -6.480  16.450  1.00  0.00            
ATOM   4540  HZ3 LYS   186     -35.030  -7.230  17.580  1.00  0.00            
ATOM   4541  C   LYS   186     -33.690  -9.740  10.390  1.00  0.00            
ATOM   4542  O   LYS   186     -32.590  -9.160  10.230  1.00  0.00            
ATOM   4543  N   THR   187     -34.400 -10.200   9.370  1.00  0.00            
ATOM   4544  HN  THR   187     -35.350 -10.460   9.520  1.00  0.00            
ATOM   4545  CA  THR   187     -33.830 -10.340   8.010  1.00  0.00            
ATOM   4546  HA  THR   187     -32.940  -9.870   8.010  1.00  0.00            
ATOM   4547  CB  THR   187     -33.610 -11.800   7.690  1.00  0.00            
ATOM   4548  HB  THR   187     -33.270 -11.880   6.750  1.00  0.00            
ATOM   4549  OG1 THR   187     -34.860 -12.510   7.750  1.00  0.00            
ATOM   4550  HG1 THR   187     -34.710 -13.480   7.540  1.00  0.00            
ATOM   4551  CG2 THR   187     -32.600 -12.460   8.590  1.00  0.00            
ATOM   4552 1HG2 THR   187     -32.500 -13.420   8.330  1.00  0.00            
ATOM   4553 2HG2 THR   187     -31.720 -12.000   8.490  1.00  0.00            
ATOM   4554 3HG2 THR   187     -32.910 -12.400   9.540  1.00  0.00            
ATOM   4555  C   THR   187     -34.710  -9.670   6.970  1.00  0.00            
ATOM   4556  O   THR   187     -35.960  -9.570   7.160  1.00  0.00            
ATOM   4557  N   HIS   188     -34.080  -9.140   5.920  1.00  0.00            
ATOM   4558  HN  HIS   188     -33.090  -9.060   5.950  1.00  0.00            
ATOM   4559  CA  HIS   188     -34.800  -8.670   4.720  1.00  0.00            
ATOM   4560  HA  HIS   188     -35.550  -9.280   4.490  1.00  0.00            
ATOM   4561  CB  HIS   188     -35.420  -7.300   4.980  1.00  0.00            
ATOM   4562  HB1 HIS   188     -36.030  -7.090   4.220  1.00  0.00            
ATOM   4563  HB2 HIS   188     -35.960  -7.370   5.820  1.00  0.00            
ATOM   4564  ND1 HIS   188     -33.780  -5.900   6.310  1.00  0.00            
ATOM   4565  CG  HIS   188     -34.510  -6.140   5.140  1.00  0.00            
ATOM   4566  CE1 HIS   188     -33.080  -4.790   6.190  1.00  0.00            
ATOM   4567  HE1 HIS   188     -32.470  -4.410   6.890  1.00  0.00            
ATOM   4568  NE2 HIS   188     -33.330  -4.270   4.970  1.00  0.00            
ATOM   4569  HE2 HIS   188     -32.930  -3.430   4.600  1.00  0.00            
ATOM   4570  CD2 HIS   188     -34.210  -5.100   4.330  1.00  0.00            
ATOM   4571  HD2 HIS   188     -34.580  -4.960   3.410  1.00  0.00            
ATOM   4572  C   HIS   188     -33.800  -8.670   3.580  1.00  0.00            
ATOM   4573  O   HIS   188     -32.570  -8.700   3.760  1.00  0.00            
ATOM   4574  N   VAL   189     -34.350  -8.630   2.360  1.00  0.00            
ATOM   4575  HN  VAL   189     -35.350  -8.660   2.290  1.00  0.00            
ATOM   4576  CA  VAL   189     -33.560  -8.540   1.110  1.00  0.00            
ATOM   4577  HA  VAL   189     -32.580  -8.550   1.320  1.00  0.00            
ATOM   4578  CB  VAL   189     -33.840  -9.730   0.210  1.00  0.00            
ATOM   4579  HB  VAL   189     -34.820  -9.780   0.060  1.00  0.00            
ATOM   4580  CG1 VAL   189     -33.140  -9.550  -1.150  1.00  0.00            
ATOM   4581 1HG1 VAL   189     -33.340 -10.340  -1.730  1.00  0.00            
ATOM   4582 2HG1 VAL   189     -33.480  -8.720  -1.590  1.00  0.00            
ATOM   4583 3HG1 VAL   189     -32.150  -9.470  -1.010  1.00  0.00            
ATOM   4584  CG2 VAL   189     -33.460 -11.020   0.870  1.00  0.00            
ATOM   4585 1HG2 VAL   189     -33.660 -11.780   0.250  1.00  0.00            
ATOM   4586 2HG2 VAL   189     -32.490 -11.010   1.090  1.00  0.00            
ATOM   4587 3HG2 VAL   189     -33.990 -11.130   1.710  1.00  0.00            
ATOM   4588  C   VAL   189     -33.890  -7.230   0.470  1.00  0.00            
ATOM   4589  O   VAL   189     -35.100  -6.970   0.250  1.00  0.00            
ATOM   4590  N   THR   190     -32.910  -6.480   0.080  1.00  0.00            
ATOM   4591  HN  THR   190     -31.980  -6.770   0.320  1.00  0.00            
ATOM   4592  CA  THR   190     -33.060  -5.240  -0.690  1.00  0.00            
ATOM   4593  HA  THR   190     -34.040  -5.080  -0.690  1.00  0.00            
ATOM   4594  CB  THR   190     -32.380  -4.040  -0.040  1.00  0.00            
ATOM   4595  HB  THR   190     -32.480  -3.200  -0.570  1.00  0.00            
ATOM   4596  OG1 THR   190     -30.970  -4.300   0.000  1.00  0.00            
ATOM   4597  HG1 THR   190     -30.500  -3.530   0.430  1.00  0.00            
ATOM   4598  CG2 THR   190     -32.980  -3.750   1.320  1.00  0.00            
ATOM   4599 1HG2 THR   190     -32.520  -2.960   1.730  1.00  0.00            
ATOM   4600 2HG2 THR   190     -33.950  -3.550   1.220  1.00  0.00            
ATOM   4601 3HG2 THR   190     -32.860  -4.540   1.910  1.00  0.00            
ATOM   4602  C   THR   190     -32.500  -5.430  -2.110  1.00  0.00            
ATOM   4603  O   THR   190     -31.780  -6.390  -2.400  1.00  0.00            
ATOM   4604  N   HIS   191     -32.980  -4.570  -3.010  1.00  0.00            
ATOM   4605  HN  HIS   191     -33.550  -3.810  -2.670  1.00  0.00            
ATOM   4606  CA  HIS   191     -32.730  -4.650  -4.460  1.00  0.00            
ATOM   4607  HA  HIS   191     -32.000  -5.300  -4.650  1.00  0.00            
ATOM   4608  CB  HIS   191     -34.000  -5.150  -5.140  1.00  0.00            
ATOM   4609  HB1 HIS   191     -34.240  -6.040  -4.770  1.00  0.00            
ATOM   4610  HB2 HIS   191     -34.740  -4.500  -4.960  1.00  0.00            
ATOM   4611  ND1 HIS   191     -34.100  -4.230  -7.490  1.00  0.00            
ATOM   4612  CG  HIS   191     -33.850  -5.280  -6.630  1.00  0.00            
ATOM   4613  CE1 HIS   191     -33.910  -4.640  -8.760  1.00  0.00            
ATOM   4614  HE1 HIS   191     -34.010  -4.080  -9.580  1.00  0.00            
ATOM   4615  NE2 HIS   191     -33.550  -5.950  -8.720  1.00  0.00            
ATOM   4616  HE2 HIS   191     -33.370  -6.530  -9.510  1.00  0.00            
ATOM   4617  CD2 HIS   191     -33.490  -6.330  -7.400  1.00  0.00            
ATOM   4618  HD2 HIS   191     -33.220  -7.240  -7.070  1.00  0.00            
ATOM   4619  C   HIS   191     -32.330  -3.270  -4.960  1.00  0.00            
ATOM   4620  O   HIS   191     -33.110  -2.340  -4.690  1.00  0.00            
ATOM   4621  N   HIS   192     -31.200  -3.120  -5.620  1.00  0.00            
ATOM   4622  HN  HIS   192     -30.600  -3.900  -5.740  1.00  0.00            
ATOM   4623  CA  HIS   192     -30.810  -1.810  -6.180  1.00  0.00            
ATOM   4624  HA  HIS   192     -31.600  -1.200  -6.230  1.00  0.00            
ATOM   4625  CB  HIS   192     -29.760  -1.150  -5.280  1.00  0.00            
ATOM   4626  HB1 HIS   192     -28.960  -1.750  -5.240  1.00  0.00            
ATOM   4627  HB2 HIS   192     -29.490  -0.270  -5.680  1.00  0.00            
ATOM   4628  ND1 HIS   192     -31.370  -0.200  -3.590  1.00  0.00            
ATOM   4629  CG  HIS   192     -30.210  -0.900  -3.880  1.00  0.00            
ATOM   4630  CE1 HIS   192     -31.520  -0.120  -2.280  1.00  0.00            
ATOM   4631  HE1 HIS   192     -32.280   0.320  -1.800  1.00  0.00            
ATOM   4632  NE2 HIS   192     -30.470  -0.750  -1.700  1.00  0.00            
ATOM   4633  HE2 HIS   192     -30.320  -0.840  -0.720  1.00  0.00            
ATOM   4634  CD2 HIS   192     -29.650  -1.220  -2.690  1.00  0.00            
ATOM   4635  HD2 HIS   192     -28.790  -1.720  -2.560  1.00  0.00            
ATOM   4636  C   HIS   192     -30.280  -2.060  -7.590  1.00  0.00            
ATOM   4637  O   HIS   192     -29.200  -2.600  -7.700  1.00  0.00            
ATOM   4638  N   PRO   193     -30.920  -1.550  -8.660  1.00  0.00            
ATOM   4639  CD  PRO   193     -32.300  -1.060  -8.700  1.00  0.00            
ATOM   4640  HD1 PRO   193     -32.370  -0.180  -8.230  1.00  0.00            
ATOM   4641  HD2 PRO   193     -32.920  -1.720  -8.270  1.00  0.00            
ATOM   4642  CA  PRO   193     -30.270  -1.540  -9.970  1.00  0.00            
ATOM   4643  HA  PRO   193     -30.070  -2.490 -10.240  1.00  0.00            
ATOM   4644  CB  PRO   193     -31.260  -0.820 -10.900  1.00  0.00            
ATOM   4645  HB1 PRO   193     -31.000   0.140 -11.030  1.00  0.00            
ATOM   4646  HB2 PRO   193     -31.310  -1.270 -11.790  1.00  0.00            
ATOM   4647  CG  PRO   193     -32.590  -0.920 -10.190  1.00  0.00            
ATOM   4648  HG1 PRO   193     -33.100  -1.720 -10.520  1.00  0.00            
ATOM   4649  HG2 PRO   193     -33.130  -0.090 -10.360  1.00  0.00            
ATOM   4650  C   PRO   193     -28.920  -0.820  -9.930  1.00  0.00            
ATOM   4651  O   PRO   193     -28.740   0.180  -9.210  1.00  0.00            
ATOM   4652  N   ILE   194     -27.920  -1.370 -10.580  1.00  0.00            
ATOM   4653  HN  ILE   194     -28.050  -2.280 -10.950  1.00  0.00            
ATOM   4654  CA  ILE   194     -26.610  -0.710 -10.800  1.00  0.00            
ATOM   4655  HA  ILE   194     -26.570   0.090 -10.200  1.00  0.00            
ATOM   4656  CB  ILE   194     -25.430  -1.590 -10.370  1.00  0.00            
ATOM   4657  HB  ILE   194     -24.600  -1.040 -10.500  1.00  0.00            
ATOM   4658  CG2 ILE   194     -25.540  -1.970  -8.900  1.00  0.00            
ATOM   4659 1HG2 ILE   194     -24.760  -2.540  -8.650  1.00  0.00            
ATOM   4660 2HG2 ILE   194     -25.540  -1.130  -8.350  1.00  0.00            
ATOM   4661 3HG2 ILE   194     -26.390  -2.470  -8.750  1.00  0.00            
ATOM   4662  CG1 ILE   194     -25.250  -2.820 -11.250  1.00  0.00            
ATOM   4663 1HG1 ILE   194     -25.260  -2.540 -12.210  1.00  0.00            
ATOM   4664 2HG1 ILE   194     -26.020  -3.440 -11.080  1.00  0.00            
ATOM   4665  CD  ILE   194     -23.970  -3.560 -10.970  1.00  0.00            
ATOM   4666  HD1 ILE   194     -23.910  -4.360 -11.570  1.00  0.00            
ATOM   4667  HD2 ILE   194     -23.190  -2.950 -11.150  1.00  0.00            
ATOM   4668  HD3 ILE   194     -23.950  -3.850 -10.020  1.00  0.00            
ATOM   4669  C   ILE   194     -26.520  -0.230 -12.260  1.00  0.00            
ATOM   4670  O   ILE   194     -25.690   0.620 -12.530  1.00  0.00            
ATOM   4671  N   SER   195     -27.370  -0.760 -13.120  1.00  0.00            
ATOM   4672  HN  SER   195     -28.030  -1.420 -12.780  1.00  0.00            
ATOM   4673  CA  SER   195     -27.400  -0.430 -14.570  1.00  0.00            
ATOM   4674  HA  SER   195     -27.390   0.560 -14.700  1.00  0.00            
ATOM   4675  CB  SER   195     -26.170  -0.990 -15.260  1.00  0.00            
ATOM   4676  HB1 SER   195     -25.350  -0.760 -14.730  1.00  0.00            
ATOM   4677  HB2 SER   195     -26.090  -0.620 -16.180  1.00  0.00            
ATOM   4678  OG  SER   195     -26.250  -2.410 -15.360  1.00  0.00            
ATOM   4679  HG1 SER   195     -27.060  -2.670 -15.870  1.00  0.00            
ATOM   4680  C   SER   195     -28.680  -1.020 -15.130  1.00  0.00            
ATOM   4681  O   SER   195     -29.510  -1.640 -14.410  1.00  0.00            
ATOM   4682  N   ASP   196     -28.940  -0.870 -16.430  1.00  0.00            
ATOM   4683  HN  ASP   196     -28.340  -0.280 -16.970  1.00  0.00            
ATOM   4684  CA  ASP   196     -30.070  -1.530 -17.090  1.00  0.00            
ATOM   4685  HA  ASP   196     -30.890  -1.250 -16.570  1.00  0.00            
ATOM   4686  CB  ASP   196     -30.160  -1.080 -18.540  1.00  0.00            
ATOM   4687  HB1 ASP   196     -29.240  -1.110 -18.930  1.00  0.00            
ATOM   4688  HB2 ASP   196     -30.750  -1.720 -19.030  1.00  0.00            
ATOM   4689  CG  ASP   196     -30.710   0.320 -18.760  1.00  0.00            
ATOM   4690  OD1 ASP   196     -31.220   0.960 -17.810  1.00  0.00            
ATOM   4691  OD2 ASP   196     -30.710   0.700 -19.940  1.00  0.00            
ATOM   4692  C   ASP   196     -29.950  -3.060 -17.030  1.00  0.00            
ATOM   4693  O   ASP   196     -30.950  -3.720 -17.270  1.00  0.00            
ATOM   4694  N   HIS   197     -28.710  -3.530 -16.960  1.00  0.00            
ATOM   4695  HN  HIS   197     -27.960  -2.900 -16.780  1.00  0.00            
ATOM   4696  CA  HIS   197     -28.420  -4.980 -17.140  1.00  0.00            
ATOM   4697  HA  HIS   197     -29.220  -5.340 -17.620  1.00  0.00            
ATOM   4698  CB  HIS   197     -27.180  -5.190 -18.030  1.00  0.00            
ATOM   4699  HB1 HIS   197     -26.440  -4.610 -17.710  1.00  0.00            
ATOM   4700  HB2 HIS   197     -26.900  -6.150 -18.000  1.00  0.00            
ATOM   4701  ND1 HIS   197     -26.490  -4.420 -20.350  1.00  0.00            
ATOM   4702  CG  HIS   197     -27.470  -4.840 -19.460  1.00  0.00            
ATOM   4703  CE1 HIS   197     -27.020  -4.180 -21.520  1.00  0.00            
ATOM   4704  HE1 HIS   197     -26.530  -3.870 -22.340  1.00  0.00            
ATOM   4705  NE2 HIS   197     -28.350  -4.410 -21.430  1.00  0.00            
ATOM   4706  HE2 HIS   197     -29.010  -4.300 -22.170  1.00  0.00            
ATOM   4707  CD2 HIS   197     -28.640  -4.810 -20.150  1.00  0.00            
ATOM   4708  HD2 HIS   197     -29.540  -5.030 -19.790  1.00  0.00            
ATOM   4709  C   HIS   197     -28.310  -5.730 -15.800  1.00  0.00            
ATOM   4710  O   HIS   197     -28.450  -6.980 -15.840  1.00  0.00            
ATOM   4711  N   GLU   198     -28.050  -5.070 -14.680  1.00  0.00            
ATOM   4712  HN  GLU   198     -28.110  -4.070 -14.690  1.00  0.00            
ATOM   4713  CA  GLU   198     -27.660  -5.770 -13.420  1.00  0.00            
ATOM   4714  HA  GLU   198     -28.020  -6.700 -13.480  1.00  0.00            
ATOM   4715  CB  GLU   198     -26.160  -5.820 -13.240  1.00  0.00            
ATOM   4716  HB1 GLU   198     -25.800  -4.900 -13.360  1.00  0.00            
ATOM   4717  HB2 GLU   198     -25.970  -6.130 -12.310  1.00  0.00            
ATOM   4718  CG  GLU   198     -25.410  -6.740 -14.180  1.00  0.00            
ATOM   4719  HG1 GLU   198     -25.580  -6.430 -15.120  1.00  0.00            
ATOM   4720  HG2 GLU   198     -25.760  -7.670 -14.070  1.00  0.00            
ATOM   4721  CD  GLU   198     -23.910  -6.740 -13.930  1.00  0.00            
ATOM   4722  OE1 GLU   198     -23.360  -5.670 -13.640  1.00  0.00            
ATOM   4723  OE2 GLU   198     -23.350  -7.820 -13.920  1.00  0.00            
ATOM   4724  C   GLU   198     -28.240  -5.020 -12.240  1.00  0.00            
ATOM   4725  O   GLU   198     -28.420  -3.760 -12.280  1.00  0.00            
ATOM   4726  N   ALA   199     -28.480  -5.730 -11.150  1.00  0.00            
ATOM   4727  HN  ALA   199     -28.360  -6.730 -11.200  1.00  0.00            
ATOM   4728  CA  ALA   199     -28.880  -5.160  -9.850  1.00  0.00            
ATOM   4729  HA  ALA   199     -28.670  -4.190  -9.830  1.00  0.00            
ATOM   4730  CB  ALA   199     -30.350  -5.340  -9.710  1.00  0.00            
ATOM   4731  HB1 ALA   199     -30.650  -4.950  -8.840  1.00  0.00            
ATOM   4732  HB2 ALA   199     -30.810  -4.860 -10.460  1.00  0.00            
ATOM   4733  HB3 ALA   199     -30.570  -6.310  -9.740  1.00  0.00            
ATOM   4734  C   ALA   199     -28.160  -5.890  -8.730  1.00  0.00            
ATOM   4735  O   ALA   199     -27.770  -7.050  -8.840  1.00  0.00            
ATOM   4736  N   THR   200     -28.060  -5.180  -7.610  1.00  0.00            
ATOM   4737  HN  THR   200     -28.340  -4.220  -7.620  1.00  0.00            
ATOM   4738  CA  THR   200     -27.560  -5.760  -6.360  1.00  0.00            
ATOM   4739  HA  THR   200     -26.940  -6.510  -6.580  1.00  0.00            
ATOM   4740  CB  THR   200     -26.830  -4.690  -5.560  1.00  0.00            
ATOM   4741  HB  THR   200     -27.450  -3.940  -5.340  1.00  0.00            
ATOM   4742  OG1 THR   200     -25.800  -4.120  -6.360  1.00  0.00            
ATOM   4743  HG1 THR   200     -25.320  -3.420  -5.830  1.00  0.00            
ATOM   4744  CG2 THR   200     -26.250  -5.260  -4.290  1.00  0.00            
ATOM   4745 1HG2 THR   200     -25.780  -4.530  -3.790  1.00  0.00            
ATOM   4746 2HG2 THR   200     -26.990  -5.620  -3.720  1.00  0.00            
ATOM   4747 3HG2 THR   200     -25.610  -5.990  -4.510  1.00  0.00            
ATOM   4748  C   THR   200     -28.710  -6.300  -5.560  1.00  0.00            
ATOM   4749  O   THR   200     -29.690  -5.580  -5.320  1.00  0.00            
ATOM   4750  N   LEU   201     -28.580  -7.540  -5.110  1.00  0.00            
ATOM   4751  HN  LEU   201     -27.880  -8.130  -5.510  1.00  0.00            
ATOM   4752  CA  LEU   201     -29.430  -8.090  -4.040  1.00  0.00            
ATOM   4753  HA  LEU   201     -30.230  -7.500  -3.980  1.00  0.00            
ATOM   4754  CB  LEU   201     -29.890  -9.500  -4.330  1.00  0.00            
ATOM   4755  HB1 LEU   201     -29.080 -10.050  -4.520  1.00  0.00            
ATOM   4756  HB2 LEU   201     -30.350  -9.840  -3.510  1.00  0.00            
ATOM   4757  CG  LEU   201     -30.860  -9.650  -5.520  1.00  0.00            
ATOM   4758  HG  LEU   201     -30.430  -9.290  -6.340  1.00  0.00            
ATOM   4759  CD1 LEU   201     -31.180 -11.120  -5.730  1.00  0.00            
ATOM   4760 1HD1 LEU   201     -31.810 -11.210  -6.510  1.00  0.00            
ATOM   4761 2HD1 LEU   201     -30.340 -11.610  -5.930  1.00  0.00            
ATOM   4762 3HD1 LEU   201     -31.600 -11.490  -4.910  1.00  0.00            
ATOM   4763  CD2 LEU   201     -32.130  -8.860  -5.290  1.00  0.00            
ATOM   4764 1HD2 LEU   201     -32.740  -8.970  -6.070  1.00  0.00            
ATOM   4765 2HD2 LEU   201     -32.580  -9.180  -4.460  1.00  0.00            
ATOM   4766 3HD2 LEU   201     -31.900  -7.890  -5.190  1.00  0.00            
ATOM   4767  C   LEU   201     -28.590  -8.120  -2.770  1.00  0.00            
ATOM   4768  O   LEU   201     -27.520  -8.680  -2.760  1.00  0.00            
ATOM   4769  N   ARG   202     -29.140  -7.530  -1.710  1.00  0.00            
ATOM   4770  HN  ARG   202     -30.050  -7.120  -1.790  1.00  0.00            
ATOM   4771  CA  ARG   202     -28.430  -7.490  -0.400  1.00  0.00            
ATOM   4772  HA  ARG   202     -27.570  -8.000  -0.470  1.00  0.00            
ATOM   4773  CB  ARG   202     -28.080  -6.060  -0.040  1.00  0.00            
ATOM   4774  HB1 ARG   202     -27.560  -5.670  -0.800  1.00  0.00            
ATOM   4775  HB2 ARG   202     -28.930  -5.550   0.090  1.00  0.00            
ATOM   4776  CG  ARG   202     -27.240  -5.950   1.240  1.00  0.00            
ATOM   4777  HG1 ARG   202     -26.460  -6.580   1.160  1.00  0.00            
ATOM   4778  HG2 ARG   202     -27.810  -6.230   2.010  1.00  0.00            
ATOM   4779  CD  ARG   202     -26.690  -4.560   1.550  1.00  0.00            
ATOM   4780  HD1 ARG   202     -26.340  -4.520   2.480  1.00  0.00            
ATOM   4781  HD2 ARG   202     -27.410  -3.870   1.430  1.00  0.00            
ATOM   4782  NE  ARG   202     -25.600  -4.260   0.620  1.00  0.00            
ATOM   4783  HE  ARG   202     -24.730  -4.720   0.790  1.00  0.00            
ATOM   4784  CZ  ARG   202     -25.650  -3.460  -0.430  1.00  0.00            
ATOM   4785  NH1 ARG   202     -26.760  -2.790  -0.680  1.00  0.00            
ATOM   4786 1HH1 ARG   202     -26.820  -2.210  -1.490  1.00  0.00            
ATOM   4787 2HH1 ARG   202     -27.550  -2.880  -0.070  1.00  0.00            
ATOM   4788  NH2 ARG   202     -24.610  -3.350  -1.250  1.00  0.00            
ATOM   4789 1HH2 ARG   202     -24.670  -2.760  -2.060  1.00  0.00            
ATOM   4790 2HH2 ARG   202     -23.770  -3.850  -1.050  1.00  0.00            
ATOM   4791  C   ARG   202     -29.300  -8.140   0.660  1.00  0.00            
ATOM   4792  O   ARG   202     -30.460  -7.750   0.880  1.00  0.00            
ATOM   4793  N   CYS   203     -28.750  -9.150   1.290  1.00  0.00            
ATOM   4794  HN  CYS   203     -27.830  -9.440   1.040  1.00  0.00            
ATOM   4795  CA  CYS   203     -29.450  -9.890   2.360  1.00  0.00            
ATOM   4796  HA  CYS   203     -30.430  -9.710   2.280  1.00  0.00            
ATOM   4797  CB  CYS   203     -29.170 -11.360   2.190  1.00  0.00            
ATOM   4798  HB1 CYS   203     -28.180 -11.450   2.350  1.00  0.00            
ATOM   4799  HB2 CYS   203     -29.360 -11.550   1.230  1.00  0.00            
ATOM   4800  SG  CYS   203     -30.140 -12.370   3.300  1.00  0.00            
ATOM   4801  C   CYS   203     -28.910  -9.420   3.710  1.00  0.00            
ATOM   4802  O   CYS   203     -27.720  -9.460   3.910  1.00  0.00            
ATOM   4803  N   TRP   204     -29.800  -8.940   4.510  1.00  0.00            
ATOM   4804  HN  TRP   204     -30.750  -9.000   4.230  1.00  0.00            
ATOM   4805  CA  TRP   204     -29.520  -8.300   5.830  1.00  0.00            
ATOM   4806  HA  TRP   204     -28.540  -8.090   5.870  1.00  0.00            
ATOM   4807  CB  TRP   204     -30.370  -7.050   5.940  1.00  0.00            
ATOM   4808  HB1 TRP   204     -31.300  -7.270   5.650  1.00  0.00            
ATOM   4809  HB2 TRP   204     -30.380  -6.760   6.900  1.00  0.00            
ATOM   4810  CG  TRP   204     -29.910  -5.910   5.130  1.00  0.00            
ATOM   4811  CD1 TRP   204     -30.210  -5.540   3.850  1.00  0.00            
ATOM   4812  HD1 TRP   204     -30.820  -6.030   3.230  1.00  0.00            
ATOM   4813  NE1 TRP   204     -29.530  -4.380   3.570  1.00  0.00            
ATOM   4814  HE1 TRP   204     -29.590  -3.880   2.710  1.00  0.00            
ATOM   4815  CE2 TRP   204     -28.760  -4.000   4.640  1.00  0.00            
ATOM   4816  CD2 TRP   204     -28.970  -4.950   5.640  1.00  0.00            
ATOM   4817  CE3 TRP   204     -28.290  -4.850   6.850  1.00  0.00            
ATOM   4818  HE3 TRP   204     -28.410  -5.540   7.570  1.00  0.00            
ATOM   4819  CZ3 TRP   204     -27.460  -3.770   7.060  1.00  0.00            
ATOM   4820  HZ3 TRP   204     -26.970  -3.680   7.920  1.00  0.00            
ATOM   4821  CZ2 TRP   204     -27.910  -2.890   4.850  1.00  0.00            
ATOM   4822  HZ2 TRP   204     -27.770  -2.200   4.150  1.00  0.00            
ATOM   4823  CH2 TRP   204     -27.280  -2.820   6.070  1.00  0.00            
ATOM   4824  HH2 TRP   204     -26.670  -2.040   6.250  1.00  0.00            
ATOM   4825  C   TRP   204     -29.850  -9.240   6.950  1.00  0.00            
ATOM   4826  O   TRP   204     -30.970  -9.830   6.980  1.00  0.00            
ATOM   4827  N   ALA   205     -29.040  -9.200   8.010  1.00  0.00            
ATOM   4828  HN  ALA   205     -28.180  -8.700   7.900  1.00  0.00            
ATOM   4829  CA  ALA   205     -29.290  -9.830   9.330  1.00  0.00            
ATOM   4830  HA  ALA   205     -30.230 -10.190   9.400  1.00  0.00            
ATOM   4831  CB  ALA   205     -28.460 -11.010   9.520  1.00  0.00            
ATOM   4832  HB1 ALA   205     -28.650 -11.410  10.420  1.00  0.00            
ATOM   4833  HB2 ALA   205     -28.660 -11.680   8.810  1.00  0.00            
ATOM   4834  HB3 ALA   205     -27.500 -10.750   9.470  1.00  0.00            
ATOM   4835  C   ALA   205     -29.020  -8.760  10.380  1.00  0.00            
ATOM   4836  O   ALA   205     -27.880  -8.220  10.420  1.00  0.00            
ATOM   4837  N   LEU   206     -30.010  -8.410  11.200  1.00  0.00            
ATOM   4838  HN  LEU   206     -30.870  -8.910  11.140  1.00  0.00            
ATOM   4839  CA  LEU   206     -29.900  -7.330  12.170  1.00  0.00            
ATOM   4840  HA  LEU   206     -28.930  -7.060  12.190  1.00  0.00            
ATOM   4841  CB  LEU   206     -30.780  -6.150  11.780  1.00  0.00            
ATOM   4842  HB1 LEU   206     -31.720  -6.480  11.670  1.00  0.00            
ATOM   4843  HB2 LEU   206     -30.740  -5.470  12.510  1.00  0.00            
ATOM   4844  CG  LEU   206     -30.390  -5.470  10.490  1.00  0.00            
ATOM   4845  HG  LEU   206     -30.320  -6.140   9.750  1.00  0.00            
ATOM   4846  CD1 LEU   206     -31.450  -4.420  10.200  1.00  0.00            
ATOM   4847 1HD1 LEU   206     -31.220  -3.940   9.350  1.00  0.00            
ATOM   4848 2HD1 LEU   206     -32.340  -4.860  10.110  1.00  0.00            
ATOM   4849 3HD1 LEU   206     -31.480  -3.760  10.960  1.00  0.00            
ATOM   4850  CD2 LEU   206     -29.020  -4.830  10.590  1.00  0.00            
ATOM   4851 1HD2 LEU   206     -28.790  -4.390   9.720  1.00  0.00            
ATOM   4852 2HD2 LEU   206     -29.020  -4.150  11.320  1.00  0.00            
ATOM   4853 3HD2 LEU   206     -28.340  -5.540  10.790  1.00  0.00            
ATOM   4854  C   LEU   206     -30.370  -7.860  13.530  1.00  0.00            
ATOM   4855  O   LEU   206     -31.230  -8.730  13.620  1.00  0.00            
ATOM   4856  N   GLY   207     -29.780  -7.340  14.590  1.00  0.00            
ATOM   4857  HN  GLY   207     -28.940  -6.810  14.490  1.00  0.00            
ATOM   4858  CA  GLY   207     -30.350  -7.560  15.940  1.00  0.00            
ATOM   4859  HA1 GLY   207     -31.340  -7.470  15.880  1.00  0.00            
ATOM   4860  HA2 GLY   207     -29.990  -6.860  16.550  1.00  0.00            
ATOM   4861  C   GLY   207     -30.030  -8.910  16.510  1.00  0.00            
ATOM   4862  O   GLY   207     -30.710  -9.320  17.510  1.00  0.00            
ATOM   4863  N   PHE   208     -28.990  -9.620  16.090  1.00  0.00            
ATOM   4864  HN  PHE   208     -28.360  -9.220  15.430  1.00  0.00            
ATOM   4865  CA  PHE   208     -28.730 -10.990  16.570  1.00  0.00            
ATOM   4866  HA  PHE   208     -29.590 -11.280  16.980  1.00  0.00            
ATOM   4867  CB  PHE   208     -28.410 -11.950  15.410  1.00  0.00            
ATOM   4868  HB1 PHE   208     -28.180 -12.840  15.800  1.00  0.00            
ATOM   4869  HB2 PHE   208     -29.230 -12.030  14.840  1.00  0.00            
ATOM   4870  CG  PHE   208     -27.270 -11.560  14.500  1.00  0.00            
ATOM   4871  CD1 PHE   208     -27.500 -10.730  13.390  1.00  0.00            
ATOM   4872  HD1 PHE   208     -28.420 -10.390  13.190  1.00  0.00            
ATOM   4873  CE1 PHE   208     -26.440 -10.380  12.570  1.00  0.00            
ATOM   4874  HE1 PHE   208     -26.600  -9.780  11.790  1.00  0.00            
ATOM   4875  CZ  PHE   208     -25.200 -10.850  12.820  1.00  0.00            
ATOM   4876  HZ  PHE   208     -24.460 -10.620  12.190  1.00  0.00            
ATOM   4877  CD2 PHE   208     -25.990 -12.010  14.750  1.00  0.00            
ATOM   4878  HD2 PHE   208     -25.820 -12.610  15.530  1.00  0.00            
ATOM   4879  CE2 PHE   208     -24.950 -11.640  13.910  1.00  0.00            
ATOM   4880  HE2 PHE   208     -24.020 -11.950  14.100  1.00  0.00            
ATOM   4881  C   PHE   208     -27.640 -11.010  17.650  1.00  0.00            
ATOM   4882  O   PHE   208     -26.750 -10.180  17.700  1.00  0.00            
ATOM   4883  N   TYR   209     -27.700 -12.050  18.440  1.00  0.00            
ATOM   4884  HN  TYR   209     -28.450 -12.700  18.320  1.00  0.00            
ATOM   4885  CA  TYR   209     -26.710 -12.310  19.490  1.00  0.00            
ATOM   4886  HA  TYR   209     -25.830 -11.960  19.180  1.00  0.00            
ATOM   4887  CB  TYR   209     -27.040 -11.590  20.810  1.00  0.00            
ATOM   4888  HB1 TYR   209     -27.060 -10.600  20.650  1.00  0.00            
ATOM   4889  HB2 TYR   209     -27.930 -11.900  21.140  1.00  0.00            
ATOM   4890  CG  TYR   209     -26.020 -11.870  21.890  1.00  0.00            
ATOM   4891  CD1 TYR   209     -26.070 -13.040  22.640  1.00  0.00            
ATOM   4892  HD1 TYR   209     -26.860 -13.640  22.550  1.00  0.00            
ATOM   4893  CE1 TYR   209     -25.060 -13.390  23.530  1.00  0.00            
ATOM   4894  HE1 TYR   209     -25.100 -14.250  24.030  1.00  0.00            
ATOM   4895  CZ  TYR   209     -24.000 -12.550  23.710  1.00  0.00            
ATOM   4896  OH  TYR   209     -22.970 -12.820  24.620  1.00  0.00            
ATOM   4897  HH  TYR   209     -22.300 -12.080  24.600  1.00  0.00            
ATOM   4898  CD2 TYR   209     -24.930 -11.040  22.100  1.00  0.00            
ATOM   4899  HD2 TYR   209     -24.850 -10.200  21.560  1.00  0.00            
ATOM   4900  CE2 TYR   209     -23.940 -11.360  23.030  1.00  0.00            
ATOM   4901  HE2 TYR   209     -23.190 -10.720  23.210  1.00  0.00            
ATOM   4902  C   TYR   209     -26.720 -13.820  19.720  1.00  0.00            
ATOM   4903  O   TYR   209     -27.820 -14.380  19.870  1.00  0.00            
ATOM   4904  N   PRO   210     -25.600 -14.540  19.790  1.00  0.00            
ATOM   4905  CD  PRO   210     -25.630 -15.980  20.020  1.00  0.00            
ATOM   4906  HD1 PRO   210     -26.210 -16.430  19.340  1.00  0.00            
ATOM   4907  HD2 PRO   210     -25.980 -16.190  20.930  1.00  0.00            
ATOM   4908  CA  PRO   210     -24.220 -14.010  19.690  1.00  0.00            
ATOM   4909  HA  PRO   210     -24.090 -13.150  20.190  1.00  0.00            
ATOM   4910  CB  PRO   210     -23.390 -15.190  20.270  1.00  0.00            
ATOM   4911  HB1 PRO   210     -22.470 -15.230  19.880  1.00  0.00            
ATOM   4912  HB2 PRO   210     -23.330 -15.150  21.270  1.00  0.00            
ATOM   4913  CG  PRO   210     -24.160 -16.360  19.860  1.00  0.00            
ATOM   4914  HG1 PRO   210     -23.920 -17.140  20.440  1.00  0.00            
ATOM   4915  HG2 PRO   210     -23.950 -16.580  18.900  1.00  0.00            
ATOM   4916  C   PRO   210     -23.880 -13.650  18.250  1.00  0.00            
ATOM   4917  O   PRO   210     -24.700 -13.740  17.330  1.00  0.00            
ATOM   4918  N   ALA   211     -22.640 -13.210  18.060  1.00  0.00            
ATOM   4919  HN  ALA   211     -21.990 -13.240  18.810  1.00  0.00            
ATOM   4920  CA  ALA   211     -22.210 -12.690  16.740  1.00  0.00            
ATOM   4921  HA  ALA   211     -22.930 -12.060  16.440  1.00  0.00            
ATOM   4922  CB  ALA   211     -20.850 -11.970  16.920  1.00  0.00            
ATOM   4923  HB1 ALA   211     -20.540 -11.610  16.040  1.00  0.00            
ATOM   4924  HB2 ALA   211     -20.950 -11.220  17.580  1.00  0.00            
ATOM   4925  HB3 ALA   211     -20.170 -12.630  17.270  1.00  0.00            
ATOM   4926  C   ALA   211     -22.090 -13.780  15.690  1.00  0.00            
ATOM   4927  O   ALA   211     -22.220 -13.440  14.490  1.00  0.00            
ATOM   4928  N   GLU   212     -21.800 -15.010  16.060  1.00  0.00            
ATOM   4929  HN  GLU   212     -21.670 -15.220  17.030  1.00  0.00            
ATOM   4930  CA  GLU   212     -21.670 -16.100  15.070  1.00  0.00            
ATOM   4931  HA  GLU   212     -20.920 -15.850  14.450  1.00  0.00            
ATOM   4932  CB  GLU   212     -21.300 -17.400  15.770  1.00  0.00            
ATOM   4933  HB1 GLU   212     -20.360 -17.320  16.120  1.00  0.00            
ATOM   4934  HB2 GLU   212     -21.930 -17.530  16.540  1.00  0.00            
ATOM   4935  CG  GLU   212     -21.370 -18.660  14.910  1.00  0.00            
ATOM   4936  HG1 GLU   212     -22.290 -18.740  14.530  1.00  0.00            
ATOM   4937  HG2 GLU   212     -21.170 -19.450  15.480  1.00  0.00            
ATOM   4938  CD  GLU   212     -20.380 -18.620  13.770  1.00  0.00            
ATOM   4939  OE1 GLU   212     -19.330 -17.970  13.910  1.00  0.00            
ATOM   4940  OE2 GLU   212     -20.680 -19.230  12.720  1.00  0.00            
ATOM   4941  C   GLU   212     -22.960 -16.230  14.260  1.00  0.00            
ATOM   4942  O   GLU   212     -24.030 -16.340  14.780  1.00  0.00            
ATOM   4943  N   ILE   213     -22.790 -16.220  12.950  1.00  0.00            
ATOM   4944  HN  ILE   213     -21.850 -16.130  12.600  1.00  0.00            
ATOM   4945  CA  ILE   213     -23.890 -16.320  11.970  1.00  0.00            
ATOM   4946  HA  ILE   213     -24.570 -16.970  12.320  1.00  0.00            
ATOM   4947  CB  ILE   213     -24.590 -14.960  11.810  1.00  0.00            
ATOM   4948  HB  ILE   213     -24.750 -14.590  12.720  1.00  0.00            
ATOM   4949  CG2 ILE   213     -23.720 -13.950  11.100  1.00  0.00            
ATOM   4950 1HG2 ILE   213     -24.210 -13.090  11.010  1.00  0.00            
ATOM   4951 2HG2 ILE   213     -22.880 -13.810  11.620  1.00  0.00            
ATOM   4952 3HG2 ILE   213     -23.490 -14.290  10.180  1.00  0.00            
ATOM   4953  CG1 ILE   213     -25.940 -15.090  11.140  1.00  0.00            
ATOM   4954 1HG1 ILE   213     -26.440 -15.840  11.580  1.00  0.00            
ATOM   4955 2HG1 ILE   213     -25.810 -15.300  10.180  1.00  0.00            
ATOM   4956  CD  ILE   213     -26.790 -13.860  11.240  1.00  0.00            
ATOM   4957  HD1 ILE   213     -27.660 -14.010  10.780  1.00  0.00            
ATOM   4958  HD2 ILE   213     -26.950 -13.640  12.200  1.00  0.00            
ATOM   4959  HD3 ILE   213     -26.310 -13.100  10.800  1.00  0.00            
ATOM   4960  C   ILE   213     -23.320 -16.830  10.650  1.00  0.00            
ATOM   4961  O   ILE   213     -22.160 -16.620  10.340  1.00  0.00            
ATOM   4962  N   THR   214     -24.210 -17.490   9.900  1.00  0.00            
ATOM   4963  HN  THR   214     -25.110 -17.720  10.290  1.00  0.00            
ATOM   4964  CA  THR   214     -23.890 -17.870   8.490  1.00  0.00            
ATOM   4965  HA  THR   214     -22.980 -17.540   8.250  1.00  0.00            
ATOM   4966  CB  THR   214     -23.820 -19.400   8.320  1.00  0.00            
ATOM   4967  HB  THR   214     -24.730 -19.780   8.490  1.00  0.00            
ATOM   4968  OG1 THR   214     -22.890 -19.910   9.270  1.00  0.00            
ATOM   4969  HG1 THR   214     -22.820 -20.900   9.180  1.00  0.00            
ATOM   4970  CG2 THR   214     -23.400 -19.870   6.940  1.00  0.00            
ATOM   4971 1HG2 THR   214     -23.390 -20.870   6.920  1.00  0.00            
ATOM   4972 2HG2 THR   214     -24.050 -19.530   6.260  1.00  0.00            
ATOM   4973 3HG2 THR   214     -22.490 -19.520   6.730  1.00  0.00            
ATOM   4974  C   THR   214     -24.920 -17.190   7.600  1.00  0.00            
ATOM   4975  O   THR   214     -26.060 -17.450   7.760  1.00  0.00            
ATOM   4976  N   LEU   215     -24.390 -16.430   6.660  1.00  0.00            
ATOM   4977  HN  LEU   215     -23.390 -16.360   6.600  1.00  0.00            
ATOM   4978  CA  LEU   215     -25.200 -15.700   5.710  1.00  0.00            
ATOM   4979  HA  LEU   215     -26.160 -15.970   5.660  1.00  0.00            
ATOM   4980  CB  LEU   215     -25.110 -14.260   6.230  1.00  0.00            
ATOM   4981  HB1 LEU   215     -25.330 -14.260   7.210  1.00  0.00            
ATOM   4982  HB2 LEU   215     -24.180 -13.930   6.090  1.00  0.00            
ATOM   4983  CG  LEU   215     -26.030 -13.260   5.590  1.00  0.00            
ATOM   4984  HG  LEU   215     -25.890 -13.280   4.600  1.00  0.00            
ATOM   4985  CD1 LEU   215     -27.500 -13.640   5.760  1.00  0.00            
ATOM   4986 1HD1 LEU   215     -28.070 -12.950   5.320  1.00  0.00            
ATOM   4987 2HD1 LEU   215     -27.660 -14.530   5.340  1.00  0.00            
ATOM   4988 3HD1 LEU   215     -27.720 -13.680   6.730  1.00  0.00            
ATOM   4989  CD2 LEU   215     -25.670 -11.870   6.100  1.00  0.00            
ATOM   4990 1HD2 LEU   215     -26.280 -11.200   5.680  1.00  0.00            
ATOM   4991 2HD2 LEU   215     -25.780 -11.840   7.090  1.00  0.00            
ATOM   4992 3HD2 LEU   215     -24.720 -11.660   5.860  1.00  0.00            
ATOM   4993  C   LEU   215     -24.610 -15.970   4.330  1.00  0.00            
ATOM   4994  O   LEU   215     -23.450 -15.640   4.050  1.00  0.00            
ATOM   4995  N   THR   216     -25.410 -16.600   3.470  1.00  0.00            
ATOM   4996  HN  THR   216     -26.350 -16.820   3.740  1.00  0.00            
ATOM   4997  CA  THR   216     -24.920 -16.970   2.120  1.00  0.00            
ATOM   4998  HA  THR   216     -24.120 -16.390   1.950  1.00  0.00            
ATOM   4999  CB  THR   216     -24.470 -18.440   2.080  1.00  0.00            
ATOM   5000  HB  THR   216     -24.120 -18.690   1.180  1.00  0.00            
ATOM   5001  OG1 THR   216     -25.630 -19.210   2.350  1.00  0.00            
ATOM   5002  HG1 THR   216     -25.390 -20.180   2.330  1.00  0.00            
ATOM   5003  CG2 THR   216     -23.410 -18.760   3.100  1.00  0.00            
ATOM   5004 1HG2 THR   216     -23.160 -19.720   3.030  1.00  0.00            
ATOM   5005 2HG2 THR   216     -22.610 -18.190   2.940  1.00  0.00            
ATOM   5006 3HG2 THR   216     -23.770 -18.570   4.020  1.00  0.00            
ATOM   5007  C   THR   216     -26.000 -16.700   1.060  1.00  0.00            
ATOM   5008  O   THR   216     -27.160 -16.710   1.350  1.00  0.00            
ATOM   5009  N   TRP   217     -25.530 -16.450  -0.190  1.00  0.00            
ATOM   5010  HN  TRP   217     -24.560 -16.240  -0.280  1.00  0.00            
ATOM   5011  CA  TRP   217     -26.350 -16.470  -1.410  1.00  0.00            
ATOM   5012  HA  TRP   217     -27.300 -16.420  -1.120  1.00  0.00            
ATOM   5013  CB  TRP   217     -26.030 -15.270  -2.290  1.00  0.00            
ATOM   5014  HB1 TRP   217     -25.040 -15.120  -2.290  1.00  0.00            
ATOM   5015  HB2 TRP   217     -26.330 -15.460  -3.220  1.00  0.00            
ATOM   5016  CG  TRP   217     -26.680 -14.000  -1.850  1.00  0.00            
ATOM   5017  CD1 TRP   217     -26.120 -12.940  -1.190  1.00  0.00            
ATOM   5018  HD1 TRP   217     -25.150 -12.870  -0.940  1.00  0.00            
ATOM   5019  NE1 TRP   217     -27.050 -12.000  -0.930  1.00  0.00            
ATOM   5020  HE1 TRP   217     -26.880 -11.140  -0.450  1.00  0.00            
ATOM   5021  CE2 TRP   217     -28.260 -12.390  -1.420  1.00  0.00            
ATOM   5022  CD2 TRP   217     -28.070 -13.660  -1.970  1.00  0.00            
ATOM   5023  CE3 TRP   217     -29.150 -14.310  -2.570  1.00  0.00            
ATOM   5024  HE3 TRP   217     -29.050 -15.220  -2.970  1.00  0.00            
ATOM   5025  CZ3 TRP   217     -30.360 -13.680  -2.590  1.00  0.00            
ATOM   5026  HZ3 TRP   217     -31.140 -14.110  -3.040  1.00  0.00            
ATOM   5027  CZ2 TRP   217     -29.480 -11.760  -1.400  1.00  0.00            
ATOM   5028  HZ2 TRP   217     -29.600 -10.850  -0.990  1.00  0.00            
ATOM   5029  CH2 TRP   217     -30.520 -12.420  -1.990  1.00  0.00            
ATOM   5030  HH2 TRP   217     -31.430 -12.000  -1.980  1.00  0.00            
ATOM   5031  C   TRP   217     -26.110 -17.770  -2.180  1.00  0.00            
ATOM   5032  O   TRP   217     -24.970 -18.160  -2.370  1.00  0.00            
ATOM   5033  N   GLN   218     -27.210 -18.290  -2.710  1.00  0.00            
ATOM   5034  HN  GLN   218     -28.100 -17.940  -2.400  1.00  0.00            
ATOM   5035  CA  GLN   218     -27.190 -19.360  -3.740  1.00  0.00            
ATOM   5036  HA  GLN   218     -26.240 -19.590  -3.930  1.00  0.00            
ATOM   5037  CB  GLN   218     -27.880 -20.610  -3.200  1.00  0.00            
ATOM   5038  HB1 GLN   218     -28.750 -20.350  -2.800  1.00  0.00            
ATOM   5039  HB2 GLN   218     -28.040 -21.240  -3.970  1.00  0.00            
ATOM   5040  CG  GLN   218     -27.030 -21.330  -2.150  1.00  0.00            
ATOM   5041  HG1 GLN   218     -26.880 -20.710  -1.370  1.00  0.00            
ATOM   5042  HG2 GLN   218     -26.140 -21.570  -2.550  1.00  0.00            
ATOM   5043  CD  GLN   218     -27.690 -22.580  -1.640  1.00  0.00            
ATOM   5044  OE1 GLN   218     -28.750 -22.990  -2.090  1.00  0.00            
ATOM   5045  NE2 GLN   218     -27.160 -23.080  -0.530  1.00  0.00            
ATOM   5046 1HE2 GLN   218     -26.370 -22.630  -0.100  1.00  0.00            
ATOM   5047 2HE2 GLN   218     -27.530 -23.920  -0.120  1.00  0.00            
ATOM   5048  C   GLN   218     -27.850 -18.860  -5.020  1.00  0.00            
ATOM   5049  O   GLN   218     -28.810 -18.130  -4.960  1.00  0.00            
ATOM   5050  N   ARG   219     -27.330 -19.360  -6.160  1.00  0.00            
ATOM   5051  HN  ARG   219     -26.480 -19.890  -6.090  1.00  0.00            
ATOM   5052  CA  ARG   219     -27.920 -19.170  -7.540  1.00  0.00            
ATOM   5053  HA  ARG   219     -28.700 -18.550  -7.470  1.00  0.00            
ATOM   5054  CB  ARG   219     -26.940 -18.510  -8.500  1.00  0.00            
ATOM   5055  HB1 ARG   219     -26.690 -17.620  -8.130  1.00  0.00            
ATOM   5056  HB2 ARG   219     -26.130 -19.090  -8.560  1.00  0.00            
ATOM   5057  CG  ARG   219     -27.470 -18.300  -9.920  1.00  0.00            
ATOM   5058  HG1 ARG   219     -28.220 -17.640  -9.900  1.00  0.00            
ATOM   5059  HG2 ARG   219     -27.800 -19.170 -10.290  1.00  0.00            
ATOM   5060  CD  ARG   219     -26.370 -17.770 -10.800  1.00  0.00            
ATOM   5061  HD1 ARG   219     -25.530 -18.280 -10.600  1.00  0.00
[truncated: 83,594 more chars]
