# Supplementary material for: Crystal structures of MHC class I complexes reveal the elusive intermediate conformations explored during peptide editing
Source: Nat Commun. 2023 Aug 18;14:5020. doi: 10.1038/s41467-023-40736-6 (PMC10439229; doi:10.1038/s41467-023-40736-6)
Supplement: Supplementary file 4 — Supplementary Data 1 [file 41467_2023_40736_MOESM4_ESM.zip › MD_input_outpfut_coordinate_files_FigS9_FigS10/FigS10a_output_replica2.pdb]

REMARK    GENERATED BY TRJCONV
TITLE     Protein in water t= 1000000.00000 step= 500000000
REMARK    THIS IS A SIMULATION BOX
CRYST1  100.412  100.412  100.412  70.53 109.47  70.53 P 1           1
MODEL        1
ATOM      1  N   MET     0     102.610 102.660  57.730  1.00  0.00           N
ATOM      2  H1  MET     0     101.580 102.760  57.630  1.00  0.00           H
ATOM      3  H2  MET     0     102.910 102.090  58.540  1.00  0.00           H
ATOM      4  H3  MET     0     103.020 103.610  57.770  1.00  0.00           H
ATOM      5  CA  MET     0     103.070 101.760  56.500  1.00  0.00           C
ATOM      6  HA  MET     0     102.450 100.880  56.460  1.00  0.00           H
ATOM      7  CB  MET     0     102.730 102.580  55.260  1.00  0.00           C
ATOM      8  HB1 MET     0     101.640 102.480  55.030  1.00  0.00           H
ATOM      9  HB2 MET     0     103.040 103.640  55.410  1.00  0.00           H
ATOM     10  CG  MET     0     103.420 102.210  53.960  1.00  0.00           C
ATOM     11  HG1 MET     0     102.780 102.570  53.130  1.00  0.00           H
ATOM     12  HG2 MET     0     103.360 101.100  53.890  1.00  0.00           H
ATOM     13  SD  MET     0     105.140 102.690  53.750  1.00  0.00           S
ATOM     14  CE  MET     0     105.040 104.460  53.980  1.00  0.00           C
ATOM     15  HE1 MET     0     104.630 104.530  55.010  1.00  0.00           H
ATOM     16  HE2 MET     0     106.040 104.940  53.860  1.00  0.00           H
ATOM     17  HE3 MET     0     104.430 104.930  53.190  1.00  0.00           H
ATOM     18  C   MET     0     104.530 101.190  56.520  1.00  0.00           C
ATOM     19  O   MET     0     105.510 101.940  56.740  1.00  0.00           O
ATOM     20  N   ILE     1     104.720  99.900  56.300  1.00  0.00           N
ATOM     21  HN  ILE     1     104.010  99.260  56.030  1.00  0.00           H
ATOM     22  CA  ILE     1     106.140  99.480  56.190  1.00  0.00           C
ATOM     23  HA  ILE     1     106.750 100.110  56.820  1.00  0.00           H
ATOM     24  CB  ILE     1     106.320  98.080  56.620  1.00  0.00           C
ATOM     25  HB  ILE     1     105.480  97.410  56.350  1.00  0.00           H
ATOM     26  CG2 ILE     1     107.680  97.410  56.180  1.00  0.00           C
ATOM     27 1HG2 ILE     1     108.580  97.990  56.470  1.00  0.00           H
ATOM     28 2HG2 ILE     1     107.920  96.470  56.730  1.00  0.00           H
ATOM     29 3HG2 ILE     1     107.770  97.180  55.100  1.00  0.00           H
ATOM     30  CG1 ILE     1     106.390  98.140  58.210  1.00  0.00           C
ATOM     31 1HG1 ILE     1     105.550  98.800  58.520  1.00  0.00           H
ATOM     32 2HG1 ILE     1     107.310  98.750  58.350  1.00  0.00           H
ATOM     33  CD  ILE     1     106.310  96.850  59.020  1.00  0.00           C
ATOM     34  HD1 ILE     1     105.280  96.450  59.160  1.00  0.00           H
ATOM     35  HD2 ILE     1     106.920  96.090  58.490  1.00  0.00           H
ATOM     36  HD3 ILE     1     106.750  97.030  60.030  1.00  0.00           H
ATOM     37  C   ILE     1     106.600  99.720  54.770  1.00  0.00           C
ATOM     38  O   ILE     1     105.870  99.240  53.830  1.00  0.00           O
ATOM     39  N   GLN     2     107.810 100.360  54.550  1.00  0.00           N
ATOM     40  HN  GLN     2     108.450 100.590  55.280  1.00  0.00           H
ATOM     41  CA  GLN     2     108.290 100.580  53.220  1.00  0.00           C
ATOM     42  HA  GLN     2     107.540 101.130  52.660  1.00  0.00           H
ATOM     43  CB  GLN     2     109.490 101.540  53.340  1.00  0.00           C
ATOM     44  HB1 GLN     2     110.270 101.020  53.940  1.00  0.00           H
ATOM     45  HB2 GLN     2     109.830 101.880  52.340  1.00  0.00           H
ATOM     46  CG  GLN     2     109.070 102.820  54.050  1.00  0.00           C
ATOM     47  HG1 GLN     2     108.930 102.710  55.140  1.00  0.00           H
ATOM     48  HG2 GLN     2     108.080 103.080  53.610  1.00  0.00           H
ATOM     49  CD  GLN     2     109.990 104.030  53.670  1.00  0.00           C
ATOM     50  OE1 GLN     2     110.080 104.380  52.490  1.00  0.00           O
ATOM     51  NE2 GLN     2     110.750 104.380  54.700  1.00  0.00           N
ATOM     52 1HE2 GLN     2     111.310 105.190  54.530  1.00  0.00           H
ATOM     53 2HE2 GLN     2     110.690 103.980  55.610  1.00  0.00           H
ATOM     54  C   GLN     2     108.620  99.230  52.580  1.00  0.00           C
ATOM     55  O   GLN     2     109.050  98.300  53.250  1.00  0.00           O
ATOM     56  N   ARG     3     108.490  99.130  51.220  1.00  0.00           N
ATOM     57  HN  ARG     3     108.030  99.840  50.690  1.00  0.00           H
ATOM     58  CA  ARG     3     108.990  98.040  50.470  1.00  0.00           C
ATOM     59  HA  ARG     3     109.560  97.380  51.110  1.00  0.00           H
ATOM     60  CB  ARG     3     107.940  97.170  49.970  1.00  0.00           C
ATOM     61  HB1 ARG     3     107.310  97.590  49.150  1.00  0.00           H
ATOM     62  HB2 ARG     3     108.390  96.190  49.750  1.00  0.00           H
ATOM     63  CG  ARG     3     106.740  96.880  50.940  1.00  0.00           C
ATOM     64  HG1 ARG     3     106.170  97.840  51.000  1.00  0.00           H
ATOM     65  HG2 ARG     3     107.020  96.570  51.960  1.00  0.00           H
ATOM     66  CD  ARG     3     105.700  95.890  50.360  1.00  0.00           C
ATOM     67  HD1 ARG     3     106.170  94.880  50.420  1.00  0.00           H
ATOM     68  HD2 ARG     3     105.420  96.120  49.310  1.00  0.00           H
ATOM     69  NE  ARG     3     104.550  96.010  51.270  1.00  0.00           N
ATOM     70  HE  ARG     3     104.460  96.820  51.850  1.00  0.00           H
ATOM     71  CZ  ARG     3     103.410  95.300  51.140  1.00  0.00           C
ATOM     72  NH1 ARG     3     103.200  94.350  50.300  1.00  0.00           N
ATOM     73 1HH1 ARG     3     102.260  94.080  50.070  1.00  0.00           H
ATOM     74 2HH1 ARG     3     103.970  93.870  49.880  1.00  0.00           H
ATOM     75  NH2 ARG     3     102.420  95.790  51.850  1.00  0.00           N
ATOM     76 1HH2 ARG     3     101.620  95.220  52.050  1.00  0.00           H
ATOM     77 2HH2 ARG     3     102.520  96.590  52.450  1.00  0.00           H
ATOM     78  C   ARG     3     109.940  98.420  49.350  1.00  0.00           C
ATOM     79  O   ARG     3     109.650  99.360  48.590  1.00  0.00           O
ATOM     80  N   THR     4     111.100  97.670  49.130  1.00  0.00           N
ATOM     81  HN  THR     4     111.420  96.890  49.660  1.00  0.00           H
ATOM     82  CA  THR     4     112.120  97.970  48.130  1.00  0.00           C
ATOM     83  HA  THR     4     112.400  99.010  48.180  1.00  0.00           H
ATOM     84  CB  THR     4     113.430  97.210  48.310  1.00  0.00           C
ATOM     85  HB  THR     4     114.250  97.530  47.630  1.00  0.00           H
ATOM     86  OG1 THR     4     113.330  95.850  48.350  1.00  0.00           O
ATOM     87  HG1 THR     4     113.370  95.450  47.480  1.00  0.00           H
ATOM     88  CG2 THR     4     113.940  97.590  49.740  1.00  0.00           C
ATOM     89 1HG2 THR     4     114.980  97.200  49.780  1.00  0.00           H
ATOM     90 2HG2 THR     4     114.010  98.700  49.660  1.00  0.00           H
ATOM     91 3HG2 THR     4     113.260  97.310  50.570  1.00  0.00           H
ATOM     92  C   THR     4     111.710  97.760  46.770  1.00  0.00           C
ATOM     93  O   THR     4     111.130  96.710  46.440  1.00  0.00           O
ATOM     94  N   PRO     5     111.980  98.780  45.870  1.00  0.00           N
ATOM     95  CD  PRO     5     112.110 100.180  46.170  1.00  0.00           C
ATOM     96  HD1 PRO     5     113.170 100.330  46.450  1.00  0.00           H
ATOM     97  HD2 PRO     5     111.470 100.530  47.020  1.00  0.00           H
ATOM     98  CA  PRO     5     111.600  98.600  44.380  1.00  0.00           C
ATOM     99  HA  PRO     5     110.530  98.460  44.300  1.00  0.00           H
ATOM    100  CB  PRO     5     111.950  99.980  43.840  1.00  0.00           C
ATOM    101  HB1 PRO     5     113.050  99.980  43.720  1.00  0.00           H
ATOM    102  HB2 PRO     5     111.420 100.300  42.920  1.00  0.00           H
ATOM    103  CG  PRO     5     111.780 100.970  44.990  1.00  0.00           C
ATOM    104  HG1 PRO     5     110.680 101.140  45.000  1.00  0.00           H
ATOM    105  HG2 PRO     5     112.380 101.890  44.900  1.00  0.00           H
ATOM    106  C   PRO     5     112.310  97.550  43.600  1.00  0.00           C
ATOM    107  O   PRO     5     113.490  97.380  43.690  1.00  0.00           O
ATOM    108  N   LYS     6     111.580  96.860  42.710  1.00  0.00           N
ATOM    109  HN  LYS     6     110.600  97.010  42.600  1.00  0.00           H
ATOM    110  CA  LYS     6     112.220  96.060  41.630  1.00  0.00           C
ATOM    111  HA  LYS     6     113.260  95.870  41.810  1.00  0.00           H
ATOM    112  CB  LYS     6     111.660  94.650  41.480  1.00  0.00           C
ATOM    113  HB1 LYS     6     110.600  94.710  41.140  1.00  0.00           H
ATOM    114  HB2 LYS     6     112.160  94.020  40.720  1.00  0.00           H
ATOM    115  CG  LYS     6     111.590  93.850  42.710  1.00  0.00           C
ATOM    116  HG1 LYS     6     111.100  94.450  43.510  1.00  0.00           H
ATOM    117  HG2 LYS     6     112.630  93.830  43.090  1.00  0.00           H
ATOM    118  CD  LYS     6     110.940  92.500  42.640  1.00  0.00           C
ATOM    119  HD1 LYS     6     111.300  91.930  43.520  1.00  0.00           H
ATOM    120  HD2 LYS     6     111.290  91.980  41.720  1.00  0.00           H
ATOM    121  CE  LYS     6     109.380  92.530  42.750  1.00  0.00           C
ATOM    122  HE1 LYS     6     109.070  92.970  41.780  1.00  0.00           H
ATOM    123  HE2 LYS     6     109.220  93.150  43.660  1.00  0.00           H
ATOM    124  NZ  LYS     6     108.760  91.160  42.790  1.00  0.00           N
ATOM    125  HZ1 LYS     6     107.760  91.310  42.570  1.00  0.00           H
ATOM    126  HZ2 LYS     6     109.180  90.590  42.030  1.00  0.00           H
ATOM    127  HZ3 LYS     6     108.800  90.740  43.740  1.00  0.00           H
ATOM    128  C   LYS     6     112.060  96.840  40.410  1.00  0.00           C
ATOM    129  O   LYS     6     111.050  97.290  40.020  1.00  0.00           O
ATOM    130  N   ILE     7     113.180  97.080  39.690  1.00  0.00           N
ATOM    131  HN  ILE     7     114.030  96.600  39.860  1.00  0.00           H
ATOM    132  CA  ILE     7     113.190  97.840  38.450  1.00  0.00           C
ATOM    133  HA  ILE     7     112.210  98.070  38.060  1.00  0.00           H
ATOM    134  CB  ILE     7     114.090  99.060  38.520  1.00  0.00           C
ATOM    135  HB  ILE     7     115.170  98.800  38.580  1.00  0.00           H
ATOM    136  CG2 ILE     7     113.900  99.920  37.290  1.00  0.00           C
ATOM    137 1HG2 ILE     7     114.170  99.360  36.370  1.00  0.00           H
ATOM    138 2HG2 ILE     7     112.830 100.180  37.160  1.00  0.00           H
ATOM    139 3HG2 ILE     7     114.580 100.800  37.240  1.00  0.00           H
ATOM    140  CG1 ILE     7     113.840  99.920  39.830  1.00  0.00           C
ATOM    141 1HG1 ILE     7     112.810  99.760  40.190  1.00  0.00           H
ATOM    142 2HG1 ILE     7     113.870 100.970  39.460  1.00  0.00           H
ATOM    143  CD  ILE     7     114.860  99.780  40.930  1.00  0.00           C
ATOM    144  HD1 ILE     7     114.650 100.550  41.710  1.00  0.00           H
ATOM    145  HD2 ILE     7     114.690  98.830  41.490  1.00  0.00           H
ATOM    146  HD3 ILE     7     115.950  99.820  40.700  1.00  0.00           H
ATOM    147  C   ILE     7     113.800  96.970  37.330  1.00  0.00           C
ATOM    148  O   ILE     7     114.930  96.400  37.350  1.00  0.00           O
ATOM    149  N   GLN     8     113.090  96.820  36.240  1.00  0.00           N
ATOM    150  HN  GLN     8     112.100  96.960  36.310  1.00  0.00           H
ATOM    151  CA  GLN     8     113.560  96.310  35.010  1.00  0.00           C
ATOM    152  HA  GLN     8     114.590  96.010  35.110  1.00  0.00           H
ATOM    153  CB  GLN     8     112.840  94.950  34.630  1.00  0.00           C
ATOM    154  HB1 GLN     8     111.790  95.110  34.300  1.00  0.00           H
ATOM    155  HB2 GLN     8     113.360  94.580  33.730  1.00  0.00           H
ATOM    156  CG  GLN     8     112.950  93.910  35.750  1.00  0.00           C
ATOM    157  HG1 GLN     8     112.650  94.350  36.730  1.00  0.00           H
ATOM    158  HG2 GLN     8     114.020  93.630  35.850  1.00  0.00           H
ATOM    159  CD  GLN     8     112.090  92.740  35.440  1.00  0.00           C
ATOM    160  OE1 GLN     8     112.440  92.010  34.520  1.00  0.00           O
ATOM    161  NE2 GLN     8     111.030  92.420  36.220  1.00  0.00           N
ATOM    162 1HE2 GLN     8     110.570  93.170  36.710  1.00  0.00           H
ATOM    163 2HE2 GLN     8     110.640  91.510  36.150  1.00  0.00           H
ATOM    164  C   GLN     8     113.490  97.350  33.910  1.00  0.00           C
ATOM    165  O   GLN     8     112.400  97.820  33.620  1.00  0.00           O
ATOM    166  N   VAL     9     114.590  97.670  33.190  1.00  0.00           N
ATOM    167  HN  VAL     9     115.470  97.320  33.480  1.00  0.00           H
ATOM    168  CA  VAL     9     114.530  98.430  31.910  1.00  0.00           C
ATOM    169  HA  VAL     9     113.480  98.480  31.660  1.00  0.00           H
ATOM    170  CB  VAL     9     115.310  99.780  31.930  1.00  0.00           C
ATOM    171  HB  VAL     9     114.740 100.370  32.670  1.00  0.00           H
ATOM    172  CG1 VAL     9     116.750  99.670  32.460  1.00  0.00           C
ATOM    173 1HG1 VAL     9     117.310 100.600  32.250  1.00  0.00           H
ATOM    174 2HG1 VAL     9     116.770  99.370  33.530  1.00  0.00           H
ATOM    175 3HG1 VAL     9     117.250  98.800  31.970  1.00  0.00           H
ATOM    176  CG2 VAL     9     115.210 100.540  30.630  1.00  0.00           C
ATOM    177 1HG2 VAL     9     114.960 101.620  30.670  1.00  0.00           H
ATOM    178 2HG2 VAL     9     116.010 100.330  29.890  1.00  0.00           H
ATOM    179 3HG2 VAL     9     114.220 100.200  30.240  1.00  0.00           H
ATOM    180  C   VAL     9     114.940  97.470  30.720  1.00  0.00           C
ATOM    181  O   VAL     9     115.890  96.740  30.880  1.00  0.00           O
ATOM    182  N   TYR    10     114.230  97.360  29.600  1.00  0.00           N
ATOM    183  HN  TYR    10     113.400  97.910  29.500  1.00  0.00           H
ATOM    184  CA  TYR    10     114.510  96.450  28.590  1.00  0.00           C
ATOM    185  HA  TYR    10     115.570  96.440  28.380  1.00  0.00           H
ATOM    186  CB  TYR    10     114.010  95.060  29.080  1.00  0.00           C
ATOM    187  HB1 TYR    10     114.170  94.310  28.280  1.00  0.00           H
ATOM    188  HB2 TYR    10     114.670  94.730  29.910  1.00  0.00           H
ATOM    189  CG  TYR    10     112.570  95.080  29.490  1.00  0.00           C
ATOM    190  CD1 TYR    10     112.210  95.410  30.780  1.00  0.00           C
ATOM    191  HD1 TYR    10     113.010  95.520  31.490  1.00  0.00           H
ATOM    192  CE1 TYR    10     110.890  95.600  31.090  1.00  0.00           C
ATOM    193  HE1 TYR    10     110.690  95.850  32.130  1.00  0.00           H
ATOM    194  CZ  TYR    10     109.890  95.380  30.190  1.00  0.00           C
ATOM    195  OH  TYR    10     108.550  95.490  30.530  1.00  0.00           O
ATOM    196  HH  TYR    10     108.070  95.180  29.760  1.00  0.00           H
ATOM    197  CD2 TYR    10     111.560  94.850  28.570  1.00  0.00           C
ATOM    198  HD2 TYR    10     111.880  94.730  27.550  1.00  0.00           H
ATOM    199  CE2 TYR    10     110.250  94.940  28.890  1.00  0.00           C
ATOM    200  HE2 TYR    10     109.470  94.740  28.160  1.00  0.00           H
ATOM    201  C   TYR    10     113.890  96.830  27.190  1.00  0.00           C
ATOM    202  O   TYR    10     113.320  97.900  26.940  1.00  0.00           O
ATOM    203  N   SER    11     114.040  95.960  26.210  1.00  0.00           N
ATOM    204  HN  SER    11     114.450  95.080  26.440  1.00  0.00           H
ATOM    205  CA  SER    11     113.540  96.240  24.810  1.00  0.00           C
ATOM    206  HA  SER    11     113.060  97.200  24.700  1.00  0.00           H
ATOM    207  CB  SER    11     114.680  96.120  23.710  1.00  0.00           C
ATOM    208  HB1 SER    11     115.580  96.700  24.020  1.00  0.00           H
ATOM    209  HB2 SER    11     114.270  96.620  22.810  1.00  0.00           H
ATOM    210  OG  SER    11     115.210  94.780  23.570  1.00  0.00           O
ATOM    211  HG1 SER    11     114.510  94.340  23.090  1.00  0.00           H
ATOM    212  C   SER    11     112.470  95.160  24.610  1.00  0.00           C
ATOM    213  O   SER    11     112.600  94.060  24.940  1.00  0.00           O
ATOM    214  N   ARG    12     111.300  95.580  23.970  1.00  0.00           N
ATOM    215  HN  ARG    12     111.140  96.550  23.820  1.00  0.00           H
ATOM    216  CA  ARG    12     110.170  94.820  23.490  1.00  0.00           C
ATOM    217  HA  ARG    12     109.720  94.490  24.420  1.00  0.00           H
ATOM    218  CB  ARG    12     109.120  95.730  22.820  1.00  0.00           C
ATOM    219  HB1 ARG    12     108.690  96.370  23.630  1.00  0.00           H
ATOM    220  HB2 ARG    12     109.670  96.360  22.090  1.00  0.00           H
ATOM    221  CG  ARG    12     107.960  95.080  22.030  1.00  0.00           C
ATOM    222  HG1 ARG    12     107.370  94.400  22.680  1.00  0.00           H
ATOM    223  HG2 ARG    12     108.400  94.470  21.220  1.00  0.00           H
ATOM    224  CD  ARG    12     107.160  96.090  21.280  1.00  0.00           C
ATOM    225  HD1 ARG    12     106.300  95.610  20.770  1.00  0.00           H
ATOM    226  HD2 ARG    12     107.780  96.610  20.530  1.00  0.00           H
ATOM    227  NE  ARG    12     106.570  97.020  22.210  1.00  0.00           N
ATOM    228  HE  ARG    12     106.520  96.750  23.170  1.00  0.00           H
ATOM    229  CZ  ARG    12     105.600  97.990  21.900  1.00  0.00           C
ATOM    230  NH1 ARG    12     105.130  98.230  20.730  1.00  0.00           N
ATOM    231 1HH1 ARG    12     105.560  97.760  19.960  1.00  0.00           H
ATOM    232 2HH1 ARG    12     104.450  98.940  20.540  1.00  0.00           H
ATOM    233  NH2 ARG    12     105.080  98.630  22.870  1.00  0.00           N
ATOM    234 1HH2 ARG    12     104.460  99.390  22.660  1.00  0.00           H
ATOM    235 2HH2 ARG    12     105.390  98.650  23.820  1.00  0.00           H
ATOM    236  C   ARG    12     110.570  93.790  22.510  1.00  0.00           C
ATOM    237  O   ARG    12     110.000  92.700  22.560  1.00  0.00           O
ATOM    238  N   HIS    13     111.440  94.130  21.490  1.00  0.00           N
ATOM    239  HN  HIS    13     111.850  95.040  21.440  1.00  0.00           H
ATOM    240  CA  HIS    13     111.890  93.200  20.500  1.00  0.00           C
ATOM    241  HA  HIS    13     111.380  92.280  20.730  1.00  0.00           H
ATOM    242  CB  HIS    13     111.590  93.610  19.010  1.00  0.00           C
ATOM    243  HB1 HIS    13     112.080  94.590  18.830  1.00  0.00           H
ATOM    244  HB2 HIS    13     111.970  92.820  18.330  1.00  0.00           H
ATOM    245  ND1 HIS    13     109.220  93.090  18.640  1.00  0.00           N
ATOM    246  CG  HIS    13     110.170  94.020  18.820  1.00  0.00           C
ATOM    247  CE1 HIS    13     108.140  93.760  18.290  1.00  0.00           C
ATOM    248  HE1 HIS    13     107.130  93.380  18.130  1.00  0.00           H
ATOM    249  NE2 HIS    13     108.320  95.030  18.400  1.00  0.00           N
ATOM    250  HE2 HIS    13     107.660  95.770  18.260  1.00  0.00           H
ATOM    251  CD2 HIS    13     109.660  95.280  18.630  1.00  0.00           C
ATOM    252  HD2 HIS    13     110.130  96.260  18.550  1.00  0.00           H
ATOM    253  C   HIS    13     113.400  92.940  20.720  1.00  0.00           C
ATOM    254  O   HIS    13     114.010  93.770  21.370  1.00  0.00           O
ATOM    255  N   PRO    14     114.080  91.930  20.200  1.00  0.00           N
ATOM    256  CD  PRO    14     113.350  90.730  19.700  1.00  0.00           C
ATOM    257  HD1 PRO    14     112.990  90.830  18.660  1.00  0.00           H
ATOM    258  HD2 PRO    14     112.500  90.390  20.330  1.00  0.00           H
ATOM    259  CA  PRO    14     115.560  91.730  20.230  1.00  0.00           C
ATOM    260  HA  PRO    14     115.900  91.540  21.240  1.00  0.00           H
ATOM    261  CB  PRO    14     115.830  90.500  19.380  1.00  0.00           C
ATOM    262  HB1 PRO    14     115.920  90.690  18.290  1.00  0.00           H
ATOM    263  HB2 PRO    14     116.750  90.030  19.790  1.00  0.00           H
ATOM    264  CG  PRO    14     114.500  89.740  19.700  1.00  0.00           C
ATOM    265  HG1 PRO    14     114.660  89.280  20.700  1.00  0.00           H
ATOM    266  HG2 PRO    14     114.350  88.890  19.000  1.00  0.00           H
ATOM    267  C   PRO    14     116.280  92.920  19.630  1.00  0.00           C
ATOM    268  O   PRO    14     115.720  93.500  18.690  1.00  0.00           O
ATOM    269  N   ALA    15     117.330  93.420  20.200  1.00  0.00           N
ATOM    270  HN  ALA    15     117.820  92.850  20.860  1.00  0.00           H
ATOM    271  CA  ALA    15     117.880  94.690  19.900  1.00  0.00           C
ATOM    272  HA  ALA    15     117.130  95.440  19.680  1.00  0.00           H
ATOM    273  CB  ALA    15     118.730  95.020  21.070  1.00  0.00           C
ATOM    274  HB1 ALA    15     119.260  95.980  20.900  1.00  0.00           H
ATOM    275  HB2 ALA    15     118.120  95.080  22.000  1.00  0.00           H
ATOM    276  HB3 ALA    15     119.460  94.200  21.220  1.00  0.00           H
ATOM    277  C   ALA    15     118.640  94.540  18.600  1.00  0.00           C
ATOM    278  O   ALA    15     119.750  93.920  18.540  1.00  0.00           O
ATOM    279  N   GLU    16     118.170  95.110  17.470  1.00  0.00           N
ATOM    280  HN  GLU    16     117.400  95.740  17.570  1.00  0.00           H
ATOM    281  CA  GLU    16     118.710  94.790  16.150  1.00  0.00           C
ATOM    282  HA  GLU    16     119.570  94.150  16.210  1.00  0.00           H
ATOM    283  CB  GLU    16     117.660  94.100  15.200  1.00  0.00           C
ATOM    284  HB1 GLU    16     116.760  94.740  15.240  1.00  0.00           H
ATOM    285  HB2 GLU    16     117.980  94.020  14.130  1.00  0.00           H
ATOM    286  CG  GLU    16     117.180  92.730  15.540  1.00  0.00           C
ATOM    287  HG1 GLU    16     116.750  92.710  16.560  1.00  0.00           H
ATOM    288  HG2 GLU    16     118.050  92.050  15.400  1.00  0.00           H
ATOM    289  CD  GLU    16     116.210  92.110  14.560  1.00  0.00           C
ATOM    290  OE1 GLU    16     114.990  92.510  14.680  1.00  0.00           O
ATOM    291  OE2 GLU    16     116.610  91.320  13.720  1.00  0.00           O
ATOM    292  C   GLU    16     119.120  96.080  15.500  1.00  0.00           C
ATOM    293  O   GLU    16     118.340  97.090  15.580  1.00  0.00           O
ATOM    294  N   ASN    17     120.290  96.170  14.870  1.00  0.00           N
ATOM    295  HN  ASN    17     120.950  95.460  15.100  1.00  0.00           H
ATOM    296  CA  ASN    17     120.800  97.310  14.090  1.00  0.00           C
ATOM    297  HA  ASN    17     121.140  98.010  14.840  1.00  0.00           H
ATOM    298  CB  ASN    17     122.090  96.880  13.290  1.00  0.00           C
ATOM    299  HB1 ASN    17     122.920  96.840  14.020  1.00  0.00           H
ATOM    300  HB2 ASN    17     121.790  95.930  12.810  1.00  0.00           H
ATOM    301  CG  ASN    17     122.500  97.900  12.240  1.00  0.00           C
ATOM    302  OD1 ASN    17     122.400  97.790  11.040  1.00  0.00           O
ATOM    303  ND2 ASN    17     123.020  99.030  12.740  1.00  0.00           N
ATOM    304 1HD2 ASN    17     123.170  99.140  13.720  1.00  0.00           H
ATOM    305 2HD2 ASN    17     123.280  99.780  12.130  1.00  0.00           H
ATOM    306  C   ASN    17     119.750  98.100  13.250  1.00  0.00           C
ATOM    307  O   ASN    17     118.950  97.580  12.470  1.00  0.00           O
ATOM    308  N   GLY    18     119.750  99.420  13.410  1.00  0.00           N
ATOM    309  HN  GLY    18     120.460  99.860  13.950  1.00  0.00           H
ATOM    310  CA  GLY    18     118.760 100.260  12.680  1.00  0.00           C
ATOM    311  HA1 GLY    18     118.820 100.050  11.620  1.00  0.00           H
ATOM    312  HA2 GLY    18     119.060 101.240  13.000  1.00  0.00           H
ATOM    313  C   GLY    18     117.320 100.230  13.020  1.00  0.00           C
ATOM    314  O   GLY    18     116.640 101.300  12.940  1.00  0.00           O
ATOM    315  N   LYS    19     116.700  99.140  13.360  1.00  0.00           N
ATOM    316  HN  LYS    19     117.280  98.320  13.370  1.00  0.00           H
ATOM    317  CA  LYS    19     115.260  98.890  13.720  1.00  0.00           C
ATOM    318  HA  LYS    19     114.840  99.060  12.740  1.00  0.00           H
ATOM    319  CB  LYS    19     115.000  97.360  13.940  1.00  0.00           C
ATOM    320  HB1 LYS    19     115.640  96.750  14.620  1.00  0.00           H
ATOM    321  HB2 LYS    19     113.920  97.320  14.200  1.00  0.00           H
ATOM    322  CG  LYS    19     115.190  96.690  12.610  1.00  0.00           C
ATOM    323  HG1 LYS    19     116.190  96.990  12.230  1.00  0.00           H
ATOM    324  HG2 LYS    19     114.490  97.270  11.970  1.00  0.00           H
ATOM    325  CD  LYS    19     115.060  95.220  12.570  1.00  0.00           C
ATOM    326  HD1 LYS    19     115.770  94.770  13.300  1.00  0.00           H
ATOM    327  HD2 LYS    19     115.320  94.950  11.530  1.00  0.00           H
ATOM    328  CE  LYS    19     113.630  94.640  12.820  1.00  0.00           C
ATOM    329  HE1 LYS    19     112.840  95.200  12.290  1.00  0.00           H
ATOM    330  HE2 LYS    19     113.420  94.610  13.920  1.00  0.00           H
ATOM    331  NZ  LYS    19     113.710  93.200  12.430  1.00  0.00           N
ATOM    332  HZ1 LYS    19     112.780  92.820  12.140  1.00  0.00           H
ATOM    333  HZ2 LYS    19     114.440  93.090  11.700  1.00  0.00           H
ATOM    334  HZ3 LYS    19     114.070  92.650  13.240  1.00  0.00           H
ATOM    335  C   LYS    19     114.580  99.890  14.700  1.00  0.00           C
ATOM    336  O   LYS    19     115.170 100.360  15.670  1.00  0.00           O
ATOM    337  N   SER    20     113.300 100.200  14.490  1.00  0.00           N
ATOM    338  HN  SER    20     112.770  99.870  13.710  1.00  0.00           H
ATOM    339  CA  SER    20     112.530 100.860  15.510  1.00  0.00           C
ATOM    340  HA  SER    20     113.180 101.560  16.020  1.00  0.00           H
ATOM    341  CB  SER    20     111.410 101.700  14.980  1.00  0.00           C
ATOM    342  HB1 SER    20     110.880 102.110  15.860  1.00  0.00           H
ATOM    343  HB2 SER    20     110.680 101.100  14.400  1.00  0.00           H
ATOM    344  OG  SER    20     111.830 102.730  14.070  1.00  0.00           O
ATOM    345  HG1 SER    20     112.350 102.390  13.350  1.00  0.00           H
ATOM    346  C   SER    20     111.980  99.900  16.460  1.00  0.00           C
ATOM    347  O   SER    20     111.470  98.840  16.040  1.00  0.00           O
ATOM    348  N   ASN    21     112.100 100.220  17.800  1.00  0.00           N
ATOM    349  HN  ASN    21     112.250 101.140  18.160  1.00  0.00           H
ATOM    350  CA  ASN    21     111.790  99.280  18.880  1.00  0.00           C
ATOM    351  HA  ASN    21     111.050  98.560  18.580  1.00  0.00           H
ATOM    352  CB  ASN    21     113.210  98.600  19.280  1.00  0.00           C
ATOM    353  HB1 ASN    21     113.830  98.290  18.410  1.00  0.00           H
ATOM    354  HB2 ASN    21     113.800  99.320  19.890  1.00  0.00           H
ATOM    355  CG  ASN    21     113.180  97.360  20.190  1.00  0.00           C
ATOM    356  OD1 ASN    21     112.240  97.110  20.960  1.00  0.00           O
ATOM    357  ND2 ASN    21     114.090  96.450  19.930  1.00  0.00           N
ATOM    358 1HD2 ASN    21     114.750  96.600  19.200  1.00  0.00           H
ATOM    359 2HD2 ASN    21     114.050  95.570  20.400  1.00  0.00           H
ATOM    360  C   ASN    21     111.250 100.090  20.090  1.00  0.00           C
ATOM    361  O   ASN    21     111.430 101.350  19.980  1.00  0.00           O
ATOM    362  N   PHE    22     110.770  99.540  21.150  1.00  0.00           N
ATOM    363  HN  PHE    22     110.850  98.550  21.190  1.00  0.00           H
ATOM    364  CA  PHE    22     110.330 100.200  22.360  1.00  0.00           C
ATOM    365  HA  PHE    22     110.450 101.270  22.300  1.00  0.00           H
ATOM    366  CB  PHE    22     108.740 100.020  22.610  1.00  0.00           C
ATOM    367  HB1 PHE    22     108.390  98.990  22.810  1.00  0.00           H
ATOM    368  HB2 PHE    22     108.560 100.540  23.570  1.00  0.00           H
ATOM    369  CG  PHE    22     108.000 100.650  21.470  1.00  0.00           C
ATOM    370  CD1 PHE    22     107.890 100.110  20.190  1.00  0.00           C
ATOM    371  HD1 PHE    22     108.470  99.210  20.040  1.00  0.00           H
ATOM    372  CE1 PHE    22     107.130 100.730  19.130  1.00  0.00           C
ATOM    373  HE1 PHE    22     107.150 100.270  18.150  1.00  0.00           H
ATOM    374  CZ  PHE    22     106.370 101.860  19.450  1.00  0.00           C
ATOM    375  HZ  PHE    22     105.800 102.260  18.620  1.00  0.00           H
ATOM    376  CD2 PHE    22     107.270 101.760  21.760  1.00  0.00           C
ATOM    377  HD2 PHE    22     107.290 102.130  22.780  1.00  0.00           H
ATOM    378  CE2 PHE    22     106.350 102.340  20.800  1.00  0.00           C
ATOM    379  HE2 PHE    22     105.760 103.160  21.180  1.00  0.00           H
ATOM    380  C   PHE    22     111.220  99.780  23.500  1.00  0.00           C
ATOM    381  O   PHE    22     111.480  98.600  23.710  1.00  0.00           O
ATOM    382  N   LEU    23     111.670 100.850  24.220  1.00  0.00           N
ATOM    383  HN  LEU    23     111.450 101.740  23.820  1.00  0.00           H
ATOM    384  CA  LEU    23     112.450 100.900  25.440  1.00  0.00           C
ATOM    385  HA  LEU    23     112.910  99.950  25.630  1.00  0.00           H
ATOM    386  CB  LEU    23     113.450 102.060  25.390  1.00  0.00           C
ATOM    387  HB1 LEU    23     114.300 101.950  24.690  1.00  0.00           H
ATOM    388  HB2 LEU    23     112.930 102.960  25.000  1.00  0.00           H
ATOM    389  CG  LEU    23     114.110 102.370  26.740  1.00  0.00           C
ATOM    390  HG  LEU    23     113.300 102.600  27.460  1.00  0.00           H
ATOM    391  CD1 LEU    23     114.970 101.180  27.270  1.00  0.00           C
ATOM    392 1HD1 LEU    23     115.600 101.430  28.150  1.00  0.00           H
ATOM    393 2HD1 LEU    23     114.220 100.410  27.550  1.00  0.00           H
ATOM    394 3HD1 LEU    23     115.590 100.760  26.450  1.00  0.00           H
ATOM    395  CD2 LEU    23     115.020 103.590  26.530  1.00  0.00           C
ATOM    396 1HD2 LEU    23     115.840 103.400  25.790  1.00  0.00           H
ATOM    397 2HD2 LEU    23     114.570 104.540  26.170  1.00  0.00           H
ATOM    398 3HD2 LEU    23     115.570 103.780  27.470  1.00  0.00           H
ATOM    399  C   LEU    23     111.530 101.070  26.570  1.00  0.00           C
ATOM    400  O   LEU    23     110.810 102.060  26.650  1.00  0.00           O
ATOM    401  N   ASN    24     111.230  99.960  27.360  1.00  0.00           N
ATOM    402  HN  ASN    24     111.860  99.220  27.120  1.00  0.00           H
ATOM    403  CA  ASN    24     110.390  99.950  28.530  1.00  0.00           C
ATOM    404  HA  ASN    24     109.750 100.810  28.530  1.00  0.00           H
ATOM    405  CB  ASN    24     109.570  98.650  28.400  1.00  0.00           C
ATOM    406  HB1 ASN    24     110.160  97.730  28.190  1.00  0.00           H
ATOM    407  HB2 ASN    24     108.950  98.530  29.310  1.00  0.00           H
ATOM    408  CG  ASN    24     108.520  98.550  27.290  1.00  0.00           C
ATOM    409  OD1 ASN    24     107.440  99.120  27.420  1.00  0.00           O
ATOM    410  ND2 ASN    24     108.890  98.090  26.090  1.00  0.00           N
ATOM    411 1HD2 ASN    24     109.800  97.770  25.820  1.00  0.00           H
ATOM    412 2HD2 ASN    24     108.140  98.240  25.450  1.00  0.00           H
ATOM    413  C   ASN    24     111.150  99.840  29.750  1.00  0.00           C
ATOM    414  O   ASN    24     112.100  99.020  29.740  1.00  0.00           O
ATOM    415  N   CYS    25     110.690 100.530  30.780  1.00  0.00           N
ATOM    416  HN  CYS    25     109.970 101.190  30.560  1.00  0.00           H
ATOM    417  CA  CYS    25     111.210 100.520  32.060  1.00  0.00           C
ATOM    418  HA  CYS    25     111.910  99.710  32.150  1.00  0.00           H
ATOM    419  CB  CYS    25     111.930 101.830  32.480  1.00  0.00           C
ATOM    420  HB1 CYS    25     111.180 102.640  32.490  1.00  0.00           H
ATOM    421  HB2 CYS    25     112.680 102.040  31.690  1.00  0.00           H
ATOM    422  SG  CYS    25     112.730 101.710  34.170  1.00  0.00           S
ATOM    423  C   CYS    25     110.040 100.170  32.980  1.00  0.00           C
ATOM    424  O   CYS    25     108.910 100.610  32.760  1.00  0.00           O
ATOM    425  N   TYR    26     110.180  99.220  33.910  1.00  0.00           N
ATOM    426  HN  TYR    26     111.030  98.710  33.950  1.00  0.00           H
ATOM    427  CA  TYR    26     109.100  98.580  34.620  1.00  0.00           C
ATOM    428  HA  TYR    26     108.250  99.240  34.550  1.00  0.00           H
ATOM    429  CB  TYR    26     108.700  97.140  34.050  1.00  0.00           C
ATOM    430  HB1 TYR    26     108.230  97.250  33.050  1.00  0.00           H
ATOM    431  HB2 TYR    26     109.590  96.510  33.830  1.00  0.00           H
ATOM    432  CG  TYR    26     107.680  96.430  34.850  1.00  0.00           C
ATOM    433  CD1 TYR    26     106.390  96.990  34.950  1.00  0.00           C
ATOM    434  HD1 TYR    26     106.180  97.980  34.570  1.00  0.00           H
ATOM    435  CE1 TYR    26     105.350  96.300  35.590  1.00  0.00           C
ATOM    436  HE1 TYR    26     104.360  96.730  35.500  1.00  0.00           H
ATOM    437  CZ  TYR    26     105.630  95.050  36.250  1.00  0.00           C
ATOM    438  OH  TYR    26     104.640  94.230  36.920  1.00  0.00           O
ATOM    439  HH  TYR    26     103.860  94.450  36.410  1.00  0.00           H
ATOM    440  CD2 TYR    26     107.880  95.140  35.400  1.00  0.00           C
ATOM    441  HD2 TYR    26     108.850  94.730  35.150  1.00  0.00           H
ATOM    442  CE2 TYR    26     106.860  94.400  36.070  1.00  0.00           C
ATOM    443  HE2 TYR    26     107.060  93.490  36.610  1.00  0.00           H
ATOM    444  C   TYR    26     109.520  98.500  36.080  1.00  0.00           C
ATOM    445  O   TYR    26     110.410  97.700  36.410  1.00  0.00           O
ATOM    446  N   VAL    27     108.870  99.240  36.970  1.00  0.00           N
ATOM    447  HN  VAL    27     108.180  99.860  36.590  1.00  0.00           H
ATOM    448  CA  VAL    27     109.170  99.420  38.340  1.00  0.00           C
ATOM    449  HA  VAL    27     110.090  98.940  38.650  1.00  0.00           H
ATOM    450  CB  VAL    27     109.160 100.870  38.750  1.00  0.00           C
ATOM    451  HB  VAL    27     108.170 101.290  38.450  1.00  0.00           H
ATOM    452  CG1 VAL    27     109.330 100.990  40.300  1.00  0.00           C
ATOM    453 1HG1 VAL    27     108.280 101.130  40.650  1.00  0.00           H
ATOM    454 2HG1 VAL    27     109.880 100.080  40.590  1.00  0.00           H
ATOM    455 3HG1 VAL    27     109.900 101.870  40.660  1.00  0.00           H
ATOM    456  CG2 VAL    27     110.350 101.530  38.110  1.00  0.00           C
ATOM    457 1HG2 VAL    27     110.350 102.560  38.530  1.00  0.00           H
ATOM    458 2HG2 VAL    27     111.290 100.940  38.170  1.00  0.00           H
ATOM    459 3HG2 VAL    27     110.180 101.700  37.020  1.00  0.00           H
ATOM    460  C   VAL    27     108.070  98.680  39.100  1.00  0.00           C
ATOM    461  O   VAL    27     106.940  99.100  39.100  1.00  0.00           O
ATOM    462  N   SER    28     108.420  97.570  39.770  1.00  0.00           N
ATOM    463  HN  SER    28     109.380  97.440  40.040  1.00  0.00           H
ATOM    464  CA  SER    28     107.380  96.650  40.270  1.00  0.00           C
ATOM    465  HA  SER    28     106.430  97.150  40.230  1.00  0.00           H
ATOM    466  CB  SER    28     107.200  95.410  39.360  1.00  0.00           C
ATOM    467  HB1 SER    28     107.130  95.840  38.340  1.00  0.00           H
ATOM    468  HB2 SER    28     106.280  94.840  39.600  1.00  0.00           H
ATOM    469  OG  SER    28     108.310  94.540  39.400  1.00  0.00           O
ATOM    470  HG1 SER    28     107.930  93.720  39.060  1.00  0.00           H
ATOM    471  C   SER    28     107.740  96.310  41.720  1.00  0.00           C
ATOM    472  O   SER    28     108.880  96.570  42.140  1.00  0.00           O
ATOM    473  N   GLY    29     106.720  95.800  42.510  1.00  0.00           N
ATOM    474  HN  GLY    29     105.810  95.820  42.100  1.00  0.00           H
ATOM    475  CA  GLY    29     106.640  95.400  43.990  1.00  0.00           C
ATOM    476  HA1 GLY    29     107.250  94.530  44.130  1.00  0.00           H
ATOM    477  HA2 GLY    29     105.590  95.270  44.220  1.00  0.00           H
ATOM    478  C   GLY    29     107.080  96.400  45.000  1.00  0.00           C
ATOM    479  O   GLY    29     107.650  96.100  46.070  1.00  0.00           O
ATOM    480  N   PHE    30     106.740  97.670  44.770  1.00  0.00           N
ATOM    481  HN  PHE    30     106.150  97.850  43.980  1.00  0.00           H
ATOM    482  CA  PHE    30     107.100  98.770  45.610  1.00  0.00           C
ATOM    483  HA  PHE    30     107.910  98.470  46.260  1.00  0.00           H
ATOM    484  CB  PHE    30     107.690  99.960  44.790  1.00  0.00           C
ATOM    485  HB1 PHE    30     108.120 100.780  45.400  1.00  0.00           H
ATOM    486  HB2 PHE    30     108.520  99.560  44.170  1.00  0.00           H
ATOM    487  CG  PHE    30     106.750 100.660  43.870  1.00  0.00           C
ATOM    488  CD1 PHE    30     106.410 100.110  42.670  1.00  0.00           C
ATOM    489  HD1 PHE    30     106.890  99.200  42.320  1.00  0.00           H
ATOM    490  CE1 PHE    30     105.650 100.820  41.730  1.00  0.00           C
ATOM    491  HE1 PHE    30     105.500 100.510  40.710  1.00  0.00           H
ATOM    492  CZ  PHE    30     105.290 102.180  41.960  1.00  0.00           C
ATOM    493  HZ  PHE    30     104.790 102.750  41.190  1.00  0.00           H
ATOM    494  CD2 PHE    30     106.270 101.990  44.200  1.00  0.00           C
ATOM    495  HD2 PHE    30     106.490 102.420  45.170  1.00  0.00           H
ATOM    496  CE2 PHE    30     105.510 102.740  43.270  1.00  0.00           C
ATOM    497  HE2 PHE    30     105.050 103.710  43.450  1.00  0.00           H
ATOM    498  C   PHE    30     105.970  99.180  46.490  1.00  0.00           C
ATOM    499  O   PHE    30     104.810  98.900  46.150  1.00  0.00           O
ATOM    500  N   HIS    31     106.180  99.930  47.610  1.00  0.00           N
ATOM    501  HN  HIS    31     107.130 100.160  47.810  1.00  0.00           H
ATOM    502  CA  HIS    31     105.180 100.620  48.370  1.00  0.00           C
ATOM    503  HA  HIS    31     104.430 100.970  47.670  1.00  0.00           H
ATOM    504  CB  HIS    31     104.440  99.700  49.390  1.00  0.00           C
ATOM    505  HB1 HIS    31     104.380  98.740  48.830  1.00  0.00           H
ATOM    506  HB2 HIS    31     104.890  99.660  50.400  1.00  0.00           H
ATOM    507  ND1 HIS    31     102.780 100.540  50.990  1.00  0.00           N
ATOM    508  CG  HIS    31     103.020  99.980  49.720  1.00  0.00           C
ATOM    509  CE1 HIS    31     101.450 100.720  50.940  1.00  0.00           C
ATOM    510  HE1 HIS    31     100.800 101.160  51.690  1.00  0.00           H
ATOM    511  NE2 HIS    31     100.890 100.270  49.740  1.00  0.00           N
ATOM    512  HE2 HIS    31      99.910 100.160  49.600  1.00  0.00           H
ATOM    513  CD2 HIS    31     101.900  99.790  48.970  1.00  0.00           C
ATOM    514  HD2 HIS    31     101.890  99.330  47.990  1.00  0.00           H
ATOM    515  C   HIS    31     106.030 101.750  49.110  1.00  0.00           C
ATOM    516  O   HIS    31     107.220 101.500  49.370  1.00  0.00           O
ATOM    517  N   PRO    32     105.560 102.940  49.450  1.00  0.00           N
ATOM    518  CD  PRO    32     106.510 103.990  49.910  1.00  0.00           C
ATOM    519  HD1 PRO    32     107.540 103.860  49.500  1.00  0.00           H
ATOM    520  HD2 PRO    32     106.620 103.890  51.010  1.00  0.00           H
ATOM    521  CA  PRO    32     104.310 103.550  48.890  1.00  0.00           C
ATOM    522  HA  PRO    32     103.460 102.940  49.170  1.00  0.00           H
ATOM    523  CB  PRO    32     104.370 104.920  49.600  1.00  0.00           C
ATOM    524  HB1 PRO    32     103.760 105.720  49.140  1.00  0.00           H
ATOM    525  HB2 PRO    32     104.110 104.680  50.650  1.00  0.00           H
ATOM    526  CG  PRO    32     105.870 105.380  49.690  1.00  0.00           C
ATOM    527  HG1 PRO    32     105.910 106.050  50.580  1.00  0.00           H
ATOM    528  HG2 PRO    32     106.150 105.870  48.740  1.00  0.00           H
ATOM    529  C   PRO    32     104.290 103.790  47.450  1.00  0.00           C
ATOM    530  O   PRO    32     105.220 103.390  46.750  1.00  0.00           O
ATOM    531  N   SER    33     103.200 104.480  46.960  1.00  0.00           N
ATOM    532  HN  SER    33     102.400 104.640  47.540  1.00  0.00           H
ATOM    533  CA  SER    33     103.110 105.040  45.580  1.00  0.00           C
ATOM    534  HA  SER    33     103.400 104.200  44.960  1.00  0.00           H
ATOM    535  CB  SER    33     101.730 105.540  45.130  1.00  0.00           C
ATOM    536  HB1 SER    33     101.080 104.640  45.190  1.00  0.00           H
ATOM    537  HB2 SER    33     101.710 105.950  44.090  1.00  0.00           H
ATOM    538  OG  SER    33     101.240 106.550  45.940  1.00  0.00           O
ATOM    539  HG1 SER    33     101.460 106.300  46.840  1.00  0.00           H
ATOM    540  C   SER    33     104.150 106.160  45.250  1.00  0.00           C
ATOM    541  O   SER    33     104.630 106.250  44.120  1.00  0.00           O
ATOM    542  N   ASP    34     104.480 106.960  46.260  1.00  0.00           N
ATOM    543  HN  ASP    34     104.020 106.830  47.130  1.00  0.00           H
ATOM    544  CA  ASP    34     105.320 108.100  46.080  1.00  0.00           C
ATOM    545  HA  ASP    34     104.820 108.620  45.280  1.00  0.00           H
ATOM    546  CB  ASP    34     105.570 108.710  47.490  1.00  0.00           C
ATOM    547  HB1 ASP    34     106.230 108.040  48.090  1.00  0.00           H
ATOM    548  HB2 ASP    34     106.000 109.710  47.250  1.00  0.00           H
ATOM    549  CG  ASP    34     104.340 108.980  48.300  1.00  0.00           C
ATOM    550  OD1 ASP    34     104.330 108.550  49.500  1.00  0.00           O
ATOM    551  OD2 ASP    34     103.360 109.590  47.790  1.00  0.00           O
ATOM    552  C   ASP    34     106.690 107.680  45.510  1.00  0.00           C
ATOM    553  O   ASP    34     107.460 106.870  46.030  1.00  0.00           O
ATOM    554  N   ILE    35     106.970 108.230  44.270  1.00  0.00           N
ATOM    555  HN  ILE    35     106.320 108.880  43.880  1.00  0.00           H
ATOM    556  CA  ILE    35     108.020 107.860  43.390  1.00  0.00           C
ATOM    557  HA  ILE    35     108.940 107.810  43.960  1.00  0.00           H
ATOM    558  CB  ILE    35     107.700 106.540  42.730  1.00  0.00           C
ATOM    559  HB  ILE    35     107.010 105.930  43.350  1.00  0.00           H
ATOM    560  CG2 ILE    35     106.780 106.790  41.420  1.00  0.00           C
ATOM    561 1HG2 ILE    35     106.140 107.670  41.670  1.00  0.00           H
ATOM    562 2HG2 ILE    35     107.440 107.090  40.590  1.00  0.00           H
ATOM    563 3HG2 ILE    35     106.170 105.900  41.140  1.00  0.00           H
ATOM    564  CG1 ILE    35     108.950 105.700  42.600  1.00  0.00           C
ATOM    565 1HG1 ILE    35     109.530 105.580  43.550  1.00  0.00           H
ATOM    566 2HG1 ILE    35     109.690 106.230  41.970  1.00  0.00           H
ATOM    567  CD  ILE    35     108.760 104.300  41.920  1.00  0.00           C
ATOM    568  HD1 ILE    35     108.350 104.450  40.900  1.00  0.00           H
ATOM    569  HD2 ILE    35     109.760 103.850  41.770  1.00  0.00           H
ATOM    570  HD3 ILE    35     108.020 103.730  42.520  1.00  0.00           H
ATOM    571  C   ILE    35     108.280 108.970  42.400  1.00  0.00           C
ATOM    572  O   ILE    35     107.410 109.830  42.090  1.00  0.00           O
ATOM    573  N   GLU    36     109.510 108.970  41.830  1.00  0.00           N
ATOM    574  HN  GLU    36     110.310 108.550  42.250  1.00  0.00           H
ATOM    575  CA  GLU    36     109.870 109.670  40.600  1.00  0.00           C
ATOM    576  HA  GLU    36     108.980 109.980  40.070  1.00  0.00           H
ATOM    577  CB  GLU    36     110.730 110.890  41.030  1.00  0.00           C
ATOM    578  HB1 GLU    36     111.470 110.690  41.830  1.00  0.00           H
ATOM    579  HB2 GLU    36     111.390 111.230  40.210  1.00  0.00           H
ATOM    580  CG  GLU    36     109.800 112.070  41.500  1.00  0.00           C
ATOM    581  HG1 GLU    36     109.210 111.730  42.370  1.00  0.00           H
ATOM    582  HG2 GLU    36     109.100 112.310  40.670  1.00  0.00           H
ATOM    583  CD  GLU    36     110.520 113.380  41.820  1.00  0.00           C
ATOM    584  OE1 GLU    36     111.660 113.350  42.370  1.00  0.00           O
ATOM    585  OE2 GLU    36     109.980 114.440  41.510  1.00  0.00           O
ATOM    586  C   GLU    36     110.620 108.720  39.720  1.00  0.00           C
ATOM    587  O   GLU    36     111.490 108.040  40.210  1.00  0.00           O
ATOM    588  N   VAL    37     110.230 108.540  38.410  1.00  0.00           N
ATOM    589  HN  VAL    37     109.510 109.060  37.960  1.00  0.00           H
ATOM    590  CA  VAL    37     110.960 107.630  37.480  1.00  0.00           C
ATOM    591  HA  VAL    37     111.820 107.100  37.880  1.00  0.00           H
ATOM    592  CB  VAL    37     109.970 106.660  36.950  1.00  0.00           C
ATOM    593  HB  VAL    37     109.020 107.140  36.610  1.00  0.00           H
ATOM    594  CG1 VAL    37     110.740 105.910  35.790  1.00  0.00           C
ATOM    595 1HG1 VAL    37     110.200 104.950  35.620  1.00  0.00           H
ATOM    596 2HG1 VAL    37     110.600 106.370  34.790  1.00  0.00           H
ATOM    597 3HG1 VAL    37     111.820 105.670  35.880  1.00  0.00           H
ATOM    598  CG2 VAL    37     109.590 105.690  38.170  1.00  0.00           C
ATOM    599 1HG2 VAL    37     108.890 106.210  38.860  1.00  0.00           H
ATOM    600 2HG2 VAL    37     109.190 104.710  37.840  1.00  0.00           H
ATOM    601 3HG2 VAL    37     110.490 105.470  38.780  1.00  0.00           H
ATOM    602  C   VAL    37     111.510 108.500  36.350  1.00  0.00           C
ATOM    603  O   VAL    37     110.830 109.200  35.610  1.00  0.00           O
ATOM    604  N   ASP    38     112.800 108.450  36.130  1.00  0.00           N
ATOM    605  HN  ASP    38     113.420 107.880  36.670  1.00  0.00           H
ATOM    606  CA  ASP    38     113.520 109.220  35.110  1.00  0.00           C
ATOM    607  HA  ASP    38     112.910 109.860  34.480  1.00  0.00           H
ATOM    608  CB  ASP    38     114.730 109.990  35.870  1.00  0.00           C
ATOM    609  HB1 ASP    38     115.360 109.370  36.550  1.00  0.00           H
ATOM    610  HB2 ASP    38     115.410 110.240  35.020  1.00  0.00           H
ATOM    611  CG  ASP    38     114.330 111.240  36.650  1.00  0.00           C
ATOM    612  OD1 ASP    38     115.140 111.620  37.540  1.00  0.00           O
ATOM    613  OD2 ASP    38     113.250 111.820  36.340  1.00  0.00           O
ATOM    614  C   ASP    38     114.090 108.230  34.110  1.00  0.00           C
ATOM    615  O   ASP    38     114.900 107.350  34.490  1.00  0.00           O
ATOM    616  N   LEU    39     113.790 108.240  32.750  1.00  0.00           N
ATOM    617  HN  LEU    39     113.030 108.810  32.460  1.00  0.00           H
ATOM    618  CA  LEU    39     114.470 107.310  31.780  1.00  0.00           C
ATOM    619  HA  LEU    39     115.020 106.500  32.220  1.00  0.00           H
ATOM    620  CB  LEU    39     113.470 106.750  30.730  1.00  0.00           C
ATOM    621  HB1 LEU    39     112.710 107.550  30.560  1.00  0.00           H
ATOM    622  HB2 LEU    39     114.090 106.460  29.860  1.00  0.00           H
ATOM    623  CG  LEU    39     112.750 105.470  31.220  1.00  0.00           C
ATOM    624  HG  LEU    39     113.470 104.890  31.850  1.00  0.00           H
ATOM    625  CD1 LEU    39     111.630 105.730  32.270  1.00  0.00           C
ATOM    626 1HD1 LEU    39     111.050 106.650  32.030  1.00  0.00           H
ATOM    627 2HD1 LEU    39     110.950 104.860  32.210  1.00  0.00           H
ATOM    628 3HD1 LEU    39     112.070 105.890  33.270  1.00  0.00           H
ATOM    629  CD2 LEU    39     112.150 104.660  30.090  1.00  0.00           C
ATOM    630 1HD2 LEU    39     111.370 105.260  29.570  1.00  0.00           H
ATOM    631 2HD2 LEU    39     112.780 104.160  29.320  1.00  0.00           H
ATOM    632 3HD2 LEU    39     111.660 103.760  30.520  1.00  0.00           H
ATOM    633  C   LEU    39     115.510 108.190  31.030  1.00  0.00           C
ATOM    634  O   LEU    39     115.230 109.320  30.600  1.00  0.00           O
ATOM    635  N   LEU    40     116.720 107.700  30.800  1.00  0.00           N
ATOM    636  HN  LEU    40     117.070 106.790  31.030  1.00  0.00           H
ATOM    637  CA  LEU    40     117.860 108.490  30.410  1.00  0.00           C
ATOM    638  HA  LEU    40     117.540 109.480  30.110  1.00  0.00           H
ATOM    639  CB  LEU    40     118.850 108.800  31.590  1.00  0.00           C
ATOM    640  HB1 LEU    40     119.250 107.860  32.030  1.00  0.00           H
ATOM    641  HB2 LEU    40     119.740 109.330  31.180  1.00  0.00           H
ATOM    642  CG  LEU    40     118.240 109.490  32.790  1.00  0.00           C
ATOM    643  HG  LEU    40     117.240 109.740  32.390  1.00  0.00           H
ATOM    644  CD1 LEU    40     118.210 108.700  34.080  1.00  0.00           C
ATOM    645 1HD1 LEU    40     117.950 109.440  34.870  1.00  0.00           H
ATOM    646 2HD1 LEU    40     117.410 107.940  34.090  1.00  0.00           H
ATOM    647 3HD1 LEU    40     119.220 108.350  34.390  1.00  0.00           H
ATOM    648  CD2 LEU    40     119.000 110.850  33.040  1.00  0.00           C
ATOM    649 1HD2 LEU    40     119.340 111.320  32.090  1.00  0.00           H
ATOM    650 2HD2 LEU    40     118.420 111.560  33.660  1.00  0.00           H
ATOM    651 3HD2 LEU    40     119.960 110.610  33.530  1.00  0.00           H
ATOM    652  C   LEU    40     118.660 107.970  29.260  1.00  0.00           C
ATOM    653  O   LEU    40     118.880 106.780  29.080  1.00  0.00           O
ATOM    654  N   LYS    41     118.990 108.910  28.310  1.00  0.00           N
ATOM    655  HN  LYS    41     118.600 109.810  28.480  1.00  0.00           H
ATOM    656  CA  LYS    41     119.830 108.560  27.160  1.00  0.00           C
ATOM    657  HA  LYS    41     120.300 107.590  27.270  1.00  0.00           H
ATOM    658  CB  LYS    41     119.030 108.730  25.880  1.00  0.00           C
ATOM    659  HB1 LYS    41     119.780 108.500  25.100  1.00  0.00           H
ATOM    660  HB2 LYS    41     118.260 107.940  25.750  1.00  0.00           H
ATOM    661  CG  LYS    41     118.340 110.140  25.660  1.00  0.00           C
ATOM    662  HG1 LYS    41     119.110 110.940  25.730  1.00  0.00           H
ATOM    663  HG2 LYS    41     117.620 110.320  26.490  1.00  0.00           H
ATOM    664  CD  LYS    41     117.700 110.270  24.220  1.00  0.00           C
ATOM    665  HD1 LYS    41     117.080 109.350  24.090  1.00  0.00           H
ATOM    666  HD2 LYS    41     118.510 110.290  23.470  1.00  0.00           H
ATOM    667  CE  LYS    41     116.950 111.550  24.050  1.00  0.00           C
ATOM    668  HE1 LYS    41     117.560 112.480  24.080  1.00  0.00           H
ATOM    669  HE2 LYS    41     116.170 111.720  24.820  1.00  0.00           H
ATOM    670  NZ  LYS    41     116.200 111.530  22.770  1.00  0.00           N
ATOM    671  HZ1 LYS    41     115.990 112.530  22.590  1.00  0.00           H
ATOM    672  HZ2 LYS    41     116.790 111.370  21.930  1.00  0.00           H
ATOM    673  HZ3 LYS    41     115.320 110.970  22.790  1.00  0.00           H
ATOM    674  C   LYS    41     121.070 109.350  27.150  1.00  0.00           C
ATOM    675  O   LYS    41     121.070 110.600  27.000  1.00  0.00           O
ATOM    676  N   ASN    42     122.190 108.640  27.390  1.00  0.00           N
ATOM    677  HN  ASN    42     122.070 107.650  27.410  1.00  0.00           H
ATOM    678  CA  ASN    42     123.500 109.230  27.640  1.00  0.00           C
ATOM    679  HA  ASN    42     124.230 108.490  27.940  1.00  0.00           H
ATOM    680  CB  ASN    42     124.040 110.030  26.420  1.00  0.00           C
ATOM    681  HB1 ASN    42     123.500 110.970  26.180  1.00  0.00           H
ATOM    682  HB2 ASN    42     125.090 110.370  26.540  1.00  0.00           H
ATOM    683  CG  ASN    42     124.050 108.960  25.300  1.00  0.00           C
ATOM    684  OD1 ASN    42     124.750 107.950  25.340  1.00  0.00           O
ATOM    685  ND2 ASN    42     123.170 109.180  24.270  1.00  0.00           N
ATOM    686 1HD2 ASN    42     122.550 109.930  24.480  1.00  0.00           H
ATOM    687 2HD2 ASN    42     123.300 108.740  23.390  1.00  0.00           H
ATOM    688  C   ASN    42     123.500 110.070  28.880  1.00  0.00           C
ATOM    689  O   ASN    42     124.230 111.060  28.950  1.00  0.00           O
ATOM    690  N   GLY    43     122.710 109.760  29.920  1.00  0.00           N
ATOM    691  HN  GLY    43     122.180 108.920  29.880  1.00  0.00           H
ATOM    692  CA  GLY    43     122.480 110.690  31.010  1.00  0.00           C
ATOM    693  HA1 GLY    43     123.440 111.020  31.390  1.00  0.00           H
ATOM    694  HA2 GLY    43     121.890 110.030  31.620  1.00  0.00           H
ATOM    695  C   GLY    43     121.590 111.920  30.800  1.00  0.00           C
ATOM    696  O   GLY    43     121.560 112.770  31.660  1.00  0.00           O
ATOM    697  N   GLU    44     120.890 112.030  29.690  1.00  0.00           N
ATOM    698  HN  GLU    44     121.000 111.370  28.950  1.00  0.00           H
ATOM    699  CA  GLU    44     119.910 113.080  29.430  1.00  0.00           C
ATOM    700  HA  GLU    44     119.940 113.740  30.290  1.00  0.00           H
ATOM    701  CB  GLU    44     120.180 113.960  28.210  1.00  0.00           C
ATOM    702  HB1 GLU    44     121.180 114.430  28.340  1.00  0.00           H
ATOM    703  HB2 GLU    44     120.240 113.430  27.230  1.00  0.00           H
ATOM    704  CG  GLU    44     119.120 115.140  28.090  1.00  0.00           C
ATOM    705  HG1 GLU    44     119.010 115.720  29.040  1.00  0.00           H
ATOM    706  HG2 GLU    44     118.080 114.790  28.020  1.00  0.00           H
ATOM    707  CD  GLU    44     119.480 116.050  26.930  1.00  0.00           C
ATOM    708  OE1 GLU    44     119.220 115.510  25.780  1.00  0.00           O
ATOM    709  OE2 GLU    44     120.060 117.160  27.020  1.00  0.00           O
ATOM    710  C   GLU    44     118.540 112.440  29.430  1.00  0.00           C
ATOM    711  O   GLU    44     118.260 111.460  28.670  1.00  0.00           O
ATOM    712  N   ARG    45     117.680 112.930  30.320  1.00  0.00           N
ATOM    713  HN  ARG    45     118.020 113.630  30.940  1.00  0.00           H
ATOM    714  CA  ARG    45     116.310 112.520  30.300  1.00  0.00           C
ATOM    715  HA  ARG    45     116.310 111.480  30.570  1.00  0.00           H
ATOM    716  CB  ARG    45     115.470 113.230  31.430  1.00  0.00           C
ATOM    717  HB1 ARG    45     115.720 114.300  31.260  1.00  0.00           H
ATOM    718  HB2 ARG    45     114.400 112.940  31.370  1.00  0.00           H
ATOM    719  CG  ARG    45     115.890 112.860  32.880  1.00  0.00           C
ATOM    720  HG1 ARG    45     117.000 112.880  32.830  1.00  0.00           H
ATOM    721  HG2 ARG    45     115.600 111.800  33.070  1.00  0.00           H
ATOM    722  CD  ARG    45     115.330 113.670  34.030  1.00  0.00           C
ATOM    723  HD1 ARG    45     115.960 113.460  34.920  1.00  0.00           H
ATOM    724  HD2 ARG    45     114.270 113.430  34.250  1.00  0.00           H
ATOM    725  NE  ARG    45     115.510 115.090  33.840  1.00  0.00           N
ATOM    726  HE  ARG    45     116.440 115.460  33.770  1.00  0.00           H
ATOM    727  CZ  ARG    45     114.620 115.910  33.310  1.00  0.00           C
ATOM    728  NH1 ARG    45     113.340 115.760  33.510  1.00  0.00           N
ATOM    729 1HH1 ARG    45     112.730 116.550  33.510  1.00  0.00           H
ATOM    730 2HH1 ARG    45     113.060 115.000  34.100  1.00  0.00           H
ATOM    731  NH2 ARG    45     115.030 117.080  32.870  1.00  0.00           N
ATOM    732 1HH2 ARG    45     114.340 117.780  32.670  1.00  0.00           H
ATOM    733 2HH2 ARG    45     115.980 117.320  33.070  1.00  0.00           H
ATOM    734  C   ARG    45     115.470 112.590  28.980  1.00  0.00           C
ATOM    735  O   ARG    45     115.440 113.590  28.290  1.00  0.00           O
ATOM    736  N   ILE    46     114.750 111.520  28.640  1.00  0.00           N
ATOM    737  HN  ILE    46     114.860 110.820  29.340  1.00  0.00           H
ATOM    738  CA  ILE    46     113.910 111.310  27.450  1.00  0.00           C
ATOM    739  HA  ILE    46     114.480 111.690  26.620  1.00  0.00           H
ATOM    740  CB  ILE    46     113.670 109.830  27.100  1.00  0.00           C
ATOM    741  HB  ILE    46     113.100 109.340  27.920  1.00  0.00           H
ATOM    742  CG2 ILE    46     112.970 109.750  25.700  1.00  0.00           C
ATOM    743 1HG2 ILE    46     111.870 109.830  25.840  1.00  0.00           H
ATOM    744 2HG2 ILE    46     113.380 110.520  25.010  1.00  0.00           H
ATOM    745 3HG2 ILE    46     113.200 108.800  25.170  1.00  0.00           H
ATOM    746  CG1 ILE    46     115.020 109.100  26.990  1.00  0.00           C
ATOM    747 1HG1 ILE    46     115.710 109.370  27.820  1.00  0.00           H
ATOM    748 2HG1 ILE    46     115.330 109.380  25.960  1.00  0.00           H
ATOM    749  CD  ILE    46     115.070 107.590  26.980  1.00  0.00           C
ATOM    750  HD1 ILE    46     114.890 107.280  28.030  1.00  0.00           H
ATOM    751  HD2 ILE    46     114.230 107.300  26.310  1.00  0.00           H
ATOM    752  HD3 ILE    46     116.060 107.240  26.640  1.00  0.00           H
ATOM    753  C   ILE    46     112.570 111.970  27.590  1.00  0.00           C
ATOM    754  O   ILE    46     111.820 111.680  28.510  1.00  0.00           O
ATOM    755  N   GLU    47     112.140 112.840  26.680  1.00  0.00           N
ATOM    756  HN  GLU    47     112.740 113.000  25.900  1.00  0.00           H
ATOM    757  CA  GLU    47     110.870 113.470  26.640  1.00  0.00           C
ATOM    758  HA  GLU    47     110.680 113.870  27.620  1.00  0.00           H
ATOM    759  CB  GLU    47     110.970 114.620  25.630  1.00  0.00           C
ATOM    760  HB1 GLU    47     111.490 114.110  24.790  1.00  0.00           H
ATOM    761  HB2 GLU    47     109.980 114.970  25.280  1.00  0.00           H
ATOM    762  CG  GLU    47     111.800 115.960  26.060  1.00  0.00           C
ATOM    763  HG1 GLU    47     112.830 115.580  26.200  1.00  0.00           H
ATOM    764  HG2 GLU    47     111.500 116.380  27.040  1.00  0.00           H
ATOM    765  CD  GLU    47     111.690 117.040  24.960  1.00  0.00           C
ATOM    766  OE1 GLU    47     110.550 117.370  24.520  1.00  0.00           O
ATOM    767  OE2 GLU    47     112.700 117.620  24.510  1.00  0.00           O
ATOM    768  C   GLU    47     109.670 112.620  26.270  1.00  0.00           C
ATOM    769  O   GLU    47     109.860 111.550  25.730  1.00  0.00           O
ATOM    770  N   LYS    48     108.410 113.060  26.600  1.00  0.00           N
ATOM    771  HN  LYS    48     108.360 113.850  27.200  1.00  0.00           H
ATOM    772  CA  LYS    48     107.180 112.460  26.040  1.00  0.00           C
ATOM    773  HA  LYS    48     106.380 113.110  26.350  1.00  0.00           H
ATOM    774  CB  LYS    48     107.140 112.310  24.440  1.00  0.00           C
ATOM    775  HB1 LYS    48     108.080 111.910  24.010  1.00  0.00           H
ATOM    776  HB2 LYS    48     106.330 111.640  24.090  1.00  0.00           H
ATOM    777  CG  LYS    48     106.900 113.620  23.690  1.00  0.00           C
ATOM    778  HG1 LYS    48     107.080 113.420  22.620  1.00  0.00           H
ATOM    779  HG2 LYS    48     107.680 114.330  24.040  1.00  0.00           H
ATOM    780  CD  LYS    48     105.480 114.220  23.840  1.00  0.00           C
ATOM    781  HD1 LYS    48     105.500 115.120  23.180  1.00  0.00           H
ATOM    782  HD2 LYS    48     105.100 114.520  24.840  1.00  0.00           H
ATOM    783  CE  LYS    48     104.470 113.430  23.070  1.00  0.00           C
ATOM    784  HE1 LYS    48     104.540 112.400  23.470  1.00  0.00           H
ATOM    785  HE2 LYS    48     104.690 113.350  21.980  1.00  0.00           H
ATOM    786  NZ  LYS    48     103.050 113.960  23.250  1.00  0.00           N
ATOM    787  HZ1 LYS    48     102.780 114.420  22.350  1.00  0.00           H
ATOM    788  HZ2 LYS    48     102.410 113.180  23.470  1.00  0.00           H
ATOM    789  HZ3 LYS    48     102.920 114.650  24.020  1.00  0.00           H
ATOM    790  C   LYS    48     106.860 111.060  26.650  1.00  0.00           C
ATOM    791  O   LYS    48     106.150 110.300  26.010  1.00  0.00           O
ATOM    792  N   VAL    49     107.450 110.640  27.880  1.00  0.00           N
ATOM    793  HN  VAL    49     107.970 111.320  28.380  1.00  0.00           H
ATOM    794  CA  VAL    49     107.400 109.280  28.440  1.00  0.00           C
ATOM    795  HA  VAL    49     107.670 108.630  27.630  1.00  0.00           H
ATOM    796  CB  VAL    49     108.350 109.080  29.610  1.00  0.00           C
ATOM    797  HB  VAL    49     108.010 109.690  30.470  1.00  0.00           H
ATOM    798  CG1 VAL    49     108.450 107.650  30.190  1.00  0.00           C
ATOM    799 1HG1 VAL    49     109.270 107.540  30.930  1.00  0.00           H
ATOM    800 2HG1 VAL    49     107.490 107.500  30.720  1.00  0.00           H
ATOM    801 3HG1 VAL    49     108.580 106.900  29.380  1.00  0.00           H
ATOM    802  CG2 VAL    49     109.750 109.610  29.210  1.00  0.00           C
ATOM    803 1HG2 VAL    49     110.020 109.250  28.190  1.00  0.00           H
ATOM    804 2HG2 VAL    49     109.590 110.700  29.040  1.00  0.00           H
ATOM    805 3HG2 VAL    49     110.620 109.470  29.880  1.00  0.00           H
ATOM    806  C   VAL    49     106.050 108.920  28.930  1.00  0.00           C
ATOM    807  O   VAL    49     105.520 109.200  29.990  1.00  0.00           O
ATOM    808  N   GLU    50     105.420 108.060  28.080  1.00  0.00           N
ATOM    809  HN  GLU    50     105.860 107.790  27.230  1.00  0.00           H
ATOM    810  CA  GLU    50     104.230 107.310  28.270  1.00  0.00           C
ATOM    811  HA  GLU    50     103.500 108.030  28.580  1.00  0.00           H
ATOM    812  CB  GLU    50     103.700 106.840  26.970  1.00  0.00           C
ATOM    813  HB1 GLU    50     104.550 106.250  26.570  1.00  0.00           H
ATOM    814  HB2 GLU    50     102.770 106.300  27.260  1.00  0.00           H
ATOM    815  CG  GLU    50     103.360 108.030  25.990  1.00  0.00           C
ATOM    816  HG1 GLU    50     104.230 108.710  25.930  1.00  0.00           H
ATOM    817  HG2 GLU    50     102.640 108.680  26.530  1.00  0.00           H
ATOM    818  CD  GLU    50     102.940 107.680  24.630  1.00  0.00           C
ATOM    819  OE1 GLU    50     103.620 108.000  23.640  1.00  0.00           O
ATOM    820  OE2 GLU    50     101.860 106.990  24.500  1.00  0.00           O
ATOM    821  C   GLU    50     104.290 106.330  29.390  1.00  0.00           C
ATOM    822  O   GLU    50     105.350 105.730  29.630  1.00  0.00           O
ATOM    823  N   HIS    51     103.170 106.110  30.130  1.00  0.00           N
ATOM    824  HN  HIS    51     102.230 106.410  29.940  1.00  0.00           H
ATOM    825  CA  HIS    51     103.280 105.220  31.240  1.00  0.00           C
ATOM    826  HA  HIS    51     103.940 104.390  31.030  1.00  0.00           H
ATOM    827  CB  HIS    51     103.620 106.000  32.580  1.00  0.00           C
ATOM    828  HB1 HIS    51     103.570 105.380  33.500  1.00  0.00           H
ATOM    829  HB2 HIS    51     104.630 106.450  32.520  1.00  0.00           H
ATOM    830  ND1 HIS    51     101.570 107.140  33.630  1.00  0.00           N
ATOM    831  HD1 HIS    51     101.130 106.320  34.010  1.00  0.00           H
ATOM    832  CG  HIS    51     102.670 107.200  32.810  1.00  0.00           C
ATOM    833  CE1 HIS    51     101.130 108.440  33.720  1.00  0.00           C
ATOM    834  HE1 HIS    51     100.250 108.700  34.310  1.00  0.00           H
ATOM    835  NE2 HIS    51     101.780 109.310  32.950  1.00  0.00           N
ATOM    836  CD2 HIS    51     102.830 108.570  32.520  1.00  0.00           C
ATOM    837  HD2 HIS    51     103.580 109.100  31.950  1.00  0.00           H
ATOM    838  C   HIS    51     101.940 104.560  31.540  1.00  0.00           C
ATOM    839  O   HIS    51     100.930 105.080  31.140  1.00  0.00           O
ATOM    840  N   SER    52     101.940 103.440  32.340  1.00  0.00           N
ATOM    841  HN  SER    52     102.740 103.030  32.750  1.00  0.00           H
ATOM    842  CA  SER    52     100.630 102.830  32.730  1.00  0.00           C
ATOM    843  HA  SER    52      99.940 102.790  31.900  1.00  0.00           H
ATOM    844  CB  SER    52     100.850 101.340  33.260  1.00  0.00           C
ATOM    845  HB1 SER    52     101.470 100.900  32.450  1.00  0.00           H
ATOM    846  HB2 SER    52      99.860 100.860  33.330  1.00  0.00           H
ATOM    847  OG  SER    52     101.640 101.190  34.430  1.00  0.00           O
ATOM    848  HG1 SER    52     101.000 101.330  35.130  1.00  0.00           H
ATOM    849  C   SER    52      99.990 103.570  33.920  1.00  0.00           C
ATOM    850  O   SER    52     100.640 104.360  34.630  1.00  0.00           O
ATOM    851  N   ASP    53      98.700 103.290  34.200  1.00  0.00           N
ATOM    852  HN  ASP    53      98.190 102.610  33.690  1.00  0.00           H
ATOM    853  CA  ASP    53      98.120 103.680  35.450  1.00  0.00           C
ATOM    854  HA  ASP    53      98.420 104.690  35.680  1.00  0.00           H
ATOM    855  CB  ASP    53      96.590 103.510  35.310  1.00  0.00           C
ATOM    856  HB1 ASP    53      96.480 102.540  34.780  1.00  0.00           H
ATOM    857  HB2 ASP    53      96.120 103.480  36.320  1.00  0.00           H
ATOM    858  CG  ASP    53      95.910 104.610  34.510  1.00  0.00           C
ATOM    859  OD1 ASP    53      95.150 104.270  33.590  1.00  0.00           O
ATOM    860  OD2 ASP    53      96.070 105.790  34.840  1.00  0.00           O
ATOM    861  C   ASP    53      98.670 102.960  36.720  1.00  0.00           C
ATOM    862  O   ASP    53      99.210 101.850  36.590  1.00  0.00           O
ATOM    863  N   LEU    54      98.600 103.590  37.930  1.00  0.00           N
ATOM    864  HN  LEU    54      98.240 104.520  37.880  1.00  0.00           H
ATOM    865  CA  LEU    54      98.780 102.970  39.300  1.00  0.00           C
ATOM    866  HA  LEU    54      99.740 102.480  39.280  1.00  0.00           H
ATOM    867  CB  LEU    54      98.830 104.150  40.270  1.00  0.00           C
ATOM    868  HB1 LEU    54      99.400 105.020  39.880  1.00  0.00           H
ATOM    869  HB2 LEU    54      97.840 104.570  40.540  1.00  0.00           H
ATOM    870  CG  LEU    54      99.420 103.680  41.660  1.00  0.00           C
ATOM    871  HG  LEU    54      98.850 102.950  42.270  1.00  0.00           H
ATOM    872  CD1 LEU    54     100.850 103.180  41.550  1.00  0.00           C
ATOM    873 1HD1 LEU    54     100.920 102.160  41.120  1.00  0.00           H
ATOM    874 2HD1 LEU    54     101.400 103.880  40.890  1.00  0.00           H
ATOM    875 3HD1 LEU    54     101.320 103.100  42.550  1.00  0.00           H
ATOM    876  CD2 LEU    54      99.340 104.950  42.560  1.00  0.00           C
ATOM    877 1HD2 LEU    54      99.770 104.670  43.550  1.00  0.00           H
ATOM    878 2HD2 LEU    54      99.880 105.870  42.230  1.00  0.00           H
ATOM    879 3HD2 LEU    54      98.260 105.150  42.720  1.00  0.00           H
ATOM    880  C   LEU    54      97.790 101.930  39.700  1.00  0.00           C
ATOM    881  O   LEU    54      96.610 102.090  39.840  1.00  0.00           O
ATOM    882  N   SER    55      98.300 100.740  39.880  1.00  0.00           N
ATOM    883  HN  SER    55      99.280 100.620  39.740  1.00  0.00           H
ATOM    884  CA  SER    55      97.520  99.530  40.310  1.00  0.00           C
ATOM    885  HA  SER    55      96.780  99.800  41.050  1.00  0.00           H
ATOM    886  CB  SER    55      96.880  98.810  39.080  1.00  0.00           C
ATOM    887  HB1 SER    55      97.710  98.430  38.450  1.00  0.00           H
ATOM    888  HB2 SER    55      96.380  99.540  38.410  1.00  0.00           H
ATOM    889  OG  SER    55      95.990  97.740  39.400  1.00  0.00           O
ATOM    890  HG1 SER    55      96.270  96.980  38.880  1.00  0.00           H
ATOM    891  C   SER    55      98.510  98.660  41.020  1.00  0.00           C
ATOM    892  O   SER    55      99.720  98.990  41.100  1.00  0.00           O
ATOM    893  N   PHE    56      98.070  97.590  41.680  1.00  0.00           N
ATOM    894  HN  PHE    56      97.080  97.500  41.690  1.00  0.00           H
ATOM    895  CA  PHE    56      98.820  96.800  42.630  1.00  0.00           C
ATOM    896  HA  PHE    56      99.840  97.060  42.420  1.00  0.00           H
ATOM    897  CB  PHE    56      98.520  97.320  44.130  1.00  0.00           C
ATOM    898  HB1 PHE    56      98.990  96.680  44.920  1.00  0.00           H
ATOM    899  HB2 PHE    56      98.980  98.330  44.210  1.00  0.00           H
ATOM    900  CG  PHE    56      97.080  97.500  44.250  1.00  0.00           C
ATOM    901  CD1 PHE    56      96.320  96.390  44.660  1.00  0.00           C
ATOM    902  HD1 PHE    56      96.730  95.410  44.800  1.00  0.00           H
ATOM    903  CE1 PHE    56      94.920  96.490  44.740  1.00  0.00           C
ATOM    904  HE1 PHE    56      94.260  95.650  44.920  1.00  0.00           H
ATOM    905  CZ  PHE    56      94.330  97.760  44.740  1.00  0.00           C
ATOM    906  HZ  PHE    56      93.260  97.880  44.830  1.00  0.00           H
ATOM    907  CD2 PHE    56      96.460  98.770  44.200  1.00  0.00           C
ATOM    908  HD2 PHE    56      97.020  99.650  43.940  1.00  0.00           H
ATOM    909  CE2 PHE    56      95.100  98.900  44.500  1.00  0.00           C
ATOM    910  HE2 PHE    56      94.510  99.800  44.410  1.00  0.00           H
ATOM    911  C   PHE    56      98.690  95.280  42.480  1.00  0.00           C
ATOM    912  O   PHE    56      97.680  94.760  42.050  1.00  0.00           O
ATOM    913  N   SER    57      99.740  94.530  42.840  1.00  0.00           N
ATOM    914  HN  SER    57     100.630  94.930  43.040  1.00  0.00           H
ATOM    915  CA  SER    57      99.670  93.080  43.150  1.00  0.00           C
ATOM    916  HA  SER    57      99.240  92.660  42.250  1.00  0.00           H
ATOM    917  CB  SER    57     101.080  92.370  43.230  1.00  0.00           C
ATOM    918  HB1 SER    57     101.420  92.310  42.170  1.00  0.00           H
ATOM    919  HB2 SER    57     101.020  91.310  43.530  1.00  0.00           H
ATOM    920  OG  SER    57     102.020  93.060  44.090  1.00  0.00           O
ATOM    921  HG1 SER    57     101.790  92.800  44.980  1.00  0.00           H
ATOM    922  C   SER    57      98.730  92.660  44.310  1.00  0.00           C
ATOM    923  O   SER    57      98.230  93.490  45.040  1.00  0.00           O
ATOM    924  N   LYS    58      98.580  91.360  44.510  1.00  0.00           N
ATOM    925  HN  LYS    58      99.190  90.720  44.060  1.00  0.00           H
ATOM    926  CA  LYS    58      97.690  90.720  45.450  1.00  0.00           C
ATOM    927  HA  LYS    58      96.710  91.150  45.290  1.00  0.00           H
ATOM    928  CB  LYS    58      97.520  89.200  45.050  1.00  0.00           C
ATOM    929  HB1 LYS    58      98.490  88.710  44.810  1.00  0.00           H
ATOM    930  HB2 LYS    58      97.160  88.730  45.980  1.00  0.00           H
ATOM    931  CG  LYS    58      96.550  88.810  43.910  1.00  0.00           C
ATOM    932  HG1 LYS    58      96.720  89.420  43.000  1.00  0.00           H
ATOM    933  HG2 LYS    58      95.540  89.030  44.320  1.00  0.00           H
ATOM    934  CD  LYS    58      96.670  87.410  43.390  1.00  0.00           C
ATOM    935  HD1 LYS    58      97.750  87.230  43.240  1.00  0.00           H
ATOM    936  HD2 LYS    58      96.090  87.290  42.450  1.00  0.00           H
ATOM    937  CE  LYS    58      96.170  86.270  44.270  1.00  0.00           C
ATOM    938  HE1 LYS    58      96.750  86.260  45.220  1.00  0.00           H
ATOM    939  HE2 LYS    58      96.410  85.320  43.730  1.00  0.00           H
ATOM    940  NZ  LYS    58      94.670  86.340  44.530  1.00  0.00           N
ATOM    941  HZ1 LYS    58      94.310  85.430  44.880  1.00  0.00           H
ATOM    942  HZ2 LYS    58      94.380  87.170  45.080  1.00  0.00           H
ATOM    943  HZ3 LYS    58      94.220  86.590  43.630  1.00  0.00           H
ATOM    944  C   LYS    58      98.250  90.850  46.890  1.00  0.00           C
ATOM    945  O   LYS    58      97.580  90.530  47.840  1.00  0.00           O
ATOM    946  N   ASP    59      99.520  91.330  47.070  1.00  0.00           N
ATOM    947  HN  ASP    59     100.080  91.420  46.260  1.00  0.00           H
ATOM    948  CA  ASP    59     100.190  91.670  48.410  1.00  0.00           C
ATOM    949  HA  ASP    59      99.730  91.200  49.270  1.00  0.00           H
ATOM    950  CB  ASP    59     101.680  91.170  48.280  1.00  0.00           C
ATOM    951  HB1 ASP    59     102.130  91.260  49.290  1.00  0.00           H
ATOM    952  HB2 ASP    59     101.490  90.100  48.050  1.00  0.00           H
ATOM    953  CG  ASP    59     102.460  91.810  47.210  1.00  0.00           C
ATOM    954  OD1 ASP    59     103.650  91.420  46.970  1.00  0.00           O
ATOM    955  OD2 ASP    59     101.940  92.820  46.640  1.00  0.00           O
ATOM    956  C   ASP    59     100.100  93.210  48.720  1.00  0.00           C
ATOM    957  O   ASP    59     100.550  93.730  49.750  1.00  0.00           O
ATOM    958  N   TRP    60      99.410  93.910  47.850  1.00  0.00           N
ATOM    959  HN  TRP    60      98.960  93.430  47.100  1.00  0.00           H
ATOM    960  CA  TRP    60      99.060  95.280  48.070  1.00  0.00           C
ATOM    961  HA  TRP    60      98.430  95.510  47.230  1.00  0.00           H
ATOM    962  CB  TRP    60      98.340  95.620  49.500  1.00  0.00           C
ATOM    963  HB1 TRP    60      99.010  95.620  50.390  1.00  0.00           H
ATOM    964  HB2 TRP    60      97.980  96.670  49.430  1.00  0.00           H
ATOM    965  CG  TRP    60      97.100  94.760  49.700  1.00  0.00           C
ATOM    966  CD1 TRP    60      97.000  93.630  50.520  1.00  0.00           C
ATOM    967  HD1 TRP    60      97.910  93.370  51.040  1.00  0.00           H
ATOM    968  NE1 TRP    60      95.780  93.150  50.400  1.00  0.00           N
ATOM    969  HE1 TRP    60      95.310  92.650  51.100  1.00  0.00           H
ATOM    970  CE2 TRP    60      94.960  93.920  49.620  1.00  0.00           C
ATOM    971  CD2 TRP    60      95.780  95.020  49.140  1.00  0.00           C
ATOM    972  CE3 TRP    60      95.150  96.040  48.450  1.00  0.00           C
ATOM    973  HE3 TRP    60      95.610  96.940  48.090  1.00  0.00           H
ATOM    974  CZ3 TRP    60      93.790  95.950  48.150  1.00  0.00           C
ATOM    975  HZ3 TRP    60      93.360  96.770  47.610  1.00  0.00           H
ATOM    976  CZ2 TRP    60      93.580  93.820  49.420  1.00  0.00           C
ATOM    977  HZ2 TRP    60      93.030  92.910  49.620  1.00  0.00           H
ATOM    978  CH2 TRP    60      93.050  94.850  48.610  1.00  0.00           C
ATOM    979  HH2 TRP    60      92.000  94.810  48.370  1.00  0.00           H
ATOM    980  C   TRP    60     100.190  96.210  47.730  1.00  0.00           C
ATOM    981  O   TRP    60     100.110  97.390  47.950  1.00  0.00           O
ATOM    982  N   SER    61     101.230  95.790  47.020  1.00  0.00           N
ATOM    983  HN  SER    61     101.240  94.840  46.740  1.00  0.00           H
ATOM    984  CA  SER    61     102.310  96.600  46.470  1.00  0.00           C
ATOM    985  HA  SER    61     102.330  97.550  46.990  1.00  0.00           H
ATOM    986  CB  SER    61     103.750  95.900  46.560  1.00  0.00           C
ATOM    987  HB1 SER    61     103.840  95.740  47.650  1.00  0.00           H
ATOM    988  HB2 SER    61     104.590  96.550  46.210  1.00  0.00           H
ATOM    989  OG  SER    61     103.930  94.620  45.960  1.00  0.00           O
ATOM    990  HG1 SER    61     103.210  94.120  46.360  1.00  0.00           H
ATOM    991  C   SER    61     102.180  97.050  45.020  1.00  0.00           C
ATOM    992  O   SER    61     101.520  96.380  44.230  1.00  0.00           O
ATOM    993  N   PHE    62     102.810  98.160  44.670  1.00  0.00           N
ATOM    994  HN  PHE    62     103.440  98.650  45.270  1.00  0.00           H
ATOM    995  CA  PHE    62     102.540  98.850  43.440  1.00  0.00           C
ATOM    996  HA  PHE    62     101.520  98.630  43.140  1.00  0.00           H
ATOM    997  CB  PHE    62     102.660 100.370  43.550  1.00  0.00           C
ATOM    998  HB1 PHE    62     103.680 100.650  43.890  1.00  0.00           H
ATOM    999  HB2 PHE    62     102.540 100.850  42.560  1.00  0.00           H
ATOM   1000  CG  PHE    62     101.530 100.850  44.460  1.00  0.00           C
ATOM   1001  CD1 PHE    62     100.290 101.090  43.920  1.00  0.00           C
ATOM   1002  HD1 PHE    62     100.150 100.960  42.850  1.00  0.00           H
ATOM   1003  CE1 PHE    62      99.290 101.530  44.790  1.00  0.00           C
ATOM   1004  HE1 PHE    62      98.300 101.670  44.380  1.00  0.00           H
ATOM   1005  CZ  PHE    62      99.490 101.950  46.080  1.00  0.00           C
ATOM   1006  HZ  PHE    62      98.650 102.360  46.610  1.00  0.00           H
ATOM   1007  CD2 PHE    62     101.780 101.210  45.840  1.00  0.00           C
ATOM   1008  HD2 PHE    62     102.740 101.120  46.330  1.00  0.00           H
ATOM   1009  CE2 PHE    62     100.770 101.800  46.560  1.00  0.00           C
ATOM   1010  HE2 PHE    62     100.930 102.060  47.590  1.00  0.00           H
ATOM   1011  C   PHE    62     103.360  98.310  42.240  1.00  0.00           C
ATOM   1012  O   PHE    62     104.340  97.530  42.410  1.00  0.00           O
ATOM   1013  N   TYR    63     103.020  98.650  40.980  1.00  0.00           N
ATOM   1014  HN  TYR    63     102.280  99.270  40.730  1.00  0.00           H
ATOM   1015  CA  TYR    63     103.790  98.290  39.820  1.00  0.00           C
ATOM   1016  HA  TYR    63     104.850  98.440  39.970  1.00  0.00           H
ATOM   1017  CB  TYR    63     103.470  96.910  39.270  1.00  0.00           C
ATOM   1018  HB1 TYR    63     104.090  96.690  38.380  1.00  0.00           H
ATOM   1019  HB2 TYR    63     103.720  96.110  40.000  1.00  0.00           H
ATOM   1020  CG  TYR    63     102.080  96.530  38.830  1.00  0.00           C
ATOM   1021  CD1 TYR    63     101.150  95.810  39.680  1.00  0.00           C
ATOM   1022  HD1 TYR    63     101.400  95.640  40.710  1.00  0.00           H
ATOM   1023  CE1 TYR    63     100.030  95.120  39.140  1.00  0.00           C
ATOM   1024  HE1 TYR    63      99.490  94.500  39.840  1.00  0.00           H
ATOM   1025  CZ  TYR    63      99.640  95.330  37.820  1.00  0.00           C
ATOM   1026  OH  TYR    63      98.340  94.930  37.340  1.00  0.00           O
ATOM   1027  HH  TYR    63      97.770  94.960  38.120  1.00  0.00           H
ATOM   1028  CD2 TYR    63     101.610  96.710  37.520  1.00  0.00           C
ATOM   1029  HD2 TYR    63     102.260  97.210  36.820  1.00  0.00           H
ATOM   1030  CE2 TYR    63     100.450  96.090  37.020  1.00  0.00           C
ATOM   1031  HE2 TYR    63     100.150  96.500  36.070  1.00  0.00           H
ATOM   1032  C   TYR    63     103.440  99.420  38.840  1.00  0.00           C
ATOM   1033  O   TYR    63     102.310  99.890  38.930  1.00  0.00           O
ATOM   1034  N   LEU    64     104.400  99.870  37.960  1.00  0.00           N
ATOM   1035  HN  LEU    64     105.300  99.470  38.110  1.00  0.00           H
ATOM   1036  CA  LEU    64     104.230 100.820  36.900  1.00  0.00           C
ATOM   1037  HA  LEU    64     103.250 100.610  36.510  1.00  0.00           H
ATOM   1038  CB  LEU    64     104.480 102.220  37.540  1.00  0.00           C
ATOM   1039  HB1 LEU    64     105.280 102.190  38.300  1.00  0.00           H
ATOM   1040  HB2 LEU    64     104.930 102.920  36.800  1.00  0.00           H
ATOM   1041  CG  LEU    64     103.330 102.980  38.300  1.00  0.00           C
ATOM   1042  HG  LEU    64     103.070 102.490  39.260  1.00  0.00           H
ATOM   1043  CD1 LEU    64     103.810 104.430  38.700  1.00  0.00           C
ATOM   1044 1HD1 LEU    64     103.910 105.010  37.750  1.00  0.00           H
ATOM   1045 2HD1 LEU    64     103.010 104.940  39.280  1.00  0.00           H
ATOM   1046 3HD1 LEU    64     104.750 104.500  39.290  1.00  0.00           H
ATOM   1047  CD2 LEU    64     102.090 102.970  37.380  1.00  0.00           C
ATOM   1048 1HD2 LEU    64     101.370 103.730  37.750  1.00  0.00           H
ATOM   1049 2HD2 LEU    64     102.530 103.200  36.390  1.00  0.00           H
ATOM   1050 3HD2 LEU    64     101.720 101.930  37.260  1.00  0.00           H
ATOM   1051  C   LEU    64     105.210 100.600  35.800  1.00  0.00           C
ATOM   1052  O   LEU    64     106.410 100.400  35.890  1.00  0.00           O
ATOM   1053  N   LEU    65     104.690 100.720  34.610  1.00  0.00           N
ATOM   1054  HN  LEU    65     103.700 100.810  34.620  1.00  0.00           H
ATOM   1055  CA  LEU    65     105.320 100.810  33.320  1.00  0.00           C
ATOM   1056  HA  LEU    65     106.220 100.210  33.300  1.00  0.00           H
ATOM   1057  CB  LEU    65     104.440 100.100  32.260  1.00  0.00           C
ATOM   1058  HB1 LEU    65     104.080  99.120  32.640  1.00  0.00           H
ATOM   1059  HB2 LEU    65     103.540 100.690  31.980  1.00  0.00           H
ATOM   1060  CG  LEU    65     105.060  99.800  30.830  1.00  0.00           C
ATOM   1061  HG  LEU    65     105.420 100.770  30.420  1.00  0.00           H
ATOM   1062  CD1 LEU    65     106.290  98.790  30.910  1.00  0.00           C
ATOM   1063 1HD1 LEU    65     106.060  97.840  31.430  1.00  0.00           H
ATOM   1064 2HD1 LEU    65     106.480  98.550  29.840  1.00  0.00           H
ATOM   1065 3HD1 LEU    65     107.170  99.210  31.430  1.00  0.00           H
ATOM   1066  CD2 LEU    65     104.050  99.200  29.790  1.00  0.00           C
ATOM   1067 1HD2 LEU    65     103.240  99.960  29.780  1.00  0.00           H
ATOM   1068 2HD2 LEU    65     104.500  99.140  28.780  1.00  0.00           H
ATOM   1069 3HD2 LEU    65     103.600  98.210  30.050  1.00  0.00           H
ATOM   1070  C   LEU    65     105.580 102.240  33.000  1.00  0.00           C
ATOM   1071  O   LEU    65     104.640 103.010  33.080  1.00  0.00           O
ATOM   1072  N   TYR    66     106.850 102.520  32.500  1.00  0.00           N
ATOM   1073  HN  TYR    66     107.530 101.790  32.540  1.00  0.00           H
ATOM   1074  CA  TYR    66     107.310 103.670  31.770  1.00  0.00           C
ATOM   1075  HA  TYR    66     106.430 104.280  31.670  1.00  0.00           H
ATOM   1076  CB  TYR    66     108.460 104.500  32.570  1.00  0.00           C
ATOM   1077  HB1 TYR    66     109.270 103.800  32.880  1.00  0.00           H
ATOM   1078  HB2 TYR    66     108.910 105.380  32.060  1.00  0.00           H
ATOM   1079  CG  TYR    66     107.730 105.070  33.690  1.00  0.00           C
ATOM   1080  CD1 TYR    66     107.530 104.440  34.910  1.00  0.00           C
ATOM   1081  HD1 TYR    66     107.820 103.410  35.090  1.00  0.00           H
ATOM   1082  CE1 TYR    66     106.800 105.080  35.960  1.00  0.00           C
ATOM   1083  HE1 TYR    66     106.550 104.470  36.810  1.00  0.00           H
ATOM   1084  CZ  TYR    66     106.430 106.400  35.820  1.00  0.00           C
ATOM   1085  OH  TYR    66     105.780 107.080  36.800  1.00  0.00           O
ATOM   1086  HH  TYR    66     105.010 107.410  36.330  1.00  0.00           H
ATOM   1087  CD2 TYR    66     107.150 106.350  33.540  1.00  0.00           C
ATOM   1088  HD2 TYR    66     107.330 107.000  32.690  1.00  0.00           H
ATOM   1089  CE2 TYR    66     106.560 107.060  34.590  1.00  0.00           C
ATOM   1090  HE2 TYR    66     106.130 108.030  34.370  1.00  0.00           H
ATOM   1091  C   TYR    66     107.890 103.320  30.440  1.00  0.00           C
ATOM   1092  O   TYR    66     108.730 102.440  30.340  1.00  0.00           O
ATOM   1093  N   TYR    67     107.570 103.910  29.350  1.00  0.00           N
ATOM   1094  HN  TYR    67     106.860 104.610  29.330  1.00  0.00           H
ATOM   1095  CA  TYR    67     108.070 103.390  28.130  1.00  0.00           C
ATOM   1096  HA  TYR    67     109.080 103.040  28.250  1.00  0.00           H
ATOM   1097  CB  TYR    67     107.170 102.080  27.760  1.00  0.00           C
ATOM   1098  HB1 TYR    67     107.690 101.610  26.890  1.00  0.00           H
ATOM   1099  HB2 TYR    67     107.060 101.400  28.620  1.00  0.00           H
ATOM   1100  CG  TYR    67     105.760 102.580  27.380  1.00  0.00           C
ATOM   1101  CD1 TYR    67     104.830 102.840  28.350  1.00  0.00           C
ATOM   1102  HD1 TYR    67     105.120 102.820  29.380  1.00  0.00           H
ATOM   1103  CE1 TYR    67     103.500 103.020  28.120  1.00  0.00           C
ATOM   1104  HE1 TYR    67     102.860 103.160  28.980  1.00  0.00           H
ATOM   1105  CZ  TYR    67     103.090 103.230  26.890  1.00  0.00           C
ATOM   1106  OH  TYR    67     101.760 103.630  26.780  1.00  0.00           O
ATOM   1107  HH  TYR    67     101.680 104.270  26.070  1.00  0.00           H
ATOM   1108  CD2 TYR    67     105.270 102.600  26.050  1.00  0.00           C
ATOM   1109  HD2 TYR    67     105.980 102.360  25.280  1.00  0.00           H
ATOM   1110  CE2 TYR    67     103.960 103.020  25.760  1.00  0.00           C
ATOM   1111  HE2 TYR    67     103.710 103.260  24.740  1.00  0.00           H
ATOM   1112  C   TYR    67     108.130 104.480  27.100  1.00  0.00           C
ATOM   1113  O   TYR    67     107.410 105.500  27.120  1.00  0.00           O
ATOM   1114  N   THR    68     109.080 104.270  26.180  1.00  0.00           N
ATOM   1115  HN  THR    68     109.600 103.430  26.320  1.00  0.00           H
ATOM   1116  CA  THR    68     109.520 105.200  25.110  1.00  0.00           C
ATOM   1117  HA  THR    68     108.660 105.790  24.810  1.00  0.00           H
ATOM   1118  CB  THR    68     110.690 106.180  25.500  1.00  0.00           C
ATOM   1119  HB  THR    68     111.000 106.660  24.550  1.00  0.00           H
ATOM   1120  OG1 THR    68     111.780 105.510  26.090  1.00  0.00           O
ATOM   1121  HG1 THR    68     111.370 105.030  26.810  1.00  0.00           H
ATOM   1122  CG2 THR    68     110.220 107.220  26.470  1.00  0.00           C
ATOM   1123 1HG2 THR    68     109.240 107.670  26.190  1.00  0.00           H
ATOM   1124 2HG2 THR    68     110.010 106.680  27.410  1.00  0.00           H
ATOM   1125 3HG2 THR    68     111.060 107.950  26.510  1.00  0.00           H
ATOM   1126  C   THR    68     109.920 104.350  23.920  1.00  0.00           C
ATOM   1127  O   THR    68     110.430 103.300  24.060  1.00  0.00           O
ATOM   1128  N   GLU    69     109.540 104.910  22.720  1.00  0.00           N
ATOM   1129  HN  GLU    69     108.920 105.690  22.750  1.00  0.00           H
ATOM   1130  CA  GLU    69     110.180 104.570  21.430  1.00  0.00           C
ATOM   1131  HA  GLU    69     110.040 103.500  21.330  1.00  0.00           H
ATOM   1132  CB  GLU    69     109.500 105.300  20.330  1.00  0.00           C
ATOM   1133  HB1 GLU    69     109.790 106.370  20.350  1.00  0.00           H
ATOM   1134  HB2 GLU    69     109.870 104.950  19.340  1.00  0.00           H
ATOM   1135  CG  GLU    69     107.960 105.250  20.300  1.00  0.00           C
ATOM   1136  HG1 GLU    69     107.590 105.580  21.290  1.00  0.00           H
ATOM   1137  HG2 GLU    69     107.650 104.220  20.020  1.00  0.00           H
ATOM   1138  CD  GLU    69     107.410 106.250  19.280  1.00  0.00           C
ATOM   1139  OE1 GLU    69     107.710 107.460  19.270  1.00  0.00           O
ATOM   1140  OE2 GLU    69     106.540 105.830  18.400  1.00  0.00           O
ATOM   1141  C   GLU    69     111.720 104.810  21.440  1.00  0.00           C
ATOM   1142  O   GLU    69     112.230 105.780  21.910  1.00  0.00           O
ATOM   1143  N   PHE    70     112.450 103.850  20.790  1.00  0.00           N
ATOM   1144  HN  PHE    70     112.090 102.970  20.490  1.00  0.00           H
ATOM   1145  CA  PHE    70     113.890 104.140  20.470  1.00  0.00           C
ATOM   1146  HA  PHE    70     113.930 105.160  20.110  1.00  0.00           H
ATOM   1147  CB  PHE    70     114.910 103.890  21.650  1.00  0.00           C
ATOM   1148  HB1 PHE    70     115.880 104.370  21.410  1.00  0.00           H
ATOM   1149  HB2 PHE    70     114.490 104.360  22.570  1.00  0.00           H
ATOM   1150  CG  PHE    70     115.220 102.500  22.020  1.00  0.00           C
ATOM   1151  CD1 PHE    70     114.290 101.450  21.880  1.00  0.00           C
ATOM   1152  HD1 PHE    70     113.340 101.590  21.390  1.00  0.00           H
ATOM   1153  CE1 PHE    70     114.550 100.200  22.420  1.00  0.00           C
ATOM   1154  HE1 PHE    70     113.800  99.450  22.270  1.00  0.00           H
ATOM   1155  CZ  PHE    70     115.740 100.010  23.080  1.00  0.00           C
ATOM   1156  HZ  PHE    70     115.900  98.990  23.390  1.00  0.00           H
ATOM   1157  CD2 PHE    70     116.410 102.260  22.720  1.00  0.00           C
ATOM   1158  HD2 PHE    70     117.140 103.040  22.880  1.00  0.00           H
ATOM   1159  CE2 PHE    70     116.680 101.000  23.320  1.00  0.00           C
ATOM   1160  HE2 PHE    70     117.600 100.790  23.840  1.00  0.00           H
ATOM   1161  C   PHE    70     114.330 103.380  19.210  1.00  0.00           C
ATOM   1162  O   PHE    70     113.720 102.410  18.720  1.00  0.00           O
ATOM   1163  N   THR    71     115.520 103.720  18.700  1.00  0.00           N
ATOM   1164  HN  THR    71     116.110 104.360  19.190  1.00  0.00           H
ATOM   1165  CA  THR    71     116.290 102.800  17.800  1.00  0.00           C
ATOM   1166  HA  THR    71     115.780 101.860  17.890  1.00  0.00           H
ATOM   1167  CB  THR    71     116.360 103.340  16.330  1.00  0.00           C
ATOM   1168  HB  THR    71     115.350 103.300  15.860  1.00  0.00           H
ATOM   1169  OG1 THR    71     117.280 102.630  15.440  1.00  0.00           O
ATOM   1170  HG1 THR    71     116.760 102.190  14.770  1.00  0.00           H
ATOM   1171  CG2 THR    71     116.760 104.820  16.180  1.00  0.00           C
ATOM   1172 1HG2 THR    71     115.930 105.430  16.600  1.00  0.00           H
ATOM   1173 2HG2 THR    71     117.590 105.040  16.890  1.00  0.00           H
ATOM   1174 3HG2 THR    71     117.000 104.980  15.110  1.00  0.00           H
ATOM   1175  C   THR    71     117.720 102.620  18.330  1.00  0.00           C
ATOM   1176  O   THR    71     118.350 103.580  18.740  1.00  0.00           O
ATOM   1177  N   PRO    72     118.250 101.430  18.360  1.00  0.00           N
ATOM   1178  CD  PRO    72     117.680 100.170  17.960  1.00  0.00           C
ATOM   1179  HD1 PRO    72     117.830 100.140  16.860  1.00  0.00           H
ATOM   1180  HD2 PRO    72     116.590 100.110  18.130  1.00  0.00           H
ATOM   1181  CA  PRO    72     119.470 101.290  19.190  1.00  0.00           C
ATOM   1182  HA  PRO    72     119.400 101.910  20.060  1.00  0.00           H
ATOM   1183  CB  PRO    72     119.270  99.850  19.690  1.00  0.00           C
ATOM   1184  HB1 PRO    72     120.140  99.290  20.090  1.00  0.00           H
ATOM   1185  HB2 PRO    72     118.630  99.990  20.590  1.00  0.00           H
ATOM   1186  CG  PRO    72     118.560  99.130  18.630  1.00  0.00           C
ATOM   1187  HG1 PRO    72     118.000  98.240  18.980  1.00  0.00           H
ATOM   1188  HG2 PRO    72     119.300  98.710  17.920  1.00  0.00           H
ATOM   1189  C   PRO    72     120.720 101.520  18.340  1.00  0.00           C
ATOM   1190  O   PRO    72     121.360 100.540  17.950  1.00  0.00           O
ATOM   1191  N   THR    73     121.150 102.800  18.240  1.00  0.00           N
ATOM   1192  HN  THR    73     120.510 103.510  18.500  1.00  0.00           H
ATOM   1193  CA  THR    73     122.580 103.250  18.110  1.00  0.00           C
ATOM   1194  HA  THR    73     123.020 102.930  17.180  1.00  0.00           H
ATOM   1195  CB  THR    73     122.610 104.790  18.080  1.00  0.00           C
ATOM   1196  HB  THR    73     123.600 105.290  18.080  1.00  0.00           H
ATOM   1197  OG1 THR    73     121.770 105.200  19.150  1.00  0.00           O
ATOM   1198  HG1 THR    73     122.070 106.080  19.400  1.00  0.00           H
ATOM   1199  CG2 THR    73     121.850 105.270  16.740  1.00  0.00           C
ATOM   1200 1HG2 THR    73     120.860 104.770  16.740  1.00  0.00           H
ATOM   1201 2HG2 THR    73     121.690 106.370  16.740  1.00  0.00           H
ATOM   1202 3HG2 THR    73     122.420 105.030  15.820  1.00  0.00           H
ATOM   1203  C   THR    73     123.470 102.710  19.150  1.00  0.00           C
ATOM   1204  O   THR    73     123.190 102.750  20.360  1.00  0.00           O
ATOM   1205  N   GLU    74     124.710 102.290  18.770  1.00  0.00           N
ATOM   1206  HN  GLU    74     125.030 102.470  17.840  1.00  0.00           H
ATOM   1207  CA  GLU    74     125.590 101.530  19.640  1.00  0.00           C
ATOM   1208  HA  GLU    74     124.980 100.800  20.160  1.00  0.00           H
ATOM   1209  CB  GLU    74     126.560 100.810  18.740  1.00  0.00           C
ATOM   1210  HB1 GLU    74     126.020 100.140  18.040  1.00  0.00           H
ATOM   1211  HB2 GLU    74     127.000 101.510  18.010  1.00  0.00           H
ATOM   1212  CG  GLU    74     127.670  99.920  19.420  1.00  0.00           C
ATOM   1213  HG1 GLU    74     127.200  99.410  20.280  1.00  0.00           H
ATOM   1214  HG2 GLU    74     128.350 100.660  19.900  1.00  0.00           H
ATOM   1215  CD  GLU    74     128.550  99.100  18.540  1.00  0.00           C
ATOM   1216  OE1 GLU    74     128.550  97.860  18.630  1.00  0.00           O
ATOM   1217  OE2 GLU    74     129.330  99.630  17.700  1.00  0.00           O
ATOM   1218  C   GLU    74     126.270 102.390  20.700  1.00  0.00           C
ATOM   1219  O   GLU    74     126.350 102.010  21.850  1.00  0.00           O
ATOM   1220  N   LYS    75     126.600 103.660  20.340  1.00  0.00           N
ATOM   1221  HN  LYS    75     126.520 103.970  19.400  1.00  0.00           H
ATOM   1222  CA  LYS    75     127.440 104.520  21.200  1.00  0.00           C
ATOM   1223  HA  LYS    75     127.960 103.890  21.910  1.00  0.00           H
ATOM   1224  CB  LYS    75     128.350 105.530  20.420  1.00  0.00           C
ATOM   1225  HB1 LYS    75     127.810 105.710  19.470  1.00  0.00           H
ATOM   1226  HB2 LYS    75     128.510 106.420  21.060  1.00  0.00           H
ATOM   1227  CG  LYS    75     129.730 104.910  20.040  1.00  0.00           C
ATOM   1228  HG1 LYS    75     130.260 104.530  20.940  1.00  0.00           H
ATOM   1229  HG2 LYS    75     130.360 105.730  19.640  1.00  0.00           H
ATOM   1230  CD  LYS    75     129.490 103.880  18.900  1.00  0.00           C
ATOM   1231  HD1 LYS    75     128.950 104.420  18.090  1.00  0.00           H
ATOM   1232  HD2 LYS    75     128.900 103.020  19.280  1.00  0.00           H
ATOM   1233  CE  LYS    75     130.750 103.260  18.250  1.00  0.00           C
ATOM   1234  HE1 LYS    75     131.400 102.810  19.020  1.00  0.00           H
ATOM   1235  HE2 LYS    75     131.400 104.040  17.820  1.00  0.00           H
ATOM   1236  NZ  LYS    75     130.500 102.220  17.220  1.00  0.00           N
ATOM   1237  HZ1 LYS    75     131.390 101.960  16.740  1.00  0.00           H
ATOM   1238  HZ2 LYS    75     130.080 101.350  17.610  1.00  0.00           H
ATOM   1239  HZ3 LYS    75     129.880 102.620  16.480  1.00  0.00           H
ATOM   1240  C   LYS    75     126.600 105.320  22.210  1.00  0.00           C
ATOM   1241  O   LYS    75     127.000 106.030  23.170  1.00  0.00           O
ATOM   1242  N   ASP    76     125.300 105.180  21.900  1.00  0.00           N
ATOM   1243  HN  ASP    76     125.060 104.680  21.080  1.00  0.00           H
ATOM   1244  CA  ASP    76     124.320 105.800  22.840  1.00  0.00           C
ATOM   1245  HA  ASP    76     124.730 106.600  23.440  1.00  0.00           H
ATOM   1246  CB  ASP    76     123.030 106.180  22.090  1.00  0.00           C
ATOM   1247  HB1 ASP    76     122.610 105.360  21.470  1.00  0.00           H
ATOM   1248  HB2 ASP    76     122.340 106.540  22.880  1.00  0.00           H
ATOM   1249  CG  ASP    76     123.370 107.360  21.250  1.00  0.00           C
ATOM   1250  OD1 ASP    76     122.790 107.530  20.170  1.00  0.00           O
ATOM   1251  OD2 ASP    76     124.200 108.190  21.700  1.00  0.00           O
ATOM   1252  C   ASP    76     123.980 104.780  23.930  1.00  0.00           C
ATOM   1253  O   ASP    76     123.740 103.590  23.700  1.00  0.00           O
ATOM   1254  N   GLU    77     123.820 105.200  25.210  1.00  0.00           N
ATOM   1255  HN  GLU    77     124.100 106.130  25.420  1.00  0.00           H
ATOM   1256  CA  GLU    77     123.570 104.330  26.360  1.00  0.00           C
ATOM   1257  HA  GLU    77     123.580 103.290  26.050  1.00  0.00           H
ATOM   1258  CB  GLU    77     124.470 104.700  27.580  1.00  0.00           C
ATOM   1259  HB1 GLU    77     124.450 105.800  27.730  1.00  0.00           H
ATOM   1260  HB2 GLU    77     124.130 104.160  28.490  1.00  0.00           H
ATOM   1261  CG  GLU    77     125.960 104.430  27.250  1.00  0.00           C
ATOM   1262  HG1 GLU    77     126.410 105.400  26.980  1.00  0.00           H
ATOM   1263  HG2 GLU    77     126.100 103.710  26.410  1.00  0.00           H
ATOM   1264  CD  GLU    77     126.870 103.740  28.320  1.00  0.00           C
ATOM   1265  OE1 GLU    77     126.880 102.470  28.340  1.00  0.00           O
ATOM   1266  OE2 GLU    77     127.570 104.400  29.130  1.00  0.00           O
ATOM   1267  C   GLU    77     122.190 104.500  26.910  1.00  0.00           C
ATOM   1268  O   GLU    77     121.740 105.580  27.300  1.00  0.00           O
ATOM   1269  N   TYR    78     121.420 103.410  27.140  1.00  0.00           N
ATOM   1270  HN  TYR    78     121.770 102.500  26.910  1.00  0.00           H
ATOM   1271  CA  TYR    78     120.050 103.460  27.620  1.00  0.00           C
ATOM   1272  HA  TYR    78     119.670 104.470  27.610  1.00  0.00           H
ATOM   1273  CB  TYR    78     119.100 102.670  26.610  1.00  0.00           C
ATOM   1274  HB1 TYR    78     119.450 101.630  26.790  1.00  0.00           H
ATOM   1275  HB2 TYR    78     118.010 102.660  26.820  1.00  0.00           H
ATOM   1276  CG  TYR    78     119.300 103.310  25.210  1.00  0.00           C
ATOM   1277  CD1 TYR    78     118.560 104.430  24.950  1.00  0.00           C
ATOM   1278  HD1 TYR    78     117.930 104.870  25.710  1.00  0.00           H
ATOM   1279  CE1 TYR    78     118.640 105.060  23.730  1.00  0.00           C
ATOM   1280  HE1 TYR    78     118.060 105.950  23.550  1.00  0.00           H
ATOM   1281  CZ  TYR    78     119.630 104.720  22.810  1.00  0.00           C
ATOM   1282  OH  TYR    78     119.840 105.430  21.600  1.00  0.00           O
ATOM   1283  HH  TYR    78     120.670 105.070  21.280  1.00  0.00           H
ATOM   1284  CD2 TYR    78     120.220 102.900  24.220  1.00  0.00           C
ATOM   1285  HD2 TYR    78     120.900 102.110  24.500  1.00  0.00           H
ATOM   1286  CE2 TYR    78     120.420 103.620  23.030  1.00  0.00           C
ATOM   1287  HE2 TYR    78     121.210 103.340  22.350  1.00  0.00           H
ATOM   1288  C   TYR    78     119.890 103.040  29.130  1.00  0.00           C
ATOM   1289  O   TYR    78     120.300 101.940  29.530  1.00  0.00           O
ATOM   1290  N   ALA    79     119.300 103.970  29.970  1.00  0.00           N
ATOM   1291  HN  ALA    79     118.880 104.790  29.570  1.00  0.00           H
ATOM   1292  CA  ALA    79     119.210 103.640  31.380  1.00  0.00           C
ATOM   1293  HA  ALA    79     119.190 102.560  31.530  1.00  0.00           H
ATOM   1294  CB  ALA    79     120.400 104.220  32.220  1.00  0.00           C
ATOM   1295  HB1 ALA    79     120.330 103.900  33.290  1.00  0.00           H
ATOM   1296  HB2 ALA    79     121.290 103.690  31.830  1.00  0.00           H
ATOM   1297  HB3 ALA    79     120.420 105.330  32.210  1.00  0.00           H
ATOM   1298  C   ALA    79     117.930 104.130  32.010  1.00  0.00           C
ATOM   1299  O   ALA    79     117.170 104.910  31.410  1.00  0.00           O
ATOM   1300  N   CYS    80     117.530 103.630  33.230  1.00  0.00           N
ATOM   1301  HN  CYS    80     118.040 102.860  33.600  1.00  0.00           H
ATOM   1302  CA  CYS    80     116.380 104.090  33.910  1.00  0.00           C
ATOM   1303  HA  CYS    80     115.960 104.970  33.450  1.00  0.00           H
ATOM   1304  CB  CYS    80     115.310 102.980  33.850  1.00  0.00           C
ATOM   1305  HB1 CYS    80     115.780 102.180  34.480  1.00  0.00           H
ATOM   1306  HB2 CYS    80     115.210 102.670  32.790  1.00  0.00           H
ATOM   1307  SG  CYS    80     113.640 103.470  34.510  1.00  0.00           S
ATOM   1308  C   CYS    80     116.770 104.410  35.400  1.00  0.00           C
ATOM   1309  O   CYS    80     117.520 103.640  36.020  1.00  0.00           O
ATOM   1310  N   ARG    81     116.220 105.520  36.000  1.00  0.00           N
ATOM   1311  HN  ARG    81     115.640 106.150  35.490  1.00  0.00           H
ATOM   1312  CA  ARG    81     116.480 105.860  37.370  1.00  0.00           C
ATOM   1313  HA  ARG    81     117.190 105.210  37.850  1.00  0.00           H
ATOM   1314  CB  ARG    81     117.270 107.240  37.310  1.00  0.00           C
ATOM   1315  HB1 ARG    81     118.110 106.930  36.660  1.00  0.00           H
ATOM   1316  HB2 ARG    81     116.660 107.920  36.680  1.00  0.00           H
ATOM   1317  CG  ARG    81     117.650 108.010  38.590  1.00  0.00           C
ATOM   1318  HG1 ARG    81     118.170 107.340  39.310  1.00  0.00           H
ATOM   1319  HG2 ARG    81     116.660 108.260  39.050  1.00  0.00           H
ATOM   1320  CD  ARG    81     118.400 109.320  38.360  1.00  0.00           C
ATOM   1321  HD1 ARG    81     117.930 109.960  37.590  1.00  0.00           H
ATOM   1322  HD2 ARG    81     119.420 109.050  38.020  1.00  0.00           H
ATOM   1323  NE  ARG    81     118.450 109.870  39.720  1.00  0.00           N
ATOM   1324  HE  ARG    81     119.240 109.530  40.230  1.00  0.00           H
ATOM   1325  CZ  ARG    81     117.610 110.680  40.380  1.00  0.00           C
ATOM   1326  NH1 ARG    81     116.470 111.190  40.040  1.00  0.00           N
ATOM   1327 1HH1 ARG    81     115.980 111.750  40.700  1.00  0.00           H
ATOM   1328 2HH1 ARG    81     116.160 111.000  39.110  1.00  0.00           H
ATOM   1329  NH2 ARG    81     117.950 111.050  41.660  1.00  0.00           N
ATOM   1330 1HH2 ARG    81     117.330 111.740  42.050  1.00  0.00           H
ATOM   1331 2HH2 ARG    81     118.890 110.990  41.990  1.00  0.00           H
ATOM   1332  C   ARG    81     115.170 105.970  38.160  1.00  0.00           C
ATOM   1333  O   ARG    81     114.170 106.410  37.690  1.00  0.00           O
ATOM   1334  N   VAL    82     115.310 105.650  39.430  1.00  0.00           N
ATOM   1335  HN  VAL    82     116.200 105.360  39.780  1.00  0.00           H
ATOM   1336  CA  VAL    82     114.210 105.680  40.410  1.00  0.00           C
ATOM   1337  HA  VAL    82     113.400 106.280  40.020  1.00  0.00           H
ATOM   1338  CB  VAL    82     113.650 104.320  40.700  1.00  0.00           C
ATOM   1339  HB  VAL    82     114.490 103.690  41.070  1.00  0.00           H
ATOM   1340  CG1 VAL    82     112.520 104.440  41.680  1.00  0.00           C
ATOM   1341 1HG1 VAL    82     112.180 103.400  41.890  1.00  0.00           H
ATOM   1342 2HG1 VAL    82     113.010 104.850  42.590  1.00  0.00           H
ATOM   1343 3HG1 VAL    82     111.710 105.110  41.340  1.00  0.00           H
ATOM   1344  CG2 VAL    82     113.160 103.670  39.390  1.00  0.00           C
ATOM   1345 1HG2 VAL    82     112.400 104.420  39.090  1.00  0.00           H
ATOM   1346 2HG2 VAL    82     113.990 103.400  38.700  1.00  0.00           H
ATOM   1347 3HG2 VAL    82     112.560 102.760  39.610  1.00  0.00           H
ATOM   1348  C   VAL    82     114.710 106.500  41.600  1.00  0.00           C
ATOM   1349  O   VAL    82     115.850 106.290  42.010  1.00  0.00           O
ATOM   1350  N   ASN    83     113.850 107.360  42.060  1.00  0.00           N
ATOM   1351  HN  ASN    83     113.150 107.650  41.410  1.00  0.00           H
ATOM   1352  CA  ASN    83     114.010 108.000  43.430  1.00  0.00           C
ATOM   1353  HA  ASN    83     114.810 107.520  43.980  1.00  0.00           H
ATOM   1354  CB  ASN    83     114.540 109.490  43.200  1.00  0.00           C
ATOM   1355  HB1 ASN    83     115.430 109.420  42.550  1.00  0.00           H
ATOM   1356  HB2 ASN    83     113.700 109.930  42.620  1.00  0.00           H
ATOM   1357  CG  ASN    83     114.750 110.310  44.420  1.00  0.00           C
ATOM   1358  OD1 ASN    83     114.780 109.900  45.600  1.00  0.00           O
ATOM   1359  ND2 ASN    83     115.100 111.600  44.170  1.00  0.00           N
ATOM   1360 1HD2 ASN    83     115.150 111.800  43.190  1.00  0.00           H
ATOM   1361 2HD2 ASN    83     115.140 112.300  44.880  1.00  0.00           H
ATOM   1362  C   ASN    83     112.660 107.850  44.180  1.00  0.00           C
ATOM   1363  O   ASN    83     111.580 108.280  43.740  1.00  0.00           O
ATOM   1364  N   HIS    84     112.720 107.160  45.280  1.00  0.00           N
ATOM   1365  HN  HIS    84     113.630 106.780  45.450  1.00  0.00           H
ATOM   1366  CA  HIS    84     111.850 107.140  46.350  1.00  0.00           C
ATOM   1367  HA  HIS    84     111.160 107.930  46.100  1.00  0.00           H
ATOM   1368  CB  HIS    84     111.070 105.830  46.610  1.00  0.00           C
ATOM   1369  HB1 HIS    84     110.370 105.750  45.750  1.00  0.00           H
ATOM   1370  HB2 HIS    84     111.750 104.960  46.680  1.00  0.00           H
ATOM   1371  CD2 HIS    84     110.530 104.830  48.940  1.00  0.00           C
ATOM   1372  HD2 HIS    84     110.870 103.800  48.950  1.00  0.00           H
ATOM   1373  CG  HIS    84     110.340 105.770  47.960  1.00  0.00           C
ATOM   1374  NE2 HIS    84     110.020 105.380  50.120  1.00  0.00           N
ATOM   1375  HE2 HIS    84     110.050 104.990  51.050  1.00  0.00           H
ATOM   1376  ND1 HIS    84     109.680 106.780  48.530  1.00  0.00           N
ATOM   1377  HD1 HIS    84     109.460 107.630  48.060  1.00  0.00           H
ATOM   1378  CE1 HIS    84     109.560 106.590  49.860  1.00  0.00           C
ATOM   1379  HE1 HIS    84     109.050 107.210  50.570  1.00  0.00           H
ATOM   1380  C   HIS    84     112.620 107.650  47.530  1.00  0.00           C
ATOM   1381  O   HIS    84     113.440 106.860  48.030  1.00  0.00           O
ATOM   1382  N   VAL    85     112.250 108.800  48.160  1.00  0.00           N
ATOM   1383  HN  VAL    85     111.400 109.150  47.780  1.00  0.00           H
ATOM   1384  CA  VAL    85     113.010 109.500  49.250  1.00  0.00           C
ATOM   1385  HA  VAL    85     114.030 109.190  49.130  1.00  0.00           H
ATOM   1386  CB  VAL    85     112.850 110.990  49.190  1.00  0.00           C
ATOM   1387  HB  VAL    85     113.130 111.280  48.150  1.00  0.00           H
ATOM   1388  CG1 VAL    85     111.470 111.520  49.550  1.00  0.00           C
ATOM   1389 1HG1 VAL    85     110.630 111.260  48.860  1.00  0.00           H
ATOM   1390 2HG1 VAL    85     111.030 111.130  50.490  1.00  0.00           H
ATOM   1391 3HG1 VAL    85     111.530 112.630  49.560  1.00  0.00           H
ATOM   1392  CG2 VAL    85     113.870 111.650  50.140  1.00  0.00           C
ATOM   1393 1HG2 VAL    85     114.840 111.110  50.080  1.00  0.00           H
ATOM   1394 2HG2 VAL    85     113.880 112.690  49.770  1.00  0.00           H
ATOM   1395 3HG2 VAL    85     113.460 111.460  51.150  1.00  0.00           H
ATOM   1396  C   VAL    85     112.570 108.860  50.560  1.00  0.00           C
ATOM   1397  O   VAL    85     111.390 108.450  50.650  1.00  0.00           O
ATOM   1398  N   THR    86     113.440 108.700  51.600  1.00  0.00           N
ATOM   1399  HN  THR    86     114.360 109.070  51.500  1.00  0.00           H
ATOM   1400  CA  THR    86     113.220 108.040  52.910  1.00  0.00           C
ATOM   1401  HA  THR    86     114.090 108.270  53.500  1.00  0.00           H
ATOM   1402  CB  THR    86     111.950 108.490  53.660  1.00  0.00           C
ATOM   1403  HB  THR    86     111.990 108.060  54.680  1.00  0.00           H
ATOM   1404  OG1 THR    86     110.650 108.040  53.120  1.00  0.00           O
ATOM   1405  HG1 THR    86     110.690 108.250  52.180  1.00  0.00           H
ATOM   1406  CG2 THR    86     111.980 110.040  53.840  1.00  0.00           C
ATOM   1407 1HG2 THR    86     111.900 110.480  52.820  1.00  0.00           H
ATOM   1408 2HG2 THR    86     111.120 110.390  54.460  1.00  0.00           H
ATOM   1409 3HG2 THR    86     112.950 110.350  54.280  1.00  0.00           H
ATOM   1410  C   THR    86     113.180 106.500  52.830  1.00  0.00           C
ATOM   1411  O   THR    86     113.030 105.810  53.860  1.00  0.00           O
ATOM   1412  N   LEU    87     113.600 105.920  51.740  1.00  0.00           N
ATOM   1413  HN  LEU    87     113.580 106.380  50.860  1.00  0.00           H
ATOM   1414  CA  LEU    87     114.170 104.570  51.760  1.00  0.00           C
ATOM   1415  HA  LEU    87     114.560 104.290  52.730  1.00  0.00           H
ATOM   1416  CB  LEU    87     113.080 103.490  51.280  1.00  0.00           C
ATOM   1417  HB1 LEU    87     112.390 103.350  52.140  1.00  0.00           H
ATOM   1418  HB2 LEU    87     112.590 104.040  50.440  1.00  0.00           H
ATOM   1419  CG  LEU    87     113.530 102.120  50.860  1.00  0.00           C
ATOM   1420  HG  LEU    87     114.340 102.200  50.100  1.00  0.00           H
ATOM   1421  CD1 LEU    87     113.980 101.320  52.090  1.00  0.00           C
ATOM   1422 1HD1 LEU    87     113.100 101.170  52.760  1.00  0.00           H
ATOM   1423 2HD1 LEU    87     114.410 100.330  51.850  1.00  0.00           H
ATOM   1424 3HD1 LEU    87     114.760 101.880  52.650  1.00  0.00           H
ATOM   1425  CD2 LEU    87     112.310 101.320  50.230  1.00  0.00           C
ATOM   1426 1HD2 LEU    87     112.040 101.820  49.280  1.00  0.00           H
ATOM   1427 2HD2 LEU    87     112.690 100.340  49.860  1.00  0.00           H
ATOM   1428 3HD2 LEU    87     111.390 101.300  50.850  1.00  0.00           H
ATOM   1429  C   LEU    87     115.410 104.450  50.930  1.00  0.00           C
ATOM   1430  O   LEU    87     115.300 104.740  49.710  1.00  0.00           O
ATOM   1431  N   SER    88     116.620 103.970  51.430  1.00  0.00           N
ATOM   1432  HN  SER    88     116.710 103.860  52.420  1.00  0.00           H
ATOM   1433  CA  SER    88     117.840 103.750  50.720  1.00  0.00           C
ATOM   1434  HA  SER    88     118.550 103.770  51.530  1.00  0.00           H
ATOM   1435  CB  SER    88     117.770 102.360  49.960  1.00  0.00           C
ATOM   1436  HB1 SER    88     116.970 102.450  49.190  1.00  0.00           H
ATOM   1437  HB2 SER    88     117.390 101.650  50.720  1.00  0.00           H
ATOM   1438  OG  SER    88     118.950 101.970  49.330  1.00  0.00           O
ATOM   1439  HG1 SER    88     119.550 101.710  50.040  1.00  0.00           H
ATOM   1440  C   SER    88     118.280 104.910  49.780  1.00  0.00           C
ATOM   1441  O   SER    88     117.860 106.040  49.990  1.00  0.00           O
ATOM   1442  N   GLN    89     119.160 104.660  48.800  1.00  0.00           N
ATOM   1443  HN  GLN    89     119.540 103.740  48.760  1.00  0.00           H
ATOM   1444  CA  GLN    89     119.550 105.670  47.860  1.00  0.00           C
ATOM   1445  HA  GLN    89     119.290 106.640  48.260  1.00  0.00           H
ATOM   1446  CB  GLN    89     121.110 105.570  47.560  1.00  0.00           C
ATOM   1447  HB1 GLN    89     121.370 104.600  47.080  1.00  0.00           H
ATOM   1448  HB2 GLN    89     121.400 106.330  46.800  1.00  0.00           H
ATOM   1449  CG  GLN    89     121.930 105.840  48.800  1.00  0.00           C
ATOM   1450  HG1 GLN    89     123.010 105.830  48.540  1.00  0.00           H
ATOM   1451  HG2 GLN    89     121.910 105.070  49.600  1.00  0.00           H
ATOM   1452  CD  GLN    89     121.720 107.200  49.440  1.00  0.00           C
ATOM   1453  OE1 GLN    89     121.420 108.210  48.820  1.00  0.00           O
ATOM   1454  NE2 GLN    89     121.920 107.270  50.800  1.00  0.00           N
ATOM   1455 1HE2 GLN    89     121.740 108.170  51.200  1.00  0.00           H
ATOM   1456 2HE2 GLN    89     122.230 106.500  51.350  1.00  0.00           H
ATOM   1457  C   GLN    89     118.660 105.760  46.640  1.00  0.00           C
ATOM   1458  O   GLN    89     117.840 104.840  46.510  1.00  0.00           O
ATOM   1459  N   PRO    90     118.700 106.880  45.780  1.00  0.00           N
ATOM   1460  CD  PRO    90     119.450 108.110  45.990  1.00  0.00           C
ATOM   1461  HD1 PRO    90     120.490 107.810  45.750  1.00  0.00           H
ATOM   1462  HD2 PRO    90     119.320 108.510  47.020  1.00  0.00           H
ATOM   1463  CA  PRO    90     118.400 106.740  44.340  1.00  0.00           C
ATOM   1464  HA  PRO    90     117.340 106.570  44.220  1.00  0.00           H
ATOM   1465  CB  PRO    90     118.780 108.080  43.660  1.00  0.00           C
ATOM   1466  HB1 PRO    90     119.710 108.010  43.060  1.00  0.00           H
ATOM   1467  HB2 PRO    90     118.030 108.520  42.960  1.00  0.00           H
ATOM   1468  CG  PRO    90     119.040 109.010  44.850  1.00  0.00           C
ATOM   1469  HG1 PRO    90     118.120 109.570  45.130  1.00  0.00           H
ATOM   1470  HG2 PRO    90     119.860 109.670  44.500  1.00  0.00           H
ATOM   1471  C   PRO    90     119.050 105.570  43.680  1.00  0.00           C
ATOM   1472  O   PRO    90     120.200 105.210  44.030  1.00  0.00           O
ATOM   1473  N   LYS    91     118.300 104.900  42.750  1.00  0.00           N
ATOM   1474  HN  LYS    91     117.380 105.140  42.430  1.00  0.00           H
ATOM   1475  CA  LYS    91     118.700 103.720  42.060  1.00  0.00           C
ATOM   1476  HA  LYS    91     119.710 103.570  42.420  1.00  0.00           H
ATOM   1477  CB  LYS    91     117.860 102.450  42.370  1.00  0.00           C
ATOM   1478  HB1 LYS    91     116.880 102.630  41.890  1.00  0.00           H
ATOM   1479  HB2 LYS    91     118.350 101.550  41.940  1.00  0.00           H
ATOM   1480  CG  LYS    91     117.650 102.120  43.860  1.00  0.00           C
ATOM   1481  HG1 LYS    91     116.900 101.310  43.940  1.00  0.00           H
ATOM   1482  HG2 LYS    91     117.230 103.010  44.360  1.00  0.00           H
ATOM   1483  CD  LYS    91     118.980 101.800  44.490  1.00  0.00           C
ATOM   1484  HD1 LYS    91     119.740 102.560  44.190  1.00  0.00           H
ATOM   1485  HD2 LYS    91     119.340 100.850  44.040  1.00  0.00           H
ATOM   1486  CE  LYS    91     118.820 101.700  46.030  1.00  0.00           C
ATOM   1487  HE1 LYS    91     117.870 101.130  46.110  1.00  0.00           H
ATOM   1488  HE2 LYS    91     118.760 102.720  46.460  1.00  0.00           H
ATOM   1489  NZ  LYS    91     119.960 101.140  46.680  1.00  0.00           N
ATOM   1490  HZ1 LYS    91     119.870 101.350  47.700  1.00  0.00           H
ATOM   1491  HZ2 LYS    91     120.010 100.120  46.470  1.00  0.00           H
ATOM   1492  HZ3 LYS    91     120.880 101.500  46.360  1.00  0.00           H
ATOM   1493  C   LYS    91     118.660 104.050  40.620  1.00  0.00           C
ATOM   1494  O   LYS    91     117.680 104.650  40.120  1.00  0.00           O
ATOM   1495  N   ILE    92     119.650 103.570  39.890  1.00  0.00           N
ATOM   1496  HN  ILE    92     120.490 103.190  40.270  1.00  0.00           H
ATOM   1497  CA  ILE    92     119.730 103.580  38.430  1.00  0.00           C
ATOM   1498  HA  ILE    92     118.710 103.630  38.060  1.00  0.00           H
ATOM   1499  CB  ILE    92     120.570 104.730  37.940  1.00  0.00           C
ATOM   1500  HB  ILE    92     120.040 105.660  38.240  1.00  0.00           H
ATOM   1501  CG2 ILE    92     121.870 104.610  38.670  1.00  0.00           C
ATOM   1502 1HG2 ILE    92     122.350 103.610  38.580  1.00  0.00           H
ATOM   1503 2HG2 ILE    92     122.590 105.380  38.310  1.00  0.00           H
ATOM   1504 3HG2 ILE    92     121.820 104.840  39.760  1.00  0.00           H
ATOM   1505  CG1 ILE    92     120.670 104.870  36.420  1.00  0.00           C
ATOM   1506 1HG1 ILE    92     119.640 104.780  36.020  1.00  0.00           H
ATOM   1507 2HG1 ILE    92     121.330 104.120  35.930  1.00  0.00           H
ATOM   1508  CD  ILE    92     121.180 106.250  35.930  1.00  0.00           C
ATOM   1509  HD1 ILE    92     122.220 106.360  36.290  1.00  0.00           H
ATOM   1510  HD2 ILE    92     121.330 106.240  34.830  1.00  0.00           H
ATOM   1511  HD3 ILE    92     120.600 107.080  36.380  1.00  0.00           H
ATOM   1512  C   ILE    92     120.150 102.190  37.840  1.00  0.00           C
ATOM   1513  O   ILE    92     121.100 101.550  38.300  1.00  0.00           O
ATOM   1514  N   VAL    93     119.360 101.780  36.850  1.00  0.00           N
ATOM   1515  HN  VAL    93     118.620 102.350  36.510  1.00  0.00           H
ATOM   1516  CA  VAL    93     119.630 100.560  36.180  1.00  0.00           C
ATOM   1517  HA  VAL    93     120.520 100.130  36.600  1.00  0.00           H
ATOM   1518  CB  VAL    93     118.470  99.490  36.420  1.00  0.00           C
ATOM   1519  HB  VAL    93     117.500  99.960  36.150  1.00  0.00           H
ATOM   1520  CG1 VAL    93     118.760  98.290  35.520  1.00  0.00           C
ATOM   1521 1HG1 VAL    93     119.830  97.970  35.550  1.00  0.00           H
ATOM   1522 2HG1 VAL    93     118.120  97.420  35.780  1.00  0.00           H
ATOM   1523 3HG1 VAL    93     118.500  98.560  34.480  1.00  0.00           H
ATOM   1524  CG2 VAL    93     118.330  98.930  37.800  1.00  0.00           C
ATOM   1525 1HG2 VAL    93     118.220  99.730  38.560  1.00  0.00           H
ATOM   1526 2HG2 VAL    93     117.370  98.370  37.820  1.00  0.00           H
ATOM   1527 3HG2 VAL    93     119.130  98.210  38.050  1.00  0.00           H
ATOM   1528  C   VAL    93     119.840 100.780  34.690  1.00  0.00           C
ATOM   1529  O   VAL    93     118.920 101.210  33.940  1.00  0.00           O
ATOM   1530  N   LYS    94     121.050 100.400  34.140  1.00  0.00           N
ATOM   1531  HN  LYS    94     121.790 100.140  34.760  1.00  0.00           H
ATOM   1532  CA  LYS    94     121.390 100.540  32.740  1.00  0.00           C
ATOM   1533  HA  LYS    94     120.800 101.320  32.280  1.00  0.00           H
ATOM   1534  CB  LYS    94     122.920 100.910  32.400  1.00  0.00           C
ATOM   1535  HB1 LYS    94     123.130 101.750  33.090  1.00  0.00           H
ATOM   1536  HB2 LYS    94     123.560 100.090  32.800  1.00  0.00           H
ATOM   1537  CG  LYS    94     123.280 101.340  30.990  1.00  0.00           C
ATOM   1538  HG1 LYS    94     122.600 102.170  30.710  1.00  0.00           H
ATOM   1539  HG2 LYS    94     123.240 100.470  30.300  1.00  0.00           H
ATOM   1540  CD  LYS    94     124.690 101.970  30.850  1.00  0.00           C
ATOM   1541  HD1 LYS    94     124.710 102.910  31.450  1.00  0.00           H
ATOM   1542  HD2 LYS    94     124.830 102.150  29.760  1.00  0.00           H
ATOM   1543  CE  LYS    94     125.870 101.100  31.390  1.00  0.00           C
ATOM   1544  HE1 LYS    94     125.780 100.060  31.010  1.00  0.00           H
ATOM   1545  HE2 LYS    94     125.990 101.000  32.490  1.00  0.00           H
ATOM   1546  NZ  LYS    94     127.250 101.540  30.980  1.00  0.00           N
ATOM   1547  HZ1 LYS    94     127.230 101.940  30.020  1.00  0.00           H
ATOM   1548  HZ2 LYS    94     127.600 102.230  31.680  1.00  0.00           H
ATOM   1549  HZ3 LYS    94     127.870 100.700  30.940  1.00  0.00           H
ATOM   1550  C   LYS    94     121.050  99.270  31.960  1.00  0.00           C
ATOM   1551  O   LYS    94     121.050  98.180  32.480  1.00  0.00           O
ATOM   1552  N   TRP    95     120.710  99.420  30.640  1.00  0.00           N
ATOM   1553  HN  TRP    95     120.710 100.290  30.150  1.00  0.00           H
ATOM   1554  CA  TRP    95     120.350  98.320  29.790  1.00  0.00           C
ATOM   1555  HA  TRP    95     119.950  97.510  30.370  1.00  0.00           H
ATOM   1556  CB  TRP    95     119.040  98.690  29.000  1.00  0.00           C
ATOM   1557  HB1 TRP    95     118.260  98.850  29.790  1.00  0.00           H
ATOM   1558  HB2 TRP    95     119.270  99.600  28.400  1.00  0.00           H
ATOM   1559  CG  TRP    95     118.620  97.660  28.000  1.00  0.00           C
ATOM   1560  CD1 TRP    95     118.100  96.390  28.180  1.00  0.00           C
ATOM   1561  HD1 TRP    95     117.860  95.950  29.140  1.00  0.00           H
ATOM   1562  NE1 TRP    95     117.840  95.820  26.960  1.00  0.00           N
ATOM   1563  HE1 TRP    95     117.110  95.220  26.720  1.00  0.00           H
ATOM   1564  CE2 TRP    95     118.270  96.610  25.950  1.00  0.00           C
ATOM   1565  CD2 TRP    95     118.810  97.770  26.590  1.00  0.00           C
ATOM   1566  CE3 TRP    95     119.390  98.720  25.790  1.00  0.00           C
ATOM   1567  HE3 TRP    95     119.900  99.620  26.110  1.00  0.00           H
ATOM   1568  CZ3 TRP    95     119.350  98.620  24.380  1.00  0.00           C
ATOM   1569  HZ3 TRP    95     119.800  99.370  23.750  1.00  0.00           H
ATOM   1570  CZ2 TRP    95     118.230  96.430  24.630  1.00  0.00           C
ATOM   1571  HZ2 TRP    95     117.870  95.480  24.260  1.00  0.00           H
ATOM   1572  CH2 TRP    95     118.740  97.500  23.830  1.00  0.00           C
ATOM   1573  HH2 TRP    95     118.710  97.520  22.750  1.00  0.00           H
ATOM   1574  C   TRP    95     121.550  97.740  29.010  1.00  0.00           C
ATOM   1575  O   TRP    95     122.320  98.460  28.440  1.00  0.00           O
ATOM   1576  N   ASP    96     121.670  96.350  28.980  1.00  0.00           N
ATOM   1577  HN  ASP    96     120.990  95.790  29.460  1.00  0.00           H
ATOM   1578  CA  ASP    96     122.550  95.590  28.200  1.00  0.00           C
ATOM   1579  HA  ASP    96     123.330  96.270  27.880  1.00  0.00           H
ATOM   1580  CB  ASP    96     123.320  94.570  29.030  1.00  0.00           C
ATOM   1581  HB1 ASP    96     122.580  93.910  29.520  1.00  0.00           H
ATOM   1582  HB2 ASP    96     124.070  93.960  28.470  1.00  0.00           H
ATOM   1583  CG  ASP    96     124.180  95.140  30.120  1.00  0.00           C
ATOM   1584  OD1 ASP    96     125.170  95.930  29.890  1.00  0.00           O
ATOM   1585  OD2 ASP    96     123.820  94.860  31.310  1.00  0.00           O
ATOM   1586  C   ASP    96     121.870  94.990  27.080  1.00  0.00           C
ATOM   1587  O   ASP    96     120.770  94.400  27.180  1.00  0.00           O
ATOM   1588  N   ARG    97     122.540  95.030  25.910  1.00  0.00           N
ATOM   1589  HN  ARG    97     123.480  95.370  25.920  1.00  0.00           H
ATOM   1590  CA  ARG    97     121.920  94.610  24.660  1.00  0.00           C
ATOM   1591  HA  ARG    97     120.900  94.280  24.770  1.00  0.00           H
ATOM   1592  CB  ARG    97     121.910  95.770  23.710  1.00  0.00           C
ATOM   1593  HB1 ARG    97     121.350  95.430  22.810  1.00  0.00           H
ATOM   1594  HB2 ARG    97     121.360  96.630  24.150  1.00  0.00           H
ATOM   1595  CG  ARG    97     123.340  96.160  23.170  1.00  0.00           C
ATOM   1596  HG1 ARG    97     123.580  95.350  22.440  1.00  0.00           H
ATOM   1597  HG2 ARG    97     124.120  96.210  23.950  1.00  0.00           H
ATOM   1598  CD  ARG    97     123.420  97.450  22.290  1.00  0.00           C
ATOM   1599  HD1 ARG    97     122.620  97.370  21.520  1.00  0.00           H
ATOM   1600  HD2 ARG    97     124.410  97.550  21.780  1.00  0.00           H
ATOM   1601  NE  ARG    97     123.280  98.580  23.240  1.00  0.00           N
ATOM   1602  HE  ARG    97     123.590  98.380  24.170  1.00  0.00           H
ATOM   1603  CZ  ARG    97     123.200  99.840  22.860  1.00  0.00           C
ATOM   1604  NH1 ARG    97     123.180 100.210  21.620  1.00  0.00           N
ATOM   1605 1HH1 ARG    97     123.190 101.190  21.410  1.00  0.00           H
ATOM   1606 2HH1 ARG    97     123.100  99.480  20.940  1.00  0.00           H
ATOM   1607  NH2 ARG    97     123.320 100.790  23.770  1.00  0.00           N
ATOM   1608 1HH2 ARG    97     123.290 100.490  24.720  1.00  0.00           H
ATOM   1609 2HH2 ARG    97     123.250 101.770  23.600  1.00  0.00           H
ATOM   1610  C   ARG    97     122.620  93.400  24.000  1.00  0.00           C
ATOM   1611  O   ARG    97     122.250  92.920  22.880  1.00  0.00           O
ATOM   1612  N   ASP    98     123.620  92.790  24.750  1.00  0.00           N
ATOM   1613  HN  ASP    98     123.960  93.160  25.610  1.00  0.00           H
ATOM   1614  CA  ASP    98     124.330  91.610  24.350  1.00  0.00           C
ATOM   1615  HA  ASP    98     124.870  91.850  23.450  1.00  0.00           H
ATOM   1616  CB  ASP    98     125.420  91.220  25.480  1.00  0.00           C
ATOM   1617  HB1 ASP    98     124.960  90.960  26.460  1.00  0.00           H
ATOM   1618  HB2 ASP    98     125.930  90.280  25.200  1.00  0.00           H
ATOM   1619  CG  ASP    98     126.400  92.270  25.780  1.00  0.00           C
ATOM   1620  OD1 ASP    98     126.230  93.440  25.340  1.00  0.00           O
ATOM   1621  OD2 ASP    98     127.400  91.960  26.480  1.00  0.00           O
ATOM   1622  C   ASP    98     123.520  90.400  24.080  1.00  0.00           C
ATOM   1623  O   ASP    98     123.770  89.650  23.150  1.00  0.00           O
ATOM   1624  N   MET    99     122.470  90.130  24.930  1.00  0.00           N
ATOM   1625  HN  MET    99     122.320  90.670  25.760  1.00  0.00           H
ATOM   1626  CA  MET    99     121.500  89.150  24.760  1.00  0.00           C
ATOM   1627  HA  MET    99     121.720  88.590  23.870  1.00  0.00           H
ATOM   1628  CB  MET    99     121.500  88.220  25.990  1.00  0.00           C
ATOM   1629  HB1 MET    99     121.320  88.880  26.860  1.00  0.00           H
ATOM   1630  HB2 MET    99     120.720  87.420  25.930  1.00  0.00           H
ATOM   1631  CG  MET    99     122.860  87.500  26.180  1.00  0.00           C
ATOM   1632  HG1 MET    99     123.560  88.330  26.420  1.00  0.00           H
ATOM   1633  HG2 MET    99     123.200  87.050  25.230  1.00  0.00           H
ATOM   1634  SD  MET    99     122.830  86.250  27.460  1.00  0.00           S
ATOM   1635  CE  MET    99     122.480  85.010  26.230  1.00  0.00           C
ATOM   1636  HE1 MET    99     122.490  83.980  26.660  1.00  0.00           H
ATOM   1637  HE2 MET    99     121.540  85.320  25.720  1.00  0.00           H
ATOM   1638  HE3 MET    99     123.300  84.860  25.490  1.00  0.00           H
ATOM   1639  C   MET    99     120.110  89.690  24.470  1.00  0.00           C
ATOM   1640  OT1 MET    99     119.530  89.380  23.390  1.00  0.00           O
ATOM   1641  OT2 MET    99     119.550  90.490  25.300  1.00  0.00           O
ATOM   1642  N   GLY     1      88.520  78.390  29.050  1.00  0.00           N
ATOM   1643  H1  GLY     1      87.500  78.380  28.840  1.00  0.00           H
ATOM   1644  H2  GLY     1      88.910  79.270  28.660  1.00  0.00           H
ATOM   1645  H3  GLY     1      88.990  77.640  28.500  1.00  0.00           H
ATOM   1646  CA  GLY     1      88.770  78.200  30.540  1.00  0.00           C
ATOM   1647  HA1 GLY     1      89.820  78.140  30.780  1.00  0.00           H
ATOM   1648  HA2 GLY     1      88.250  77.280  30.740  1.00  0.00           H
ATOM   1649  C   GLY     1      88.340  79.240  31.490  1.00  0.00           C
ATOM   1650  O   GLY     1      87.300  79.850  31.310  1.00  0.00           O
ATOM   1651  N   SER     2      89.030  79.370  32.620  1.00  0.00           N
ATOM   1652  HN  SER     2      89.750  78.690  32.740  1.00  0.00           H
ATOM   1653  CA  SER     2      88.830  80.380  33.650  1.00  0.00           C
ATOM   1654  HA  SER     2      87.780  80.350  33.890  1.00  0.00           H
ATOM   1655  CB  SER     2      89.690  80.090  34.930  1.00  0.00           C
ATOM   1656  HB1 SER     2      89.530  80.910  35.660  1.00  0.00           H
ATOM   1657  HB2 SER     2      90.770  80.000  34.690  1.00  0.00           H
ATOM   1658  OG  SER     2      89.200  78.950  35.620  1.00  0.00           O
ATOM   1659  HG1 SER     2      89.480  78.200  35.090  1.00  0.00           H
ATOM   1660  C   SER     2      89.160  81.800  33.160  1.00  0.00           C
ATOM   1661  O   SER     2      90.010  82.110  32.320  1.00  0.00           O
ATOM   1662  N   HIS     3      88.320  82.770  33.640  1.00  0.00           N
ATOM   1663  HN  HIS     3      87.770  82.550  34.450  1.00  0.00           H
ATOM   1664  CA  HIS     3      88.470  84.170  33.250  1.00  0.00           C
ATOM   1665  HA  HIS     3      89.520  84.320  33.020  1.00  0.00           H
ATOM   1666  CB  HIS     3      87.600  84.520  32.080  1.00  0.00           C
ATOM   1667  HB1 HIS     3      86.570  84.120  32.190  1.00  0.00           H
ATOM   1668  HB2 HIS     3      87.490  85.620  31.940  1.00  0.00           H
ATOM   1669  ND1 HIS     3      88.900  84.770  29.910  1.00  0.00           N
ATOM   1670  HD1 HIS     3      89.370  85.630  30.110  1.00  0.00           H
ATOM   1671  CG  HIS     3      88.040  84.030  30.780  1.00  0.00           C
ATOM   1672  CE1 HIS     3      89.060  83.970  28.870  1.00  0.00           C
ATOM   1673  HE1 HIS     3      89.790  84.010  28.060  1.00  0.00           H
ATOM   1674  NE2 HIS     3      88.400  82.800  28.940  1.00  0.00           N
ATOM   1675  CD2 HIS     3      87.780  82.820  30.190  1.00  0.00           C
ATOM   1676  HD2 HIS     3      87.150  81.960  30.380  1.00  0.00           H
ATOM   1677  C   HIS     3      88.070  85.120  34.460  1.00  0.00           C
ATOM   1678  O   HIS     3      87.520  84.630  35.480  1.00  0.00           O
ATOM   1679  N   SER     4      88.410  86.400  34.460  1.00  0.00           N
ATOM   1680  HN  SER     4      88.890  86.770  33.670  1.00  0.00           H
ATOM   1681  CA  SER     4      88.280  87.230  35.690  1.00  0.00           C
ATOM   1682  HA  SER     4      87.630  86.760  36.410  1.00  0.00           H
ATOM   1683  CB  SER     4      89.690  87.220  36.360  1.00  0.00           C
ATOM   1684  HB1 SER     4      90.450  87.640  35.670  1.00  0.00           H
ATOM   1685  HB2 SER     4      90.120  86.210  36.520  1.00  0.00           H
ATOM   1686  OG  SER     4      89.700  87.840  37.640  1.00  0.00           O
ATOM   1687  HG1 SER     4      89.280  87.140  38.150  1.00  0.00           H
ATOM   1688  C   SER     4      87.890  88.630  35.420  1.00  0.00           C
ATOM   1689  O   SER     4      88.420  89.250  34.470  1.00  0.00           O
ATOM   1690  N   MET     5      87.010  89.220  36.270  1.00  0.00           N
ATOM   1691  HN  MET     5      86.620  88.610  36.960  1.00  0.00           H
ATOM   1692  CA  MET     5      86.690  90.660  36.310  1.00  0.00           C
ATOM   1693  HA  MET     5      87.100  91.270  35.510  1.00  0.00           H
ATOM   1694  CB  MET     5      85.160  90.940  36.210  1.00  0.00           C
ATOM   1695  HB1 MET     5      84.890  90.790  35.150  1.00  0.00           H
ATOM   1696  HB2 MET     5      84.610  90.150  36.780  1.00  0.00           H
ATOM   1697  CG  MET     5      84.510  92.370  36.570  1.00  0.00           C
ATOM   1698  HG1 MET     5      84.780  92.640  37.610  1.00  0.00           H
ATOM   1699  HG2 MET     5      83.410  92.210  36.620  1.00  0.00           H
ATOM   1700  SD  MET     5      85.100  93.670  35.350  1.00  0.00           S
ATOM   1701  CE  MET     5      83.820  93.250  34.180  1.00  0.00           C
ATOM   1702  HE1 MET     5      84.020  93.410  33.110  1.00  0.00           H
ATOM   1703  HE2 MET     5      83.590  92.170  34.330  1.00  0.00           H
ATOM   1704  HE3 MET     5      82.840  93.770  34.210  1.00  0.00           H
ATOM   1705  C   MET     5      87.230  91.290  37.610  1.00  0.00           C
ATOM   1706  O   MET     5      87.110  90.800  38.720  1.00  0.00           O
ATOM   1707  N   ARG     6      87.920  92.450  37.450  1.00  0.00           N
ATOM   1708  HN  ARG     6      87.930  92.960  36.590  1.00  0.00           H
ATOM   1709  CA  ARG     6      88.580  93.010  38.590  1.00  0.00           C
ATOM   1710  HA  ARG     6      88.030  92.830  39.500  1.00  0.00           H
ATOM   1711  CB  ARG     6      90.090  92.590  38.710  1.00  0.00           C
ATOM   1712  HB1 ARG     6      90.340  92.480  37.640  1.00  0.00           H
ATOM   1713  HB2 ARG     6      90.690  93.470  39.030  1.00  0.00           H
ATOM   1714  CG  ARG     6      90.300  91.270  39.390  1.00  0.00           C
ATOM   1715  HG1 ARG     6      91.390  91.070  39.310  1.00  0.00           H
ATOM   1716  HG2 ARG     6      89.920  90.510  38.670  1.00  0.00           H
ATOM   1717  CD  ARG     6      89.900  91.120  40.900  1.00  0.00           C
ATOM   1718  HD1 ARG     6      88.860  91.210  41.280  1.00  0.00           H
ATOM   1719  HD2 ARG     6      90.400  91.880  41.550  1.00  0.00           H
ATOM   1720  NE  ARG     6      90.340  89.730  41.260  1.00  0.00           N
ATOM   1721  HE  ARG     6      91.270  89.670  41.630  1.00  0.00           H
ATOM   1722  CZ  ARG     6      89.630  88.620  40.980  1.00  0.00           C
ATOM   1723  NH1 ARG     6      88.540  88.530  40.240  1.00  0.00           N
ATOM   1724 1HH1 ARG     6      88.470  87.630  39.820  1.00  0.00           H
ATOM   1725 2HH1 ARG     6      88.210  89.290  39.690  1.00  0.00           H
ATOM   1726  NH2 ARG     6      90.150  87.470  41.350  1.00  0.00           N
ATOM   1727 1HH2 ARG     6      89.670  86.610  41.160  1.00  0.00           H
ATOM   1728 2HH2 ARG     6      91.010  87.410  41.860  1.00  0.00           H
ATOM   1729  C   ARG     6      88.560  94.510  38.500  1.00  0.00           C
ATOM   1730  O   ARG     6      88.900  95.070  37.490  1.00  0.00           O
ATOM   1731  N   TYR     7      88.190  95.200  39.540  1.00  0.00           N
ATOM   1732  HN  TYR     7      87.850  94.740  40.360  1.00  0.00           H
ATOM   1733  CA  TYR     7      88.240  96.600  39.700  1.00  0.00           C
ATOM   1734  HA  TYR     7      88.710  97.090  38.860  1.00  0.00           H
ATOM   1735  CB  TYR     7      86.920  97.310  40.170  1.00  0.00           C
ATOM   1736  HB1 TYR     7      86.470  96.790  41.040  1.00  0.00           H
ATOM   1737  HB2 TYR     7      87.220  98.360  40.380  1.00  0.00           H
ATOM   1738  CG  TYR     7      86.000  97.300  38.900  1.00  0.00           C
ATOM   1739  CD1 TYR     7      85.070  96.260  38.710  1.00  0.00           C
ATOM   1740  HD1 TYR     7      85.000  95.480  39.450  1.00  0.00           H
ATOM   1741  CE1 TYR     7      84.200  96.290  37.620  1.00  0.00           C
ATOM   1742  HE1 TYR     7      83.540  95.430  37.580  1.00  0.00           H
ATOM   1743  CZ  TYR     7      84.240  97.350  36.720  1.00  0.00           C
ATOM   1744  OH  TYR     7      83.340  97.310  35.660  1.00  0.00           O
ATOM   1745  HH  TYR     7      83.440  98.070  35.080  1.00  0.00           H
ATOM   1746  CD2 TYR     7      85.960  98.400  37.990  1.00  0.00           C
ATOM   1747  HD2 TYR     7      86.600  99.260  38.090  1.00  0.00           H
ATOM   1748  CE2 TYR     7      85.110  98.390  36.890  1.00  0.00           C
ATOM   1749  HE2 TYR     7      85.160  99.310  36.330  1.00  0.00           H
ATOM   1750  C   TYR     7      89.220  96.900  40.770  1.00  0.00           C
ATOM   1751  O   TYR     7      89.100  96.490  41.880  1.00  0.00           O
ATOM   1752  N   PHE     8      90.280  97.690  40.510  1.00  0.00           N
ATOM   1753  HN  PHE     8      90.370  98.000  39.570  1.00  0.00           H
ATOM   1754  CA  PHE     8      91.340  98.040  41.480  1.00  0.00           C
ATOM   1755  HA  PHE     8      91.150  97.500  42.400  1.00  0.00           H
ATOM   1756  CB  PHE     8      92.850  97.720  41.040  1.00  0.00           C
ATOM   1757  HB1 PHE     8      93.130  98.390  40.190  1.00  0.00           H
ATOM   1758  HB2 PHE     8      93.520  97.930  41.900  1.00  0.00           H
ATOM   1759  CG  PHE     8      93.090  96.310  40.760  1.00  0.00           C
ATOM   1760  CD1 PHE     8      93.130  96.050  39.380  1.00  0.00           C
ATOM   1761  HD1 PHE     8      92.890  96.820  38.670  1.00  0.00           H
ATOM   1762  CE1 PHE     8      93.380  94.770  38.960  1.00  0.00           C
ATOM   1763  HE1 PHE     8      93.460  94.560  37.900  1.00  0.00           H
ATOM   1764  CZ  PHE     8      93.570  93.710  39.890  1.00  0.00           C
ATOM   1765  HZ  PHE     8      93.630  92.680  39.570  1.00  0.00           H
ATOM   1766  CD2 PHE     8      93.300  95.290  41.690  1.00  0.00           C
ATOM   1767  HD2 PHE     8      93.120  95.610  42.710  1.00  0.00           H
ATOM   1768  CE2 PHE     8      93.460  94.000  41.260  1.00  0.00           C
ATOM   1769  HE2 PHE     8      93.710  93.240  41.990  1.00  0.00           H
ATOM   1770  C   PHE     8      91.320  99.520  41.830  1.00  0.00           C
ATOM   1771  O   PHE     8      91.540 100.380  40.940  1.00  0.00           O
ATOM   1772  N   ASP     9      91.110  99.750  43.120  1.00  0.00           N
ATOM   1773  HN  ASP     9      90.880  99.000  43.720  1.00  0.00           H
ATOM   1774  CA  ASP     9      90.930 101.100  43.640  1.00  0.00           C
ATOM   1775  HA  ASP     9      91.010 101.780  42.810  1.00  0.00           H
ATOM   1776  CB  ASP     9      89.610 101.280  44.410  1.00  0.00           C
ATOM   1777  HB1 ASP     9      89.410 100.430  45.100  1.00  0.00           H
ATOM   1778  HB2 ASP     9      89.550 102.270  44.910  1.00  0.00           H
ATOM   1779  CG  ASP     9      88.330 101.300  43.500  1.00  0.00           C
ATOM   1780  OD1 ASP     9      88.420 100.730  42.420  1.00  0.00           O
ATOM   1781  OD2 ASP     9      87.340 101.820  44.000  1.00  0.00           O
ATOM   1782  C   ASP     9      92.040 101.520  44.540  1.00  0.00           C
ATOM   1783  O   ASP     9      92.410 100.840  45.440  1.00  0.00           O
ATOM   1784  N   THR    10      92.670 102.730  44.300  1.00  0.00           N
ATOM   1785  HN  THR    10      92.410 103.350  43.560  1.00  0.00           H
ATOM   1786  CA  THR    10      93.780 103.230  45.140  1.00  0.00           C
ATOM   1787  HA  THR    10      93.950 102.550  45.970  1.00  0.00           H
ATOM   1788  CB  THR    10      95.170 103.390  44.460  1.00  0.00           C
ATOM   1789  HB  THR    10      95.200 103.970  43.510  1.00  0.00           H
ATOM   1790  OG1 THR    10      95.720 102.100  44.300  1.00  0.00           O
ATOM   1791  HG1 THR    10      95.340 101.740  43.490  1.00  0.00           H
ATOM   1792  CG2 THR    10      96.270 104.160  45.240  1.00  0.00           C
ATOM   1793 1HG2 THR    10      96.370 103.820  46.290  1.00  0.00           H
ATOM   1794 2HG2 THR    10      97.240 104.020  44.720  1.00  0.00           H
ATOM   1795 3HG2 THR    10      96.060 105.240  45.320  1.00  0.00           H
ATOM   1796  C   THR    10      93.270 104.610  45.510  1.00  0.00           C
ATOM   1797  O   THR    10      93.080 105.480  44.720  1.00  0.00           O
ATOM   1798  N   ALA    11      93.200 104.900  46.850  1.00  0.00           N
ATOM   1799  HN  ALA    11      93.490 104.100  47.370  1.00  0.00           H
ATOM   1800  CA  ALA    11      93.150 106.240  47.480  1.00  0.00           C
ATOM   1801  HA  ALA    11      92.920 106.980  46.730  1.00  0.00           H
ATOM   1802  CB  ALA    11      91.890 106.330  48.390  1.00  0.00           C
ATOM   1803  HB1 ALA    11      91.930 105.500  49.120  1.00  0.00           H
ATOM   1804  HB2 ALA    11      92.030 107.260  48.980  1.00  0.00           H
ATOM   1805  HB3 ALA    11      90.980 106.410  47.760  1.00  0.00           H
ATOM   1806  C   ALA    11      94.440 106.570  48.250  1.00  0.00           C
ATOM   1807  O   ALA    11      95.150 105.770  48.860  1.00  0.00           O
ATOM   1808  N   MET    12      94.840 107.890  48.180  1.00  0.00           N
ATOM   1809  HN  MET    12      94.370 108.540  47.590  1.00  0.00           H
ATOM   1810  CA  MET    12      95.930 108.260  49.100  1.00  0.00           C
ATOM   1811  HA  MET    12      95.690 107.760  50.040  1.00  0.00           H
ATOM   1812  CB  MET    12      97.370 107.850  48.810  1.00  0.00           C
ATOM   1813  HB1 MET    12      98.040 108.210  49.610  1.00  0.00           H
ATOM   1814  HB2 MET    12      97.470 106.750  48.830  1.00  0.00           H
ATOM   1815  CG  MET    12      97.870 108.490  47.420  1.00  0.00           C
ATOM   1816  HG1 MET    12      98.950 108.280  47.520  1.00  0.00           H
ATOM   1817  HG2 MET    12      97.730 109.590  47.470  1.00  0.00           H
ATOM   1818  SD  MET    12      97.200 107.900  45.840  1.00  0.00           S
ATOM   1819  CE  MET    12      98.500 108.530  44.730  1.00  0.00           C
ATOM   1820  HE1 MET    12      99.410 107.910  44.880  1.00  0.00           H
ATOM   1821  HE2 MET    12      98.260 108.340  43.660  1.00  0.00           H
ATOM   1822  HE3 MET    12      98.570 109.560  45.140  1.00  0.00           H
ATOM   1823  C   MET    12      95.810 109.800  49.390  1.00  0.00           C
ATOM   1824  O   MET    12      95.430 110.680  48.580  1.00  0.00           O
ATOM   1825  N   SER    13      96.100 110.170  50.640  1.00  0.00           N
ATOM   1826  HN  SER    13      96.410 109.500  51.310  1.00  0.00           H
ATOM   1827  CA  SER    13      95.960 111.590  51.100  1.00  0.00           C
ATOM   1828  HA  SER    13      95.100 112.040  50.630  1.00  0.00           H
ATOM   1829  CB  SER    13      95.600 111.690  52.590  1.00  0.00           C
ATOM   1830  HB1 SER    13      96.310 111.130  53.240  1.00  0.00           H
ATOM   1831  HB2 SER    13      94.620 111.200  52.770  1.00  0.00           H
ATOM   1832  OG  SER    13      95.490 113.000  53.030  1.00  0.00           O
ATOM   1833  HG1 SER    13      95.600 112.960  53.990  1.00  0.00           H
ATOM   1834  C   SER    13      97.180 112.430  50.720  1.00  0.00           C
ATOM   1835  O   SER    13      98.170 111.840  50.350  1.00  0.00           O
ATOM   1836  N   ARG    14      96.980 113.760  50.620  1.00  0.00           N
ATOM   1837  HN  ARG    14      96.090 114.100  50.910  1.00  0.00           H
ATOM   1838  CA  ARG    14      97.890 114.800  50.260  1.00  0.00           C
ATOM   1839  HA  ARG    14      98.740 114.360  49.750  1.00  0.00           H
ATOM   1840  CB  ARG    14      97.270 115.750  49.230  1.00  0.00           C
ATOM   1841  HB1 ARG    14      96.490 116.360  49.740  1.00  0.00           H
ATOM   1842  HB2 ARG    14      98.010 116.560  49.070  1.00  0.00           H
ATOM   1843  CG  ARG    14      96.880 115.020  48.000  1.00  0.00           C
ATOM   1844  HG1 ARG    14      96.200 114.230  48.380  1.00  0.00           H
ATOM   1845  HG2 ARG    14      97.750 114.500  47.540  1.00  0.00           H
ATOM   1846  CD  ARG    14      96.210 115.680  46.770  1.00  0.00           C
ATOM   1847  HD1 ARG    14      95.190 116.090  46.960  1.00  0.00           H
ATOM   1848  HD2 ARG    14      96.150 114.990  45.910  1.00  0.00           H
ATOM   1849  NE  ARG    14      97.090 116.820  46.330  1.00  0.00           N
ATOM   1850  HE  ARG    14      97.950 117.110  46.730  1.00  0.00           H
ATOM   1851  CZ  ARG    14      96.860 117.510  45.270  1.00  0.00           C
ATOM   1852  NH1 ARG    14      95.800 117.300  44.560  1.00  0.00           N
ATOM   1853 1HH1 ARG    14      95.560 117.910  43.800  1.00  0.00           H
ATOM   1854 2HH1 ARG    14      95.120 116.610  44.840  1.00  0.00           H
ATOM   1855  NH2 ARG    14      97.740 118.490  44.920  1.00  0.00           N
ATOM   1856 1HH2 ARG    14      97.390 119.240  44.360  1.00  0.00           H
ATOM   1857 2HH2 ARG    14      98.360 118.720  45.670  1.00  0.00           H
ATOM   1858  C   ARG    14      98.250 115.550  51.550  1.00  0.00           C
ATOM   1859  O   ARG    14      97.480 115.520  52.520  1.00  0.00           O
ATOM   1860  N   PRO    15      99.540 116.100  51.590  1.00  0.00           N
ATOM   1861  CD  PRO    15     100.670 115.610  50.820  1.00  0.00           C
ATOM   1862  HD1 PRO    15     100.580 116.080  49.820  1.00  0.00           H
ATOM   1863  HD2 PRO    15     100.760 114.500  50.810  1.00  0.00           H
ATOM   1864  CA  PRO    15     100.020 117.140  52.570  1.00  0.00           C
ATOM   1865  HA  PRO    15     100.060 116.540  53.470  1.00  0.00           H
ATOM   1866  CB  PRO    15     101.420 117.450  52.080  1.00  0.00           C
ATOM   1867  HB1 PRO    15     101.440 118.010  51.120  1.00  0.00           H
ATOM   1868  HB2 PRO    15     102.090 118.030  52.750  1.00  0.00           H
ATOM   1869  CG  PRO    15     101.940 116.080  51.550  1.00  0.00           C
ATOM   1870  HG1 PRO    15     102.190 115.380  52.370  1.00  0.00           H
ATOM   1871  HG2 PRO    15     102.800 116.080  50.850  1.00  0.00           H
ATOM   1872  C   PRO    15      99.120 118.270  52.810  1.00  0.00           C
ATOM   1873  O   PRO    15      98.220 118.460  51.970  1.00  0.00           O
ATOM   1874  N   GLY    16      99.400 119.110  53.850  1.00  0.00           N
ATOM   1875  HN  GLY    16     100.330 119.080  54.190  1.00  0.00           H
ATOM   1876  CA  GLY    16      98.650 120.270  54.230  1.00  0.00           C
ATOM   1877  HA1 GLY    16      98.990 121.070  53.600  1.00  0.00           H
ATOM   1878  HA2 GLY    16      98.860 120.430  55.270  1.00  0.00           H
ATOM   1879  C   GLY    16      97.170 120.190  54.110  1.00  0.00           C
ATOM   1880  O   GLY    16      96.610 121.070  53.480  1.00  0.00           O
ATOM   1881  N   ARG    17      96.440 119.180  54.810  1.00  0.00           N
ATOM   1882  HN  ARG    17      96.900 118.540  55.420  1.00  0.00           H
ATOM   1883  CA  ARG    17      94.970 118.990  54.670  1.00  0.00           C
ATOM   1884  HA  ARG    17      94.610 118.160  55.260  1.00  0.00           H
ATOM   1885  CB  ARG    17      94.190 120.160  55.300  1.00  0.00           C
ATOM   1886  HB1 ARG    17      94.670 121.100  54.920  1.00  0.00           H
ATOM   1887  HB2 ARG    17      93.110 120.110  55.030  1.00  0.00           H
ATOM   1888  CG  ARG    17      94.270 120.280  56.890  1.00  0.00           C
ATOM   1889  HG1 ARG    17      94.010 119.330  57.420  1.00  0.00           H
ATOM   1890  HG2 ARG    17      93.390 120.910  57.180  1.00  0.00           H
ATOM   1891  CD  ARG    17      95.490 120.870  57.490  1.00  0.00           C
ATOM   1892  HD1 ARG    17      96.340 120.230  57.200  1.00  0.00           H
ATOM   1893  HD2 ARG    17      95.400 120.940  58.600  1.00  0.00           H
ATOM   1894  NE  ARG    17      95.720 122.290  57.110  1.00  0.00           N
ATOM   1895  HE  ARG    17      94.930 122.840  56.870  1.00  0.00           H
ATOM   1896  CZ  ARG    17      96.880 122.910  57.330  1.00  0.00           C
ATOM   1897  NH1 ARG    17      97.910 122.290  57.790  1.00  0.00           N
ATOM   1898 1HH1 ARG    17      98.720 122.830  58.000  1.00  0.00           H
ATOM   1899 2HH1 ARG    17      97.820 121.320  58.020  1.00  0.00           H
ATOM   1900  NH2 ARG    17      96.880 124.220  57.190  1.00  0.00           N
ATOM   1901 1HH2 ARG    17      97.740 124.700  57.370  1.00  0.00           H
ATOM   1902 2HH2 ARG    17      96.120 124.630  56.680  1.00  0.00           H
ATOM   1903  C   ARG    17      94.380 118.700  53.260  1.00  0.00           C
ATOM   1904  O   ARG    17      93.110 118.700  53.190  1.00  0.00           O
ATOM   1905  N   GLY    18      95.120 118.540  52.150  1.00  0.00           N
ATOM   1906  HN  GLY    18      96.120 118.610  52.110  1.00  0.00           H
ATOM   1907  CA  GLY    18      94.540 118.420  50.840  1.00  0.00           C
ATOM   1908  HA1 GLY    18      95.400 118.340  50.190  1.00  0.00           H
ATOM   1909  HA2 GLY    18      93.980 119.320  50.610  1.00  0.00           H
ATOM   1910  C   GLY    18      93.570 117.270  50.630  1.00  0.00           C
ATOM   1911  O   GLY    18      93.370 116.400  51.450  1.00  0.00           O
ATOM   1912  N   GLU    19      92.900 117.260  49.460  1.00  0.00           N
ATOM   1913  HN  GLU    19      92.970 117.850  48.660  1.00  0.00           H
ATOM   1914  CA  GLU    19      91.870 116.270  49.110  1.00  0.00           C
ATOM   1915  HA  GLU    19      91.390 115.980  50.030  1.00  0.00           H
ATOM   1916  CB  GLU    19      90.650 116.920  48.350  1.00  0.00           C
ATOM   1917  HB1 GLU    19      91.100 117.150  47.370  1.00  0.00           H
ATOM   1918  HB2 GLU    19      89.890 116.190  48.020  1.00  0.00           H
ATOM   1919  CG  GLU    19      89.840 118.140  49.020  1.00  0.00           C
ATOM   1920  HG1 GLU    19      89.280 118.770  48.290  1.00  0.00           H
ATOM   1921  HG2 GLU    19      90.630 118.820  49.370  1.00  0.00           H
ATOM   1922  CD  GLU    19      88.940 117.800  50.090  1.00  0.00           C
ATOM   1923  OE1 GLU    19      88.770 118.650  51.100  1.00  0.00           O
ATOM   1924  OE2 GLU    19      88.370 116.690  50.130  1.00  0.00           O
ATOM   1925  C   GLU    19      92.500 114.980  48.500  1.00  0.00           C
ATOM   1926  O   GLU    19      93.000 115.100  47.360  1.00  0.00           O
ATOM   1927  N   PRO    20      92.600 113.830  49.050  1.00  0.00           N
ATOM   1928  CD  PRO    20      92.000 113.580  50.380  1.00  0.00           C
ATOM   1929  HD1 PRO    20      90.930 113.890  50.410  1.00  0.00           H
ATOM   1930  HD2 PRO    20      92.550 114.150  51.160  1.00  0.00           H
ATOM   1931  CA  PRO    20      93.120 112.580  48.500  1.00  0.00           C
ATOM   1932  HA  PRO    20      94.150 112.850  48.690  1.00  0.00           H
ATOM   1933  CB  PRO    20      92.380 111.520  49.340  1.00  0.00           C
ATOM   1934  HB1 PRO    20      91.340 111.340  49.000  1.00  0.00           H
ATOM   1935  HB2 PRO    20      92.870 110.530  49.160  1.00  0.00           H
ATOM   1936  CG  PRO    20      92.170 112.090  50.710  1.00  0.00           C
ATOM   1937  HG1 PRO    20      93.040 111.910  51.380  1.00  0.00           H
ATOM   1938  HG2 PRO    20      91.340 111.570  51.230  1.00  0.00           H
ATOM   1939  C   PRO    20      92.960 112.260  47.060  1.00  0.00           C
ATOM   1940  O   PRO    20      91.920 112.470  46.480  1.00  0.00           O
ATOM   1941  N   ARG    21      94.030 111.730  46.490  1.00  0.00           N
ATOM   1942  HN  ARG    21      94.780 111.490  47.110  1.00  0.00           H
ATOM   1943  CA  ARG    21      94.030 111.130  45.110  1.00  0.00           C
ATOM   1944  HA  ARG    21      93.550 111.810  44.430  1.00  0.00           H
ATOM   1945  CB  ARG    21      95.420 110.750  44.520  1.00  0.00           C
ATOM   1946  HB1 ARG    21      95.780 109.890  45.120  1.00  0.00           H
ATOM   1947  HB2 ARG    21      95.360 110.340  43.490  1.00  0.00           H
ATOM   1948  CG  ARG    21      96.540 111.850  44.420  1.00  0.00           C
ATOM   1949  HG1 ARG    21      97.500 111.340  44.180  1.00  0.00           H
ATOM   1950  HG2 ARG    21      96.560 112.210  45.470  1.00  0.00           H
ATOM   1951  CD  ARG    21      96.250 112.930  43.360  1.00  0.00           C
ATOM   1952  HD1 ARG    21      95.260 113.380  43.550  1.00  0.00           H
ATOM   1953  HD2 ARG    21      96.140 112.530  42.330  1.00  0.00           H
ATOM   1954  NE  ARG    21      97.300 113.990  43.370  1.00  0.00           N
ATOM   1955  HE  ARG    21      98.100 113.960  43.960  1.00  0.00           H
ATOM   1956  CZ  ARG    21      97.440 114.940  42.420  1.00  0.00           C
ATOM   1957  NH1 ARG    21      96.390 115.190  41.590  1.00  0.00           N
ATOM   1958 1HH1 ARG    21      96.490 115.860  40.850  1.00  0.00           H
ATOM   1959 2HH1 ARG    21      95.590 114.630  41.780  1.00  0.00           H
ATOM   1960  NH2 ARG    21      98.530 115.610  42.340  1.00  0.00           N
ATOM   1961 1HH2 ARG    21      98.520 116.330  41.650  1.00  0.00           H
ATOM   1962 2HH2 ARG    21      99.310 115.390  42.930  1.00  0.00           H
ATOM   1963  C   ARG    21      93.260 109.820  45.200  1.00  0.00           C
ATOM   1964  O   ARG    21      93.280 109.120  46.210  1.00  0.00           O
ATOM   1965  N   PHE    22      92.450 109.580  44.110  1.00  0.00           N
ATOM   1966  HN  PHE    22      92.560 110.170  43.320  1.00  0.00           H
ATOM   1967  CA  PHE    22      91.750 108.310  44.030  1.00  0.00           C
ATOM   1968  HA  PHE    22      92.340 107.610  44.600  1.00  0.00           H
ATOM   1969  CB  PHE    22      90.340 108.430  44.600  1.00  0.00           C
ATOM   1970  HB1 PHE    22      90.340 108.290  45.710  1.00  0.00           H
ATOM   1971  HB2 PHE    22      90.030 109.490  44.440  1.00  0.00           H
ATOM   1972  CG  PHE    22      89.370 107.450  44.150  1.00  0.00           C
ATOM   1973  CD1 PHE    22      89.250 106.200  44.720  1.00  0.00           C
ATOM   1974  HD1 PHE    22      89.990 105.910  45.450  1.00  0.00           H
ATOM   1975  CE1 PHE    22      88.400 105.180  44.330  1.00  0.00           C
ATOM   1976  HE1 PHE    22      88.490 104.250  44.870  1.00  0.00           H
ATOM   1977  CZ  PHE    22      87.600 105.410  43.220  1.00  0.00           C
ATOM   1978  HZ  PHE    22      86.920 104.650  42.870  1.00  0.00           H
ATOM   1979  CD2 PHE    22      88.450 107.680  43.100  1.00  0.00           C
ATOM   1980  HD2 PHE    22      88.470 108.620  42.560  1.00  0.00           H
ATOM   1981  CE2 PHE    22      87.610 106.660  42.640  1.00  0.00           C
ATOM   1982  HE2 PHE    22      86.990 106.930  41.800  1.00  0.00           H
ATOM   1983  C   PHE    22      91.820 107.900  42.620  1.00  0.00           C
ATOM   1984  O   PHE    22      91.450 108.680  41.710  1.00  0.00           O
ATOM   1985  N   ILE    23      92.340 106.680  42.370  1.00  0.00           N
ATOM   1986  HN  ILE    23      92.540 106.170  43.200  1.00  0.00           H
ATOM   1987  CA  ILE    23      92.470 106.080  41.080  1.00  0.00           C
ATOM   1988  HA  ILE    23      92.100 106.720  40.290  1.00  0.00           H
ATOM   1989  CB  ILE    23      93.990 105.820  40.840  1.00  0.00           C
ATOM   1990  HB  ILE    23      94.270 105.070  41.600  1.00  0.00           H
ATOM   1991  CG2 ILE    23      94.160 105.170  39.420  1.00  0.00           C
ATOM   1992 1HG2 ILE    23      94.000 104.070  39.410  1.00  0.00           H
ATOM   1993 2HG2 ILE    23      93.620 105.730  38.630  1.00  0.00           H
ATOM   1994 3HG2 ILE    23      95.230 105.170  39.130  1.00  0.00           H
ATOM   1995  CG1 ILE    23      94.930 107.030  40.760  1.00  0.00           C
ATOM   1996 1HG1 ILE    23      94.470 107.830  40.140  1.00  0.00           H
ATOM   1997 2HG1 ILE    23      95.880 106.670  40.320  1.00  0.00           H
ATOM   1998  CD  ILE    23      95.360 107.500  42.170  1.00  0.00           C
ATOM   1999  HD1 ILE    23      95.480 106.620  42.840  1.00  0.00           H
ATOM   2000  HD2 ILE    23      96.290 108.100  42.140  1.00  0.00           H
ATOM   2001  HD3 ILE    23      94.630 108.230  42.570  1.00  0.00           H
ATOM   2002  C   ILE    23      91.640 104.860  41.090  1.00  0.00           C
ATOM   2003  O   ILE    23      91.540 104.280  42.150  1.00  0.00           O
ATOM   2004  N   SER    24      91.060 104.490  39.910  1.00  0.00           N
ATOM   2005  HN  SER    24      91.230 105.000  39.070  1.00  0.00           H
ATOM   2006  CA  SER    24      90.240 103.280  39.810  1.00  0.00           C
ATOM   2007  HA  SER    24      90.580 102.450  40.410  1.00  0.00           H
ATOM   2008  CB  SER    24      88.660 103.360  40.140  1.00  0.00           C
ATOM   2009  HB1 SER    24      88.110 104.180  39.630  1.00  0.00           H
ATOM   2010  HB2 SER    24      88.390 103.700  41.160  1.00  0.00           H
ATOM   2011  OG  SER    24      88.040 102.110  40.080  1.00  0.00           O
ATOM   2012  HG1 SER    24      88.250 101.690  40.910  1.00  0.00           H
ATOM   2013  C   SER    24      90.480 102.750  38.470  1.00  0.00           C
ATOM   2014  O   SER    24      90.370 103.490  37.520  1.00  0.00           O
ATOM   2015  N   VAL    25      90.680 101.450  38.290  1.00  0.00           N
ATOM   2016  HN  VAL    25      90.500 100.840  39.050  1.00  0.00           H
ATOM   2017  CA  VAL    25      90.970 100.760  36.980  1.00  0.00           C
ATOM   2018  HA  VAL    25      90.540 101.420  36.250  1.00  0.00           H
ATOM   2019  CB  VAL    25      92.480 100.480  36.770  1.00  0.00           C
ATOM   2020  HB  VAL    25      92.900  99.720  37.470  1.00  0.00           H
ATOM   2021  CG1 VAL    25      92.660  99.940  35.350  1.00  0.00           C
ATOM   2022 1HG1 VAL    25      91.920  99.160  35.080  1.00  0.00           H
ATOM   2023 2HG1 VAL    25      92.500 100.770  34.630  1.00  0.00           H
ATOM   2024 3HG1 VAL    25      93.690  99.560  35.140  1.00  0.00           H
ATOM   2025  CG2 VAL    25      93.210 101.840  36.930  1.00  0.00           C
ATOM   2026 1HG2 VAL    25      94.240 101.800  36.500  1.00  0.00           H
ATOM   2027 2HG2 VAL    25      92.680 102.650  36.400  1.00  0.00           H
ATOM   2028 3HG2 VAL    25      93.290 102.250  37.960  1.00  0.00           H
ATOM   2029  C   VAL    25      90.090  99.570  36.800  1.00  0.00           C
ATOM   2030  O   VAL    25      90.060  98.700  37.660  1.00  0.00           O
ATOM   2031  N   GLY    26      89.360  99.480  35.710  1.00  0.00           N
ATOM   2032  HN  GLY    26      89.400 100.230  35.050  1.00  0.00           H
ATOM   2033  CA  GLY    26      88.590  98.350  35.340  1.00  0.00           C
ATOM   2034  HA1 GLY    26      87.730  98.720  34.810  1.00  0.00           H
ATOM   2035  HA2 GLY    26      88.080  97.900  36.180  1.00  0.00           H
ATOM   2036  C   GLY    26      89.230  97.340  34.450  1.00  0.00           C
ATOM   2037  O   GLY    26      89.440  97.530  33.200  1.00  0.00           O
ATOM   2038  N   TYR    27      89.580  96.140  35.000  1.00  0.00           N
ATOM   2039  HN  TYR    27      89.260  95.860  35.900  1.00  0.00           H
ATOM   2040  CA  TYR    27      90.300  95.140  34.270  1.00  0.00           C
ATOM   2041  HA  TYR    27      90.580  95.500  33.290  1.00  0.00           H
ATOM   2042  CB  TYR    27      91.460  94.520  35.090  1.00  0.00           C
ATOM   2043  HB1 TYR    27      91.180  94.290  36.130  1.00  0.00           H
ATOM   2044  HB2 TYR    27      91.830  93.540  34.700  1.00  0.00           H
ATOM   2045  CG  TYR    27      92.680  95.330  35.200  1.00  0.00           C
ATOM   2046  CD1 TYR    27      93.890  94.750  34.720  1.00  0.00           C
ATOM   2047  HD1 TYR    27      93.900  93.790  34.230  1.00  0.00           H
ATOM   2048  CE1 TYR    27      95.160  95.280  35.000  1.00  0.00           C
ATOM   2049  HE1 TYR    27      96.070  94.790  34.700  1.00  0.00           H
ATOM   2050  CZ  TYR    27      95.220  96.420  35.840  1.00  0.00           C
ATOM   2051  OH  TYR    27      96.480  96.940  36.250  1.00  0.00           O
ATOM   2052  HH  TYR    27      97.200  96.310  36.150  1.00  0.00           H
ATOM   2053  CD2 TYR    27      92.790  96.560  35.910  1.00  0.00           C
ATOM   2054  HD2 TYR    27      91.910  96.960  36.390  1.00  0.00           H
ATOM   2055  CE2 TYR    27      94.050  97.030  36.330  1.00  0.00           C
ATOM   2056  HE2 TYR    27      94.100  97.920  36.940  1.00  0.00           H
ATOM   2057  C   TYR    27      89.400  93.930  33.990  1.00  0.00           C
ATOM   2058  O   TYR    27      88.380  93.660  34.630  1.00  0.00           O
ATOM   2059  N   VAL    28      89.840  93.130  32.980  1.00  0.00           N
ATOM   2060  HN  VAL    28      90.600  93.470  32.430  1.00  0.00           H
ATOM   2061  CA  VAL    28      89.160  91.950  32.450  1.00  0.00           C
ATOM   2062  HA  VAL    28      88.670  91.490  33.300  1.00  0.00           H
ATOM   2063  CB  VAL    28      88.240  92.190  31.190  1.00  0.00           C
ATOM   2064  HB  VAL    28      88.790  92.910  30.560  1.00  0.00           H
ATOM   2065  CG1 VAL    28      87.860  90.980  30.280  1.00  0.00           C
ATOM   2066 1HG1 VAL    28      88.740  90.650  29.680  1.00  0.00           H
ATOM   2067 2HG1 VAL    28      87.290  90.220  30.850  1.00  0.00           H
ATOM   2068 3HG1 VAL    28      87.230  91.370  29.460  1.00  0.00           H
ATOM   2069  CG2 VAL    28      86.890  92.660  31.790  1.00  0.00           C
ATOM   2070 1HG2 VAL    28      86.940  92.860  32.880  1.00  0.00           H
ATOM   2071 2HG2 VAL    28      86.360  93.490  31.260  1.00  0.00           H
ATOM   2072 3HG2 VAL    28      86.150  91.840  31.720  1.00  0.00           H
ATOM   2073  C   VAL    28      90.260  91.030  32.050  1.00  0.00           C
ATOM   2074  O   VAL    28      91.040  91.420  31.160  1.00  0.00           O
ATOM   2075  N   ASP    29      90.450  89.770  32.600  1.00  0.00           N
ATOM   2076  HN  ASP    29      89.680  89.330  33.060  1.00  0.00           H
ATOM   2077  CA  ASP    29      91.730  89.030  32.600  1.00  0.00           C
ATOM   2078  HA  ASP    29      91.450  88.280  33.320  1.00  0.00           H
ATOM   2079  CB  ASP    29      92.020  88.330  31.240  1.00  0.00           C
ATOM   2080  HB1 ASP    29      92.130  89.090  30.440  1.00  0.00           H
ATOM   2081  HB2 ASP    29      92.900  87.660  31.340  1.00  0.00           H
ATOM   2082  CG  ASP    29      91.050  87.230  30.770  1.00  0.00           C
ATOM   2083  OD1 ASP    29      90.770  87.200  29.560  1.00  0.00           O
ATOM   2084  OD2 ASP    29      90.670  86.430  31.580  1.00  0.00           O
ATOM   2085  C   ASP    29      92.940  89.840  33.060  1.00  0.00           C
ATOM   2086  O   ASP    29      92.860  90.490  34.150  1.00  0.00           O
ATOM   2087  N   ASP    30      94.040  89.900  32.290  1.00  0.00           N
ATOM   2088  HN  ASP    30      94.030  89.370  31.440  1.00  0.00           H
ATOM   2089  CA  ASP    30      95.230  90.570  32.590  1.00  0.00           C
ATOM   2090  HA  ASP    30      95.310  90.670  33.660  1.00  0.00           H
ATOM   2091  CB  ASP    30      96.410  89.700  32.160  1.00  0.00           C
ATOM   2092  HB1 ASP    30      96.200  89.320  31.130  1.00  0.00           H
ATOM   2093  HB2 ASP    30      97.390  90.180  32.320  1.00  0.00           H
ATOM   2094  CG  ASP    30      96.610  88.470  33.080  1.00  0.00           C
ATOM   2095  OD1 ASP    30      96.850  87.350  32.580  1.00  0.00           O
ATOM   2096  OD2 ASP    30      96.600  88.660  34.340  1.00  0.00           O
ATOM   2097  C   ASP    30      95.270  92.010  31.970  1.00  0.00           C
ATOM   2098  O   ASP    30      96.390  92.580  32.060  1.00  0.00           O
ATOM   2099  N   THR    31      94.180  92.580  31.400  1.00  0.00           N
ATOM   2100  HN  THR    31      93.290  92.140  31.330  1.00  0.00           H
ATOM   2101  CA  THR    31      94.250  93.880  30.730  1.00  0.00           C
ATOM   2102  HA  THR    31      95.100  94.400  31.130  1.00  0.00           H
ATOM   2103  CB  THR    31      94.280  93.730  29.190  1.00  0.00           C
ATOM   2104  HB  THR    31      94.810  92.770  29.050  1.00  0.00           H
ATOM   2105  OG1 THR    31      95.070  94.800  28.630  1.00  0.00           O
ATOM   2106  HG1 THR    31      95.970  94.710  28.950  1.00  0.00           H
ATOM   2107  CG2 THR    31      92.890  93.670  28.640  1.00  0.00           C
ATOM   2108 1HG2 THR    31      92.240  94.570  28.730  1.00  0.00           H
ATOM   2109 2HG2 THR    31      92.890  93.410  27.560  1.00  0.00           H
ATOM   2110 3HG2 THR    31      92.420  92.730  29.020  1.00  0.00           H
ATOM   2111  C   THR    31      93.060  94.790  31.170  1.00  0.00           C
ATOM   2112  O   THR    31      92.040  94.350  31.680  1.00  0.00           O
ATOM   2113  N   GLN    32      93.150  96.140  31.010  1.00  0.00           N
ATOM   2114  HN  GLN    32      94.060  96.510  30.830  1.00  0.00           H
ATOM   2115  CA  GLN    32      92.220  97.170  31.290  1.00  0.00           C
ATOM   2116  HA  GLN    32      91.470  96.750  31.950  1.00  0.00           H
ATOM   2117  CB  GLN    32      92.860  98.270  32.070  1.00  0.00           C
ATOM   2118  HB1 GLN    32      92.090  99.070  32.050  1.00  0.00           H
ATOM   2119  HB2 GLN    32      92.910  97.990  33.140  1.00  0.00           H
ATOM   2120  CG  GLN    32      94.220  98.890  31.620  1.00  0.00           C
ATOM   2121  HG1 GLN    32      94.860  97.990  31.500  1.00  0.00           H
ATOM   2122  HG2 GLN    32      94.620  99.470  32.480  1.00  0.00           H
ATOM   2123  CD  GLN    32      94.120  99.560  30.240  1.00  0.00           C
ATOM   2124  OE1 GLN    32      93.330 100.480  30.080  1.00  0.00           O
ATOM   2125  NE2 GLN    32      94.920  99.120  29.250  1.00  0.00           N
ATOM   2126 1HE2 GLN    32      95.670  98.490  29.460  1.00  0.00           H
ATOM   2127 2HE2 GLN    32      95.030  99.730  28.460  1.00  0.00           H
ATOM   2128  C   GLN    32      91.390  97.620  30.060  1.00  0.00           C
ATOM   2129  O   GLN    32      91.960  97.770  28.960  1.00  0.00           O
ATOM   2130  N   PHE    33      90.060  97.740  30.280  1.00  0.00           N
ATOM   2131  HN  PHE    33      89.720  97.560  31.200  1.00  0.00           H
ATOM   2132  CA  PHE    33      89.120  98.260  29.290  1.00  0.00           C
ATOM   2133  HA  PHE    33      89.690  98.300  28.380  1.00  0.00           H
ATOM   2134  CB  PHE    33      87.950  97.170  29.070  1.00  0.00           C
ATOM   2135  HB1 PHE    33      87.270  97.460  28.240  1.00  0.00           H
ATOM   2136  HB2 PHE    33      88.380  96.230  28.670  1.00  0.00           H
ATOM   2137  CG  PHE    33      87.010  97.000  30.240  1.00  0.00           C
ATOM   2138  CD1 PHE    33      87.300  96.110  31.250  1.00  0.00           C
ATOM   2139  HD1 PHE    33      88.180  95.480  31.230  1.00  0.00           H
ATOM   2140  CE1 PHE    33      86.410  95.940  32.330  1.00  0.00           C
ATOM   2141  HE1 PHE    33      86.600  95.120  33.000  1.00  0.00           H
ATOM   2142  CZ  PHE    33      85.240  96.650  32.460  1.00  0.00           C
ATOM   2143  HZ  PHE    33      84.570  96.720  33.300  1.00  0.00           H
ATOM   2144  CD2 PHE    33      85.820  97.750  30.380  1.00  0.00           C
ATOM   2145  HD2 PHE    33      85.600  98.540  29.680  1.00  0.00           H
ATOM   2146  CE2 PHE    33      84.980  97.570  31.450  1.00  0.00           C
ATOM   2147  HE2 PHE    33      84.110  98.210  31.460  1.00  0.00           H
ATOM   2148  C   PHE    33      88.470  99.530  29.770  1.00  0.00           C
ATOM   2149  O   PHE    33      87.880 100.210  29.000  1.00  0.00           O
ATOM   2150  N   VAL    34      88.630  99.900  31.010  1.00  0.00           N
ATOM   2151  HN  VAL    34      89.310  99.450  31.590  1.00  0.00           H
ATOM   2152  CA  VAL    34      88.170 101.240  31.470  1.00  0.00           C
ATOM   2153  HA  VAL    34      88.370 101.920  30.650  1.00  0.00           H
ATOM   2154  CB  VAL    34      86.710 101.400  31.690  1.00  0.00           C
ATOM   2155  HB  VAL    34      86.190 101.090  30.760  1.00  0.00           H
ATOM   2156  CG1 VAL    34      86.230 100.670  32.940  1.00  0.00           C
ATOM   2157 1HG1 VAL    34      86.860 100.940  33.800  1.00  0.00           H
ATOM   2158 2HG1 VAL    34      85.180 100.840  33.260  1.00  0.00           H
ATOM   2159 3HG1 VAL    34      86.180  99.560  32.840  1.00  0.00           H
ATOM   2160  CG2 VAL    34      86.410 102.930  31.860  1.00  0.00           C
ATOM   2161 1HG2 VAL    34      86.540 103.500  30.910  1.00  0.00           H
ATOM   2162 2HG2 VAL    34      85.340 103.000  32.150  1.00  0.00           H
ATOM   2163 3HG2 VAL    34      87.010 103.460  32.640  1.00  0.00           H
ATOM   2164  C   VAL    34      89.060 101.720  32.560  1.00  0.00           C
ATOM   2165  O   VAL    34      89.580 100.930  33.320  1.00  0.00           O
ATOM   2166  N   ARG    35      89.410 103.050  32.640  1.00  0.00           N
ATOM   2167  HN  ARG    35      89.120 103.750  31.990  1.00  0.00           H
ATOM   2168  CA  ARG    35      90.070 103.570  33.750  1.00  0.00           C
ATOM   2169  HA  ARG    35      89.910 102.910  34.600  1.00  0.00           H
ATOM   2170  CB  ARG    35      91.600 103.480  33.520  1.00  0.00           C
ATOM   2171  HB1 ARG    35      92.110 103.800  34.460  1.00  0.00           H
ATOM   2172  HB2 ARG    35      91.820 102.420  33.300  1.00  0.00           H
ATOM   2173  CG  ARG    35      92.080 104.030  32.200  1.00  0.00           C
ATOM   2174  HG1 ARG    35      91.550 103.490  31.380  1.00  0.00           H
ATOM   2175  HG2 ARG    35      93.100 103.700  31.890  1.00  0.00           H
ATOM   2176  CD  ARG    35      92.130 105.580  32.170  1.00  0.00           C
ATOM   2177  HD1 ARG    35      91.120 106.030  32.270  1.00  0.00           H
ATOM   2178  HD2 ARG    35      92.580 105.800  31.180  1.00  0.00           H
ATOM   2179  NE  ARG    35      93.090 106.070  33.200  1.00  0.00           N
ATOM   2180  HE  ARG    35      93.820 105.460  33.490  1.00  0.00           H
ATOM   2181  CZ  ARG    35      93.110 107.210  33.820  1.00  0.00           C
ATOM   2182  NH1 ARG    35      92.180 108.130  33.670  1.00  0.00           N
ATOM   2183 1HH1 ARG    35      92.210 108.980  34.190  1.00  0.00           H
ATOM   2184 2HH1 ARG    35      91.670 108.140  32.810  1.00  0.00           H
ATOM   2185  NH2 ARG    35      94.100 107.540  34.650  1.00  0.00           N
ATOM   2186 1HH2 ARG    35      93.980 108.400  35.160  1.00  0.00           H
ATOM   2187 2HH2 ARG    35      94.840 106.880  34.720  1.00  0.00           H
ATOM   2188  C   ARG    35      89.620 104.930  34.270  1.00  0.00           C
ATOM   2189  O   ARG    35      88.860 105.640  33.650  1.00  0.00           O
ATOM   2190  N   PHE    36      90.120 105.240  35.480  1.00  0.00           N
ATOM   2191  HN  PHE    36      90.660 104.700  36.120  1.00  0.00           H
ATOM   2192  CA  PHE    36      89.670 106.410  36.210  1.00  0.00           C
ATOM   2193  HA  PHE    36      89.460 107.210  35.520  1.00  0.00           H
ATOM   2194  CB  PHE    36      88.310 106.220  36.840  1.00  0.00           C
ATOM   2195  HB1 PHE    36      87.570 105.900  36.080  1.00  0.00           H
ATOM   2196  HB2 PHE    36      88.460 105.370  37.540  1.00  0.00           H
ATOM   2197  CG  PHE    36      87.680 107.430  37.660  1.00  0.00           C
ATOM   2198  CD1 PHE    36      87.900 107.650  39.030  1.00  0.00           C
ATOM   2199  HD1 PHE    36      88.430 106.940  39.650  1.00  0.00           H
ATOM   2200  CE1 PHE    36      87.270 108.700  39.670  1.00  0.00           C
ATOM   2201  HE1 PHE    36      87.200 108.780  40.750  1.00  0.00           H
ATOM   2202  CZ  PHE    36      86.500 109.640  38.880  1.00  0.00           C
ATOM   2203  HZ  PHE    36      85.920 110.380  39.420  1.00  0.00           H
ATOM   2204  CD2 PHE    36      86.980 108.410  36.900  1.00  0.00           C
ATOM   2205  HD2 PHE    36      86.820 108.370  35.840  1.00  0.00           H
ATOM   2206  CE2 PHE    36      86.310 109.500  37.530  1.00  0.00           C
ATOM   2207  HE2 PHE    36      85.740 110.230  36.970  1.00  0.00           H
ATOM   2208  C   PHE    36      90.730 107.030  37.130  1.00  0.00           C
ATOM   2209  O   PHE    36      91.380 106.290  37.940  1.00  0.00           O
ATOM   2210  N   ASP    37      90.810 108.330  37.150  1.00  0.00           N
ATOM   2211  HN  ASP    37      90.190 108.890  36.620  1.00  0.00           H
ATOM   2212  CA  ASP    37      91.570 109.090  38.120  1.00  0.00           C
ATOM   2213  HA  ASP    37      91.540 108.570  39.070  1.00  0.00           H
ATOM   2214  CB  ASP    37      93.010 109.260  37.700  1.00  0.00           C
ATOM   2215  HB1 ASP    37      93.520 109.800  38.530  1.00  0.00           H
ATOM   2216  HB2 ASP    37      93.580 108.310  37.650  1.00  0.00           H
ATOM   2217  CG  ASP    37      93.300 109.940  36.380  1.00  0.00           C
ATOM   2218  OD1 ASP    37      94.460 109.970  35.980  1.00  0.00           O
ATOM   2219  OD2 ASP    37      92.340 110.280  35.650  1.00  0.00           O
ATOM   2220  C   ASP    37      90.680 110.330  38.320  1.00  0.00           C
ATOM   2221  O   ASP    37      89.910 110.800  37.520  1.00  0.00           O
ATOM   2222  N   SER    38      90.810 110.960  39.520  1.00  0.00           N
ATOM   2223  HN  SER    38      91.350 110.620  40.280  1.00  0.00           H
ATOM   2224  CA  SER    38      90.040 112.090  40.000  1.00  0.00           C
ATOM   2225  HA  SER    38      89.140 112.140  39.400  1.00  0.00           H
ATOM   2226  CB  SER    38      89.730 111.930  41.490  1.00  0.00           C
ATOM   2227  HB1 SER    38      88.940 111.150  41.590  1.00  0.00           H
ATOM   2228  HB2 SER    38      89.330 112.870  41.920  1.00  0.00           H
ATOM   2229  OG  SER    38      90.850 111.460  42.330  1.00  0.00           O
ATOM   2230  HG1 SER    38      91.070 110.590  41.980  1.00  0.00           H
ATOM   2231  C   SER    38      90.740 113.440  39.900  1.00  0.00           C
ATOM   2232  O   SER    38      90.130 114.460  40.240  1.00  0.00           O
ATOM   2233  N   ASP    39      92.030 113.500  39.490  1.00  0.00           N
ATOM   2234  HN  ASP    39      92.540 112.640  39.370  1.00  0.00           H
ATOM   2235  CA  ASP    39      92.790 114.690  39.170  1.00  0.00           C
ATOM   2236  HA  ASP    39      92.860 115.320  40.050  1.00  0.00           H
ATOM   2237  CB  ASP    39      94.150 114.290  38.770  1.00  0.00           C
ATOM   2238  HB1 ASP    39      94.170 113.640  37.870  1.00  0.00           H
ATOM   2239  HB2 ASP    39      94.770 115.190  38.620  1.00  0.00           H
ATOM   2240  CG  ASP    39      94.770 113.420  39.850  1.00  0.00           C
ATOM   2241  OD1 ASP    39      94.350 113.490  41.030  1.00  0.00           O
ATOM   2242  OD2 ASP    39      95.650 112.590  39.470  1.00  0.00           O
ATOM   2243  C   ASP    39      92.100 115.410  38.070  1.00  0.00           C
ATOM   2244  O   ASP    39      91.810 114.870  37.020  1.00  0.00           O
ATOM   2245  N   ALA    40      91.830 116.730  38.280  1.00  0.00           N
ATOM   2246  HN  ALA    40      92.070 117.240  39.100  1.00  0.00           H
ATOM   2247  CA  ALA    40      91.220 117.520  37.250  1.00  0.00           C
ATOM   2248  HA  ALA    40      90.400 116.930  36.890  1.00  0.00           H
ATOM   2249  CB  ALA    40      90.700 118.830  37.790  1.00  0.00           C
ATOM   2250  HB1 ALA    40      91.490 119.440  38.290  1.00  0.00           H
ATOM   2251  HB2 ALA    40      90.370 119.400  36.900  1.00  0.00           H
ATOM   2252  HB3 ALA    40      89.840 118.590  38.450  1.00  0.00           H
ATOM   2253  C   ALA    40      92.050 117.740  35.950  1.00  0.00           C
ATOM   2254  O   ALA    40      93.200 118.290  35.970  1.00  0.00           O
ATOM   2255  N   ALA    41      91.430 117.390  34.780  1.00  0.00           N
ATOM   2256  HN  ALA    41      90.540 116.940  34.860  1.00  0.00           H
ATOM   2257  CA  ALA    41      92.040 117.500  33.500  1.00  0.00           C
ATOM   2258  HA  ALA    41      92.920 118.130  33.520  1.00  0.00           H
ATOM   2259  CB  ALA    41      92.340 116.060  33.030  1.00  0.00           C
ATOM   2260  HB1 ALA    41      92.770 116.130  32.010  1.00  0.00           H
ATOM   2261  HB2 ALA    41      93.120 115.530  33.610  1.00  0.00           H
ATOM   2262  HB3 ALA    41      91.400 115.480  32.920  1.00  0.00           H
ATOM   2263  C   ALA    41      91.090 118.080  32.550  1.00  0.00           C
ATOM   2264  O   ALA    41      89.870 118.130  32.820  1.00  0.00           O
ATOM   2265  N   SER    42      91.530 118.650  31.420  1.00  0.00           N
ATOM   2266  HN  SER    42      92.510 118.680  31.280  1.00  0.00           H
ATOM   2267  CA  SER    42      90.830 119.300  30.340  1.00  0.00           C
ATOM   2268  HA  SER    42      90.500 120.230  30.770  1.00  0.00           H
ATOM   2269  CB  SER    42      91.790 119.540  29.100  1.00  0.00           C
ATOM   2270  HB1 SER    42      91.230 119.940  28.230  1.00  0.00           H
ATOM   2271  HB2 SER    42      92.260 118.570  28.820  1.00  0.00           H
ATOM   2272  OG  SER    42      92.800 120.460  29.390  1.00  0.00           O
ATOM   2273  HG1 SER    42      93.280 120.550  28.570  1.00  0.00           H
ATOM   2274  C   SER    42      89.570 118.590  29.710  1.00  0.00           C
ATOM   2275  O   SER    42      89.540 117.350  29.750  1.00  0.00           O
ATOM   2276  N   PRO    43      88.650 119.290  29.080  1.00  0.00           N
ATOM   2277  CD  PRO    43      88.460 120.750  29.260  1.00  0.00           C
ATOM   2278  HD1 PRO    43      89.110 121.180  28.470  1.00  0.00           H
ATOM   2279  HD2 PRO    43      88.740 121.150  30.250  1.00  0.00           H
ATOM   2280  CA  PRO    43      87.580 118.720  28.330  1.00  0.00           C
ATOM   2281  HA  PRO    43      87.000 118.050  28.940  1.00  0.00           H
ATOM   2282  CB  PRO    43      86.700 119.960  27.810  1.00  0.00           C
ATOM   2283  HB1 PRO    43      87.080 120.370  26.850  1.00  0.00           H
ATOM   2284  HB2 PRO    43      85.640 119.620  27.820  1.00  0.00           H
ATOM   2285  CG  PRO    43      86.930 120.900  28.970  1.00  0.00           C
ATOM   2286  HG1 PRO    43      86.460 120.470  29.880  1.00  0.00           H
ATOM   2287  HG2 PRO    43      86.620 121.930  28.680  1.00  0.00           H
ATOM   2288  C   PRO    43      88.060 117.890  27.170  1.00  0.00           C
ATOM   2289  O   PRO    43      88.500 118.430  26.130  1.00  0.00           O
ATOM   2290  N   ARG    44      88.020 116.560  27.320  1.00  0.00           N
ATOM   2291  HN  ARG    44      87.490 116.150  28.070  1.00  0.00           H
ATOM   2292  CA  ARG    44      88.860 115.700  26.500  1.00  0.00           C
ATOM   2293  HA  ARG    44      88.970 116.200  25.540  1.00  0.00           H
ATOM   2294  CB  ARG    44      90.250 115.460  27.110  1.00  0.00           C
ATOM   2295  HB1 ARG    44      91.010 115.210  26.350  1.00  0.00           H
ATOM   2296  HB2 ARG    44      90.500 116.460  27.530  1.00  0.00           H
ATOM   2297  CG  ARG    44      90.220 114.380  28.250  1.00  0.00           C
ATOM   2298  HG1 ARG    44      90.030 113.350  27.870  1.00  0.00           H
ATOM   2299  HG2 ARG    44      89.370 114.580  28.940  1.00  0.00           H
ATOM   2300  CD  ARG    44      91.530 114.350  29.030  1.00  0.00           C
ATOM   2301  HD1 ARG    44      91.720 115.400  29.360  1.00  0.00           H
ATOM   2302  HD2 ARG    44      92.420 114.120  28.400  1.00  0.00           H
ATOM   2303  NE  ARG    44      91.550 113.240  30.080  1.00  0.00           N
ATOM   2304  HE  ARG    44      90.620 112.940  30.270  1.00  0.00           H
ATOM   2305  CZ  ARG    44      92.510 113.070  30.960  1.00  0.00           C
ATOM   2306  NH1 ARG    44      93.670 113.650  30.790  1.00  0.00           N
ATOM   2307 1HH1 ARG    44      94.220 113.670  31.620  1.00  0.00           H
ATOM   2308 2HH1 ARG    44      93.840 114.260  30.010  1.00  0.00           H
ATOM   2309  NH2 ARG    44      92.080 112.520  32.130  1.00  0.00           N
ATOM   2310 1HH2 ARG    44      92.700 112.530  32.910  1.00  0.00           H
ATOM   2311 2HH2 ARG    44      91.100 112.370  32.270  1.00  0.00           H
ATOM   2312  C   ARG    44      88.110 114.420  26.190  1.00  0.00           C
ATOM   2313  O   ARG    44      87.260 113.940  26.950  1.00  0.00           O
ATOM   2314  N   GLU    45      88.440 113.810  24.990  1.00  0.00           N
ATOM   2315  HN  GLU    45      89.220 114.160  24.490  1.00  0.00           H
ATOM   2316  CA  GLU    45      88.060 112.460  24.620  1.00  0.00           C
ATOM   2317  HA  GLU    45      87.040 112.340  24.960  1.00  0.00           H
ATOM   2318  CB  GLU    45      88.220 112.270  23.070  1.00  0.00           C
ATOM   2319  HB1 GLU    45      89.300 112.350  22.790  1.00  0.00           H
ATOM   2320  HB2 GLU    45      87.970 111.190  22.970  1.00  0.00           H
ATOM   2321  CG  GLU    45      87.230 113.090  22.150  1.00  0.00           C
ATOM   2322  HG1 GLU    45      87.520 114.140  22.350  1.00  0.00           H
ATOM   2323  HG2 GLU    45      86.200 112.960  22.550  1.00  0.00           H
ATOM   2324  CD  GLU    45      87.300 112.930  20.650  1.00  0.00           C
ATOM   2325  OE1 GLU    45      88.340 112.560  20.110  1.00  0.00           O
ATOM   2326  OE2 GLU    45      86.320 113.310  19.920  1.00  0.00           O
ATOM   2327  C   GLU    45      88.880 111.430  25.370  1.00  0.00           C
ATOM   2328  O   GLU    45      90.060 111.600  25.670  1.00  0.00           O
ATOM   2329  N   GLU    46      88.260 110.240  25.710  1.00  0.00           N
ATOM   2330  HN  GLU    46      87.290 110.150  25.500  1.00  0.00           H
ATOM   2331  CA  GLU    46      88.910 109.100  26.280  1.00  0.00           C
ATOM   2332  HA  GLU    46      89.910 109.350  26.600  1.00  0.00           H
ATOM   2333  CB  GLU    46      88.160 108.530  27.580  1.00  0.00           C
ATOM   2334  HB1 GLU    46      87.160 108.060  27.450  1.00  0.00           H
ATOM   2335  HB2 GLU    46      88.860 107.780  28.000  1.00  0.00           H
ATOM   2336  CG  GLU    46      88.000 109.720  28.650  1.00  0.00           C
ATOM   2337  HG1 GLU    46      87.300 110.470  28.230  1.00  0.00           H
ATOM   2338  HG2 GLU    46      88.960 110.240  28.840  1.00  0.00           H
ATOM   2339  CD  GLU    46      87.510 109.100  29.900  1.00  0.00           C
ATOM   2340  OE1 GLU    46      86.460 109.480  30.480  1.00  0.00           O
ATOM   2341  OE2 GLU    46      88.220 108.240  30.450  1.00  0.00           O
ATOM   2342  C   GLU    46      88.910 108.130  25.100  1.00  0.00           C
ATOM   2343  O   GLU    46      87.830 107.720  24.760  1.00  0.00           O
ATOM   2344  N   PRO    47      90.010 107.750  24.430  1.00  0.00           N
ATOM   2345  CD  PRO    47      91.310 108.410  24.620  1.00  0.00           C
ATOM   2346  HD1 PRO    47      91.720 108.050  25.590  1.00  0.00           H
ATOM   2347  HD2 PRO    47      91.110 109.490  24.500  1.00  0.00           H
ATOM   2348  CA  PRO    47      90.160 106.510  23.690  1.00  0.00           C
ATOM   2349  HA  PRO    47      89.670 106.630  22.740  1.00  0.00           H
ATOM   2350  CB  PRO    47      91.670 106.530  23.380  1.00  0.00           C
ATOM   2351  HB1 PRO    47      92.230 105.920  24.120  1.00  0.00           H
ATOM   2352  HB2 PRO    47      91.860 106.100  22.370  1.00  0.00           H
ATOM   2353  CG  PRO    47      92.180 107.990  23.410  1.00  0.00           C
ATOM   2354  HG1 PRO    47      91.950 108.530  22.460  1.00  0.00           H
ATOM   2355  HG2 PRO    47      93.260 108.050  23.680  1.00  0.00           H
ATOM   2356  C   PRO    47      89.660 105.220  24.260  1.00  0.00           C
ATOM   2357  O   PRO    47      89.740 105.040  25.470  1.00  0.00           O
ATOM   2358  N   ARG    48      89.210 104.290  23.380  1.00  0.00           N
ATOM   2359  HN  ARG    48      89.340 104.450  22.400  1.00  0.00           H
ATOM   2360  CA  ARG    48      88.470 103.100  23.660  1.00  0.00           C
ATOM   2361  HA  ARG    48      88.440 102.820  24.700  1.00  0.00           H
ATOM   2362  CB  ARG    48      87.020 103.140  23.160  1.00  0.00           C
ATOM   2363  HB1 ARG    48      87.050 103.310  22.060  1.00  0.00           H
ATOM   2364  HB2 ARG    48      86.510 102.180  23.370  1.00  0.00           H
ATOM   2365  CG  ARG    48      86.200 104.260  23.880  1.00  0.00           C
ATOM   2366  HG1 ARG    48      85.200 104.210  23.400  1.00  0.00           H
ATOM   2367  HG2 ARG    48      86.600 105.280  23.670  1.00  0.00           H
ATOM   2368  CD  ARG    48      85.940 104.000  25.420  1.00  0.00           C
ATOM   2369  HD1 ARG    48      86.930 103.970  25.910  1.00  0.00           H
ATOM   2370  HD2 ARG    48      85.370 103.050  25.510  1.00  0.00           H
ATOM   2371  NE  ARG    48      85.080 105.140  25.860  1.00  0.00           N
ATOM   2372  HE  ARG    48      84.440 105.580  25.240  1.00  0.00           H
ATOM   2373  CZ  ARG    48      85.040 105.570  27.140  1.00  0.00           C
ATOM   2374  NH1 ARG    48      85.730 104.990  28.130  1.00  0.00           N
ATOM   2375 1HH1 ARG    48      85.710 105.620  28.910  1.00  0.00           H
ATOM   2376 2HH1 ARG    48      86.300 104.170  28.070  1.00  0.00           H
ATOM   2377  NH2 ARG    48      84.210 106.520  27.490  1.00  0.00           N
ATOM   2378 1HH2 ARG    48      84.210 106.810  28.440  1.00  0.00           H
ATOM   2379 2HH2 ARG    48      83.720 107.080  26.820  1.00  0.00           H
ATOM   2380  C   ARG    48      89.130 101.860  22.950  1.00  0.00           C
ATOM   2381  O   ARG    48      89.570 101.910  21.800  1.00  0.00           O
ATOM   2382  N   ALA    49      89.210 100.720  23.630  1.00  0.00           N
ATOM   2383  HN  ALA    49      88.920 100.660  24.580  1.00  0.00           H
ATOM   2384  CA  ALA    49      89.830  99.460  23.270  1.00  0.00           C
ATOM   2385  HA  ALA    49      90.840  99.810  23.110  1.00  0.00           H
ATOM   2386  CB  ALA    49      89.710  98.640  24.560  1.00  0.00           C
ATOM   2387  HB1 ALA    49      90.210  98.890  25.520  1.00  0.00           H
ATOM   2388  HB2 ALA    49      88.680  98.440  24.920  1.00  0.00           H
ATOM   2389  HB3 ALA    49      90.190  97.680  24.270  1.00  0.00           H
ATOM   2390  C   ALA    49      89.190  98.870  22.010  1.00  0.00           C
ATOM   2391  O   ALA    49      87.960  98.580  22.060  1.00  0.00           O
ATOM   2392  N   PRO    50      89.960  98.630  20.900  1.00  0.00           N
ATOM   2393  CD  PRO    50      91.430  98.610  20.880  1.00  0.00           C
ATOM   2394  HD1 PRO    50      91.810  97.800  21.540  1.00  0.00           H
ATOM   2395  HD2 PRO    50      91.830  99.580  21.240  1.00  0.00           H
ATOM   2396  CA  PRO    50      89.340  98.180  19.620  1.00  0.00           C
ATOM   2397  HA  PRO    50      88.550  98.870  19.360  1.00  0.00           H
ATOM   2398  CB  PRO    50      90.450  98.290  18.610  1.00  0.00           C
ATOM   2399  HB1 PRO    50      90.410  97.510  17.810  1.00  0.00           H
ATOM   2400  HB2 PRO    50      90.240  99.270  18.140  1.00  0.00           H
ATOM   2401  CG  PRO    50      91.820  98.210  19.410  1.00  0.00           C
ATOM   2402  HG1 PRO    50      92.670  98.830  19.050  1.00  0.00           H
ATOM   2403  HG2 PRO    50      92.140  97.150  19.350  1.00  0.00           H
ATOM   2404  C   PRO    50      88.830  96.730  19.600  1.00  0.00           C
ATOM   2405  O   PRO    50      88.210  96.290  18.630  1.00  0.00           O
ATOM   2406  N   TRP    51      89.110  95.990  20.700  1.00  0.00           N
ATOM   2407  HN  TRP    51      89.560  96.440  21.460  1.00  0.00           H
ATOM   2408  CA  TRP    51      88.870  94.540  20.810  1.00  0.00           C
ATOM   2409  HA  TRP    51      88.640  94.170  19.820  1.00  0.00           H
ATOM   2410  CB  TRP    51      90.240  93.900  21.280  1.00  0.00           C
ATOM   2411  HB1 TRP    51      90.090  92.810  21.450  1.00  0.00           H
ATOM   2412  HB2 TRP    51      90.980  93.970  20.450  1.00  0.00           H
ATOM   2413  CG  TRP    51      90.950  94.510  22.490  1.00  0.00           C
ATOM   2414  CD1 TRP    51      91.920  95.430  22.530  1.00  0.00           C
ATOM   2415  HD1 TRP    51      92.460  95.760  21.650  1.00  0.00           H
ATOM   2416  NE1 TRP    51      92.030  95.940  23.830  1.00  0.00           N
ATOM   2417  HE1 TRP    51      92.750  96.500  24.180  1.00  0.00           H
ATOM   2418  CE2 TRP    51      91.160  95.290  24.630  1.00  0.00           C
ATOM   2419  CD2 TRP    51      90.450  94.370  23.790  1.00  0.00           C
ATOM   2420  CE3 TRP    51      89.570  93.490  24.440  1.00  0.00           C
ATOM   2421  HE3 TRP    51      89.040  92.690  23.930  1.00  0.00           H
ATOM   2422  CZ3 TRP    51      89.370  93.570  25.860  1.00  0.00           C
ATOM   2423  HZ3 TRP    51      88.680  92.850  26.290  1.00  0.00           H
ATOM   2424  CZ2 TRP    51      90.850  95.430  26.010  1.00  0.00           C
ATOM   2425  HZ2 TRP    51      91.320  96.240  26.550  1.00  0.00           H
ATOM   2426  CH2 TRP    51      90.030  94.530  26.580  1.00  0.00           C
ATOM   2427  HH2 TRP    51      89.760  94.660  27.620  1.00  0.00           H
ATOM   2428  C   TRP    51      87.710  94.120  21.660  1.00  0.00           C
ATOM   2429  O   TRP    51      87.460  92.930  22.020  1.00  0.00           O
ATOM   2430  N   ILE    52      86.920  95.140  21.950  1.00  0.00           N
ATOM   2431  HN  ILE    52      87.200  96.050  21.660  1.00  0.00           H
ATOM   2432  CA  ILE    52      85.570  95.070  22.550  1.00  0.00           C
ATOM   2433  HA  ILE    52      85.020  94.180  22.280  1.00  0.00           H
ATOM   2434  CB  ILE    52      85.520  95.220  24.040  1.00  0.00           C
ATOM   2435  HB  ILE    52      84.640  95.680  24.530  1.00  0.00           H
ATOM   2436  CG2 ILE    52      85.560  93.830  24.750  1.00  0.00           C
ATOM   2437 1HG2 ILE    52      86.570  93.430  24.520  1.00  0.00           H
ATOM   2438 2HG2 ILE    52      85.420  93.930  25.850  1.00  0.00           H
ATOM   2439 3HG2 ILE    52      84.710  93.290  24.280  1.00  0.00           H
ATOM   2440  CG1 ILE    52      86.770  96.110  24.450  1.00  0.00           C
ATOM   2441 1HG1 ILE    52      86.790  97.050  23.860  1.00  0.00           H
ATOM   2442 2HG1 ILE    52      87.690  95.520  24.260  1.00  0.00           H
ATOM   2443  CD  ILE    52      86.720  96.460  25.930  1.00  0.00           C
ATOM   2444  HD1 ILE    52      87.670  96.970  26.200  1.00  0.00           H
ATOM   2445  HD2 ILE    52      85.890  97.130  26.210  1.00  0.00           H
ATOM   2446  HD3 ILE    52      86.720  95.560  26.590  1.00  0.00           H
ATOM   2447  C   ILE    52      84.720  96.090  21.890  1.00  0.00           C
ATOM   2448  O   ILE    52      85.080  97.130  21.340  1.00  0.00           O
ATOM   2449  N   GLU    53      83.440  95.800  21.970  1.00  0.00           N
ATOM   2450  HN  GLU    53      83.240  94.890  22.320  1.00  0.00           H
ATOM   2451  CA  GLU    53      82.370  96.630  21.520  1.00  0.00           C
ATOM   2452  HA  GLU    53      82.650  97.270  20.690  1.00  0.00           H
ATOM   2453  CB  GLU    53      81.120  95.880  21.160  1.00  0.00           C
ATOM   2454  HB1 GLU    53      80.670  95.220  21.930  1.00  0.00           H
ATOM   2455  HB2 GLU    53      80.270  96.590  21.100  1.00  0.00           H
ATOM   2456  CG  GLU    53      81.190  95.070  19.790  1.00  0.00           C
ATOM   2457  HG1 GLU    53      80.150  94.680  19.690  1.00  0.00           H
ATOM   2458  HG2 GLU    53      81.900  94.260  20.050  1.00  0.00           H
ATOM   2459  CD  GLU    53      81.560  95.850  18.520  1.00  0.00           C
ATOM   2460  OE1 GLU    53      82.730  95.780  18.030  1.00  0.00           O
ATOM   2461  OE2 GLU    53      80.670  96.630  18.140  1.00  0.00           O
ATOM   2462  C   GLU    53      81.920  97.620  22.620  1.00  0.00           C
ATOM   2463  O   GLU    53      81.820  97.320  23.820  1.00  0.00           O
ATOM   2464  N   GLN    54      81.720  98.860  22.270  1.00  0.00           N
ATOM   2465  HN  GLN    54      81.480  98.970  21.310  1.00  0.00           H
ATOM   2466  CA  GLN    54      81.590 100.040  23.100  1.00  0.00           C
ATOM   2467  HA  GLN    54      81.850  99.890  24.140  1.00  0.00           H
ATOM   2468  CB  GLN    54      82.400 101.190  22.490  1.00  0.00           C
ATOM   2469  HB1 GLN    54      81.960 101.440  21.500  1.00  0.00           H
ATOM   2470  HB2 GLN    54      82.210 102.050  23.170  1.00  0.00           H
ATOM   2471  CG  GLN    54      83.890 101.040  22.440  1.00  0.00           C
ATOM   2472  HG1 GLN    54      84.380 102.040  22.490  1.00  0.00           H
ATOM   2473  HG2 GLN    54      84.170 100.590  21.460  1.00  0.00           H
ATOM   2474  CD  GLN    54      84.440 100.300  23.580  1.00  0.00           C
ATOM   2475  OE1 GLN    54      84.280 100.740  24.720  1.00  0.00           O
ATOM   2476  NE2 GLN    54      85.020  99.080  23.310  1.00  0.00           N
ATOM   2477 1HE2 GLN    54      85.430  98.970  22.410  1.00  0.00           H
ATOM   2478 2HE2 GLN    54      85.420  98.670  24.130  1.00  0.00           H
ATOM   2479  C   GLN    54      80.140 100.530  23.290  1.00  0.00           C
ATOM   2480  O   GLN    54      79.480 101.040  22.350  1.00  0.00           O
ATOM   2481  N   GLU    55      79.590 100.420  24.520  1.00  0.00           N
ATOM   2482  HN  GLU    55      80.130 100.000  25.250  1.00  0.00           H
ATOM   2483  CA  GLU    55      78.400 101.070  24.960  1.00  0.00           C
ATOM   2484  HA  GLU    55      77.510 100.650  24.520  1.00  0.00           H
ATOM   2485  CB  GLU    55      78.280 100.870  26.540  1.00  0.00           C
ATOM   2486  HB1 GLU    55      79.160 101.320  27.050  1.00  0.00           H
ATOM   2487  HB2 GLU    55      77.370 101.440  26.840  1.00  0.00           H
ATOM   2488  CG  GLU    55      77.960  99.430  26.970  1.00  0.00           C
ATOM   2489  HG1 GLU    55      77.650  99.480  28.040  1.00  0.00           H
ATOM   2490  HG2 GLU    55      78.770  98.680  26.780  1.00  0.00           H
ATOM   2491  CD  GLU    55      76.780  98.850  26.220  1.00  0.00           C
ATOM   2492  OE1 GLU    55      76.830  97.790  25.510  1.00  0.00           O
ATOM   2493  OE2 GLU    55      75.730  99.500  26.340  1.00  0.00           O
ATOM   2494  C   GLU    55      78.220 102.590  24.550  1.00  0.00           C
ATOM   2495  O   GLU    55      79.150 103.340  24.420  1.00  0.00           O
ATOM   2496  N   GLY    56      77.010 103.080  24.400  1.00  0.00           N
ATOM   2497  HN  GLY    56      76.210 102.480  24.370  1.00  0.00           H
ATOM   2498  CA  GLY    56      76.660 104.490  24.160  1.00  0.00           C
ATOM   2499  HA1 GLY    56      75.590 104.600  24.010  1.00  0.00           H
ATOM   2500  HA2 GLY    56      77.320 104.740  23.350  1.00  0.00           H
ATOM   2501  C   GLY    56      77.030 105.510  25.280  1.00  0.00           C
ATOM   2502  O   GLY    56      77.680 105.100  26.210  1.00  0.00           O
ATOM   2503  N   PRO    57      76.740 106.750  25.200  1.00  0.00           N
ATOM   2504  CD  PRO    57      76.590 107.420  23.910  1.00  0.00           C
ATOM   2505  HD1 PRO    57      75.510 107.520  23.650  1.00  0.00           H
ATOM   2506  HD2 PRO    57      77.180 106.990  23.070  1.00  0.00           H
ATOM   2507  CA  PRO    57      77.190 107.650  26.260  1.00  0.00           C
ATOM   2508  HA  PRO    57      78.240 107.540  26.480  1.00  0.00           H
ATOM   2509  CB  PRO    57      76.790 109.060  25.710  1.00  0.00           C
ATOM   2510  HB1 PRO    57      75.680 109.110  25.820  1.00  0.00           H
ATOM   2511  HB2 PRO    57      77.390 109.800  26.280  1.00  0.00           H
ATOM   2512  CG  PRO    57      77.120 108.880  24.260  1.00  0.00           C
ATOM   2513  HG1 PRO    57      78.200 108.750  24.050  1.00  0.00           H
ATOM   2514  HG2 PRO    57      76.680 109.630  23.560  1.00  0.00           H
ATOM   2515  C   PRO    57      76.620 107.480  27.560  1.00  0.00           C
ATOM   2516  O   PRO    57      77.340 107.820  28.490  1.00  0.00           O
ATOM   2517  N   GLU    58      75.310 107.060  27.720  1.00  0.00           N
ATOM   2518  HN  GLU    58      74.830 106.720  26.920  1.00  0.00           H
ATOM   2519  CA  GLU    58      74.730 106.870  29.060  1.00  0.00           C
ATOM   2520  HA  GLU    58      74.790 107.850  29.520  1.00  0.00           H
ATOM   2521  CB  GLU    58      73.320 106.380  28.890  1.00  0.00           C
ATOM   2522  HB1 GLU    58      73.300 105.360  28.460  1.00  0.00           H
ATOM   2523  HB2 GLU    58      72.940 106.330  29.930  1.00  0.00           H
ATOM   2524  CG  GLU    58      72.560 107.400  28.050  1.00  0.00           C
ATOM   2525  HG1 GLU    58      72.830 107.380  26.970  1.00  0.00           H
ATOM   2526  HG2 GLU    58      72.890 108.380  28.460  1.00  0.00           H
ATOM   2527  CD  GLU    58      71.070 107.240  28.160  1.00  0.00           C
ATOM   2528  OE1 GLU    58      70.310 107.390  27.160  1.00  0.00           O
ATOM   2529  OE2 GLU    58      70.600 106.900  29.260  1.00  0.00           O
ATOM   2530  C   GLU    58      75.480 106.010  30.120  1.00  0.00           C
ATOM   2531  O   GLU    58      75.710 106.400  31.280  1.00  0.00           O
ATOM   2532  N   TYR    59      76.060 104.900  29.650  1.00  0.00           N
ATOM   2533  HN  TYR    59      75.960 104.510  28.740  1.00  0.00           H
ATOM   2534  CA  TYR    59      76.920 104.050  30.460  1.00  0.00           C
ATOM   2535  HA  TYR    59      76.360 103.590  31.270  1.00  0.00           H
ATOM   2536  CB  TYR    59      77.400 102.810  29.600  1.00  0.00           C
ATOM   2537  HB1 TYR    59      76.550 102.170  29.280  1.00  0.00           H
ATOM   2538  HB2 TYR    59      77.940 103.210  28.710  1.00  0.00           H
ATOM   2539  CG  TYR    59      78.300 101.770  30.180  1.00  0.00           C
ATOM   2540  CD1 TYR    59      77.770 100.880  31.200  1.00  0.00           C
ATOM   2541  HD1 TYR    59      76.690 100.770  31.230  1.00  0.00           H
ATOM   2542  CE1 TYR    59      78.580  99.940  31.790  1.00  0.00           C
ATOM   2543  HE1 TYR    59      78.150  99.170  32.400  1.00  0.00           H
ATOM   2544  CZ  TYR    59      79.970 100.000  31.510  1.00  0.00           C
ATOM   2545  OH  TYR    59      80.850  98.940  31.860  1.00  0.00           O
ATOM   2546  HH  TYR    59      80.370  98.460  32.540  1.00  0.00           H
ATOM   2547  CD2 TYR    59      79.650 101.700  29.890  1.00  0.00           C
ATOM   2548  HD2 TYR    59      80.020 102.380  29.130  1.00  0.00           H
ATOM   2549  CE2 TYR    59      80.500 100.900  30.680  1.00  0.00           C
ATOM   2550  HE2 TYR    59      81.570 100.860  30.530  1.00  0.00           H
ATOM   2551  C   TYR    59      78.140 104.590  31.030  1.00  0.00           C
ATOM   2552  O   TYR    59      78.400 104.430  32.220  1.00  0.00           O
ATOM   2553  N   TRP    60      78.940 105.280  30.220  1.00  0.00           N
ATOM   2554  HN  TRP    60      78.600 105.550  29.320  1.00  0.00           H
ATOM   2555  CA  TRP    60      80.170 105.940  30.630  1.00  0.00           C
ATOM   2556  HA  TRP    60      80.740 105.210  31.190  1.00  0.00           H
ATOM   2557  CB  TRP    60      80.980 106.470  29.450  1.00  0.00           C
ATOM   2558  HB1 TRP    60      80.430 107.320  28.990  1.00  0.00           H
ATOM   2559  HB2 TRP    60      81.880 106.870  29.950  1.00  0.00           H
ATOM   2560  CG  TRP    60      81.200 105.440  28.440  1.00  0.00           C
ATOM   2561  CD1 TRP    60      80.680 105.330  27.170  1.00  0.00           C
ATOM   2562  HD1 TRP    60      80.020 106.050  26.700  1.00  0.00           H
ATOM   2563  NE1 TRP    60      81.110 104.270  26.550  1.00  0.00           N
ATOM   2564  HE1 TRP    60      80.850 104.120  25.620  1.00  0.00           H
ATOM   2565  CE2 TRP    60      81.940 103.540  27.350  1.00  0.00           C
ATOM   2566  CD2 TRP    60      82.030 104.220  28.560  1.00  0.00           C
ATOM   2567  CE3 TRP    60      82.900 103.780  29.610  1.00  0.00           C
ATOM   2568  HE3 TRP    60      83.160 104.410  30.440  1.00  0.00           H
ATOM   2569  CZ3 TRP    60      83.530 102.600  29.410  1.00  0.00           C
ATOM   2570  HZ3 TRP    60      84.140 102.200  30.210  1.00  0.00           H
ATOM   2571  CZ2 TRP    60      82.680 102.410  27.050  1.00  0.00           C
ATOM   2572  HZ2 TRP    60      82.580 101.950  26.070  1.00  0.00           H
ATOM   2573  CH2 TRP    60      83.470 101.940  28.160  1.00  0.00           C
ATOM   2574  HH2 TRP    60      84.030 101.030  28.070  1.00  0.00           H
ATOM   2575  C   TRP    60      79.990 107.110  31.620  1.00  0.00           C
ATOM   2576  O   TRP    60      80.700 107.240  32.640  1.00  0.00           O
ATOM   2577  N   ASP    61      79.000 107.910  31.390  1.00  0.00           N
ATOM   2578  HN  ASP    61      78.530 107.820  30.510  1.00  0.00           H
ATOM   2579  CA  ASP    61      78.530 108.880  32.330  1.00  0.00           C
ATOM   2580  HA  ASP    61      79.410 109.290  32.790  1.00  0.00           H
ATOM   2581  CB  ASP    61      77.430 109.800  31.680  1.00  0.00           C
ATOM   2582  HB1 ASP    61      76.770 109.290  30.940  1.00  0.00           H
ATOM   2583  HB2 ASP    61      76.710 110.370  32.300  1.00  0.00           H
ATOM   2584  CG  ASP    61      78.070 111.050  31.110  1.00  0.00           C
ATOM   2585  OD1 ASP    61      79.310 111.020  30.900  1.00  0.00           O
ATOM   2586  OD2 ASP    61      77.400 112.030  30.780  1.00  0.00           O
ATOM   2587  C   ASP    61      77.910 108.270  33.670  1.00  0.00           C
ATOM   2588  O   ASP    61      78.150 108.790  34.760  1.00  0.00           O
ATOM   2589  N   ARG    62      76.990 107.260  33.600  1.00  0.00           N
ATOM   2590  HN  ARG    62      76.540 107.040  32.730  1.00  0.00           H
ATOM   2591  CA  ARG    62      76.540 106.460  34.760  1.00  0.00           C
ATOM   2592  HA  ARG    62      76.020 107.050  35.500  1.00  0.00           H
ATOM   2593  CB  ARG    62      75.540 105.390  34.290  1.00  0.00           C
ATOM   2594  HB1 ARG    62      75.930 104.810  33.430  1.00  0.00           H
ATOM   2595  HB2 ARG    62      75.420 104.730  35.170  1.00  0.00           H
ATOM   2596  CG  ARG    62      74.110 105.930  33.770  1.00  0.00           C
ATOM   2597  HG1 ARG    62      74.330 106.920  33.320  1.00  0.00           H
ATOM   2598  HG2 ARG    62      73.610 106.240  34.710  1.00  0.00           H
ATOM   2599  CD  ARG    62      73.200 104.970  32.960  1.00  0.00           C
ATOM   2600  HD1 ARG    62      73.620 104.760  31.950  1.00  0.00           H
ATOM   2601  HD2 ARG    62      72.160 105.330  32.870  1.00  0.00           H
ATOM   2602  NE  ARG    62      73.200 103.620  33.670  1.00  0.00           N
ATOM   2603  HE  ARG    62      73.900 102.950  33.420  1.00  0.00           H
ATOM   2604  CZ  ARG    62      72.270 103.240  34.610  1.00  0.00           C
ATOM   2605  NH1 ARG    62      71.220 103.890  34.810  1.00  0.00           N
ATOM   2606 1HH1 ARG    62      70.680 103.640  35.610  1.00  0.00           H
ATOM   2607 2HH1 ARG    62      71.040 104.790  34.420  1.00  0.00           H
ATOM   2608  NH2 ARG    62      72.500 102.210  35.390  1.00  0.00           N
ATOM   2609 1HH2 ARG    62      71.850 101.820  36.040  1.00  0.00           H
ATOM   2610 2HH2 ARG    62      73.360 101.730  35.220  1.00  0.00           H
ATOM   2611  C   ARG    62      77.670 105.840  35.580  1.00  0.00           C
ATOM   2612  O   ARG    62      77.760 105.970  36.790  1.00  0.00           O
ATOM   2613  N   ASN    63      78.650 105.170  34.930  1.00  0.00           N
ATOM   2614  HN  ASN    63      78.550 104.980  33.950  1.00  0.00           H
ATOM   2615  CA  ASN    63      79.800 104.560  35.530  1.00  0.00           C
ATOM   2616  HA  ASN    63      79.470 103.950  36.360  1.00  0.00           H
ATOM   2617  CB  ASN    63      80.420 103.770  34.420  1.00  0.00           C
ATOM   2618  HB1 ASN    63      79.620 103.120  33.990  1.00  0.00           H
ATOM   2619  HB2 ASN    63      80.660 104.440  33.580  1.00  0.00           H
ATOM   2620  CG  ASN    63      81.610 102.850  34.850  1.00  0.00           C
ATOM   2621  OD1 ASN    63      81.370 101.690  35.200  1.00  0.00           O
ATOM   2622  ND2 ASN    63      82.900 103.320  34.780  1.00  0.00           N
ATOM   2623 1HD2 ASN    63      83.650 102.900  35.280  1.00  0.00           H
ATOM   2624 2HD2 ASN    63      83.190 104.200  34.390  1.00  0.00           H
ATOM   2625  C   ASN    63      80.660 105.620  36.180  1.00  0.00           C
ATOM   2626  O   ASN    63      81.210 105.500  37.250  1.00  0.00           O
ATOM   2627  N   THR    64      80.750 106.840  35.550  1.00  0.00           N
ATOM   2628  HN  THR    64      80.360 106.990  34.650  1.00  0.00           H
ATOM   2629  CA  THR    64      81.340 108.030  36.140  1.00  0.00           C
ATOM   2630  HA  THR    64      82.310 107.710  36.490  1.00  0.00           H
ATOM   2631  CB  THR    64      81.580 108.980  35.000  1.00  0.00           C
ATOM   2632  HB  THR    64      80.630 109.340  34.560  1.00  0.00           H
ATOM   2633  OG1 THR    64      82.490 108.510  34.020  1.00  0.00           O
ATOM   2634  HG1 THR    64      82.040 108.050  33.310  1.00  0.00           H
ATOM   2635  CG2 THR    64      82.220 110.270  35.660  1.00  0.00           C
ATOM   2636 1HG2 THR    64      82.530 110.950  34.840  1.00  0.00           H
ATOM   2637 2HG2 THR    64      81.580 110.860  36.340  1.00  0.00           H
ATOM   2638 3HG2 THR    64      83.160 109.990  36.190  1.00  0.00           H
ATOM   2639  C   THR    64      80.640 108.520  37.360  1.00  0.00           C
ATOM   2640  O   THR    64      81.330 108.950  38.290  1.00  0.00           O
ATOM   2641  N   GLN    65      79.260 108.320  37.530  1.00  0.00           N
ATOM   2642  HN  GLN    65      78.690 107.930  36.810  1.00  0.00           H
ATOM   2643  CA  GLN    65      78.520 108.590  38.750  1.00  0.00           C
ATOM   2644  HA  GLN    65      78.750 109.610  39.030  1.00  0.00           H
ATOM   2645  CB  GLN    65      76.960 108.590  38.700  1.00  0.00           C
ATOM   2646  HB1 GLN    65      76.580 107.610  38.330  1.00  0.00           H
ATOM   2647  HB2 GLN    65      76.500 108.620  39.710  1.00  0.00           H
ATOM   2648  CG  GLN    65      76.220 109.760  37.900  1.00  0.00           C
ATOM   2649  HG1 GLN    65      75.130 109.620  38.050  1.00  0.00           H
ATOM   2650  HG2 GLN    65      76.380 109.520  36.830  1.00  0.00           H
ATOM   2651  CD  GLN    65      76.790 111.160  38.060  1.00  0.00           C
ATOM   2652  OE1 GLN    65      77.560 111.620  37.250  1.00  0.00           O
ATOM   2653  NE2 GLN    65      76.570 111.830  39.180  1.00  0.00           N
ATOM   2654 1HE2 GLN    65      77.260 112.540  39.290  1.00  0.00           H
ATOM   2655 2HE2 GLN    65      75.870 111.580  39.850  1.00  0.00           H
ATOM   2656  C   GLN    65      79.110 107.700  39.830  1.00  0.00           C
ATOM   2657  O   GLN    65      79.430 108.190  40.900  1.00  0.00           O
ATOM   2658  N   ILE    66      79.350 106.380  39.500  1.00  0.00           N
ATOM   2659  HN  ILE    66      79.030 106.030  38.630  1.00  0.00           H
ATOM   2660  CA  ILE    66      79.870 105.390  40.520  1.00  0.00           C
ATOM   2661  HA  ILE    66      79.200 105.520  41.360  1.00  0.00           H
ATOM   2662  CB  ILE    66      79.820 103.920  40.020  1.00  0.00           C
ATOM   2663  HB  ILE    66      80.490 103.770  39.140  1.00  0.00           H
ATOM   2664  CG2 ILE    66      80.320 102.980  41.050  1.00  0.00           C
ATOM   2665 1HG2 ILE    66      79.970 101.980  40.720  1.00  0.00           H
ATOM   2666 2HG2 ILE    66      81.420 103.070  41.190  1.00  0.00           H
ATOM   2667 3HG2 ILE    66      79.740 103.380  41.910  1.00  0.00           H
ATOM   2668  CG1 ILE    66      78.370 103.580  39.530  1.00  0.00           C
ATOM   2669 1HG1 ILE    66      78.370 102.480  39.330  1.00  0.00           H
ATOM   2670 2HG1 ILE    66      78.220 104.150  38.590  1.00  0.00           H
ATOM   2671  CD  ILE    66      77.270 104.020  40.520  1.00  0.00           C
ATOM   2672  HD1 ILE    66      77.080 105.090  40.760  1.00  0.00           H
ATOM   2673  HD2 ILE    66      76.350 103.590  40.060  1.00  0.00           H
ATOM   2674  HD3 ILE    66      77.410 103.540  41.510  1.00  0.00           H
ATOM   2675  C   ILE    66      81.280 105.840  40.860  1.00  0.00           C
ATOM   2676  O   ILE    66      81.640 105.960  41.990  1.00  0.00           O
ATOM   2677  N   PHE    67      82.090 106.220  39.880  1.00  0.00           N
ATOM   2678  HN  PHE    67      81.790 106.110  38.930  1.00  0.00           H
ATOM   2679  CA  PHE    67      83.530 106.540  40.160  1.00  0.00           C
ATOM   2680  HA  PHE    67      83.930 105.790  40.820  1.00  0.00           H
ATOM   2681  CB  PHE    67      84.410 106.540  38.860  1.00  0.00           C
ATOM   2682  HB1 PHE    67      83.950 107.170  38.070  1.00  0.00           H
ATOM   2683  HB2 PHE    67      85.270 107.080  39.310  1.00  0.00           H
ATOM   2684  CG  PHE    67      84.920 105.180  38.390  1.00  0.00           C
ATOM   2685  CD1 PHE    67      85.120 104.950  37.000  1.00  0.00           C
ATOM   2686  HD1 PHE    67      84.950 105.740  36.280  1.00  0.00           H
ATOM   2687  CE1 PHE    67      85.650 103.740  36.480  1.00  0.00           C
ATOM   2688  HE1 PHE    67      85.760 103.650  35.410  1.00  0.00           H
ATOM   2689  CZ  PHE    67      85.830 102.650  37.350  1.00  0.00           C
ATOM   2690  HZ  PHE    67      86.110 101.740  36.840  1.00  0.00           H
ATOM   2691  CD2 PHE    67      85.100 104.080  39.180  1.00  0.00           C
ATOM   2692  HD2 PHE    67      84.970 104.240  40.240  1.00  0.00           H
ATOM   2693  CE2 PHE    67      85.410 102.790  38.670  1.00  0.00           C
ATOM   2694  HE2 PHE    67      85.440 101.990  39.390  1.00  0.00           H
ATOM   2695  C   PHE    67      83.640 107.810  40.980  1.00  0.00           C
ATOM   2696  O   PHE    67      84.430 107.880  41.970  1.00  0.00           O
ATOM   2697  N   LYS    68      82.810 108.770  40.690  1.00  0.00           N
ATOM   2698  HN  LYS    68      82.240 108.740  39.870  1.00  0.00           H
ATOM   2699  CA  LYS    68      82.620 110.000  41.590  1.00  0.00           C
ATOM   2700  HA  LYS    68      83.580 110.430  41.860  1.00  0.00           H
ATOM   2701  CB  LYS    68      81.700 111.050  40.840  1.00  0.00           C
ATOM   2702  HB1 LYS    68      80.700 110.590  40.700  1.00  0.00           H
ATOM   2703  HB2 LYS    68      81.580 111.930  41.500  1.00  0.00           H
ATOM   2704  CG  LYS    68      82.440 111.550  39.570  1.00  0.00           C
ATOM   2705  HG1 LYS    68      82.630 110.730  38.850  1.00  0.00           H
ATOM   2706  HG2 LYS    68      83.470 111.870  39.870  1.00  0.00           H
ATOM   2707  CD  LYS    68      81.670 112.760  38.970  1.00  0.00           C
ATOM   2708  HD1 LYS    68      81.320 113.460  39.760  1.00  0.00           H
ATOM   2709  HD2 LYS    68      80.760 112.410  38.430  1.00  0.00           H
ATOM   2710  CE  LYS    68      82.450 113.540  37.940  1.00  0.00           C
ATOM   2711  HE1 LYS    68      82.540 112.930  37.010  1.00  0.00           H
ATOM   2712  HE2 LYS    68      83.500 113.780  38.220  1.00  0.00           H
ATOM   2713  NZ  LYS    68      81.640 114.750  37.620  1.00  0.00           N
ATOM   2714  HZ1 LYS    68      82.040 115.240  36.790  1.00  0.00           H
ATOM   2715  HZ2 LYS    68      80.670 114.460  37.410  1.00  0.00           H
ATOM   2716  HZ3 LYS    68      81.710 115.410  38.420  1.00  0.00           H
ATOM   2717  C   LYS    68      82.040 109.660  42.930  1.00  0.00           C
ATOM   2718  O   LYS    68      82.560 110.060  43.980  1.00  0.00           O
ATOM   2719  N   THR    69      81.000 108.820  43.080  1.00  0.00           N
ATOM   2720  HN  THR    69      80.560 108.490  42.250  1.00  0.00           H
ATOM   2721  CA  THR    69      80.640 108.130  44.440  1.00  0.00           C
ATOM   2722  HA  THR    69      80.280 109.010  44.950  1.00  0.00           H
ATOM   2723  CB  THR    69      79.580 107.080  44.250  1.00  0.00           C
ATOM   2724  HB  THR    69      79.940 106.180  43.720  1.00  0.00           H
ATOM   2725  OG1 THR    69      78.510 107.610  43.440  1.00  0.00           O
ATOM   2726  HG1 THR    69      78.790 107.910  42.570  1.00  0.00           H
ATOM   2727  CG2 THR    69      79.150 106.800  45.710  1.00  0.00           C
ATOM   2728 1HG2 THR    69      79.680 105.890  46.070  1.00  0.00           H
ATOM   2729 2HG2 THR    69      79.280 107.640  46.420  1.00  0.00           H
ATOM   2730 3HG2 THR    69      78.060 106.590  45.690  1.00  0.00           H
ATOM   2731  C   THR    69      81.780 107.480  45.160  1.00  0.00           C
ATOM   2732  O   THR    69      82.080 107.860  46.300  1.00  0.00           O
ATOM   2733  N   ASN    70      82.530 106.610  44.440  1.00  0.00           N
ATOM   2734  HN  ASN    70      82.310 106.310  43.520  1.00  0.00           H
ATOM   2735  CA  ASN    70      83.720 105.890  44.900  1.00  0.00           C
ATOM   2736  HA  ASN    70      83.530 105.370  45.830  1.00  0.00           H
ATOM   2737  CB  ASN    70      84.030 104.820  43.860  1.00  0.00           C
ATOM   2738  HB1 ASN    70      83.980 105.350  42.880  1.00  0.00           H
ATOM   2739  HB2 ASN    70      84.950 104.250  44.110  1.00  0.00           H
ATOM   2740  CG  ASN    70      82.910 103.730  43.820  1.00  0.00           C
ATOM   2741  OD1 ASN    70      82.060 103.720  44.700  1.00  0.00           O
ATOM   2742  ND2 ASN    70      83.050 102.740  42.930  1.00  0.00           N
ATOM   2743 1HD2 ASN    70      83.830 102.840  42.310  1.00  0.00           H
ATOM   2744 2HD2 ASN    70      82.440 101.950  42.970  1.00  0.00           H
ATOM   2745  C   ASN    70      84.860 106.780  45.380  1.00  0.00           C
ATOM   2746  O   ASN    70      85.500 106.560  46.390  1.00  0.00           O
ATOM   2747  N   THR    71      84.990 107.910  44.690  1.00  0.00           N
ATOM   2748  HN  THR    71      84.450 107.940  43.860  1.00  0.00           H
ATOM   2749  CA  THR    71      85.960 109.010  44.950  1.00  0.00           C
ATOM   2750  HA  THR    71      86.940 108.600  45.150  1.00  0.00           H
ATOM   2751  CB  THR    71      85.990 110.190  43.980  1.00  0.00           C
ATOM   2752  HB  THR    71      85.100 110.860  44.050  1.00  0.00           H
ATOM   2753  OG1 THR    71      86.020 109.850  42.640  1.00  0.00           O
ATOM   2754  HG1 THR    71      85.390 109.140  42.460  1.00  0.00           H
ATOM   2755  CG2 THR    71      87.170 111.130  44.220  1.00  0.00           C
ATOM   2756 1HG2 THR    71      87.390 111.330  45.290  1.00  0.00           H
ATOM   2757 2HG2 THR    71      88.080 110.600  43.860  1.00  0.00           H
ATOM   2758 3HG2 THR    71      87.130 112.050  43.610  1.00  0.00           H
ATOM   2759  C   THR    71      85.630 109.650  46.300  1.00  0.00           C
ATOM   2760  O   THR    71      86.450 109.960  47.210  1.00  0.00           O
ATOM   2761  N   GLN    72      84.300 109.960  46.520  1.00  0.00           N
ATOM   2762  HN  GLN    72      83.560 109.730  45.890  1.00  0.00           H
ATOM   2763  CA  GLN    72      83.960 110.680  47.690  1.00  0.00           C
ATOM   2764  HA  GLN    72      84.700 111.430  47.930  1.00  0.00           H
ATOM   2765  CB  GLN    72      82.640 111.450  47.520  1.00  0.00           C
ATOM   2766  HB1 GLN    72      81.900 110.670  47.240  1.00  0.00           H
ATOM   2767  HB2 GLN    72      82.380 111.850  48.520  1.00  0.00           H
ATOM   2768  CG  GLN    72      82.650 112.580  46.470  1.00  0.00           C
ATOM   2769  HG1 GLN    72      81.700 113.130  46.630  1.00  0.00           H
ATOM   2770  HG2 GLN    72      82.600 112.090  45.480  1.00  0.00           H
ATOM   2771  CD  GLN    72      83.910 113.540  46.480  1.00  0.00           C
ATOM   2772  OE1 GLN    72      84.960 113.240  45.810  1.00  0.00           O
ATOM   2773  NE2 GLN    72      83.760 114.590  47.370  1.00  0.00           N
ATOM   2774 1HE2 GLN    72      82.860 114.630  47.790  1.00  0.00           H
ATOM   2775 2HE2 GLN    72      84.390 115.360  47.360  1.00  0.00           H
ATOM   2776  C   GLN    72      83.830 109.720  48.940  1.00  0.00           C
ATOM   2777  O   GLN    72      84.090 110.070  50.100  1.00  0.00           O
ATOM   2778  N   THR    73      83.470 108.420  48.660  1.00  0.00           N
ATOM   2779  HN  THR    73      83.250 108.260  47.700  1.00  0.00           H
ATOM   2780  CA  THR    73      83.560 107.300  49.560  1.00  0.00           C
ATOM   2781  HA  THR    73      82.890 107.490  50.390  1.00  0.00           H
ATOM   2782  CB  THR    73      83.210 106.020  48.860  1.00  0.00           C
ATOM   2783  HB  THR    73      83.950 105.860  48.050  1.00  0.00           H
ATOM   2784  OG1 THR    73      81.870 106.110  48.340  1.00  0.00           O
ATOM   2785  HG1 THR    73      81.890 106.660  47.550  1.00  0.00           H
ATOM   2786  CG2 THR    73      83.160 104.780  49.800  1.00  0.00           C
ATOM   2787 1HG2 THR    73      82.340 104.830  50.550  1.00  0.00           H
ATOM   2788 2HG2 THR    73      82.990 103.850  49.210  1.00  0.00           H
ATOM   2789 3HG2 THR    73      84.140 104.680  50.310  1.00  0.00           H
ATOM   2790  C   THR    73      84.930 107.090  50.140  1.00  0.00           C
ATOM   2791  O   THR    73      85.070 107.000  51.320  1.00  0.00           O
ATOM   2792  N   ASP    74      85.930 106.990  49.230  1.00  0.00           N
ATOM   2793  HN  ASP    74      85.760 106.950  48.240  1.00  0.00           H
ATOM   2794  CA  ASP    74      87.290 106.730  49.790  1.00  0.00           C
ATOM   2795  HA  ASP    74      87.290 106.090  50.660  1.00  0.00           H
ATOM   2796  CB  ASP    74      88.140 106.130  48.690  1.00  0.00           C
ATOM   2797  HB1 ASP    74      88.000 106.590  47.690  1.00  0.00           H
ATOM   2798  HB2 ASP    74      89.210 106.260  48.940  1.00  0.00           H
ATOM   2799  CG  ASP    74      87.910 104.620  48.500  1.00  0.00           C
ATOM   2800  OD1 ASP    74      88.410 104.220  47.420  1.00  0.00           O
ATOM   2801  OD2 ASP    74      87.420 103.810  49.340  1.00  0.00           O
ATOM   2802  C   ASP    74      87.890 107.990  50.460  1.00  0.00           C
ATOM   2803  O   ASP    74      88.570 107.900  51.460  1.00  0.00           O
ATOM   2804  N   ARG    75      87.480 109.260  50.020  1.00  0.00           N
ATOM   2805  HN  ARG    75      86.820 109.450  49.290  1.00  0.00           H
ATOM   2806  CA  ARG    75      87.860 110.460  50.720  1.00  0.00           C
ATOM   2807  HA  ARG    75      88.930 110.510  50.890  1.00  0.00           H
ATOM   2808  CB  ARG    75      87.410 111.720  49.860  1.00  0.00           C
ATOM   2809  HB1 ARG    75      86.400 111.510  49.460  1.00  0.00           H
ATOM   2810  HB2 ARG    75      87.300 112.640  50.470  1.00  0.00           H
ATOM   2811  CG  ARG    75      88.500 112.050  48.810  1.00  0.00           C
ATOM   2812  HG1 ARG    75      88.920 111.130  48.340  1.00  0.00           H
ATOM   2813  HG2 ARG    75      89.290 112.620  49.340  1.00  0.00           H
ATOM   2814  CD  ARG    75      87.950 112.880  47.610  1.00  0.00           C
ATOM   2815  HD1 ARG    75      87.310 113.770  47.810  1.00  0.00           H
ATOM   2816  HD2 ARG    75      87.390 112.110  47.050  1.00  0.00           H
ATOM   2817  NE  ARG    75      89.080 113.310  46.740  1.00  0.00           N
ATOM   2818  HE  ARG    75      90.020 112.960  46.840  1.00  0.00           H
ATOM   2819  CZ  ARG    75      88.770 114.080  45.730  1.00  0.00           C
ATOM   2820  NH1 ARG    75      87.550 114.510  45.450  1.00  0.00           N
ATOM   2821 1HH1 ARG    75      87.490 115.030  44.590  1.00  0.00           H
ATOM   2822 2HH1 ARG    75      86.780 114.030  45.860  1.00  0.00           H
ATOM   2823  NH2 ARG    75      89.730 114.290  44.830  1.00  0.00           N
ATOM   2824 1HH2 ARG    75      89.480 114.740  43.970  1.00  0.00           H
ATOM   2825 2HH2 ARG    75      90.700 114.330  45.040  1.00  0.00           H
ATOM   2826  C   ARG    75      87.280 110.520  52.100  1.00  0.00           C
ATOM   2827  O   ARG    75      87.950 110.880  53.040  1.00  0.00           O
ATOM   2828  N   CYS    76      85.950 110.080  52.320  1.00  0.00           N
ATOM   2829  HN  CYS    76      85.340 109.780  51.580  1.00  0.00           H
ATOM   2830  CA  CYS    76      85.270 110.120  53.600  1.00  0.00           C
ATOM   2831  HA  CYS    76      85.370 111.010  54.200  1.00  0.00           H
ATOM   2832  CB  CYS    76      83.770 109.770  53.480  1.00  0.00           C
ATOM   2833  HB1 CYS    76      83.310 109.290  54.370  1.00  0.00           H
ATOM   2834  HB2 CYS    76      83.740 108.990  52.690  1.00  0.00           H
ATOM   2835  SG  CYS    76      82.720 111.230  53.030  1.00  0.00           S
ATOM   2836  HG1 CYS    76      83.230 111.260  51.810  1.00  0.00           H
ATOM   2837  C   CYS    76      85.870 108.980  54.500  1.00  0.00           C
ATOM   2838  O   CYS    76      86.120 109.200  55.660  1.00  0.00           O
ATOM   2839  N   SER    77      86.210 107.850  53.970  1.00  0.00           N
ATOM   2840  HN  SER    77      86.030 107.570  53.030  1.00  0.00           H
ATOM   2841  CA  SER    77      86.860 106.790  54.760  1.00  0.00           C
ATOM   2842  HA  SER    77      86.170 106.500  55.530  1.00  0.00           H
ATOM   2843  CB  SER    77      87.010 105.530  53.880  1.00  0.00           C
ATOM   2844  HB1 SER    77      87.780 104.810  54.220  1.00  0.00           H
ATOM   2845  HB2 SER    77      87.280 105.790  52.840  1.00  0.00           H
ATOM   2846  OG  SER    77      85.820 104.790  53.950  1.00  0.00           O
ATOM   2847  HG1 SER    77      85.950 104.240  53.170  1.00  0.00           H
ATOM   2848  C   SER    77      88.210 107.140  55.320  1.00  0.00           C
ATOM   2849  O   SER    77      88.530 106.870  56.510  1.00  0.00           O
ATOM   2850  N   LEU    78      88.990 107.840  54.520  1.00  0.00           N
ATOM   2851  HN  LEU    78      88.800 107.990  53.550  1.00  0.00           H
ATOM   2852  CA  LEU    78      90.220 108.360  55.090  1.00  0.00           C
ATOM   2853  HA  LEU    78      90.660 107.540  55.630  1.00  0.00           H
ATOM   2854  CB  LEU    78      91.160 108.930  54.060  1.00  0.00           C
ATOM   2855  HB1 LEU    78      90.510 109.430  53.310  1.00  0.00           H
ATOM   2856  HB2 LEU    78      91.750 109.740  54.550  1.00  0.00           H
ATOM   2857  CG  LEU    78      92.110 107.940  53.380  1.00  0.00           C
ATOM   2858  HG  LEU    78      91.380 107.170  53.050  1.00  0.00           H
ATOM   2859  CD1 LEU    78      92.740 108.570  52.090  1.00  0.00           C
ATOM   2860 1HD1 LEU    78      93.070 107.720  51.470  1.00  0.00           H
ATOM   2861 2HD1 LEU    78      92.110 109.280  51.510  1.00  0.00           H
ATOM   2862 3HD1 LEU    78      93.640 109.190  52.340  1.00  0.00           H
ATOM   2863  CD2 LEU    78      93.100 107.200  54.280  1.00  0.00           C
ATOM   2864 1HD2 LEU    78      93.790 107.930  54.750  1.00  0.00           H
ATOM   2865 2HD2 LEU    78      92.540 106.730  55.120  1.00  0.00           H
ATOM   2866 3HD2 LEU    78      93.660 106.430  53.710  1.00  0.00           H
ATOM   2867  C   LEU    78      89.960 109.420  56.190  1.00  0.00           C
ATOM   2868  O   LEU    78      90.630 109.370  57.220  1.00  0.00           O
ATOM   2869  N   ARG    79      88.910 110.280  56.020  1.00  0.00           N
ATOM   2870  HN  ARG    79      88.420 110.320  55.160  1.00  0.00           H
ATOM   2871  CA  ARG    79      88.620 111.220  57.140  1.00  0.00           C
ATOM   2872  HA  ARG    79      89.520 111.700  57.490  1.00  0.00           H
ATOM   2873  CB  ARG    79      87.740 112.460  56.740  1.00  0.00           C
ATOM   2874  HB1 ARG    79      86.740 112.130  56.400  1.00  0.00           H
ATOM   2875  HB2 ARG    79      87.610 113.020  57.680  1.00  0.00           H
ATOM   2876  CG  ARG    79      88.260 113.310  55.590  1.00  0.00           C
ATOM   2877  HG1 ARG    79      87.590 114.190  55.510  1.00  0.00           H
ATOM   2878  HG2 ARG    79      88.120 112.710  54.660  1.00  0.00           H
ATOM   2879  CD  ARG    79      89.720 113.730  55.620  1.00  0.00           C
ATOM   2880  HD1 ARG    79      90.350 112.820  55.760  1.00  0.00           H
ATOM   2881  HD2 ARG    79      89.840 114.500  56.410  1.00  0.00           H
ATOM   2882  NE  ARG    79      90.070 114.240  54.260  1.00  0.00           N
ATOM   2883  HE  ARG    79      89.300 114.590  53.710  1.00  0.00           H
ATOM   2884  CZ  ARG    79      91.080 115.050  53.960  1.00  0.00           C
ATOM   2885  NH1 ARG    79      92.320 114.730  54.370  1.00  0.00           N
ATOM   2886 1HH1 ARG    79      93.080 115.280  54.020  1.00  0.00           H
ATOM   2887 2HH1 ARG    79      92.420 114.100  55.140  1.00  0.00           H
ATOM   2888  NH2 ARG    79      90.920 116.090  53.090  1.00  0.00           N
ATOM   2889 1HH2 ARG    79      91.790 116.440  52.750  1.00  0.00           H
ATOM   2890 2HH2 ARG    79      90.050 116.070  52.600  1.00  0.00           H
ATOM   2891  C   ARG    79      88.080 110.520  58.440  1.00  0.00           C
ATOM   2892  O   ARG    79      88.460 110.830  59.590  1.00  0.00           O
ATOM   2893  N   ASN    80      87.110 109.670  58.270  1.00  0.00           N
ATOM   2894  HN  ASN    80      86.680 109.480  57.390  1.00  0.00           H
ATOM   2895  CA  ASN    80      86.520 108.950  59.360  1.00  0.00           C
ATOM   2896  HA  ASN    80      86.110 109.600  60.110  1.00  0.00           H
ATOM   2897  CB  ASN    80      85.460 107.980  58.850  1.00  0.00           C
ATOM   2898  HB1 ASN    80      85.820 107.460  57.930  1.00  0.00           H
ATOM   2899  HB2 ASN    80      85.130 107.280  59.650  1.00  0.00           H
ATOM   2900  CG  ASN    80      84.110 108.730  58.600  1.00  0.00           C
ATOM   2901  OD1 ASN    80      83.310 108.660  59.490  1.00  0.00           O
ATOM   2902  ND2 ASN    80      83.930 109.470  57.490  1.00  0.00           N
ATOM   2903 1HD2 ASN    80      84.640 109.660  56.810  1.00  0.00           H
ATOM   2904 2HD2 ASN    80      83.250 110.200  57.590  1.00  0.00           H
ATOM   2905  C   ASN    80      87.460 107.990  60.150  1.00  0.00           C
ATOM   2906  O   ASN    80      87.490 107.960  61.380  1.00  0.00           O
ATOM   2907  N   LEU    81      88.350 107.270  59.440  1.00  0.00           N
ATOM   2908  HN  LEU    81      88.410 107.350  58.450  1.00  0.00           H
ATOM   2909  CA  LEU    81      89.430 106.520  60.070  1.00  0.00           C
ATOM   2910  HA  LEU    81      88.940 105.830  60.740  1.00  0.00           H
ATOM   2911  CB  LEU    81      90.130 105.540  59.110  1.00  0.00           C
ATOM   2912  HB1 LEU    81      90.520 106.190  58.300  1.00  0.00           H
ATOM   2913  HB2 LEU    81      91.040 105.120  59.610  1.00  0.00           H
ATOM   2914  CG  LEU    81      89.340 104.340  58.550  1.00  0.00           C
ATOM   2915  HG  LEU    81      88.440 104.640  57.970  1.00  0.00           H
ATOM   2916  CD1 LEU    81      90.180 103.460  57.520  1.00  0.00           C
ATOM   2917 1HD1 LEU    81      91.040 103.020  58.080  1.00  0.00           H
ATOM   2918 2HD1 LEU    81      89.500 102.720  57.050  1.00  0.00           H
ATOM   2919 3HD1 LEU    81      90.480 104.090  56.670  1.00  0.00           H
ATOM   2920  CD2 LEU    81      88.850 103.490  59.730  1.00  0.00           C
ATOM   2921 1HD2 LEU    81      88.180 104.050  60.420  1.00  0.00           H
ATOM   2922 2HD2 LEU    81      88.210 102.690  59.310  1.00  0.00           H
ATOM   2923 3HD2 LEU    81      89.600 103.030  60.420  1.00  0.00           H
ATOM   2924  C   LEU    81      90.420 107.340  60.890  1.00  0.00           C
ATOM   2925  O   LEU    81      90.870 106.870  61.970  1.00  0.00           O
ATOM   2926  N   ARG    82      90.770 108.580  60.410  1.00  0.00           N
ATOM   2927  HN  ARG    82      90.420 108.770  59.490  1.00  0.00           H
ATOM   2928  CA  ARG    82      91.680 109.570  60.930  1.00  0.00           C
ATOM   2929  HA  ARG    82      92.580 109.040  61.200  1.00  0.00           H
ATOM   2930  CB  ARG    82      92.230 110.600  59.830  1.00  0.00           C
ATOM   2931  HB1 ARG    82      92.610 110.070  58.930  1.00  0.00           H
ATOM   2932  HB2 ARG    82      91.290 111.090  59.500  1.00  0.00           H
ATOM   2933  CG  ARG    82      93.260 111.640  60.190  1.00  0.00           C
ATOM   2934  HG1 ARG    82      92.770 112.270  60.960  1.00  0.00           H
ATOM   2935  HG2 ARG    82      93.420 112.340  59.340  1.00  0.00           H
ATOM   2936  CD  ARG    82      94.490 111.140  60.900  1.00  0.00           C
ATOM   2937  HD1 ARG    82      94.200 110.560  61.800  1.00  0.00           H
ATOM   2938  HD2 ARG    82      95.080 112.010  61.270  1.00  0.00           H
ATOM   2939  NE  ARG    82      95.310 110.300  59.980  1.00  0.00           N
ATOM   2940  HE  ARG    82      94.920 110.070  59.090  1.00  0.00           H
ATOM   2941  CZ  ARG    82      96.350 109.540  60.390  1.00  0.00           C
ATOM   2942  NH1 ARG    82      97.080 110.000  61.330  1.00  0.00           N
ATOM   2943 1HH1 ARG    82      98.010 109.640  61.480  1.00  0.00           H
ATOM   2944 2HH1 ARG    82      96.850 110.880  61.730  1.00  0.00           H
ATOM   2945  NH2 ARG    82      96.580 108.430  59.740  1.00  0.00           N
ATOM   2946 1HH2 ARG    82      97.260 107.840  60.160  1.00  0.00           H
ATOM   2947 2HH2 ARG    82      95.950 108.200  59.000  1.00  0.00           H
ATOM   2948  C   ARG    82      91.060 110.260  62.130  1.00  0.00           C
ATOM   2949  O   ARG    82      91.740 110.630  63.080  1.00  0.00           O
ATOM   2950  N   GLY    83      89.720 110.410  62.160  1.00  0.00           N
ATOM   2951  HN  GLY    83      89.240 110.330  61.290  1.00  0.00           H
ATOM   2952  CA  GLY    83      89.030 110.990  63.290  1.00  0.00           C
ATOM   2953  HA1 GLY    83      88.040 111.310  63.020  1.00  0.00           H
ATOM   2954  HA2 GLY    83      89.610 111.780  63.750  1.00  0.00           H
ATOM   2955  C   GLY    83      88.730 109.910  64.350  1.00  0.00           C
ATOM   2956  O   GLY    83      88.420 110.110  65.490  1.00  0.00           O
ATOM   2957  N   TYR    84      88.620 108.610  63.870  1.00  0.00           N
ATOM   2958  HN  TYR    84      88.580 108.340  62.910  1.00  0.00           H
ATOM   2959  CA  TYR    84      88.630 107.470  64.870  1.00  0.00           C
ATOM   2960  HA  TYR    84      87.930 107.800  65.620  1.00  0.00           H
ATOM   2961  CB  TYR    84      88.010 106.240  64.090  1.00  0.00           C
ATOM   2962  HB1 TYR    84      87.090 106.610  63.600  1.00  0.00           H
ATOM   2963  HB2 TYR    84      88.690 105.780  63.330  1.00  0.00           H
ATOM   2964  CG  TYR    84      87.610 105.170  65.020  1.00  0.00           C
ATOM   2965  CD1 TYR    84      86.680 105.390  66.050  1.00  0.00           C
ATOM   2966  HD1 TYR    84      86.210 106.360  66.120  1.00  0.00           H
ATOM   2967  CE1 TYR    84      86.340 104.320  66.900  1.00  0.00           C
ATOM   2968  HE1 TYR    84      85.660 104.530  67.720  1.00  0.00           H
ATOM   2969  CZ  TYR    84      86.980 103.100  66.840  1.00  0.00           C
ATOM   2970  OH  TYR    84      86.710 102.020  67.670  1.00  0.00           O
ATOM   2971  HH  TYR    84      85.870 102.070  68.120  1.00  0.00           H
ATOM   2972  CD2 TYR    84      88.290 103.940  64.930  1.00  0.00           C
ATOM   2973  HD2 TYR    84      89.150 103.710  64.320  1.00  0.00           H
ATOM   2974  CE2 TYR    84      88.020 103.010  65.920  1.00  0.00           C
ATOM   2975  HE2 TYR    84      88.500 102.050  65.800  1.00  0.00           H
ATOM   2976  C   TYR    84      89.930 107.260  65.630  1.00  0.00           C
ATOM   2977  O   TYR    84      89.850 107.010  66.820  1.00  0.00           O
ATOM   2978  N   TYR    85      91.050 107.240  64.940  1.00  0.00           N
ATOM   2979  HN  TYR    85      91.010 107.200  63.940  1.00  0.00           H
ATOM   2980  CA  TYR    85      92.360 107.090  65.580  1.00  0.00           C
ATOM   2981  HA  TYR    85      92.300 106.160  66.120  1.00  0.00           H
ATOM   2982  CB  TYR    85      93.360 106.680  64.450  1.00  0.00           C
ATOM   2983  HB1 TYR    85      93.190 105.700  63.970  1.00  0.00           H
ATOM   2984  HB2 TYR    85      93.370 107.450  63.640  1.00  0.00           H
ATOM   2985  CG  TYR    85      94.770 106.500  64.900  1.00  0.00           C
ATOM   2986  CD1 TYR    85      95.150 105.680  65.960  1.00  0.00           C
ATOM   2987  HD1 TYR    85      94.390 105.120  66.480  1.00  0.00           H
ATOM   2988  CE1 TYR    85      96.450 105.300  66.300  1.00  0.00           C
ATOM   2989  HE1 TYR    85      96.690 104.660  67.130  1.00  0.00           H
ATOM   2990  CZ  TYR    85      97.470 105.840  65.470  1.00  0.00           C
ATOM   2991  OH  TYR    85      98.830 105.740  65.740  1.00  0.00           O
ATOM   2992  HH  TYR    85      98.900 105.420  66.640  1.00  0.00           H
ATOM   2993  CD2 TYR    85      95.770 106.980  64.110  1.00  0.00           C
ATOM   2994  HD2 TYR    85      95.540 107.420  63.150  1.00  0.00           H
ATOM   2995  CE2 TYR    85      97.160 106.570  64.340  1.00  0.00           C
ATOM   2996  HE2 TYR    85      97.920 106.800  63.600  1.00  0.00           H
ATOM   2997  C   TYR    85      92.800 108.290  66.470  1.00  0.00           C
ATOM   2998  O   TYR    85      93.280 108.090  67.520  1.00  0.00           O
ATOM   2999  N   ASN    86      92.730 109.570  66.040  1.00  0.00           N
ATOM   3000  HN  ASN    86      92.310 109.710  65.150  1.00  0.00           H
ATOM   3001  CA  ASN    86      93.220 110.750  66.660  1.00  0.00           C
ATOM   3002  HA  ASN    86      92.900 111.510  65.970  1.00  0.00           H
ATOM   3003  CB  ASN    86      92.620 110.920  68.140  1.00  0.00           C
ATOM   3004  HB1 ASN    86      93.010 110.060  68.730  1.00  0.00           H
ATOM   3005  HB2 ASN    86      92.950 111.840  68.680  1.00  0.00           H
ATOM   3006  CG  ASN    86      91.150 110.970  68.290  1.00  0.00           C
ATOM   3007  OD1 ASN    86      90.560 110.220  69.130  1.00  0.00           O
ATOM   3008  ND2 ASN    86      90.450 111.830  67.500  1.00  0.00           N
ATOM   3009 1HD2 ASN    86      90.870 112.600  67.020  1.00  0.00           H
ATOM   3010 2HD2 ASN    86      89.470 111.840  67.700  1.00  0.00           H
ATOM   3011  C   ASN    86      94.750 110.840  66.720  1.00  0.00           C
ATOM   3012  O   ASN    86      95.350 111.140  67.740  1.00  0.00           O
ATOM   3013  N   GLN    87      95.450 110.580  65.600  1.00  0.00           N
ATOM   3014  HN  GLN    87      94.990 110.390  64.730  1.00  0.00           H
ATOM   3015  CA  GLN    87      96.830 110.890  65.460  1.00  0.00           C
ATOM   3016  HA  GLN    87      97.120 111.470  66.320  1.00  0.00           H
ATOM   3017  CB  GLN    87      97.670 109.630  65.530  1.00  0.00           C
ATOM   3018  HB1 GLN    87      97.400 109.140  66.480  1.00  0.00           H
ATOM   3019  HB2 GLN    87      97.300 109.060  64.650  1.00  0.00           H
ATOM   3020  CG  GLN    87      99.220 109.740  65.440  1.00  0.00           C
ATOM   3021  HG1 GLN    87      99.660 109.920  64.440  1.00  0.00           H
ATOM   3022  HG2 GLN    87      99.610 108.720  65.640  1.00  0.00           H
ATOM   3023  CD  GLN    87      99.810 110.720  66.370  1.00  0.00           C
ATOM   3024  OE1 GLN    87      99.210 111.110  67.400  1.00  0.00           O
ATOM   3025  NE2 GLN    87     101.100 111.280  66.110  1.00  0.00           N
ATOM   3026 1HE2 GLN    87     101.670 110.900  65.380  1.00  0.00           H
ATOM   3027 2HE2 GLN    87     101.440 111.980  66.730  1.00  0.00           H
ATOM   3028  C   GLN    87      97.060 111.790  64.250  1.00  0.00           C
ATOM   3029  O   GLN    87      96.350 111.810  63.260  1.00  0.00           O
ATOM   3030  N   SER    88      98.050 112.670  64.310  1.00  0.00           N
ATOM   3031  HN  SER    88      98.580 112.690  65.150  1.00  0.00           H
ATOM   3032  CA  SER    88      98.350 113.610  63.260  1.00  0.00           C
ATOM   3033  HA  SER    88      97.420 114.040  62.900  1.00  0.00           H
ATOM   3034  CB  SER    88      99.270 114.780  63.730  1.00  0.00           C
ATOM   3035  HB1 SER    88      98.780 115.500  64.410  1.00  0.00           H
ATOM   3036  HB2 SER    88      99.610 115.390  62.860  1.00  0.00           H
ATOM   3037  OG  SER    88     100.380 114.150  64.370  1.00  0.00           O
ATOM   3038  HG1 SER    88     100.930 113.810  63.660  1.00  0.00           H
ATOM   3039  C   SER    88      98.880 113.050  61.960  1.00  0.00           C
ATOM   3040  O   SER    88      99.470 112.020  62.040  1.00  0.00           O
ATOM   3041  N   GLU    89      98.520 113.610  60.810  1.00  0.00           N
ATOM   3042  HN  GLU    89      97.930 114.400  60.710  1.00  0.00           H
ATOM   3043  CA  GLU    89      99.000 113.000  59.610  1.00  0.00           C
ATOM   3044  HA  GLU    89      98.780 111.970  59.850  1.00  0.00           H
ATOM   3045  CB  GLU    89      98.220 113.600  58.420  1.00  0.00           C
ATOM   3046  HB1 GLU    89      98.060 114.700  58.520  1.00  0.00           H
ATOM   3047  HB2 GLU    89      98.810 113.460  57.490  1.00  0.00           H
ATOM   3048  CG  GLU    89      96.820 112.880  58.300  1.00  0.00           C
ATOM   3049  HG1 GLU    89      96.280 113.150  59.230  1.00  0.00           H
ATOM   3050  HG2 GLU    89      97.050 111.790  58.240  1.00  0.00           H
ATOM   3051  CD  GLU    89      96.070 113.340  57.060  1.00  0.00           C
ATOM   3052  OE1 GLU    89      96.360 112.940  55.910  1.00  0.00           O
ATOM   3053  OE2 GLU    89      95.220 114.220  57.270  1.00  0.00           O
ATOM   3054  C   GLU    89     100.530 112.970  59.420  1.00  0.00           C
ATOM   3055  O   GLU    89     101.210 113.910  59.840  1.00  0.00           O
ATOM   3056  N   ALA    90     101.180 111.890  58.960  1.00  0.00           N
ATOM   3057  HN  ALA    90     100.710 111.040  58.750  1.00  0.00           H
ATOM   3058  CA  ALA    90     102.630 111.920  58.630  1.00  0.00           C
ATOM   3059  HA  ALA    90     103.200 112.750  59.000  1.00  0.00           H
ATOM   3060  CB  ALA    90     103.190 110.690  59.330  1.00  0.00           C
ATOM   3061  HB1 ALA    90     104.250 110.400  59.150  1.00  0.00           H
ATOM   3062  HB2 ALA    90     103.120 110.850  60.430  1.00  0.00           H
ATOM   3063  HB3 ALA    90     102.560 109.820  59.050  1.00  0.00           H
ATOM   3064  C   ALA    90     103.000 111.800  57.130  1.00  0.00           C
ATOM   3065  O   ALA    90     104.140 111.950  56.740  1.00  0.00           O
ATOM   3066  N   GLY    91     102.000 111.560  56.270  1.00  0.00           N
ATOM   3067  HN  GLY    91     101.090 111.370  56.620  1.00  0.00           H
ATOM   3068  CA  GLY    91     102.260 111.380  54.880  1.00  0.00           C
ATOM   3069  HA1 GLY    91     103.090 111.940  54.490  1.00  0.00           H
ATOM   3070  HA2 GLY    91     101.380 111.690  54.320  1.00  0.00           H
ATOM   3071  C   GLY    91     102.500 109.990  54.400  1.00  0.00           C
ATOM   3072  O   GLY    91     103.220 109.250  55.050  1.00  0.00           O
ATOM   3073  N   SER    92     101.940 109.710  53.210  1.00  0.00           N
ATOM   3074  HN  SER    92     101.780 110.420  52.520  1.00  0.00           H
ATOM   3075  CA  SER    92     101.790 108.380  52.630  1.00  0.00           C
ATOM   3076  HA  SER    92     101.680 108.460  51.560  1.00  0.00           H
ATOM   3077  CB  SER    92     103.020 107.490  52.680  1.00  0.00           C
ATOM   3078  HB1 SER    92     102.850 106.570  52.080  1.00  0.00           H
ATOM   3079  HB2 SER    92     103.240 107.250  53.740  1.00  0.00           H
ATOM   3080  OG  SER    92     104.150 108.100  52.190  1.00  0.00           O
ATOM   3081  HG1 SER    92     104.050 108.180  51.240  1.00  0.00           H
ATOM   3082  C   SER    92     100.530 107.680  53.260  1.00  0.00           C
ATOM   3083  O   SER    92     100.570 106.460  53.400  1.00  0.00           O
ATOM   3084  N   HIS    93      99.480 108.360  53.540  1.00  0.00           N
ATOM   3085  HN  HIS    93      99.470 109.350  53.430  1.00  0.00           H
ATOM   3086  CA  HIS    93      98.310 107.690  54.070  1.00  0.00           C
ATOM   3087  HA  HIS    93      98.650 106.870  54.680  1.00  0.00           H
ATOM   3088  CB  HIS    93      97.440 108.550  54.990  1.00  0.00           C
ATOM   3089  HB1 HIS    93      97.020 109.500  54.600  1.00  0.00           H
ATOM   3090  HB2 HIS    93      96.620 107.880  55.330  1.00  0.00           H
ATOM   3091  ND1 HIS    93      98.850 108.120  56.920  1.00  0.00           N
ATOM   3092  HD1 HIS    93      98.880 107.150  56.670  1.00  0.00           H
ATOM   3093  CG  HIS    93      98.170 108.990  56.210  1.00  0.00           C
ATOM   3094  CE1 HIS    93      99.520 108.780  57.910  1.00  0.00           C
ATOM   3095  HE1 HIS    93     100.330 108.410  58.530  1.00  0.00           H
ATOM   3096  NE2 HIS    93      99.270 110.090  57.890  1.00  0.00           N
ATOM   3097  CD2 HIS    93      98.440 110.200  56.760  1.00  0.00           C
ATOM   3098  HD2 HIS    93      98.160 111.210  56.500  1.00  0.00           H
ATOM   3099  C   HIS    93      97.480 106.950  53.020  1.00  0.00           C
ATOM   3100  O   HIS    93      96.820 107.550  52.220  1.00  0.00           O
ATOM   3101  N   THR    94      97.580 105.590  53.030  1.00  0.00           N
ATOM   3102  HN  THR    94      97.870 105.180  53.890  1.00  0.00           H
ATOM   3103  CA  THR    94      97.300 104.690  51.870  1.00  0.00           C
ATOM   3104  HA  THR    94      97.130 105.300  51.000  1.00  0.00           H
ATOM   3105  CB  THR    94      98.620 103.860  51.670  1.00  0.00           C
ATOM   3106  HB  THR    94      98.670 103.340  52.650  1.00  0.00           H
ATOM   3107  OG1 THR    94      99.790 104.660  51.590  1.00  0.00           O
ATOM   3108  HG1 THR    94      99.750 105.330  52.280  1.00  0.00           H
ATOM   3109  CG2 THR    94      98.700 102.920  50.440  1.00  0.00           C
ATOM   3110 1HG2 THR    94      98.440 103.580  49.580  1.00  0.00           H
ATOM   3111 2HG2 THR    94      99.750 102.600  50.320  1.00  0.00           H
ATOM   3112 3HG2 THR    94      97.980 102.070  50.440  1.00  0.00           H
ATOM   3113  C   THR    94      96.140 103.800  52.110  1.00  0.00           C
ATOM   3114  O   THR    94      95.920 103.170  53.180  1.00  0.00           O
ATOM   3115  N   LEU    95      95.230 103.700  51.130  1.00  0.00           N
ATOM   3116  HN  LEU    95      95.310 104.160  50.250  1.00  0.00           H
ATOM   3117  CA  LEU    95      93.920 102.940  51.200  1.00  0.00           C
ATOM   3118  HA  LEU    95      93.920 102.130  51.900  1.00  0.00           H
ATOM   3119  CB  LEU    95      92.770 103.850  51.620  1.00  0.00           C
ATOM   3120  HB1 LEU    95      92.900 104.090  52.700  1.00  0.00           H
ATOM   3121  HB2 LEU    95      92.910 104.770  51.000  1.00  0.00           H
ATOM   3122  CG  LEU    95      91.280 103.390  51.500  1.00  0.00           C
ATOM   3123  HG  LEU    95      91.160 103.020  50.460  1.00  0.00           H
ATOM   3124  CD1 LEU    95      90.910 102.220  52.450  1.00  0.00           C
ATOM   3125 1HD1 LEU    95      89.840 101.930  52.320  1.00  0.00           H
ATOM   3126 2HD1 LEU    95      91.550 101.360  52.190  1.00  0.00           H
ATOM   3127 3HD1 LEU    95      90.970 102.500  53.520  1.00  0.00           H
ATOM   3128  CD2 LEU    95      90.240 104.510  51.670  1.00  0.00           C
ATOM   3129 1HD2 LEU    95      89.200 104.180  51.510  1.00  0.00           H
ATOM   3130 2HD2 LEU    95      90.350 104.970  52.670  1.00  0.00           H
ATOM   3131 3HD2 LEU    95      90.220 105.290  50.880  1.00  0.00           H
ATOM   3132  C   LEU    95      93.660 102.340  49.820  1.00  0.00           C
ATOM   3133  O   LEU    95      93.890 102.970  48.760  1.00  0.00           O
ATOM   3134  N   GLN    96      93.180 101.130  49.690  1.00  0.00           N
ATOM   3135  HN  GLN    96      93.070 100.420  50.380  1.00  0.00           H
ATOM   3136  CA  GLN    96      93.020 100.520  48.380  1.00  0.00           C
ATOM   3137  HA  GLN    96      92.810 101.230  47.600  1.00  0.00           H
ATOM   3138  CB  GLN    96      94.290  99.710  48.040  1.00  0.00           C
ATOM   3139  HB1 GLN    96      94.540  99.000  48.850  1.00  0.00           H
ATOM   3140  HB2 GLN    96      94.120  99.130  47.100  1.00  0.00           H
ATOM   3141  CG  GLN    96      95.520 100.530  47.690  1.00  0.00           C
ATOM   3142  HG1 GLN    96      95.460 101.400  48.370  1.00  0.00           H
ATOM   3143  HG2 GLN    96      95.460 100.950  46.660  1.00  0.00           H
ATOM   3144  CD  GLN    96      96.910  99.850  48.060  1.00  0.00           C
ATOM   3145  OE1 GLN    96      97.440  99.980  49.170  1.00  0.00           O
ATOM   3146  NE2 GLN    96      97.460  99.190  47.050  1.00  0.00           N
ATOM   3147 1HE2 GLN    96      96.890  98.950  46.260  1.00  0.00           H
ATOM   3148 2HE2 GLN    96      98.330  98.760  47.290  1.00  0.00           H
ATOM   3149  C   GLN    96      91.940  99.450  48.530  1.00  0.00           C
ATOM   3150  O   GLN    96      91.790  98.950  49.610  1.00  0.00           O
ATOM   3151  N   SER    97      91.180  99.120  47.500  1.00  0.00           N
ATOM   3152  HN  SER    97      91.280  99.550  46.610  1.00  0.00           H
ATOM   3153  CA  SER    97      90.210  98.020  47.450  1.00  0.00           C
ATOM   3154  HA  SER    97      90.530  97.260  48.150  1.00  0.00           H
ATOM   3155  CB  SER    97      88.670  98.390  47.680  1.00  0.00           C
ATOM   3156  HB1 SER    97      88.640  98.990  48.620  1.00  0.00           H
ATOM   3157  HB2 SER    97      88.010  97.500  47.750  1.00  0.00           H
ATOM   3158  OG  SER    97      88.140  99.290  46.670  1.00  0.00           O
ATOM   3159  HG1 SER    97      88.060  98.670  45.940  1.00  0.00           H
ATOM   3160  C   SER    97      90.350  97.290  46.110  1.00  0.00           C
ATOM   3161  O   SER    97      90.870  97.840  45.140  1.00  0.00           O
ATOM   3162  N   MET    98      89.790  96.020  46.050  1.00  0.00           N
ATOM   3163  HN  MET    98      89.410  95.630  46.880  1.00  0.00           H
ATOM   3164  CA  MET    98      89.460  95.390  44.840  1.00  0.00           C
ATOM   3165  HA  MET    98      89.210  96.070  44.050  1.00  0.00           H
ATOM   3166  CB  MET    98      90.600  94.390  44.340  1.00  0.00           C
ATOM   3167  HB1 MET    98      90.420  94.300  43.240  1.00  0.00           H
ATOM   3168  HB2 MET    98      91.530  94.990  44.340  1.00  0.00           H
ATOM   3169  CG  MET    98      90.790  93.030  45.050  1.00  0.00           C
ATOM   3170  HG1 MET    98      89.940  92.320  44.980  1.00  0.00           H
ATOM   3171  HG2 MET    98      90.960  93.170  46.140  1.00  0.00           H
ATOM   3172  SD  MET    98      92.330  92.120  44.540  1.00  0.00           S
ATOM   3173  CE  MET    98      93.490  92.810  45.730  1.00  0.00           C
ATOM   3174  HE1 MET    98      93.560  93.910  45.880  1.00  0.00           H
ATOM   3175  HE2 MET    98      93.170  92.390  46.710  1.00  0.00           H
ATOM   3176  HE3 MET    98      94.500  92.460  45.450  1.00  0.00           H
ATOM   3177  C   MET    98      88.160  94.620  45.010  1.00  0.00           C
ATOM   3178  O   MET    98      87.820  94.020  46.050  1.00  0.00           O
ATOM   3179  N   TYR    99      87.340  94.670  43.970  1.00  0.00           N
ATOM   3180  HN  TYR    99      87.510  95.330  43.240  1.00  0.00           H
ATOM   3181  CA  TYR    99      86.090  93.920  43.960  1.00  0.00           C
ATOM   3182  HA  TYR    99      86.200  93.030  44.560  1.00  0.00           H
ATOM   3183  CB  TYR    99      84.860  94.680  44.490  1.00  0.00           C
ATOM   3184  HB1 TYR    99      83.990  94.000  44.430  1.00  0.00           H
ATOM   3185  HB2 TYR    99      84.860  94.970  45.560  1.00  0.00           H
ATOM   3186  CG  TYR    99      84.510  95.920  43.680  1.00  0.00           C
ATOM   3187  CD1 TYR    99      84.050  95.820  42.390  1.00  0.00           C
ATOM   3188  HD1 TYR    99      83.790  94.870  41.940  1.00  0.00           H
ATOM   3189  CE1 TYR    99      83.840  96.950  41.550  1.00  0.00           C
ATOM   3190  HE1 TYR    99      83.390  96.890  40.570  1.00  0.00           H
ATOM   3191  CZ  TYR    99      84.220  98.170  42.060  1.00  0.00           C
ATOM   3192  OH  TYR    99      84.160  99.240  41.130  1.00  0.00           O
ATOM   3193  HH  TYR    99      84.660  99.960  41.510  1.00  0.00           H
ATOM   3194  CD2 TYR    99      84.820  97.250  44.160  1.00  0.00           C
ATOM   3195  HD2 TYR    99      85.170  97.440  45.160  1.00  0.00           H
ATOM   3196  CE2 TYR    99      84.810  98.340  43.360  1.00  0.00           C
ATOM   3197  HE2 TYR    99      85.260  99.290  43.600  1.00  0.00           H
ATOM   3198  C   TYR    99      86.000  93.410  42.500  1.00  0.00           C
ATOM   3199  O   TYR    99      86.550  94.090  41.610  1.00  0.00           O
ATOM   3200  N   GLY   100      85.230  92.290  42.300  1.00  0.00           N
ATOM   3201  HN  GLY   100      84.810  91.830  43.080  1.00  0.00           H
ATOM   3202  CA  GLY   100      85.030  91.700  41.010  1.00  0.00           C
ATOM   3203  HA1 GLY   100      85.920  91.880  40.420  1.00  0.00           H
ATOM   3204  HA2 GLY   100      84.130  92.130  40.600  1.00  0.00           H
ATOM   3205  C   GLY   100      84.770  90.170  41.080  1.00  0.00           C
ATOM   3206  O   GLY   100      84.590  89.660  42.160  1.00  0.00           O
ATOM   3207  N   CYS   101      84.660  89.440  39.930  1.00  0.00           N
ATOM   3208  HN  CYS   101      84.850  89.880  39.060  1.00  0.00           H
ATOM   3209  CA  CYS   101      84.250  88.070  39.940  1.00  0.00           C
ATOM   3210  HA  CYS   101      84.440  87.650  40.910  1.00  0.00           H
ATOM   3211  CB  CYS   101      82.760  88.030  39.530  1.00  0.00           C
ATOM   3212  HB1 CYS   101      82.180  88.210  40.460  1.00  0.00           H
ATOM   3213  HB2 CYS   101      82.640  86.990  39.160  1.00  0.00           H
ATOM   3214  SG  CYS   101      82.200  89.040  38.110  1.00  0.00           S
ATOM   3215  C   CYS   101      85.040  87.320  38.990  1.00  0.00           C
ATOM   3216  O   CYS   101      85.410  87.730  37.940  1.00  0.00           O
ATOM   3217  N   ASP   102      85.340  86.130  39.500  1.00  0.00           N
ATOM   3218  HN  ASP   102      85.330  85.940  40.480  1.00  0.00           H
ATOM   3219  CA  ASP   102      85.920  85.090  38.700  1.00  0.00           C
ATOM   3220  HA  ASP   102      86.340  85.550  37.820  1.00  0.00           H
ATOM   3221  CB  ASP   102      86.990  84.210  39.520  1.00  0.00           C
ATOM   3222  HB1 ASP   102      86.620  83.700  40.440  1.00  0.00           H
ATOM   3223  HB2 ASP   102      87.510  83.500  38.840  1.00  0.00           H
ATOM   3224  CG  ASP   102      88.150  85.150  39.810  1.00  0.00           C
ATOM   3225  OD1 ASP   102      88.830  85.070  40.800  1.00  0.00           O
ATOM   3226  OD2 ASP   102      88.470  86.000  38.920  1.00  0.00           O
ATOM   3227  C   ASP   102      84.900  84.170  38.180  1.00  0.00           C
ATOM   3228  O   ASP   102      83.920  83.880  38.800  1.00  0.00           O
ATOM   3229  N   VAL   103      85.130  83.740  36.980  1.00  0.00           N
ATOM   3230  HN  VAL   103      85.930  84.070  36.500  1.00  0.00           H
ATOM   3231  CA  VAL   103      84.280  82.810  36.250  1.00  0.00           C
ATOM   3232  HA  VAL   103      83.560  82.340  36.900  1.00  0.00           H
ATOM   3233  CB  VAL   103      83.520  83.320  35.040  1.00  0.00           C
ATOM   3234  HB  VAL   103      83.010  82.460  34.550  1.00  0.00           H
ATOM   3235  CG1 VAL   103      82.460  84.310  35.520  1.00  0.00           C
ATOM   3236 1HG1 VAL   103      81.980  84.850  34.670  1.00  0.00           H
ATOM   3237 2HG1 VAL   103      81.660  83.730  36.030  1.00  0.00           H
ATOM   3238 3HG1 VAL   103      82.830  85.040  36.270  1.00  0.00           H
ATOM   3239  CG2 VAL   103      84.490  83.940  33.960  1.00  0.00           C
ATOM   3240 1HG2 VAL   103      83.890  84.390  33.140  1.00  0.00           H
ATOM   3241 2HG2 VAL   103      85.100  84.800  34.280  1.00  0.00           H
ATOM   3242 3HG2 VAL   103      85.150  83.220  33.420  1.00  0.00           H
ATOM   3243  C   VAL   103      85.130  81.660  35.710  1.00  0.00           C
ATOM   3244  O   VAL   103      86.280  81.880  35.370  1.00  0.00           O
ATOM   3245  N   GLY   104      84.540  80.480  35.790  1.00  0.00           N
ATOM   3246  HN  GLY   104      83.560  80.520  35.990  1.00  0.00           H
ATOM   3247  CA  GLY   104      84.980  79.060  35.470  1.00  0.00           C
ATOM   3248  HA1 GLY   104      84.370  78.470  36.140  1.00  0.00           H
ATOM   3249  HA2 GLY   104      86.040  79.050  35.670  1.00  0.00           H
ATOM   3250  C   GLY   104      84.670  78.690  34.040  1.00  0.00           C
ATOM   3251  O   GLY   104      84.020  79.440  33.310  1.00  0.00           O
ATOM   3252  N   PRO   105      85.030  77.490  33.720  1.00  0.00           N
ATOM   3253  CD  PRO   105      85.870  76.620  34.520  1.00  0.00           C
ATOM   3254  HD1 PRO   105      85.240  75.900  35.090  1.00  0.00           H
ATOM   3255  HD2 PRO   105      86.480  77.180  35.270  1.00  0.00           H
ATOM   3256  CA  PRO   105      84.990  77.050  32.350  1.00  0.00           C
ATOM   3257  HA  PRO   105      85.330  77.940  31.850  1.00  0.00           H
ATOM   3258  CB  PRO   105      85.900  75.800  32.210  1.00  0.00           C
ATOM   3259  HB1 PRO   105      85.380  74.840  32.410  1.00  0.00           H
ATOM   3260  HB2 PRO   105      86.530  75.710  31.300  1.00  0.00           H
ATOM   3261  CG  PRO   105      86.750  75.860  33.460  1.00  0.00           C
ATOM   3262  HG1 PRO   105      87.610  76.520  33.220  1.00  0.00           H
ATOM   3263  HG2 PRO   105      87.160  74.910  33.860  1.00  0.00           H
ATOM   3264  C   PRO   105      83.700  76.810  31.640  1.00  0.00           C
ATOM   3265  O   PRO   105      83.680  76.930  30.410  1.00  0.00           O
ATOM   3266  N   ASP   106      82.610  76.430  32.250  1.00  0.00           N
ATOM   3267  HN  ASP   106      82.670  76.280  33.230  1.00  0.00           H
ATOM   3268  CA  ASP   106      81.360  76.320  31.680  1.00  0.00           C
ATOM   3269  HA  ASP   106      81.530  76.200  30.620  1.00  0.00           H
ATOM   3270  CB  ASP   106      80.620  75.100  32.300  1.00  0.00           C
ATOM   3271  HB1 ASP   106      80.350  75.150  33.380  1.00  0.00           H
ATOM   3272  HB2 ASP   106      79.650  75.060  31.760  1.00  0.00           H
ATOM   3273  CG  ASP   106      81.230  73.790  31.860  1.00  0.00           C
ATOM   3274  OD1 ASP   106      80.920  72.750  32.420  1.00  0.00           O
ATOM   3275  OD2 ASP   106      81.880  73.810  30.760  1.00  0.00           O
ATOM   3276  C   ASP   106      80.530  77.610  31.880  1.00  0.00           C
ATOM   3277  O   ASP   106      79.300  77.470  31.990  1.00  0.00           O
ATOM   3278  N   GLY   107      81.190  78.800  32.040  1.00  0.00           N
ATOM   3279  HN  GLY   107      82.180  78.730  31.950  1.00  0.00           H
ATOM   3280  CA  GLY   107      80.470  80.090  32.100  1.00  0.00           C
ATOM   3281  HA1 GLY   107      79.870  80.270  31.220  1.00  0.00           H
ATOM   3282  HA2 GLY   107      81.280  80.810  32.090  1.00  0.00           H
ATOM   3283  C   GLY   107      79.730  80.350  33.280  1.00  0.00           C
ATOM   3284  O   GLY   107      78.860  81.230  33.320  1.00  0.00           O
ATOM   3285  N   ARG   108      80.130  79.700  34.380  1.00  0.00           N
ATOM   3286  HN  ARG   108      80.930  79.100  34.350  1.00  0.00           H
ATOM   3287  CA  ARG   108      79.600  80.020  35.710  1.00  0.00           C
ATOM   3288  HA  ARG   108      78.730  80.630  35.580  1.00  0.00           H
ATOM   3289  CB  ARG   108      79.020  78.780  36.490  1.00  0.00           C
ATOM   3290  HB1 ARG   108      79.760  77.970  36.680  1.00  0.00           H
ATOM   3291  HB2 ARG   108      78.650  79.090  37.490  1.00  0.00           H
ATOM   3292  CG  ARG   108      77.730  78.300  35.790  1.00  0.00           C
ATOM   3293  HG1 ARG   108      78.020  77.770  34.860  1.00  0.00           H
ATOM   3294  HG2 ARG   108      77.100  79.170  35.510  1.00  0.00           H
ATOM   3295  CD  ARG   108      76.850  77.270  36.610  1.00  0.00           C
ATOM   3296  HD1 ARG   108      76.540  77.720  37.580  1.00  0.00           H
ATOM   3297  HD2 ARG   108      77.330  76.310  36.900  1.00  0.00           H
ATOM   3298  NE  ARG   108      75.680  77.000  35.750  1.00  0.00           N
ATOM   3299  HE  ARG   108      75.900  76.880  34.780  1.00  0.00           H
ATOM   3300  CZ  ARG   108      74.410  77.160  36.100  1.00  0.00           C
ATOM   3301  NH1 ARG   108      74.120  77.430  37.330  1.00  0.00           N
ATOM   3302 1HH1 ARG   108      73.260  77.870  37.580  1.00  0.00           H
ATOM   3303 2HH1 ARG   108      74.820  77.580  38.030  1.00  0.00           H
ATOM   3304  NH2 ARG   108      73.430  77.250  35.210  1.00  0.00           N
ATOM   3305 1HH2 ARG   108      72.520  77.540  35.500  1.00  0.00           H
ATOM   3306 2HH2 ARG   108      73.770  77.160  34.270  1.00  0.00           H
ATOM   3307  C   ARG   108      80.550  80.840  36.620  1.00  0.00           C
ATOM   3308  O   ARG   108      81.740  80.730  36.440  1.00  0.00           O
ATOM   3309  N   LEU   109      80.060  81.500  37.680  1.00  0.00           N
ATOM   3310  HN  LEU   109      79.080  81.670  37.660  1.00  0.00           H
ATOM   3311  CA  LEU   109      80.790  82.000  38.860  1.00  0.00           C
ATOM   3312  HA  LEU   109      81.370  82.790  38.390  1.00  0.00           H
ATOM   3313  CB  LEU   109      79.900  82.650  39.870  1.00  0.00           C
ATOM   3314  HB1 LEU   109      79.270  83.400  39.350  1.00  0.00           H
ATOM   3315  HB2 LEU   109      79.270  81.770  40.140  1.00  0.00           H
ATOM   3316  CG  LEU   109      80.490  83.320  41.150  1.00  0.00           C
ATOM   3317  HG  LEU   109      81.260  82.670  41.620  1.00  0.00           H
ATOM   3318  CD1 LEU   109      81.080  84.680  40.800  1.00  0.00           C
ATOM   3319 1HD1 LEU   109      80.260  85.250  40.310  1.00  0.00           H
ATOM   3320 2HD1 LEU   109      81.570  85.140  41.680  1.00  0.00           H
ATOM   3321 3HD1 LEU   109      81.860  84.390  40.060  1.00  0.00           H
ATOM   3322  CD2 LEU   109      79.380  83.460  42.220  1.00  0.00           C
ATOM   3323 1HD2 LEU   109      79.810  83.720  43.200  1.00  0.00           H
ATOM   3324 2HD2 LEU   109      78.550  84.150  41.950  1.00  0.00           H
ATOM   3325 3HD2 LEU   109      78.790  82.550  42.470  1.00  0.00           H
ATOM   3326  C   LEU   109      81.790  81.010  39.500  1.00  0.00           C
ATOM   3327  O   LEU   109      81.400  80.010  40.170  1.00  0.00           O
ATOM   3328  N   LEU   110      83.100  81.330  39.450  1.00  0.00           N
ATOM   3329  HN  LEU   110      83.400  82.150  38.970  1.00  0.00           H
ATOM   3330  CA  LEU   110      84.160  80.620  40.140  1.00  0.00           C
ATOM   3331  HA  LEU   110      83.780  79.620  40.330  1.00  0.00           H
ATOM   3332  CB  LEU   110      85.410  80.590  39.230  1.00  0.00           C
ATOM   3333  HB1 LEU   110      85.140  80.080  38.290  1.00  0.00           H
ATOM   3334  HB2 LEU   110      85.630  81.670  39.050  1.00  0.00           H
ATOM   3335  CG  LEU   110      86.620  79.760  39.800  1.00  0.00           C
ATOM   3336  HG  LEU   110      86.870  80.150  40.810  1.00  0.00           H
ATOM   3337  CD1 LEU   110      86.300  78.200  39.840  1.00  0.00           C
ATOM   3338 1HD1 LEU   110      86.080  77.960  38.780  1.00  0.00           H
ATOM   3339 2HD1 LEU   110      87.150  77.550  40.140  1.00  0.00           H
ATOM   3340 3HD1 LEU   110      85.380  77.960  40.420  1.00  0.00           H
ATOM   3341  CD2 LEU   110      87.930  80.030  39.060  1.00  0.00           C
ATOM   3342 1HD2 LEU   110      88.370  81.040  39.180  1.00  0.00           H
ATOM   3343 2HD2 LEU   110      88.570  79.200  39.420  1.00  0.00           H
ATOM   3344 3HD2 LEU   110      87.840  79.850  37.970  1.00  0.00           H
ATOM   3345  C   LEU   110      84.380  81.230  41.550  1.00  0.00           C
ATOM   3346  O   LEU   110      84.490  80.430  42.510  1.00  0.00           O
ATOM   3347  N   ARG   111      84.330  82.490  41.740  1.00  0.00           N
ATOM   3348  HN  ARG   111      84.210  83.070  40.940  1.00  0.00           H
ATOM   3349  CA  ARG   111      84.530  83.100  43.000  1.00  0.00           C
ATOM   3350  HA  ARG   111      83.850  82.660  43.700  1.00  0.00           H
ATOM   3351  CB  ARG   111      86.080  82.950  43.380  1.00  0.00           C
ATOM   3352  HB1 ARG   111      86.310  81.870  43.290  1.00  0.00           H
ATOM   3353  HB2 ARG   111      86.680  83.500  42.630  1.00  0.00           H
ATOM   3354  CG  ARG   111      86.450  83.460  44.800  1.00  0.00           C
ATOM   3355  HG1 ARG   111      86.420  84.560  44.700  1.00  0.00           H
ATOM   3356  HG2 ARG   111      87.490  83.210  45.110  1.00  0.00           H
ATOM   3357  CD  ARG   111      85.650  82.890  46.030  1.00  0.00           C
ATOM   3358  HD1 ARG   111      84.580  83.130  45.880  1.00  0.00           H
ATOM   3359  HD2 ARG   111      86.020  83.540  46.850  1.00  0.00           H
ATOM   3360  NE  ARG   111      85.910  81.410  46.240  1.00  0.00           N
ATOM   3361  HE  ARG   111      86.850  81.150  46.430  1.00  0.00           H
ATOM   3362  CZ  ARG   111      85.040  80.440  46.170  1.00  0.00           C
ATOM   3363  NH1 ARG   111      83.750  80.700  46.170  1.00  0.00           N
ATOM   3364 1HH1 ARG   111      83.060  79.980  46.290  1.00  0.00           H
ATOM   3365 2HH1 ARG   111      83.390  81.630  46.090  1.00  0.00           H
ATOM   3366  NH2 ARG   111      85.460  79.200  46.420  1.00  0.00           N
ATOM   3367 1HH2 ARG   111      86.430  79.150  46.690  1.00  0.00           H
ATOM   3368 2HH2 ARG   111      84.840  78.580  46.900  1.00  0.00           H
ATOM   3369  C   ARG   111      84.230  84.610  42.870  1.00  0.00           C
ATOM   3370  O   ARG   111      84.800  85.270  41.970  1.00  0.00           O
ATOM   3371  N   GLY   112      83.350  85.130  43.800  1.00  0.00           N
ATOM   3372  HN  GLY   112      82.760  84.550  44.350  1.00  0.00           H
ATOM   3373  CA  GLY   112      83.060  86.550  44.070  1.00  0.00           C
ATOM   3374  HA1 GLY   112      82.080  86.600  44.510  1.00  0.00           H
ATOM   3375  HA2 GLY   112      83.200  86.940  43.080  1.00  0.00           H
ATOM   3376  C   GLY   112      84.120  87.150  45.020  1.00  0.00           C
ATOM   3377  O   GLY   112      84.570  86.550  46.000  1.00  0.00           O
ATOM   3378  N   HIS   113      84.630  88.380  44.740  1.00  0.00           N
ATOM   3379  HN  HIS   113      84.150  88.950  44.080  1.00  0.00           H
ATOM   3380  CA  HIS   113      85.750  88.990  45.480  1.00  0.00           C
ATOM   3381  HA  HIS   113      86.040  88.460  46.370  1.00  0.00           H
ATOM   3382  CB  HIS   113      87.060  88.940  44.750  1.00  0.00           C
ATOM   3383  HB1 HIS   113      86.920  89.460  43.780  1.00  0.00           H
ATOM   3384  HB2 HIS   113      87.900  89.450  45.270  1.00  0.00           H
ATOM   3385  ND1 HIS   113      88.720  87.150  45.350  1.00  0.00           N
ATOM   3386  CG  HIS   113      87.670  87.600  44.560  1.00  0.00           C
ATOM   3387  CE1 HIS   113      89.150  86.020  44.820  1.00  0.00           C
ATOM   3388  HE1 HIS   113      90.050  85.460  45.090  1.00  0.00           H
ATOM   3389  NE2 HIS   113      88.410  85.720  43.720  1.00  0.00           N
ATOM   3390  HE2 HIS   113      88.560  85.010  43.020  1.00  0.00           H
ATOM   3391  CD2 HIS   113      87.460  86.680  43.530  1.00  0.00           C
ATOM   3392  HD2 HIS   113      86.780  86.710  42.690  1.00  0.00           H
ATOM   3393  C   HIS   113      85.420  90.450  45.880  1.00  0.00           C
ATOM   3394  O   HIS   113      84.700  91.140  45.180  1.00  0.00           O
ATOM   3395  N   ASN   114      85.850  90.900  47.060  1.00  0.00           N
ATOM   3396  HN  ASN   114      86.400  90.270  47.620  1.00  0.00           H
ATOM   3397  CA  ASN   114      85.330  92.130  47.680  1.00  0.00           C
ATOM   3398  HA  ASN   114      85.290  92.910  46.940  1.00  0.00           H
ATOM   3399  CB  ASN   114      83.880  91.960  48.130  1.00  0.00           C
ATOM   3400  HB1 ASN   114      83.230  91.600  47.300  1.00  0.00           H
ATOM   3401  HB2 ASN   114      83.900  91.240  48.970  1.00  0.00           H
ATOM   3402  CG  ASN   114      83.240  93.280  48.470  1.00  0.00           C
ATOM   3403  OD1 ASN   114      83.570  94.420  48.090  1.00  0.00           O
ATOM   3404  ND2 ASN   114      82.120  93.150  49.220  1.00  0.00           N
ATOM   3405 1HD2 ASN   114      81.590  93.950  49.490  1.00  0.00           H
ATOM   3406 2HD2 ASN   114      81.780  92.230  49.420  1.00  0.00           H
ATOM   3407  C   ASN   114      86.250  92.470  48.890  1.00  0.00           C
ATOM   3408  O   ASN   114      85.960  92.030  49.980  1.00  0.00           O
ATOM   3409  N   GLN   115      87.360  93.180  48.630  1.00  0.00           N
ATOM   3410  HN  GLN   115      87.490  93.580  47.730  1.00  0.00           H
ATOM   3411  CA  GLN   115      88.480  93.310  49.510  1.00  0.00           C
ATOM   3412  HA  GLN   115      88.200  92.830  50.430  1.00  0.00           H
ATOM   3413  CB  GLN   115      89.740  92.570  49.150  1.00  0.00           C
ATOM   3414  HB1 GLN   115      89.950  92.940  48.120  1.00  0.00           H
ATOM   3415  HB2 GLN   115      90.590  92.690  49.860  1.00  0.00           H
ATOM   3416  CG  GLN   115      89.450  91.020  49.110  1.00  0.00           C
ATOM   3417  HG1 GLN   115      88.760  90.700  48.290  1.00  0.00           H
ATOM   3418  HG2 GLN   115      89.080  90.570  50.050  1.00  0.00           H
ATOM   3419  CD  GLN   115      90.720  90.310  48.680  1.00  0.00           C
ATOM   3420  OE1 GLN   115      91.060  90.180  47.490  1.00  0.00           O
ATOM   3421  NE2 GLN   115      91.580  89.920  49.630  1.00  0.00           N
ATOM   3422 1HE2 GLN   115      91.570  90.430  50.490  1.00  0.00           H
ATOM   3423 2HE2 GLN   115      92.450  89.610  49.260  1.00  0.00           H
ATOM   3424  C   GLN   115      88.880  94.760  49.800  1.00  0.00           C
ATOM   3425  O   GLN   115      89.060  95.530  48.830  1.00  0.00           O
ATOM   3426  N   TYR   116      89.180  95.220  51.070  1.00  0.00           N
ATOM   3427  HN  TYR   116      88.810  94.660  51.800  1.00  0.00           H
ATOM   3428  CA  TYR   116      89.740  96.540  51.410  1.00  0.00           C
ATOM   3429  HA  TYR   116      90.010  97.010  50.470  1.00  0.00           H
ATOM   3430  CB  TYR   116      88.760  97.290  52.310  1.00  0.00           C
ATOM   3431  HB1 TYR   116      88.350  96.740  53.180  1.00  0.00           H
ATOM   3432  HB2 TYR   116      89.200  98.260  52.650  1.00  0.00           H
ATOM   3433  CG  TYR   116      87.470  97.630  51.660  1.00  0.00           C
ATOM   3434  CD1 TYR   116      86.350  96.770  51.580  1.00  0.00           C
ATOM   3435  HD1 TYR   116      86.370  95.790  52.030  1.00  0.00           H
ATOM   3436  CE1 TYR   116      85.180  97.230  50.980  1.00  0.00           C
ATOM   3437  HE1 TYR   116      84.380  96.510  50.830  1.00  0.00           H
ATOM   3438  CZ  TYR   116      85.010  98.560  50.570  1.00  0.00           C
ATOM   3439  OH  TYR   116      83.750  99.060  49.990  1.00  0.00           O
ATOM   3440  HH  TYR   116      83.010  98.450  49.980  1.00  0.00           H
ATOM   3441  CD2 TYR   116      87.240  99.010  51.280  1.00  0.00           C
ATOM   3442  HD2 TYR   116      88.030  99.750  51.210  1.00  0.00           H
ATOM   3443  CE2 TYR   116      86.020  99.440  50.700  1.00  0.00           C
ATOM   3444  HE2 TYR   116      85.980 100.470  50.390  1.00  0.00           H
ATOM   3445  C   TYR   116      91.030  96.350  52.250  1.00  0.00           C
ATOM   3446  O   TYR   116      91.140  95.440  53.100  1.00  0.00           O
ATOM   3447  N   ALA   117      92.040  97.210  52.030  1.00  0.00           N
ATOM   3448  HN  ALA   117      91.980  97.920  51.340  1.00  0.00           H
ATOM   3449  CA  ALA   117      93.340  97.190  52.610  1.00  0.00           C
ATOM   3450  HA  ALA   117      93.350  96.630  53.540  1.00  0.00           H
ATOM   3451  CB  ALA   117      94.390  96.640  51.690  1.00  0.00           C
ATOM   3452  HB1 ALA   117      94.030  95.630  51.390  1.00  0.00           H
ATOM   3453  HB2 ALA   117      94.410  97.220  50.740  1.00  0.00           H
ATOM   3454  HB3 ALA   117      95.400  96.600  52.160  1.00  0.00           H
ATOM   3455  C   ALA   117      93.590  98.560  53.050  1.00  0.00           C
ATOM   3456  O   ALA   117      93.320  99.530  52.400  1.00  0.00           O
ATOM   3457  N   TYR   118      94.210  98.630  54.270  1.00  0.00           N
ATOM   3458  HN  TYR   118      94.590  97.790  54.660  1.00  0.00           H
ATOM   3459  CA  TYR   118      94.460  99.970  54.900  1.00  0.00           C
ATOM   3460  HA  TYR   118      94.440 100.740  54.140  1.00  0.00           H
ATOM   3461  CB  TYR   118      93.440 100.370  56.040  1.00  0.00           C
ATOM   3462  HB1 TYR   118      92.390 100.360  55.680  1.00  0.00           H
ATOM   3463  HB2 TYR   118      93.560  99.600  56.830  1.00  0.00           H
ATOM   3464  CG  TYR   118      93.710 101.670  56.640  1.00  0.00           C
ATOM   3465  CD1 TYR   118      93.780 102.920  55.900  1.00  0.00           C
ATOM   3466  HD1 TYR   118      93.600 102.890  54.840  1.00  0.00           H
ATOM   3467  CE1 TYR   118      94.220 104.100  56.470  1.00  0.00           C
ATOM   3468  HE1 TYR   118      94.160 104.990  55.860  1.00  0.00           H
ATOM   3469  CZ  TYR   118      94.560 104.140  57.760  1.00  0.00           C
ATOM   3470  OH  TYR   118      95.110 105.320  58.200  1.00  0.00           O
ATOM   3471  HH  TYR   118      95.180 105.380  59.160  1.00  0.00           H
ATOM   3472  CD2 TYR   118      93.960 101.810  58.040  1.00  0.00           C
ATOM   3473  HD2 TYR   118      93.900 100.930  58.670  1.00  0.00           H
ATOM   3474  CE2 TYR   118      94.320 103.050  58.620  1.00  0.00           C
ATOM   3475  HE2 TYR   118      94.440 103.030  59.690  1.00  0.00           H
ATOM   3476  C   TYR   118      95.850  99.890  55.420  1.00  0.00           C
ATOM   3477  O   TYR   118      96.280  98.880  56.100  1.00  0.00           O
ATOM   3478  N   ASP   119      96.650 100.950  55.060  1.00  0.00           N
ATOM   3479  HN  ASP   119      96.320 101.650  54.420  1.00  0.00           H
ATOM   3480  CA  ASP   119      97.940 101.140  55.660  1.00  0.00           C
ATOM   3481  HA  ASP   119      98.340 102.020  55.170  1.00  0.00           H
ATOM   3482  CB  ASP   119      97.880 101.370  57.190  1.00  0.00           C
ATOM   3483  HB1 ASP   119      97.290 102.310  57.330  1.00  0.00           H
ATOM   3484  HB2 ASP   119      97.350 100.550  57.720  1.00  0.00           H
ATOM   3485  CG  ASP   119      99.190 101.810  57.800  1.00  0.00           C
ATOM   3486  OD1 ASP   119      99.370 101.430  59.000  1.00  0.00           O
ATOM   3487  OD2 ASP   119     100.060 102.480  57.170  1.00  0.00           O
ATOM   3488  C   ASP   119      98.950 100.050  55.110  1.00  0.00           C
ATOM   3489  O   ASP   119     100.040  99.730  55.660  1.00  0.00           O
ATOM   3490  N   GLY   120      98.670  99.540  53.850  1.00  0.00           N
ATOM   3491  HN  GLY   120      97.900  99.850  53.300  1.00  0.00           H
ATOM   3492  CA  GLY   120      99.490  98.600  53.160  1.00  0.00           C
ATOM   3493  HA1 GLY   120     100.510  98.910  53.290  1.00  0.00           H
ATOM   3494  HA2 GLY   120      99.200  98.570  52.120  1.00  0.00           H
ATOM   3495  C   GLY   120      99.410  97.260  53.710  1.00  0.00           C
ATOM   3496  O   GLY   120     100.410  96.590  53.710  1.00  0.00           O
ATOM   3497  N   LYS   121      98.240  96.730  54.090  1.00  0.00           N
ATOM   3498  HN  LYS   121      97.480  97.360  53.950  1.00  0.00           H
ATOM   3499  CA  LYS   121      98.010  95.410  54.600  1.00  0.00           C
ATOM   3500  HA  LYS   121      98.270  94.660  53.870  1.00  0.00           H
ATOM   3501  CB  LYS   121      98.790  95.180  55.950  1.00  0.00           C
ATOM   3502  HB1 LYS   121      98.450  94.160  56.230  1.00  0.00           H
ATOM   3503  HB2 LYS   121      99.860  95.200  55.660  1.00  0.00           H
ATOM   3504  CG  LYS   121      98.390  96.070  57.060  1.00  0.00           C
ATOM   3505  HG1 LYS   121      97.320  95.950  57.320  1.00  0.00           H
ATOM   3506  HG2 LYS   121      98.480  97.170  56.890  1.00  0.00           H
ATOM   3507  CD  LYS   121      99.210  95.810  58.420  1.00  0.00           C
ATOM   3508  HD1 LYS   121     100.230  96.250  58.270  1.00  0.00           H
ATOM   3509  HD2 LYS   121      99.320  94.750  58.710  1.00  0.00           H
ATOM   3510  CE  LYS   121      98.510  96.510  59.600  1.00  0.00           C
ATOM   3511  HE1 LYS   121      98.240  97.480  59.120  1.00  0.00           H
ATOM   3512  HE2 LYS   121      99.310  96.710  60.340  1.00  0.00           H
ATOM   3513  NZ  LYS   121      97.400  95.800  60.300  1.00  0.00           N
ATOM   3514  HZ1 LYS   121      96.640  96.480  60.480  1.00  0.00           H
ATOM   3515  HZ2 LYS   121      96.960  95.030  59.760  1.00  0.00           H
ATOM   3516  HZ3 LYS   121      97.770  95.270  61.120  1.00  0.00           H
ATOM   3517  C   LYS   121      96.530  95.200  54.610  1.00  0.00           C
ATOM   3518  O   LYS   121      95.760  96.100  54.400  1.00  0.00           O
ATOM   3519  N   ASP   122      96.130  93.890  54.840  1.00  0.00           N
ATOM   3520  HN  ASP   122      96.800  93.180  55.040  1.00  0.00           H
ATOM   3521  CA  ASP   122      94.730  93.530  54.790  1.00  0.00           C
ATOM   3522  HA  ASP   122      94.340  93.930  53.860  1.00  0.00           H
ATOM   3523  CB  ASP   122      94.590  92.050  54.890  1.00  0.00           C
ATOM   3524  HB1 ASP   122      94.920  91.580  55.840  1.00  0.00           H
ATOM   3525  HB2 ASP   122      93.500  91.850  54.790  1.00  0.00           H
ATOM   3526  CG  ASP   122      95.160  91.370  53.680  1.00  0.00           C
ATOM   3527  OD1 ASP   122      94.730  91.710  52.530  1.00  0.00           O
ATOM   3528  OD2 ASP   122      95.930  90.430  53.850  1.00  0.00           O
ATOM   3529  C   ASP   122      93.880  94.170  55.910  1.00  0.00           C
ATOM   3530  O   ASP   122      94.380  94.360  57.050  1.00  0.00           O
ATOM   3531  N   TYR   123      92.620  94.430  55.560  1.00  0.00           N
ATOM   3532  HN  TYR   123      92.270  94.210  54.650  1.00  0.00           H
ATOM   3533  CA  TYR   123      91.690  95.160  56.390  1.00  0.00           C
ATOM   3534  HA  TYR   123      92.180  95.220  57.350  1.00  0.00           H
ATOM   3535  CB  TYR   123      91.460  96.690  56.040  1.00  0.00           C
ATOM   3536  HB1 TYR   123      92.500  97.080  56.070  1.00  0.00           H
ATOM   3537  HB2 TYR   123      91.110  96.960  55.020  1.00  0.00           H
ATOM   3538  CG  TYR   123      90.690  97.440  57.160  1.00  0.00           C
ATOM   3539  CD1 TYR   123      91.460  98.060  58.190  1.00  0.00           C
ATOM   3540  HD1 TYR   123      92.530  97.990  58.290  1.00  0.00           H
ATOM   3541  CE1 TYR   123      90.780  98.830  59.180  1.00  0.00           C
ATOM   3542  HE1 TYR   123      91.310  99.250  60.020  1.00  0.00           H
ATOM   3543  CZ  TYR   123      89.420  99.010  59.080  1.00  0.00           C
ATOM   3544  OH  TYR   123      88.760  99.830  59.980  1.00  0.00           O
ATOM   3545  HH  TYR   123      87.840  99.550  59.970  1.00  0.00           H
ATOM   3546  CD2 TYR   123      89.310  97.650  57.090  1.00  0.00           C
ATOM   3547  HD2 TYR   123      88.830  97.250  56.210  1.00  0.00           H
ATOM   3548  CE2 TYR   123      88.630  98.380  58.110  1.00  0.00           C
ATOM   3549  HE2 TYR   123      87.550  98.400  58.020  1.00  0.00           H
ATOM   3550  C   TYR   123      90.440  94.320  56.640  1.00  0.00           C
ATOM   3551  O   TYR   123      90.360  93.630  57.640  1.00  0.00           O
ATOM   3552  N   ILE   124      89.480  94.300  55.710  1.00  0.00           N
ATOM   3553  HN  ILE   124      89.620  94.790  54.860  1.00  0.00           H
ATOM   3554  CA  ILE   124      88.180  93.620  55.870  1.00  0.00           C
ATOM   3555  HA  ILE   124      88.290  92.880  56.640  1.00  0.00           H
ATOM   3556  CB  ILE   124      87.050  94.470  56.310  1.00  0.00           C
ATOM   3557  HB  ILE   124      87.460  95.150  57.100  1.00  0.00           H
ATOM   3558  CG2 ILE   124      86.400  95.330  55.140  1.00  0.00           C
ATOM   3559 1HG2 ILE   124      87.110  95.830  54.450  1.00  0.00           H
ATOM   3560 2HG2 ILE   124      85.700  94.640  54.620  1.00  0.00           H
ATOM   3561 3HG2 ILE   124      85.760  96.120  55.590  1.00  0.00           H
ATOM   3562  CG1 ILE   124      85.900  93.730  57.010  1.00  0.00           C
ATOM   3563 1HG1 ILE   124      86.310  92.970  57.710  1.00  0.00           H
ATOM   3564 2HG1 ILE   124      85.210  93.310  56.240  1.00  0.00           H
ATOM   3565  CD  ILE   124      85.010  94.590  57.920  1.00  0.00           C
ATOM   3566  HD1 ILE   124      84.550  95.460  57.400  1.00  0.00           H
ATOM   3567  HD2 ILE   124      84.110  94.020  58.230  1.00  0.00           H
ATOM   3568  HD3 ILE   124      85.600  94.980  58.770  1.00  0.00           H
ATOM   3569  C   ILE   124      88.000  93.010  54.480  1.00  0.00           C
ATOM   3570  O   ILE   124      88.300  93.660  53.500  1.00  0.00           O
ATOM   3571  N   ALA   125      87.460  91.770  54.380  1.00  0.00           N
ATOM   3572  HN  ALA   125      87.150  91.250  55.170  1.00  0.00           H
ATOM   3573  CA  ALA   125      87.170  91.110  53.160  1.00  0.00           C
ATOM   3574  HA  ALA   125      87.040  91.830  52.370  1.00  0.00           H
ATOM   3575  CB  ALA   125      88.360  90.160  52.660  1.00  0.00           C
ATOM   3576  HB1 ALA   125      88.420  89.270  53.320  1.00  0.00           H
ATOM   3577  HB2 ALA   125      88.080  89.710  51.680  1.00  0.00           H
ATOM   3578  HB3 ALA   125      89.270  90.800  52.670  1.00  0.00           H
ATOM   3579  C   ALA   125      85.850  90.280  53.220  1.00  0.00           C
ATOM   3580  O   ALA   125      85.360  89.960  54.260  1.00  0.00           O
ATOM   3581  N   LEU   126      85.270  89.880  52.110  1.00  0.00           N
ATOM   3582  HN  LEU   126      85.640  90.180  51.230  1.00  0.00           H
ATOM   3583  CA  LEU   126      84.050  89.180  51.970  1.00  0.00           C
ATOM   3584  HA  LEU   126      83.440  89.400  52.840  1.00  0.00           H
ATOM   3585  CB  LEU   126      83.300  89.540  50.660  1.00  0.00           C
ATOM   3586  HB1 LEU   126      83.220  90.640  50.730  1.00  0.00           H
ATOM   3587  HB2 LEU   126      83.940  89.200  49.820  1.00  0.00           H
ATOM   3588  CG  LEU   126      81.840  88.950  50.510  1.00  0.00           C
ATOM   3589  HG  LEU   126      81.700  87.860  50.640  1.00  0.00           H
ATOM   3590  CD1 LEU   126      80.810  89.480  51.570  1.00  0.00           C
ATOM   3591 1HD1 LEU   126      81.030  89.260  52.630  1.00  0.00           H
ATOM   3592 2HD1 LEU   126      80.640  90.570  51.420  1.00  0.00           H
ATOM   3593 3HD1 LEU   126      79.800  89.050  51.380  1.00  0.00           H
ATOM   3594  CD2 LEU   126      81.320  89.500  49.130  1.00  0.00           C
ATOM   3595 1HD2 LEU   126      81.890  88.950  48.340  1.00  0.00           H
ATOM   3596 2HD2 LEU   126      80.250  89.250  48.990  1.00  0.00           H
ATOM   3597 3HD2 LEU   126      81.340  90.610  49.030  1.00  0.00           H
ATOM   3598  C   LEU   126      84.380  87.700  51.850  1.00  0.00           C
ATOM   3599  O   LEU   126      85.220  87.330  51.020  1.00  0.00           O
ATOM   3600  N   ASN   127      83.660  86.800  52.690  1.00  0.00           N
ATOM   3601  HN  ASN   127      82.960  87.240  53.240  1.00  0.00           H
ATOM   3602  CA  ASN   127      83.880  85.410  52.670  1.00  0.00           C
ATOM   3603  HA  ASN   127      84.950  85.310  52.850  1.00  0.00           H
ATOM   3604  CB  ASN   127      83.360  84.690  53.870  1.00  0.00           C
ATOM   3605  HB1 ASN   127      83.940  83.800  54.180  1.00  0.00           H
ATOM   3606  HB2 ASN   127      83.450  85.500  54.630  1.00  0.00           H
ATOM   3607  CG  ASN   127      81.920  84.250  53.660  1.00  0.00           C
ATOM   3608  OD1 ASN   127      81.140  84.810  52.930  1.00  0.00           O
ATOM   3609  ND2 ASN   127      81.540  83.070  54.230  1.00  0.00           N
ATOM   3610 1HD2 ASN   127      82.150  82.570  54.840  1.00  0.00           H
ATOM   3611 2HD2 ASN   127      80.670  82.680  53.960  1.00  0.00           H
ATOM   3612  C   ASN   127      83.550  84.780  51.270  1.00  0.00           C
ATOM   3613  O   ASN   127      82.920  85.390  50.410  1.00  0.00           O
ATOM   3614  N   GLU   128      84.180  83.560  50.990  1.00  0.00           N
ATOM   3615  HN  GLU   128      84.920  83.140  51.510  1.00  0.00           H
ATOM   3616  CA  GLU   128      83.910  82.780  49.770  1.00  0.00           C
ATOM   3617  HA  GLU   128      84.030  83.380  48.880  1.00  0.00           H
ATOM   3618  CB  GLU   128      84.630  81.420  49.930  1.00  0.00           C
ATOM   3619  HB1 GLU   128      84.330  80.910  50.870  1.00  0.00           H
ATOM   3620  HB2 GLU   128      84.320  80.710  49.140  1.00  0.00           H
ATOM   3621  CG  GLU   128      86.170  81.490  49.840  1.00  0.00           C
ATOM   3622  HG1 GLU   128      86.610  82.300  49.220  1.00  0.00           H
ATOM   3623  HG2 GLU   128      86.430  80.450  49.550  1.00  0.00           H
ATOM   3624  CD  GLU   128      86.720  81.610  51.310  1.00  0.00           C
ATOM   3625  OE1 GLU   128      86.540  82.690  51.910  1.00  0.00           O
ATOM   3626  OE2 GLU   128      87.140  80.550  51.860  1.00  0.00           O
ATOM   3627  C   GLU   128      82.470  82.420  49.620  1.00  0.00           C
ATOM   3628  O   GLU   128      82.150  82.220  48.440  1.00  0.00           O
ATOM   3629  N   ASP   129      81.630  82.350  50.680  1.00  0.00           N
ATOM   3630  HN  ASP   129      81.970  82.590  51.590  1.00  0.00           H
ATOM   3631  CA  ASP   129      80.220  81.830  50.490  1.00  0.00           C
ATOM   3632  HA  ASP   129      80.160  81.270  49.560  1.00  0.00           H
ATOM   3633  CB  ASP   129      79.710  80.940  51.660  1.00  0.00           C
ATOM   3634  HB1 ASP   129      79.830  81.480  52.620  1.00  0.00           H
ATOM   3635  HB2 ASP   129      78.630  80.710  51.520  1.00  0.00           H
ATOM   3636  CG  ASP   129      80.500  79.650  51.660  1.00  0.00           C
ATOM   3637  OD1 ASP   129      81.270  79.320  50.740  1.00  0.00           O
ATOM   3638  OD2 ASP   129      80.260  78.890  52.690  1.00  0.00           O
ATOM   3639  C   ASP   129      79.230  83.030  50.430  1.00  0.00           C
ATOM   3640  O   ASP   129      78.030  82.930  50.260  1.00  0.00           O
ATOM   3641  N   LEU   130      79.780  84.200  50.490  1.00  0.00           N
ATOM   3642  HN  LEU   130      80.760  84.200  50.670  1.00  0.00           H
ATOM   3643  CA  LEU   130      79.260  85.500  50.020  1.00  0.00           C
ATOM   3644  HA  LEU   130      80.100  86.180  50.060  1.00  0.00           H
ATOM   3645  CB  LEU   130      78.790  85.380  48.530  1.00  0.00           C
ATOM   3646  HB1 LEU   130      77.930  84.670  48.460  1.00  0.00           H
ATOM   3647  HB2 LEU   130      78.550  86.400  48.160  1.00  0.00           H
ATOM   3648  CG  LEU   130      79.850  84.770  47.540  1.00  0.00           C
ATOM   3649  HG  LEU   130      80.400  83.900  47.990  1.00  0.00           H
ATOM   3650  CD1 LEU   130      79.220  84.200  46.250  1.00  0.00           C
ATOM   3651 1HD1 LEU   130      79.910  83.970  45.410  1.00  0.00           H
ATOM   3652 2HD1 LEU   130      78.820  83.250  46.640  1.00  0.00           H
ATOM   3653 3HD1 LEU   130      78.400  84.830  45.830  1.00  0.00           H
ATOM   3654  CD2 LEU   130      80.830  85.900  47.170  1.00  0.00           C
ATOM   3655 1HD2 LEU   130      80.880  86.510  48.090  1.00  0.00           H
ATOM   3656 2HD2 LEU   130      81.850  85.480  46.990  1.00  0.00           H
ATOM   3657 3HD2 LEU   130      80.430  86.430  46.280  1.00  0.00           H
ATOM   3658  C   LEU   130      78.280  86.170  50.940  1.00  0.00           C
ATOM   3659  O   LEU   130      77.630  87.130  50.690  1.00  0.00           O
ATOM   3660  N   ARG   131      78.140  85.640  52.170  1.00  0.00           N
ATOM   3661  HN  ARG   131      78.620  84.780  52.350  1.00  0.00           H
ATOM   3662  CA  ARG   131      77.290  86.110  53.150  1.00  0.00           C
ATOM   3663  HA  ARG   131      76.480  86.730  52.790  1.00  0.00           H
ATOM   3664  CB  ARG   131      76.510  84.980  53.810  1.00  0.00           C
ATOM   3665  HB1 ARG   131      75.800  85.430  54.530  1.00  0.00           H
ATOM   3666  HB2 ARG   131      75.750  84.560  53.120  1.00  0.00           H
ATOM   3667  CG  ARG   131      77.340  83.840  54.390  1.00  0.00           C
ATOM   3668  HG1 ARG   131      78.280  84.330  54.720  1.00  0.00           H
ATOM   3669  HG2 ARG   131      77.600  83.040  53.660  1.00  0.00           H
ATOM   3670  CD  ARG   131      76.830  83.170  55.630  1.00  0.00           C
ATOM   3671  HD1 ARG   131      75.760  82.910  55.450  1.00  0.00           H
ATOM   3672  HD2 ARG   131      76.980  83.790  56.540  1.00  0.00           H
ATOM   3673  NE  ARG   131      77.610  81.850  55.730  1.00  0.00           N
ATOM   3674  HE  ARG   131      77.040  81.040  55.590  1.00  0.00           H
ATOM   3675  CZ  ARG   131      78.660  81.610  56.490  1.00  0.00           C
ATOM   3676  NH1 ARG   131      79.140  82.520  57.310  1.00  0.00           N
ATOM   3677 1HH1 ARG   131      80.060  82.340  57.680  1.00  0.00           H
ATOM   3678 2HH1 ARG   131      78.870  83.460  57.100  1.00  0.00           H
ATOM   3679  NH2 ARG   131      79.140  80.410  56.540  1.00  0.00           N
ATOM   3680 1HH2 ARG   131      79.800  80.220  57.270  1.00  0.00           H
ATOM   3681 2HH2 ARG   131      78.750  79.710  55.960  1.00  0.00           H
ATOM   3682  C   ARG   131      77.930  86.990  54.260  1.00  0.00           C
ATOM   3683  O   ARG   131      77.110  87.610  54.950  1.00  0.00           O
ATOM   3684  N   SER   132      79.270  86.990  54.420  1.00  0.00           N
ATOM   3685  HN  SER   132      79.880  86.620  53.730  1.00  0.00           H
ATOM   3686  CA  SER   132      79.900  87.320  55.690  1.00  0.00           C
ATOM   3687  HA  SER   132      79.170  87.910  56.220  1.00  0.00           H
ATOM   3688  CB  SER   132      80.210  86.080  56.530  1.00  0.00           C
ATOM   3689  HB1 SER   132      80.740  86.470  57.420  1.00  0.00           H
ATOM   3690  HB2 SER   132      80.830  85.270  56.100  1.00  0.00           H
ATOM   3691  OG  SER   132      79.010  85.500  57.070  1.00  0.00           O
ATOM   3692  HG1 SER   132      78.880  86.040  57.850  1.00  0.00           H
ATOM   3693  C   SER   132      81.180  88.020  55.610  1.00  0.00           C
ATOM   3694  O   SER   132      81.920  87.760  54.690  1.00  0.00           O
ATOM   3695  N   TRP   133      81.550  88.910  56.580  1.00  0.00           N
ATOM   3696  HN  TRP   133      80.960  89.180  57.330  1.00  0.00           H
ATOM   3697  CA  TRP   133      82.860  89.500  56.600  1.00  0.00           C
ATOM   3698  HA  TRP   133      83.350  89.570  55.640  1.00  0.00           H
ATOM   3699  CB  TRP   133      82.880  90.990  57.030  1.00  0.00           C
ATOM   3700  HB1 TRP   133      82.750  91.050  58.130  1.00  0.00           H
ATOM   3701  HB2 TRP   133      83.860  91.470  56.850  1.00  0.00           H
ATOM   3702  CG  TRP   133      81.870  91.760  56.240  1.00  0.00           C
ATOM   3703  CD1 TRP   133      80.690  92.290  56.780  1.00  0.00           C
ATOM   3704  HD1 TRP   133      80.450  92.210  57.830  1.00  0.00           H
ATOM   3705  NE1 TRP   133      80.130  93.010  55.770  1.00  0.00           N
ATOM   3706  HE1 TRP   133      79.240  93.410  55.750  1.00  0.00           H
ATOM   3707  CE2 TRP   133      80.870  93.050  54.640  1.00  0.00           C
ATOM   3708  CD2 TRP   133      82.050  92.320  54.910  1.00  0.00           C
ATOM   3709  CE3 TRP   133      83.030  92.150  54.040  1.00  0.00           C
ATOM   3710  HE3 TRP   133      83.850  91.460  54.170  1.00  0.00           H
ATOM   3711  CZ3 TRP   133      82.930  92.880  52.890  1.00  0.00           C
ATOM   3712  HZ3 TRP   133      83.820  92.820  52.270  1.00  0.00           H
ATOM   3713  CZ2 TRP   133      80.740  93.650  53.400  1.00  0.00           C
ATOM   3714  HZ2 TRP   133      79.850  94.210  53.170  1.00  0.00           H
ATOM   3715  CH2 TRP   133      81.750  93.630  52.520  1.00  0.00           C
ATOM   3716  HH2 TRP   133      81.900  94.280  51.670  1.00  0.00           H
ATOM   3717  C   TRP   133      83.970  88.720  57.360  1.00  0.00           C
ATOM   3718  O   TRP   133      83.710  88.150  58.430  1.00  0.00           O
ATOM   3719  N   THR   134      85.250  88.770  56.960  1.00  0.00           N
ATOM   3720  HN  THR   134      85.400  89.210  56.080  1.00  0.00           H
ATOM   3721  CA  THR   134      86.410  88.330  57.750  1.00  0.00           C
ATOM   3722  HA  THR   134      86.020  88.160  58.740  1.00  0.00           H
ATOM   3723  CB  THR   134      87.160  87.100  57.180  1.00  0.00           C
ATOM   3724  HB  THR   134      86.450  86.260  57.010  1.00  0.00           H
ATOM   3725  OG1 THR   134      88.090  86.520  58.050  1.00  0.00           O
ATOM   3726  HG1 THR   134      87.620  86.040  58.740  1.00  0.00           H
ATOM   3727  CG2 THR   134      87.990  87.400  55.820  1.00  0.00           C
ATOM   3728 1HG2 THR   134      88.310  86.470  55.320  1.00  0.00           H
ATOM   3729 2HG2 THR   134      87.350  88.010  55.140  1.00  0.00           H
ATOM   3730 3HG2 THR   134      88.850  88.060  56.030  1.00  0.00           H
ATOM   3731  C   THR   134      87.270  89.590  57.880  1.00  0.00           C
ATOM   3732  O   THR   134      87.270  90.430  56.950  1.00  0.00           O
ATOM   3733  N   ALA   135      87.980  89.840  59.030  1.00  0.00           N
ATOM   3734  HN  ALA   135      87.890  89.180  59.770  1.00  0.00           H
ATOM   3735  CA  ALA   135      88.690  91.030  59.400  1.00  0.00           C
ATOM   3736  HA  ALA   135      88.870  91.620  58.510  1.00  0.00           H
ATOM   3737  CB  ALA   135      87.830  91.780  60.450  1.00  0.00           C
ATOM   3738  HB1 ALA   135      86.780  91.860  60.090  1.00  0.00           H
ATOM   3739  HB2 ALA   135      87.740  91.240  61.410  1.00  0.00           H
ATOM   3740  HB3 ALA   135      88.220  92.780  60.730  1.00  0.00           H
ATOM   3741  C   ALA   135      90.150  90.750  59.890  1.00  0.00           C
ATOM   3742  O   ALA   135      90.300  89.950  60.790  1.00  0.00           O
ATOM   3743  N   ALA   136      91.140  91.200  59.120  1.00  0.00           N
ATOM   3744  HN  ALA   136      90.870  91.630  58.270  1.00  0.00           H
ATOM   3745  CA  ALA   136      92.500  91.090  59.430  1.00  0.00           C
ATOM   3746  HA  ALA   136      92.680  90.080  59.760  1.00  0.00           H
ATOM   3747  CB  ALA   136      93.280  91.290  58.150  1.00  0.00           C
ATOM   3748  HB1 ALA   136      92.800  90.680  57.350  1.00  0.00           H
ATOM   3749  HB2 ALA   136      93.210  92.330  57.780  1.00  0.00           H
ATOM   3750  HB3 ALA   136      94.360  91.070  58.320  1.00  0.00           H
ATOM   3751  C   ALA   136      92.910  91.880  60.660  1.00  0.00           C
ATOM   3752  O   ALA   136      93.560  91.380  61.590  1.00  0.00           O
ATOM   3753  N   ASP   137      92.630  93.180  60.560  1.00  0.00           N
ATOM   3754  HN  ASP   137      92.310  93.370  59.640  1.00  0.00           H
ATOM   3755  CA  ASP   137      93.040  94.130  61.590  1.00  0.00           C
ATOM   3756  HA  ASP   137      93.980  93.800  62.000  1.00  0.00           H
ATOM   3757  CB  ASP   137      93.270  95.460  60.760  1.00  0.00           C
ATOM   3758  HB1 ASP   137      93.230  95.280  59.670  1.00  0.00           H
ATOM   3759  HB2 ASP   137      92.530  96.240  61.040  1.00  0.00           H
ATOM   3760  CG  ASP   137      94.550  96.240  61.030  1.00  0.00           C
ATOM   3761  OD1 ASP   137      95.090  97.070  60.240  1.00  0.00           O
ATOM   3762  OD2 ASP   137      95.010  96.100  62.150  1.00  0.00           O
ATOM   3763  C   ASP   137      92.190  94.250  62.830  1.00  0.00           C
ATOM   3764  O   ASP   137      91.010  93.890  62.820  1.00  0.00           O
ATOM   3765  N   THR   138      92.740  94.800  63.910  1.00  0.00           N
ATOM   3766  HN  THR   138      93.620  95.270  63.860  1.00  0.00           H
ATOM   3767  CA  THR   138      92.030  95.130  65.200  1.00  0.00           C
ATOM   3768  HA  THR   138      91.550  94.180  65.390  1.00  0.00           H
ATOM   3769  CB  THR   138      92.960  95.620  66.330  1.00  0.00           C
ATOM   3770  HB  THR   138      92.360  96.020  67.180  1.00  0.00           H
ATOM   3771  OG1 THR   138      93.860  96.560  65.850  1.00  0.00           O
ATOM   3772  HG1 THR   138      94.430  96.710  66.610  1.00  0.00           H
ATOM   3773  CG2 THR   138      93.810  94.410  66.790  1.00  0.00           C
ATOM   3774 1HG2 THR   138      93.240  93.840  67.540  1.00  0.00           H
ATOM   3775 2HG2 THR   138      94.230  93.880  65.910  1.00  0.00           H
ATOM   3776 3HG2 THR   138      94.730  94.600  67.390  1.00  0.00           H
ATOM   3777  C   THR   138      90.940  96.110  65.040  1.00  0.00           C
ATOM   3778  O   THR   138      89.780  95.940  65.430  1.00  0.00           O
ATOM   3779  N   ALA   139      91.280  97.160  64.250  1.00  0.00           N
ATOM   3780  HN  ALA   139      92.230  97.340  64.020  1.00  0.00           H
ATOM   3781  CA  ALA   139      90.360  98.250  63.900  1.00  0.00           C
ATOM   3782  HA  ALA   139      90.020  98.820  64.760  1.00  0.00           H
ATOM   3783  CB  ALA   139      91.110  99.360  63.140  1.00  0.00           C
ATOM   3784  HB1 ALA   139      90.390 100.130  62.790  1.00  0.00           H
ATOM   3785  HB2 ALA   139      91.920  99.830  63.740  1.00  0.00           H
ATOM   3786  HB3 ALA   139      91.490  98.950  62.180  1.00  0.00           H
ATOM   3787  C   ALA   139      89.250  97.710  62.990  1.00  0.00           C
ATOM   3788  O   ALA   139      88.080  98.140  63.090  1.00  0.00           O
ATOM   3789  N   ALA   140      89.590  96.740  62.060  1.00  0.00           N
ATOM   3790  HN  ALA   140      90.560  96.570  61.890  1.00  0.00           H
ATOM   3791  CA  ALA   140      88.640  96.000  61.260  1.00  0.00           C
ATOM   3792  HA  ALA   140      88.100  96.760  60.710  1.00  0.00           H
ATOM   3793  CB  ALA   140      89.390  95.210  60.170  1.00  0.00           C
ATOM   3794  HB1 ALA   140      89.910  95.920  59.500  1.00  0.00           H
ATOM   3795  HB2 ALA   140      90.120  94.450  60.530  1.00  0.00           H
ATOM   3796  HB3 ALA   140      88.560  94.720  59.630  1.00  0.00           H
ATOM   3797  C   ALA   140      87.570  95.120  62.020  1.00  0.00           C
ATOM   3798  O   ALA   140      86.510  94.870  61.480  1.00  0.00           O
ATOM   3799  N   GLN   141      87.930  94.530  63.200  1.00  0.00           N
ATOM   3800  HN  GLN   141      88.850  94.710  63.530  1.00  0.00           H
ATOM   3801  CA  GLN   141      86.890  94.010  64.100  1.00  0.00           C
ATOM   3802  HA  GLN   141      86.410  93.160  63.630  1.00  0.00           H
ATOM   3803  CB  GLN   141      87.540  93.520  65.470  1.00  0.00           C
ATOM   3804  HB1 GLN   141      87.960  94.360  66.060  1.00  0.00           H
ATOM   3805  HB2 GLN   141      86.720  93.150  66.120  1.00  0.00           H
ATOM   3806  CG  GLN   141      88.540  92.350  65.460  1.00  0.00           C
ATOM   3807  HG1 GLN   141      88.310  91.610  66.260  1.00  0.00           H
ATOM   3808  HG2 GLN   141      89.570  92.710  65.660  1.00  0.00           H
ATOM   3809  CD  GLN   141      88.460  91.490  64.190  1.00  0.00           C
ATOM   3810  OE1 GLN   141      87.550  90.680  63.970  1.00  0.00           O
ATOM   3811  NE2 GLN   141      89.470  91.640  63.320  1.00  0.00           N
ATOM   3812 1HE2 GLN   141      90.090  92.420  63.410  1.00  0.00           H
ATOM   3813 2HE2 GLN   141      89.370  91.050  62.530  1.00  0.00           H
ATOM   3814  C   GLN   141      85.770  94.920  64.400  1.00  0.00           C
ATOM   3815  O   GLN   141      84.560  94.600  64.320  1.00  0.00           O
ATOM   3816  N   ILE   142      86.070  96.200  64.710  1.00  0.00           N
ATOM   3817  HN  ILE   142      87.050  96.390  64.800  1.00  0.00           H
ATOM   3818  CA  ILE   142      85.100  97.300  64.940  1.00  0.00           C
ATOM   3819  HA  ILE   142      84.410  96.920  65.670  1.00  0.00           H
ATOM   3820  CB  ILE   142      85.880  98.510  65.560  1.00  0.00           C
ATOM   3821  HB  ILE   142      86.930  98.440  65.190  1.00  0.00           H
ATOM   3822  CG2 ILE   142      85.390  99.860  64.960  1.00  0.00           C
ATOM   3823 1HG2 ILE   142      85.430  99.880  63.850  1.00  0.00           H
ATOM   3824 2HG2 ILE   142      84.320 100.000  65.230  1.00  0.00           H
ATOM   3825 3HG2 ILE   142      86.010 100.640  65.440  1.00  0.00           H
ATOM   3826  CG1 ILE   142      85.870  98.450  67.110  1.00  0.00           C
ATOM   3827 1HG1 ILE   142      84.850  98.280  67.530  1.00  0.00           H
ATOM   3828 2HG1 ILE   142      86.260  99.420  67.480  1.00  0.00           H
ATOM   3829  CD  ILE   142      86.850  97.410  67.730  1.00  0.00           C
ATOM   3830  HD1 ILE   142      86.530  96.390  67.430  1.00  0.00           H
ATOM   3831  HD2 ILE   142      87.920  97.570  67.460  1.00  0.00           H
ATOM   3832  HD3 ILE   142      86.790  97.400  68.840  1.00  0.00           H
ATOM   3833  C   ILE   142      84.300  97.590  63.710  1.00  0.00           C
ATOM   3834  O   ILE   142      83.110  97.630  63.690  1.00  0.00           O
ATOM   3835  N   THR   143      84.960  97.670  62.560  1.00  0.00           N
ATOM   3836  HN  THR   143      85.950  97.670  62.520  1.00  0.00           H
ATOM   3837  CA  THR   143      84.260  97.720  61.240  1.00  0.00           C
ATOM   3838  HA  THR   143      83.720  98.650  61.210  1.00  0.00           H
ATOM   3839  CB  THR   143      85.270  97.860  60.110  1.00  0.00           C
ATOM   3840  HB  THR   143      85.870  96.930  59.990  1.00  0.00           H
ATOM   3841  OG1 THR   143      86.110  98.960  60.310  1.00  0.00           O
ATOM   3842  HG1 THR   143      85.650  99.640  60.800  1.00  0.00           H
ATOM   3843  CG2 THR   143      84.550  98.140  58.760  1.00  0.00           C
ATOM   3844 1HG2 THR   143      83.970  99.090  58.770  1.00  0.00           H
ATOM   3845 2HG2 THR   143      85.300  98.320  57.960  1.00  0.00           H
ATOM   3846 3HG2 THR   143      83.930  97.310  58.370  1.00  0.00           H
ATOM   3847  C   THR   143      83.380  96.550  60.850  1.00  0.00           C
ATOM   3848  O   THR   143      82.220  96.730  60.400  1.00  0.00           O
ATOM   3849  N   GLN   144      83.760  95.330  61.180  1.00  0.00           N
ATOM   3850  HN  GLN   144      84.730  95.070  61.220  1.00  0.00           H
ATOM   3851  CA  GLN   144      82.880  94.130  61.010  1.00  0.00           C
ATOM   3852  HA  GLN   144      82.610  94.060  59.970  1.00  0.00           H
ATOM   3853  CB  GLN   144      83.720  92.890  61.350  1.00  0.00           C
ATOM   3854  HB1 GLN   144      84.570  92.780  60.630  1.00  0.00           H
ATOM   3855  HB2 GLN   144      84.150  93.050  62.360  1.00  0.00           H
ATOM   3856  CG  GLN   144      82.950  91.520  61.330  1.00  0.00           C
ATOM   3857  HG1 GLN   144      82.480  91.380  60.340  1.00  0.00           H
ATOM   3858  HG2 GLN   144      82.160  91.570  62.120  1.00  0.00           H
ATOM   3859  CD  GLN   144      83.740  90.300  61.780  1.00  0.00           C
ATOM   3860  OE1 GLN   144      83.640  89.670  62.880  1.00  0.00           O
ATOM   3861  NE2 GLN   144      84.670  89.950  60.870  1.00  0.00           N
ATOM   3862 1HE2 GLN   144      84.550  90.230  59.910  1.00  0.00           H
ATOM   3863 2HE2 GLN   144      85.100  89.090  61.150  1.00  0.00           H
ATOM   3864  C   GLN   144      81.610  94.190  61.840  1.00  0.00           C
ATOM   3865  O   GLN   144      80.530  93.930  61.330  1.00  0.00           O
ATOM   3866  N   ARG   145      81.670  94.660  63.070  1.00  0.00           N
ATOM   3867  HN  ARG   145      82.560  94.940  63.430  1.00  0.00           H
ATOM   3868  CA  ARG   145      80.530  94.770  63.920  1.00  0.00           C
ATOM   3869  HA  ARG   145      79.960  93.860  63.980  1.00  0.00           H
ATOM   3870  CB  ARG   145      81.080  95.110  65.310  1.00  0.00           C
ATOM   3871  HB1 ARG   145      81.760  95.980  65.200  1.00  0.00           H
ATOM   3872  HB2 ARG   145      80.310  95.470  66.010  1.00  0.00           H
ATOM   3873  CG  ARG   145      81.920  93.970  66.010  1.00  0.00           C
ATOM   3874  HG1 ARG   145      82.520  93.620  65.150  1.00  0.00           H
ATOM   3875  HG2 ARG   145      81.200  93.150  66.250  1.00  0.00           H
ATOM   3876  CD  ARG   145      82.810  94.430  67.120  1.00  0.00           C
ATOM   3877  HD1 ARG   145      82.200  94.770  67.990  1.00  0.00           H
ATOM   3878  HD2 ARG   145      83.520  95.270  66.980  1.00  0.00           H
ATOM   3879  NE  ARG   145      83.610  93.230  67.420  1.00  0.00           N
ATOM   3880  HE  ARG   145      83.540  92.490  66.740  1.00  0.00           H
ATOM   3881  CZ  ARG   145      84.290  92.970  68.550  1.00  0.00           C
ATOM   3882  NH1 ARG   145      84.720  91.720  68.730  1.00  0.00           N
ATOM   3883 1HH1 ARG   145      85.010  91.510  69.660  1.00  0.00           H
ATOM   3884 2HH1 ARG   145      84.480  91.050  68.030  1.00  0.00           H
ATOM   3885  NH2 ARG   145      84.580  93.810  69.500  1.00  0.00           N
ATOM   3886 1HH2 ARG   145      84.990  93.460  70.340  1.00  0.00           H
ATOM   3887 2HH2 ARG   145      83.980  94.610  69.520  1.00  0.00           H
ATOM   3888  C   ARG   145      79.420  95.710  63.440  1.00  0.00           C
ATOM   3889  O   ARG   145      78.230  95.440  63.470  1.00  0.00           O
ATOM   3890  N   LYS   146      79.850  96.850  62.850  1.00  0.00           N
ATOM   3891  HN  LYS   146      80.780  97.210  62.900  1.00  0.00           H
ATOM   3892  CA  LYS   146      78.960  97.800  62.180  1.00  0.00           C
ATOM   3893  HA  LYS   146      78.110  97.970  62.830  1.00  0.00           H
ATOM   3894  CB  LYS   146      79.700  99.090  61.860  1.00  0.00           C
ATOM   3895  HB1 LYS   146      80.660  98.990  61.310  1.00  0.00           H
ATOM   3896  HB2 LYS   146      79.020  99.740  61.270  1.00  0.00           H
ATOM   3897  CG  LYS   146      80.090  99.880  63.240  1.00  0.00           C
ATOM   3898  HG1 LYS   146      80.810  99.230  63.780  1.00  0.00           H
ATOM   3899  HG2 LYS   146      79.250  99.830  63.960  1.00  0.00           H
ATOM   3900  CD  LYS   146      80.650 101.290  63.020  1.00  0.00           C
ATOM   3901  HD1 LYS   146      79.950 101.990  62.520  1.00  0.00           H
ATOM   3902  HD2 LYS   146      81.540 101.220  62.350  1.00  0.00           H
ATOM   3903  CE  LYS   146      81.210 102.110  64.220  1.00  0.00           C
ATOM   3904  HE1 LYS   146      82.170 101.720  64.630  1.00  0.00           H
ATOM   3905  HE2 LYS   146      80.460 102.180  65.040  1.00  0.00           H
ATOM   3906  NZ  LYS   146      81.510 103.420  63.750  1.00  0.00           N
ATOM   3907  HZ1 LYS   146      82.260 103.320  63.040  1.00  0.00           H
ATOM   3908  HZ2 LYS   146      80.690 103.940  63.360  1.00  0.00           H
ATOM   3909  HZ3 LYS   146      81.950 104.010  64.490  1.00  0.00           H
ATOM   3910  C   LYS   146      78.340  97.260  60.940  1.00  0.00           C
ATOM   3911  O   LYS   146      77.130  97.130  60.750  1.00  0.00           O
ATOM   3912  N   TRP   147      79.140  96.790  59.980  1.00  0.00           N
ATOM   3913  HN  TRP   147      80.090  96.750  60.300  1.00  0.00           H
ATOM   3914  CA  TRP   147      78.860  96.230  58.630  1.00  0.00           C
ATOM   3915  HA  TRP   147      78.510  97.080  58.070  1.00  0.00           H
ATOM   3916  CB  TRP   147      80.170  95.920  57.980  1.00  0.00           C
ATOM   3917  HB1 TRP   147      80.760  95.290  58.680  1.00  0.00           H
ATOM   3918  HB2 TRP   147      79.900  95.280  57.110  1.00  0.00           H
ATOM   3919  CG  TRP   147      80.950  97.150  57.390  1.00  0.00           C
ATOM   3920  CD1 TRP   147      80.930  98.520  57.740  1.00  0.00           C
ATOM   3921  HD1 TRP   147      80.580  98.890  58.690  1.00  0.00           H
ATOM   3922  NE1 TRP   147      81.510  99.250  56.780  1.00  0.00           N
ATOM   3923  HE1 TRP   147      81.640 100.210  56.830  1.00  0.00           H
ATOM   3924  CE2 TRP   147      82.110  98.420  55.860  1.00  0.00           C
ATOM   3925  CD2 TRP   147      81.770  97.100  56.230  1.00  0.00           C
ATOM   3926  CE3 TRP   147      82.410  96.040  55.470  1.00  0.00           C
ATOM   3927  HE3 TRP   147      82.270  95.030  55.830  1.00  0.00           H
ATOM   3928  CZ3 TRP   147      83.320  96.400  54.420  1.00  0.00           C
ATOM   3929  HZ3 TRP   147      83.920  95.590  54.020  1.00  0.00           H
ATOM   3930  CZ2 TRP   147      82.850  98.730  54.750  1.00  0.00           C
ATOM   3931  HZ2 TRP   147      82.990  99.740  54.390  1.00  0.00           H
ATOM   3932  CH2 TRP   147      83.460  97.680  54.080  1.00  0.00           C
ATOM   3933  HH2 TRP   147      84.290  97.930  53.430  1.00  0.00           H
ATOM   3934  C   TRP   147      77.960  95.060  58.560  1.00  0.00           C
ATOM   3935  O   TRP   147      77.210  94.920  57.610  1.00  0.00           O
ATOM   3936  N   GLU   148      78.000  94.130  59.470  1.00  0.00           N
ATOM   3937  HN  GLU   148      78.590  94.210  60.270  1.00  0.00           H
ATOM   3938  CA  GLU   148      76.970  93.070  59.510  1.00  0.00           C
ATOM   3939  HA  GLU   148      76.970  92.560  58.560  1.00  0.00           H
ATOM   3940  CB  GLU   148      77.240  91.920  60.480  1.00  0.00           C
ATOM   3941  HB1 GLU   148      77.220  92.340  61.510  1.00  0.00           H
ATOM   3942  HB2 GLU   148      76.510  91.090  60.410  1.00  0.00           H
ATOM   3943  CG  GLU   148      78.650  91.360  60.270  1.00  0.00           C
ATOM   3944  HG1 GLU   148      79.040  90.910  61.200  1.00  0.00           H
ATOM   3945  HG2 GLU   148      79.400  92.070  59.860  1.00  0.00           H
ATOM   3946  CD  GLU   148      78.910  90.330  59.210  1.00  0.00           C
ATOM   3947  OE1 GLU   148      77.960  89.730  58.660  1.00  0.00           O
ATOM   3948  OE2 GLU   148      80.130  89.970  59.070  1.00  0.00           O
ATOM   3949  C   GLU   148      75.500  93.570  59.740  1.00  0.00           C
ATOM   3950  O   GLU   148      74.590  93.390  58.960  1.00  0.00           O
ATOM   3951  N   ALA   149      75.430  94.350  60.820  1.00  0.00           N
ATOM   3952  HN  ALA   149      76.170  94.410  61.490  1.00  0.00           H
ATOM   3953  CA  ALA   149      74.240  95.060  61.160  1.00  0.00           C
ATOM   3954  HA  ALA   149      73.540  94.240  61.290  1.00  0.00           H
ATOM   3955  CB  ALA   149      74.550  95.770  62.550  1.00  0.00           C
ATOM   3956  HB1 ALA   149      75.320  96.560  62.400  1.00  0.00           H
ATOM   3957  HB2 ALA   149      73.650  96.240  62.990  1.00  0.00           H
ATOM   3958  HB3 ALA   149      75.040  95.010  63.210  1.00  0.00           H
ATOM   3959  C   ALA   149      73.730  96.030  60.170  1.00  0.00           C
ATOM   3960  O   ALA   149      72.530  96.140  59.940  1.00  0.00           O
ATOM   3961  N   ALA   150      74.620  96.800  59.560  1.00  0.00           N
ATOM   3962  HN  ALA   150      75.590  96.700  59.790  1.00  0.00           H
ATOM   3963  CA  ALA   150      74.300  97.690  58.530  1.00  0.00           C
ATOM   3964  HA  ALA   150      73.360  98.160  58.750  1.00  0.00           H
ATOM   3965  CB  ALA   150      75.430  98.770  58.560  1.00  0.00           C
ATOM   3966  HB1 ALA   150      76.330  98.390  58.030  1.00  0.00           H
ATOM   3967  HB2 ALA   150      74.890  99.610  58.080  1.00  0.00           H
ATOM   3968  HB3 ALA   150      75.710  99.000  59.610  1.00  0.00           H
ATOM   3969  C   ALA   150      74.020  97.130  57.150  1.00  0.00           C
ATOM   3970  O   ALA   150      73.370  97.760  56.360  1.00  0.00           O
ATOM   3971  N   ARG   151      74.300  95.810  56.910  1.00  0.00           N
ATOM   3972  HN  ARG   151      74.860  95.300  57.560  1.00  0.00           H
ATOM   3973  CA  ARG   151      73.750  94.980  55.880  1.00  0.00           C
ATOM   3974  HA  ARG   151      74.070  93.960  56.040  1.00  0.00           H
ATOM   3975  CB  ARG   151      72.170  95.060  55.650  1.00  0.00           C
ATOM   3976  HB1 ARG   151      71.870  96.030  55.190  1.00  0.00           H
ATOM   3977  HB2 ARG   151      72.060  94.310  54.840  1.00  0.00           H
ATOM   3978  CG  ARG   151      71.230  94.560  56.800  1.00  0.00           C
ATOM   3979  HG1 ARG   151      70.190  94.440  56.430  1.00  0.00           H
ATOM   3980  HG2 ARG   151      71.160  95.220  57.690  1.00  0.00           H
ATOM   3981  CD  ARG   151      71.660  93.180  57.310  1.00  0.00           C
ATOM   3982  HD1 ARG   151      72.690  93.320  57.690  1.00  0.00           H
ATOM   3983  HD2 ARG   151      71.690  92.420  56.490  1.00  0.00           H
ATOM   3984  NE  ARG   151      70.790  92.800  58.470  1.00  0.00           N
ATOM   3985  HE  ARG   151      69.810  93.000  58.520  1.00  0.00           H
ATOM   3986  CZ  ARG   151      71.240  92.130  59.490  1.00  0.00           C
ATOM   3987  NH1 ARG   151      72.470  91.650  59.570  1.00  0.00           N
ATOM   3988 1HH1 ARG   151      73.160  92.250  59.150  1.00  0.00           H
ATOM   3989 2HH1 ARG   151      72.750  91.420  60.500  1.00  0.00           H
ATOM   3990  NH2 ARG   151      70.310  91.860  60.370  1.00  0.00           N
ATOM   3991 1HH2 ARG   151      70.520  90.950  60.740  1.00  0.00           H
ATOM   3992 2HH2 ARG   151      69.370  92.180  60.240  1.00  0.00           H
ATOM   3993  C   ARG   151      74.390  95.220  54.480  1.00  0.00           C
ATOM   3994  O   ARG   151      73.950  95.230  53.320  1.00  0.00           O
ATOM   3995  N   VAL   152      75.680  95.540  54.530  1.00  0.00           N
ATOM   3996  HN  VAL   152      76.280  95.320  55.300  1.00  0.00           H
ATOM   3997  CA  VAL   152      76.570  95.970  53.430  1.00  0.00           C
ATOM   3998  HA  VAL   152      76.040  96.730  52.870  1.00  0.00           H
ATOM   3999  CB  VAL   152      77.860  96.630  53.910  1.00  0.00           C
ATOM   4000  HB  VAL   152      78.500  95.970  54.530  1.00  0.00           H
ATOM   4001  CG1 VAL   152      78.760  97.040  52.700  1.00  0.00           C
ATOM   4002 1HG1 VAL   152      79.710  97.500  53.060  1.00  0.00           H
ATOM   4003 2HG1 VAL   152      78.970  96.140  52.090  1.00  0.00           H
ATOM   4004 3HG1 VAL   152      78.280  97.850  52.120  1.00  0.00           H
ATOM   4005  CG2 VAL   152      77.420  97.980  54.600  1.00  0.00           C
ATOM   4006 1HG2 VAL   152      76.920  98.620  53.840  1.00  0.00           H
ATOM   4007 2HG2 VAL   152      76.660  97.700  55.370  1.00  0.00           H
ATOM   4008 3HG2 VAL   152      78.270  98.480  55.110  1.00  0.00           H
ATOM   4009  C   VAL   152      76.750  94.840  52.490  1.00  0.00           C
ATOM   4010  O   VAL   152      76.630  95.070  51.250  1.00  0.00           O
ATOM   4011  N   ALA   153      76.940  93.590  52.960  1.00  0.00           N
ATOM   4012  HN  ALA   153      77.030  93.380  53.930  1.00  0.00           H
ATOM   4013  CA  ALA   153      77.110  92.400  52.140  1.00  0.00           C
ATOM   4014  HA  ALA   153      77.900  92.650  51.440  1.00  0.00           H
ATOM   4015  CB  ALA   153      77.510  91.210  53.050  1.00  0.00           C
ATOM   4016  HB1 ALA   153      77.360  90.290  52.440  1.00  0.00           H
ATOM   4017  HB2 ALA   153      78.560  91.280  53.390  1.00  0.00           H
ATOM   4018  HB3 ALA   153      76.830  91.120  53.920  1.00  0.00           H
ATOM   4019  C   ALA   153      76.050  91.980  51.240  1.00  0.00           C
ATOM   4020  O   ALA   153      76.260  91.700  50.100  1.00  0.00           O
ATOM   4021  N   GLU   154      74.790  92.040  51.580  1.00  0.00           N
ATOM   4022  HN  GLU   154      74.610  92.370  52.500  1.00  0.00           H
ATOM   4023  CA  GLU   154      73.690  91.740  50.750  1.00  0.00           C
ATOM   4024  HA  GLU   154      73.940  90.790  50.300  1.00  0.00           H
ATOM   4025  CB  GLU   154      72.460  91.620  51.640  1.00  0.00           C
ATOM   4026  HB1 GLU   154      72.230  92.620  52.050  1.00  0.00           H
ATOM   4027  HB2 GLU   154      71.580  91.480  50.980  1.00  0.00           H
ATOM   4028  CG  GLU   154      72.590  90.430  52.680  1.00  0.00           C
ATOM   4029  HG1 GLU   154      73.500  90.680  53.270  1.00  0.00           H
ATOM   4030  HG2 GLU   154      72.650  89.490  52.090  1.00  0.00           H
ATOM   4031  CD  GLU   154      71.470  90.450  53.660  1.00  0.00           C
ATOM   4032  OE1 GLU   154      71.230  91.430  54.370  1.00  0.00           O
ATOM   4033  OE2 GLU   154      70.780  89.410  53.730  1.00  0.00           O
ATOM   4034  C   GLU   154      73.510  92.730  49.520  1.00  0.00           C
ATOM   4035  O   GLU   154      73.060  92.400  48.450  1.00  0.00           O
ATOM   4036  N   GLN   155      73.930  94.040  49.630  1.00  0.00           N
ATOM   4037  HN  GLN   155      74.330  94.340  50.490  1.00  0.00           H
ATOM   4038  CA  GLN   155      73.850  94.970  48.500  1.00  0.00           C
ATOM   4039  HA  GLN   155      72.920  94.880  47.970  1.00  0.00           H
ATOM   4040  CB  GLN   155      74.320  96.420  49.030  1.00  0.00           C
ATOM   4041  HB1 GLN   155      75.430  96.370  49.160  1.00  0.00           H
ATOM   4042  HB2 GLN   155      74.090  97.150  48.220  1.00  0.00           H
ATOM   4043  CG  GLN   155      73.740  97.030  50.400  1.00  0.00           C
ATOM   4044  HG1 GLN   155      74.040  98.090  50.420  1.00  0.00           H
ATOM   4045  HG2 GLN   155      74.180  96.350  51.170  1.00  0.00           H
ATOM   4046  CD  GLN   155      72.200  96.990  50.560  1.00  0.00           C
ATOM   4047  OE1 GLN   155      71.460  97.620  49.780  1.00  0.00           O
ATOM   4048  NE2 GLN   155      71.810  96.270  51.610  1.00  0.00           N
ATOM   4049 1HE2 GLN   155      70.880  96.410  51.930  1.00  0.00           H
ATOM   4050 2HE2 GLN   155      72.530  95.700  52.010  1.00  0.00           H
ATOM   4051  C   GLN   155      74.930  94.520  47.460  1.00  0.00           C
ATOM   4052  O   GLN   155      74.610  94.490  46.270  1.00  0.00           O
ATOM   4053  N   ASP   156      76.160  94.220  47.930  1.00  0.00           N
ATOM   4054  HN  ASP   156      76.290  94.190  48.910  1.00  0.00           H
ATOM   4055  CA  ASP   156      77.320  93.740  47.170  1.00  0.00           C
ATOM   4056  HA  ASP   156      77.550  94.440  46.380  1.00  0.00           H
ATOM   4057  CB  ASP   156      78.570  93.730  48.180  1.00  0.00           C
ATOM   4058  HB1 ASP   156      78.160  93.500  49.180  1.00  0.00           H
ATOM   4059  HB2 ASP   156      79.310  92.950  47.920  1.00  0.00           H
ATOM   4060  CG  ASP   156      79.230  95.010  48.370  1.00  0.00           C
ATOM   4061  OD1 ASP   156      78.850  96.030  47.730  1.00  0.00           O
ATOM   4062  OD2 ASP   156      80.260  95.140  49.140  1.00  0.00           O
ATOM   4063  C   ASP   156      77.060  92.330  46.440  1.00  0.00           C
ATOM   4064  O   ASP   156      77.460  92.130  45.300  1.00  0.00           O
ATOM   4065  N   ARG   157      76.370  91.430  47.190  1.00  0.00           N
ATOM   4066  HN  ARG   157      76.350  91.570  48.170  1.00  0.00           H
ATOM   4067  CA  ARG   157      76.140  90.110  46.630  1.00  0.00           C
ATOM   4068  HA  ARG   157      77.110  89.680  46.420  1.00  0.00           H
ATOM   4069  CB  ARG   157      75.560  89.160  47.710  1.00  0.00           C
ATOM   4070  HB1 ARG   157      76.350  88.990  48.480  1.00  0.00           H
ATOM   4071  HB2 ARG   157      74.720  89.700  48.190  1.00  0.00           H
ATOM   4072  CG  ARG   157      75.010  87.800  47.310  1.00  0.00           C
ATOM   4073  HG1 ARG   157      75.840  87.230  46.830  1.00  0.00           H
ATOM   4074  HG2 ARG   157      74.170  87.920  46.600  1.00  0.00           H
ATOM   4075  CD  ARG   157      74.440  86.970  48.520  1.00  0.00           C
ATOM   4076  HD1 ARG   157      73.490  87.470  48.790  1.00  0.00           H
ATOM   4077  HD2 ARG   157      75.190  86.930  49.340  1.00  0.00           H
ATOM   4078  NE  ARG   157      74.200  85.640  47.940  1.00  0.00           N
ATOM   4079  HE  ARG   157      74.300  85.450  46.960  1.00  0.00           H
ATOM   4080  CZ  ARG   157      74.060  84.530  48.680  1.00  0.00           C
ATOM   4081  NH1 ARG   157      74.190  84.610  49.980  1.00  0.00           N
ATOM   4082 1HH1 ARG   157      73.960  83.870  50.610  1.00  0.00           H
ATOM   4083 2HH1 ARG   157      74.390  85.510  50.360  1.00  0.00           H
ATOM   4084  NH2 ARG   157      73.930  83.370  48.040  1.00  0.00           N
ATOM   4085 1HH2 ARG   157      73.900  83.440  47.050  1.00  0.00           H
ATOM   4086 2HH2 ARG   157      74.240  82.550  48.520  1.00  0.00           H
ATOM   4087  C   ARG   157      75.280  90.020  45.330  1.00  0.00           C
ATOM   4088  O   ARG   157      75.370  89.060  44.530  1.00  0.00           O
ATOM   4089  N   ALA   158      74.310  91.000  45.220  1.00  0.00           N
ATOM   4090  HN  ALA   158      74.310  91.600  46.010  1.00  0.00           H
ATOM   4091  CA  ALA   158      73.470  91.190  44.040  1.00  0.00           C
ATOM   4092  HA  ALA   158      73.040  90.210  43.860  1.00  0.00           H
ATOM   4093  CB  ALA   158      72.430  92.230  44.270  1.00  0.00           C
ATOM   4094  HB1 ALA   158      71.790  92.430  43.390  1.00  0.00           H
ATOM   4095  HB2 ALA   158      71.800  91.890  45.120  1.00  0.00           H
ATOM   4096  HB3 ALA   158      72.910  93.150  44.670  1.00  0.00           H
ATOM   4097  C   ALA   158      74.260  91.710  42.830  1.00  0.00           C
ATOM   4098  O   ALA   158      74.010  91.300  41.710  1.00  0.00           O
ATOM   4099  N   TYR   159      75.270  92.580  43.030  1.00  0.00           N
ATOM   4100  HN  TYR   159      75.300  92.950  43.950  1.00  0.00           H
ATOM   4101  CA  TYR   159      76.250  92.970  42.010  1.00  0.00           C
ATOM   4102  HA  TYR   159      75.580  93.250  41.210  1.00  0.00           H
ATOM   4103  CB  TYR   159      77.130  94.170  42.460  1.00  0.00           C
ATOM   4104  HB1 TYR   159      76.480  95.060  42.580  1.00  0.00           H
ATOM   4105  HB2 TYR   159      77.560  94.010  43.480  1.00  0.00           H
ATOM   4106  CG  TYR   159      78.220  94.510  41.540  1.00  0.00           C
ATOM   4107  CD1 TYR   159      77.990  95.220  40.330  1.00  0.00           C
ATOM   4108  HD1 TYR   159      77.030  95.630  40.050  1.00  0.00           H
ATOM   4109  CE1 TYR   159      79.080  95.540  39.510  1.00  0.00           C
ATOM   4110  HE1 TYR   159      78.860  96.090  38.610  1.00  0.00           H
ATOM   4111  CZ  TYR   159      80.400  95.130  39.870  1.00  0.00           C
ATOM   4112  OH  TYR   159      81.420  95.240  38.920  1.00  0.00           O
ATOM   4113  HH  TYR   159      81.060  95.850  38.270  1.00  0.00           H
ATOM   4114  CD2 TYR   159      79.530  94.150  41.890  1.00  0.00           C
ATOM   4115  HD2 TYR   159      79.830  93.690  42.820  1.00  0.00           H
ATOM   4116  CE2 TYR   159      80.610  94.490  41.110  1.00  0.00           C
ATOM   4117  HE2 TYR   159      81.580  94.130  41.410  1.00  0.00           H
ATOM   4118  C   TYR   159      77.060  91.770  41.510  1.00  0.00           C
ATOM   4119  O   TYR   159      77.140  91.560  40.280  1.00  0.00           O
ATOM   4120  N   LEU   160      77.680  90.980  42.390  1.00  0.00           N
ATOM   4121  HN  LEU   160      77.610  91.130  43.380  1.00  0.00           H
ATOM   4122  CA  LEU   160      78.600  89.900  42.110  1.00  0.00           C
ATOM   4123  HA  LEU   160      79.390  90.150  41.410  1.00  0.00           H
ATOM   4124  CB  LEU   160      79.310  89.260  43.360  1.00  0.00           C
ATOM   4125  HB1 LEU   160      78.460  88.980  44.020  1.00  0.00           H
ATOM   4126  HB2 LEU   160      79.930  88.380  43.060  1.00  0.00           H
ATOM   4127  CG  LEU   160      80.140  90.270  44.180  1.00  0.00           C
ATOM   4128  HG  LEU   160      79.430  91.120  44.190  1.00  0.00           H
ATOM   4129  CD1 LEU   160      80.320  89.780  45.630  1.00  0.00           C
ATOM   4130 1HD1 LEU   160      81.060  90.460  46.090  1.00  0.00           H
ATOM   4131 2HD1 LEU   160      79.330  90.000  46.090  1.00  0.00           H
ATOM   4132 3HD1 LEU   160      80.730  88.750  45.720  1.00  0.00           H
ATOM   4133  CD2 LEU   160      81.490  90.450  43.460  1.00  0.00           C
ATOM   4134 1HD2 LEU   160      81.290  90.680  42.390  1.00  0.00           H
ATOM   4135 2HD2 LEU   160      82.120  91.290  43.790  1.00  0.00           H
ATOM   4136 3HD2 LEU   160      82.170  89.570  43.450  1.00  0.00           H
ATOM   4137  C   LEU   160      77.950  88.740  41.350  1.00  0.00           C
ATOM   4138  O   LEU   160      78.460  88.340  40.320  1.00  0.00           O
ATOM   4139  N   GLU   161      76.850  88.200  41.870  1.00  0.00           N
ATOM   4140  HN  GLU   161      76.370  88.590  42.650  1.00  0.00           H
ATOM   4141  CA  GLU   161      76.240  87.060  41.220  1.00  0.00           C
ATOM   4142  HA  GLU   161      76.970  86.320  40.960  1.00  0.00           H
ATOM   4143  CB  GLU   161      75.220  86.390  42.270  1.00  0.00           C
ATOM   4144  HB1 GLU   161      74.510  87.150  42.670  1.00  0.00           H
ATOM   4145  HB2 GLU   161      74.680  85.600  41.710  1.00  0.00           H
ATOM   4146  CG  GLU   161      75.850  85.700  43.550  1.00  0.00           C
ATOM   4147  HG1 GLU   161      75.970  86.480  44.330  1.00  0.00           H
ATOM   4148  HG2 GLU   161      76.850  85.270  43.320  1.00  0.00           H
ATOM   4149  CD  GLU   161      74.870  84.680  44.200  1.00  0.00           C
ATOM   4150  OE1 GLU   161      74.710  83.600  43.650  1.00  0.00           O
ATOM   4151  OE2 GLU   161      74.190  84.980  45.210  1.00  0.00           O
ATOM   4152  C   GLU   161      75.500  87.410  39.930  1.00  0.00           C
ATOM   4153  O   GLU   161      75.380  86.570  39.050  1.00  0.00           O
ATOM   4154  N   GLY   162      75.080  88.670  39.800  1.00  0.00           N
ATOM   4155  HN  GLY   162      75.250  89.370  40.490  1.00  0.00           H
ATOM   4156  CA  GLY   162      74.390  89.120  38.640  1.00  0.00           C
ATOM   4157  HA1 GLY   162      73.600  89.730  39.050  1.00  0.00           H
ATOM   4158  HA2 GLY   162      74.040  88.300  38.040  1.00  0.00           H
ATOM   4159  C   GLY   162      75.310  90.010  37.830  1.00  0.00           C
ATOM   4160  O   GLY   162      76.100  89.530  37.010  1.00  0.00           O
ATOM   4161  N   THR   163      75.110  91.280  37.980  1.00  0.00           N
ATOM   4162  HN  THR   163      74.340  91.490  38.590  1.00  0.00           H
ATOM   4163  CA  THR   163      75.680  92.340  37.060  1.00  0.00           C
ATOM   4164  HA  THR   163      75.240  92.240  36.080  1.00  0.00           H
ATOM   4165  CB  THR   163      75.430  93.760  37.700  1.00  0.00           C
ATOM   4166  HB  THR   163      75.690  93.790  38.780  1.00  0.00           H
ATOM   4167  OG1 THR   163      74.100  94.180  37.600  1.00  0.00           O
ATOM   4168  HG1 THR   163      73.710  93.740  38.370  1.00  0.00           H
ATOM   4169  CG2 THR   163      76.210  94.960  37.030  1.00  0.00           C
ATOM   4170 1HG2 THR   163      76.010  95.910  37.570  1.00  0.00           H
ATOM   4171 2HG2 THR   163      77.320  94.900  37.100  1.00  0.00           H
ATOM   4172 3HG2 THR   163      75.840  95.010  35.990  1.00  0.00           H
ATOM   4173  C   THR   163      77.200  92.230  36.740  1.00  0.00           C
ATOM   4174  O   THR   163      77.620  92.400  35.610  1.00  0.00           O
ATOM   4175  N   CYS   164      78.070  91.920  37.690  1.00  0.00           N
ATOM   4176  HN  CYS   164      77.740  91.910  38.630  1.00  0.00           H
ATOM   4177  CA  CYS   164      79.480  91.560  37.470  1.00  0.00           C
ATOM   4178  HA  CYS   164      79.940  92.440  37.060  1.00  0.00           H
ATOM   4179  CB  CYS   164      80.060  90.970  38.820  1.00  0.00           C
ATOM   4180  HB1 CYS   164      79.650  89.990  39.160  1.00  0.00           H
ATOM   4181  HB2 CYS   164      79.760  91.690  39.600  1.00  0.00           H
ATOM   4182  SG  CYS   164      81.930  90.860  38.780  1.00  0.00           S
ATOM   4183  C   CYS   164      79.640  90.460  36.510  1.00  0.00           C
ATOM   4184  O   CYS   164      80.250  90.720  35.470  1.00  0.00           O
ATOM   4185  N   VAL   165      78.990  89.220  36.640  1.00  0.00           N
ATOM   4186  HN  VAL   165      78.270  89.160  37.330  1.00  0.00           H
ATOM   4187  CA  VAL   165      79.000  88.110  35.610  1.00  0.00           C
ATOM   4188  HA  VAL   165      80.000  87.730  35.520  1.00  0.00           H
ATOM   4189  CB  VAL   165      78.240  86.850  36.000  1.00  0.00           C
ATOM   4190  HB  VAL   165      77.140  86.990  35.950  1.00  0.00           H
ATOM   4191  CG1 VAL   165      78.640  85.580  35.150  1.00  0.00           C
ATOM   4192 1HG1 VAL   165      78.400  84.660  35.720  1.00  0.00           H
ATOM   4193 2HG1 VAL   165      78.000  85.580  34.240  1.00  0.00           H
ATOM   4194 3HG1 VAL   165      79.710  85.610  34.860  1.00  0.00           H
ATOM   4195  CG2 VAL   165      78.580  86.440  37.470  1.00  0.00           C
ATOM   4196 1HG2 VAL   165      79.680  86.320  37.560  1.00  0.00           H
ATOM   4197 2HG2 VAL   165      78.200  87.170  38.220  1.00  0.00           H
ATOM   4198 3HG2 VAL   165      78.210  85.410  37.690  1.00  0.00           H
ATOM   4199  C   VAL   165      78.460  88.620  34.270  1.00  0.00           C
ATOM   4200  O   VAL   165      78.930  88.270  33.170  1.00  0.00           O
ATOM   4201  N   GLU   166      77.410  89.400  34.310  1.00  0.00           N
ATOM   4202  HN  GLU   166      76.990  89.600  35.190  1.00  0.00           H
ATOM   4203  CA  GLU   166      76.780  89.970  33.160  1.00  0.00           C
ATOM   4204  HA  GLU   166      76.540  89.130  32.530  1.00  0.00           H
ATOM   4205  CB  GLU   166      75.450  90.520  33.500  1.00  0.00           C
ATOM   4206  HB1 GLU   166      75.570  91.140  34.420  1.00  0.00           H
ATOM   4207  HB2 GLU   166      75.130  91.280  32.760  1.00  0.00           H
ATOM   4208  CG  GLU   166      74.370  89.480  33.860  1.00  0.00           C
ATOM   4209  HG1 GLU   166      73.510  90.030  34.310  1.00  0.00           H
ATOM   4210  HG2 GLU   166      74.810  88.800  34.610  1.00  0.00           H
ATOM   4211  CD  GLU   166      73.850  88.720  32.680  1.00  0.00           C
ATOM   4212  OE1 GLU   166      73.420  89.340  31.660  1.00  0.00           O
ATOM   4213  OE2 GLU   166      73.900  87.470  32.760  1.00  0.00           O
ATOM   4214  C   GLU   166      77.600  90.910  32.330  1.00  0.00           C
ATOM   4215  O   GLU   166      77.710  90.740  31.110  1.00  0.00           O
ATOM   4216  N   TRP   167      78.350  91.870  32.980  1.00  0.00           N
ATOM   4217  HN  TRP   167      78.510  91.950  33.960  1.00  0.00           H
ATOM   4218  CA  TRP   167      79.170  92.650  32.150  1.00  0.00           C
ATOM   4219  HA  TRP   167      78.750  92.850  31.170  1.00  0.00           H
ATOM   4220  CB  TRP   167      79.480  94.110  32.770  1.00  0.00           C
ATOM   4221  HB1 TRP   167      79.680  93.950  33.850  1.00  0.00           H
ATOM   4222  HB2 TRP   167      80.370  94.550  32.280  1.00  0.00           H
ATOM   4223  CG  TRP   167      78.240  94.930  32.740  1.00  0.00           C
ATOM   4224  CD1 TRP   167      77.200  94.990  33.600  1.00  0.00           C
ATOM   4225  HD1 TRP   167      77.240  94.410  34.510  1.00  0.00           H
ATOM   4226  NE1 TRP   167      76.180  95.760  33.100  1.00  0.00           N
ATOM   4227  HE1 TRP   167      75.340  96.050  33.490  1.00  0.00           H
ATOM   4228  CE2 TRP   167      76.470  96.120  31.790  1.00  0.00           C
ATOM   4229  CD2 TRP   167      77.780  95.610  31.570  1.00  0.00           C
ATOM   4230  CE3 TRP   167      78.320  95.770  30.320  1.00  0.00           C
ATOM   4231  HE3 TRP   167      79.060  95.150  29.840  1.00  0.00           H
ATOM   4232  CZ3 TRP   167      77.550  96.420  29.330  1.00  0.00           C
ATOM   4233  HZ3 TRP   167      77.990  96.600  28.360  1.00  0.00           H
ATOM   4234  CZ2 TRP   167      75.840  96.950  30.910  1.00  0.00           C
ATOM   4235  HZ2 TRP   167      74.900  97.410  31.180  1.00  0.00           H
ATOM   4236  CH2 TRP   167      76.450  97.200  29.730  1.00  0.00           C
ATOM   4237  HH2 TRP   167      76.040  97.970  29.100  1.00  0.00           H
ATOM   4238  C   TRP   167      80.530  91.960  31.780  1.00  0.00           C
ATOM   4239  O   TRP   167      81.070  92.040  30.740  1.00  0.00           O
ATOM   4240  N   LEU   168      81.010  91.020  32.610  1.00  0.00           N
ATOM   4241  HN  LEU   168      80.610  90.800  33.490  1.00  0.00           H
ATOM   4242  CA  LEU   168      82.140  90.180  32.230  1.00  0.00           C
ATOM   4243  HA  LEU   168      83.000  90.790  32.010  1.00  0.00           H
ATOM   4244  CB  LEU   168      82.440  89.380  33.470  1.00  0.00           C
ATOM   4245  HB1 LEU   168      82.780  90.130  34.220  1.00  0.00           H
ATOM   4246  HB2 LEU   168      81.490  88.970  33.860  1.00  0.00           H
ATOM   4247  CG  LEU   168      83.420  88.240  33.320  1.00  0.00           C
ATOM   4248  HG  LEU   168      83.030  87.660  32.450  1.00  0.00           H
ATOM   4249  CD1 LEU   168      84.780  88.750  32.860  1.00  0.00           C
ATOM   4250 1HD1 LEU   168      85.580  88.020  32.630  1.00  0.00           H
ATOM   4251 2HD1 LEU   168      84.620  89.290  31.900  1.00  0.00           H
ATOM   4252 3HD1 LEU   168      85.120  89.410  33.690  1.00  0.00           H
ATOM   4253  CD2 LEU   168      83.460  87.420  34.590  1.00  0.00           C
ATOM   4254 1HD2 LEU   168      82.420  87.100  34.810  1.00  0.00           H
ATOM   4255 2HD2 LEU   168      84.110  86.550  34.380  1.00  0.00           H
ATOM   4256 3HD2 LEU   168      83.770  87.990  35.500  1.00  0.00           H
ATOM   4257  C   LEU   168      81.960  89.290  31.040  1.00  0.00           C
ATOM   4258  O   LEU   168      82.840  89.290  30.170  1.00  0.00           O
ATOM   4259  N   ARG   169      80.830  88.610  30.880  1.00  0.00           N
ATOM   4260  HN  ARG   169      80.300  88.580  31.720  1.00  0.00           H
ATOM   4261  CA  ARG   169      80.560  87.770  29.770  1.00  0.00           C
ATOM   4262  HA  ARG   169      81.440  87.150  29.660  1.00  0.00           H
ATOM   4263  CB  ARG   169      79.410  86.790  29.960  1.00  0.00           C
ATOM   4264  HB1 ARG   169      79.560  86.020  29.170  1.00  0.00           H
ATOM   4265  HB2 ARG   169      79.580  86.190  30.870  1.00  0.00           H
ATOM   4266  CG  ARG   169      77.960  87.410  29.930  1.00  0.00           C
ATOM   4267  HG1 ARG   169      77.870  87.630  28.840  1.00  0.00           H
ATOM   4268  HG2 ARG   169      77.840  88.460  30.270  1.00  0.00           H
ATOM   4269  CD  ARG   169      76.960  86.420  30.490  1.00  0.00           C
ATOM   4270  HD1 ARG   169      77.200  86.200  31.550  1.00  0.00           H
ATOM   4271  HD2 ARG   169      76.940  85.470  29.910  1.00  0.00           H
ATOM   4272  NE  ARG   169      75.630  87.090  30.360  1.00  0.00           N
ATOM   4273  HE  ARG   169      75.080  87.190  31.190  1.00  0.00           H
ATOM   4274  CZ  ARG   169      74.990  87.240  29.250  1.00  0.00           C
ATOM   4275  NH1 ARG   169      75.320  86.620  28.090  1.00  0.00           N
ATOM   4276 1HH1 ARG   169      74.670  86.570  27.340  1.00  0.00           H
ATOM   4277 2HH1 ARG   169      76.150  86.070  28.130  1.00  0.00           H
ATOM   4278  NH2 ARG   169      73.840  87.900  29.290  1.00  0.00           N
ATOM   4279 1HH2 ARG   169      73.360  88.220  28.470  1.00  0.00           H
ATOM   4280 2HH2 ARG   169      73.780  88.420  30.140  1.00  0.00           H
ATOM   4281  C   ARG   169      80.490  88.510  28.450  1.00  0.00           C
ATOM   4282  O   ARG   169      81.100  88.020  27.500  1.00  0.00           O
ATOM   4283  N   ARG   170      79.860  89.760  28.450  1.00  0.00           N
ATOM   4284  HN  ARG   170      79.570  89.960  29.390  1.00  0.00           H
ATOM   4285  CA  ARG   170      79.880  90.770  27.400  1.00  0.00           C
ATOM   4286  HA  ARG   170      79.630  90.230  26.500  1.00  0.00           H
ATOM   4287  CB  ARG   170      78.860  91.920  27.760  1.00  0.00           C
ATOM   4288  HB1 ARG   170      77.920  91.340  27.630  1.00  0.00           H
ATOM   4289  HB2 ARG   170      79.180  92.120  28.810  1.00  0.00           H
ATOM   4290  CG  ARG   170      78.860  93.330  27.130  1.00  0.00           C
ATOM   4291  HG1 ARG   170      79.910  93.670  27.200  1.00  0.00           H
ATOM   4292  HG2 ARG   170      78.250  93.930  27.840  1.00  0.00           H
ATOM   4293  CD  ARG   170      78.380  93.380  25.680  1.00  0.00           C
ATOM   4294  HD1 ARG   170      77.320  93.060  25.580  1.00  0.00           H
ATOM   4295  HD2 ARG   170      79.040  92.800  24.990  1.00  0.00           H
ATOM   4296  NE  ARG   170      78.290  94.830  25.260  1.00  0.00           N
ATOM   4297  HE  ARG   170      77.420  95.310  25.190  1.00  0.00           H
ATOM   4298  CZ  ARG   170      79.390  95.530  25.020  1.00  0.00           C
ATOM   4299  NH1 ARG   170      80.550  94.980  24.720  1.00  0.00           N
ATOM   4300 1HH1 ARG   170      81.280  95.630  24.480  1.00  0.00           H
ATOM   4301 2HH1 ARG   170      80.540  94.050  24.350  1.00  0.00           H
ATOM   4302  NH2 ARG   170      79.350  96.780  24.790  1.00  0.00           N
ATOM   4303 1HH2 ARG   170      80.110  97.260  24.340  1.00  0.00           H
ATOM   4304 2HH2 ARG   170      78.530  97.310  25.020  1.00  0.00           H
ATOM   4305  C   ARG   170      81.260  91.430  27.180  1.00  0.00           C
ATOM   4306  O   ARG   170      81.650  91.650  26.030  1.00  0.00           O
ATOM   4307  N   TYR   171      82.140  91.620  28.180  1.00  0.00           N
ATOM   4308  HN  TYR   171      81.880  91.470  29.130  1.00  0.00           H
ATOM   4309  CA  TYR   171      83.440  92.210  28.020  1.00  0.00           C
ATOM   4310  HA  TYR   171      83.480  92.840  27.140  1.00  0.00           H
ATOM   4311  CB  TYR   171      83.790  92.950  29.360  1.00  0.00           C
ATOM   4312  HB1 TYR   171      83.570  92.320  30.240  1.00  0.00           H
ATOM   4313  HB2 TYR   171      84.870  93.150  29.530  1.00  0.00           H
ATOM   4314  CG  TYR   171      83.230  94.340  29.370  1.00  0.00           C
ATOM   4315  CD1 TYR   171      83.760  95.210  28.370  1.00  0.00           C
ATOM   4316  HD1 TYR   171      84.530  94.820  27.720  1.00  0.00           H
ATOM   4317  CE1 TYR   171      83.450  96.580  28.400  1.00  0.00           C
ATOM   4318  HE1 TYR   171      83.920  97.290  27.740  1.00  0.00           H
ATOM   4319  CZ  TYR   171      82.470  97.040  29.270  1.00  0.00           C
ATOM   4320  OH  TYR   171      82.160  98.380  29.240  1.00  0.00           O
ATOM   4321  HH  TYR   171      81.600  98.510  30.020  1.00  0.00           H
ATOM   4322  CD2 TYR   171      82.300  94.870  30.260  1.00  0.00           C
ATOM   4323  HD2 TYR   171      81.910  94.190  31.010  1.00  0.00           H
ATOM   4324  CE2 TYR   171      81.830  96.200  30.210  1.00  0.00           C
ATOM   4325  HE2 TYR   171      80.940  96.480  30.740  1.00  0.00           H
ATOM   4326  C   TYR   171      84.460  91.080  27.750  1.00  0.00           C
ATOM   4327  O   TYR   171      85.590  91.380  27.480  1.00  0.00           O
ATOM   4328  N   LEU   172      84.070  89.750  27.640  1.00  0.00           N
ATOM   4329  HN  LEU   172      83.190  89.430  27.980  1.00  0.00           H
ATOM   4330  CA  LEU   172      84.890  88.670  27.160  1.00  0.00           C
ATOM   4331  HA  LEU   172      85.900  89.050  27.090  1.00  0.00           H
ATOM   4332  CB  LEU   172      84.740  87.400  27.980  1.00  0.00           C
ATOM   4333  HB1 LEU   172      83.640  87.250  28.090  1.00  0.00           H
ATOM   4334  HB2 LEU   172      85.250  86.520  27.530  1.00  0.00           H
ATOM   4335  CG  LEU   172      85.290  87.440  29.310  1.00  0.00           C
ATOM   4336  HG  LEU   172      84.870  88.270  29.910  1.00  0.00           H
ATOM   4337  CD1 LEU   172      85.070  86.080  30.020  1.00  0.00           C
ATOM   4338 1HD1 LEU   172      85.570  85.320  29.380  1.00  0.00           H
ATOM   4339 2HD1 LEU   172      85.540  86.060  31.020  1.00  0.00           H
ATOM   4340 3HD1 LEU   172      83.980  85.860  30.060  1.00  0.00           H
ATOM   4341  CD2 LEU   172      86.820  87.810  29.350  1.00  0.00           C
ATOM   4342 1HD2 LEU   172      87.420  87.040  28.820  1.00  0.00           H
ATOM   4343 2HD2 LEU   172      86.970  88.770  28.800  1.00  0.00           H
ATOM   4344 3HD2 LEU   172      87.180  87.720  30.390  1.00  0.00           H
ATOM   4345  C   LEU   172      84.540  88.280  25.750  1.00  0.00           C
ATOM   4346  O   LEU   172      84.980  87.260  25.250  1.00  0.00           O
ATOM   4347  N   GLU   173      83.660  89.060  25.140  1.00  0.00           N
ATOM   4348  HN  GLU   173      83.510  89.970  25.520  1.00  0.00           H
ATOM   4349  CA  GLU   173      83.140  88.880  23.770  1.00  0.00           C
ATOM   4350  HA  GLU   173      83.390  87.880  23.460  1.00  0.00           H
ATOM   4351  CB  GLU   173      81.710  89.290  23.600  1.00  0.00           C
ATOM   4352  HB1 GLU   173      81.150  88.760  24.400  1.00  0.00           H
ATOM   4353  HB2 GLU   173      81.640  90.390  23.700  1.00  0.00           H
ATOM   4354  CG  GLU   173      81.020  88.770  22.230  1.00  0.00           C
ATOM   4355  HG1 GLU   173      80.930  87.670  22.120  1.00  0.00           H
ATOM   4356  HG2 GLU   173      81.700  89.240  21.490  1.00  0.00           H
ATOM   4357  CD  GLU   173      79.620  89.260  22.030  1.00  0.00           C
ATOM   4358  OE1 GLU   173      78.950  88.880  21.070  1.00  0.00           O
ATOM   4359  OE2 GLU   173      79.250  90.160  22.720  1.00  0.00           O
ATOM   4360  C   GLU   173      84.020  89.790  22.910  1.00  0.00           C
ATOM   4361  O   GLU   173      84.310  90.950  23.270  1.00  0.00           O
ATOM   4362  N   ASN   174      84.580  89.290  21.800  1.00  0.00           N
ATOM   4363  HN  ASN   174      84.470  88.350  21.510  1.00  0.00           H
ATOM   4364  CA  ASN   174      85.410  90.050  20.990  1.00  0.00           C
ATOM   4365  HA  ASN   174      86.080  90.560  21.670  1.00  0.00           H
ATOM   4366  CB  ASN   174      86.250  89.150  20.090  1.00  0.00           C
ATOM   4367  HB1 ASN   174      85.580  88.590  19.410  1.00  0.00           H
ATOM   4368  HB2 ASN   174      86.880  89.760  19.410  1.00  0.00           H
ATOM   4369  CG  ASN   174      87.200  88.220  20.770  1.00  0.00           C
ATOM   4370  OD1 ASN   174      87.740  88.580  21.760  1.00  0.00           O
ATOM   4371  ND2 ASN   174      87.150  86.960  20.420  1.00  0.00           N
ATOM   4372 1HD2 ASN   174      87.670  86.310  20.980  1.00  0.00           H
ATOM   4373 2HD2 ASN   174      86.710  86.660  19.570  1.00  0.00           H
ATOM   4374  C   ASN   174      84.720  91.200  20.200  1.00  0.00           C
ATOM   4375  O   ASN   174      83.530  91.040  19.680  1.00  0.00           O
ATOM   4376  N   GLY   175      85.440  92.350  19.990  1.00  0.00           N
ATOM   4377  HN  GLY   175      86.220  92.330  20.610  1.00  0.00           H
ATOM   4378  CA  GLY   175      85.210  93.430  19.030  1.00  0.00           C
ATOM   4379  HA1 GLY   175      85.700  94.330  19.380  1.00  0.00           H
ATOM   4380  HA2 GLY   175      84.140  93.500  18.950  1.00  0.00           H
ATOM   4381  C   GLY   175      85.790  93.380  17.640  1.00  0.00           C
ATOM   4382  O   GLY   175      85.920  92.280  17.010  1.00  0.00           O
ATOM   4383  N   LYS   176      86.120  94.580  17.080  1.00  0.00           N
ATOM   4384  HN  LYS   176      86.050  95.460  17.540  1.00  0.00           H
ATOM   4385  CA  LYS   176      86.820  94.620  15.740  1.00  0.00           C
ATOM   4386  HA  LYS   176      86.180  94.110  15.030  1.00  0.00           H
ATOM   4387  CB  LYS   176      86.920  96.120  15.330  1.00  0.00           C
ATOM   4388  HB1 LYS   176      87.370  96.730  16.140  1.00  0.00           H
ATOM   4389  HB2 LYS   176      87.680  96.240  14.530  1.00  0.00           H
ATOM   4390  CG  LYS   176      85.580  96.720  14.830  1.00  0.00           C
ATOM   4391  HG1 LYS   176      84.840  96.740  15.660  1.00  0.00           H
ATOM   4392  HG2 LYS   176      85.030  96.140  14.070  1.00  0.00           H
ATOM   4393  CD  LYS   176      85.730  98.140  14.230  1.00  0.00           C
ATOM   4394  HD1 LYS   176      86.320  98.840  14.870  1.00  0.00           H
ATOM   4395  HD2 LYS   176      84.750  98.640  14.140  1.00  0.00           H
ATOM   4396  CE  LYS   176      86.530  98.050  12.870  1.00  0.00           C
ATOM   4397  HE1 LYS   176      85.960  97.400  12.170  1.00  0.00           H
ATOM   4398  HE2 LYS   176      87.580  97.670  12.870  1.00  0.00           H
ATOM   4399  NZ  LYS   176      86.600  99.450  12.300  1.00  0.00           N
ATOM   4400  HZ1 LYS   176      85.600  99.710  12.160  1.00  0.00           H
ATOM   4401  HZ2 LYS   176      87.110 100.140  12.890  1.00  0.00           H
ATOM   4402  HZ3 LYS   176      87.070  99.390  11.380  1.00  0.00           H
ATOM   4403  C   LYS   176      88.120  93.920  15.820  1.00  0.00           C
ATOM   4404  O   LYS   176      88.300  92.940  15.070  1.00  0.00           O
ATOM   4405  N   ASP   177      89.070  94.300  16.670  1.00  0.00           N
ATOM   4406  HN  ASP   177      88.820  95.100  17.220  1.00  0.00           H
ATOM   4407  CA  ASP   177      90.280  93.550  16.810  1.00  0.00           C
ATOM   4408  HA  ASP   177      90.490  93.060  15.880  1.00  0.00           H
ATOM   4409  CB  ASP   177      91.560  94.450  17.160  1.00  0.00           C
ATOM   4410  HB1 ASP   177      91.200  95.100  17.980  1.00  0.00           H
ATOM   4411  HB2 ASP   177      92.460  93.880  17.460  1.00  0.00           H
ATOM   4412  CG  ASP   177      91.850  95.310  16.000  1.00  0.00           C
ATOM   4413  OD1 ASP   177      92.560  96.310  16.200  1.00  0.00           O
ATOM   4414  OD2 ASP   177      91.510  94.960  14.810  1.00  0.00           O
ATOM   4415  C   ASP   177      90.110  92.360  17.880  1.00  0.00           C
ATOM   4416  O   ASP   177      89.070  92.080  18.480  1.00  0.00           O
ATOM   4417  N   THR   178      91.140  91.480  18.100  1.00  0.00           N
ATOM   4418  HN  THR   178      91.990  91.660  17.620  1.00  0.00           H
ATOM   4419  CA  THR   178      91.060  90.320  18.980  1.00  0.00           C
ATOM   4420  HA  THR   178      90.280  90.410  19.710  1.00  0.00           H
ATOM   4421  CB  THR   178      90.640  89.090  18.150  1.00  0.00           C
ATOM   4422  HB  THR   178      91.340  89.040  17.280  1.00  0.00           H
ATOM   4423  OG1 THR   178      89.370  89.220  17.620  1.00  0.00           O
ATOM   4424  HG1 THR   178      89.100  90.140  17.690  1.00  0.00           H
ATOM   4425  CG2 THR   178      90.670  87.780  18.980  1.00  0.00           C
ATOM   4426 1HG2 THR   178      91.560  87.260  19.380  1.00  0.00           H
ATOM   4427 2HG2 THR   178      90.020  87.950  19.870  1.00  0.00           H
ATOM   4428 3HG2 THR   178      90.200  87.010  18.340  1.00  0.00           H
ATOM   4429  C   THR   178      92.440  90.080  19.530  1.00  0.00           C
ATOM   4430  O   THR   178      93.510  89.960  18.860  1.00  0.00           O
ATOM   4431  N   LEU   179      92.430  89.940  20.890  1.00  0.00           N
ATOM   4432  HN  LEU   179      91.610  89.910  21.460  1.00  0.00           H
ATOM   4433  CA  LEU   179      93.710  89.730  21.560  1.00  0.00           C
ATOM   4434  HA  LEU   179      94.500  90.400  21.260  1.00  0.00           H
ATOM   4435  CB  LEU   179      93.540  89.920  23.120  1.00  0.00           C
ATOM   4436  HB1 LEU   179      92.930  89.100  23.560  1.00  0.00           H
ATOM   4437  HB2 LEU   179      94.530  89.810  23.600  1.00  0.00           H
ATOM   4438  CG  LEU   179      93.050  91.260  23.610  1.00  0.00           C
ATOM   4439  HG  LEU   179      92.000  91.400  23.280  1.00  0.00           H
ATOM   4440  CD1 LEU   179      93.090  91.440  25.110  1.00  0.00           C
ATOM   4441 1HD1 LEU   179      92.950  92.480  25.470  1.00  0.00           H
ATOM   4442 2HD1 LEU   179      92.360  90.790  25.630  1.00  0.00           H
ATOM   4443 3HD1 LEU   179      94.090  91.110  25.490  1.00  0.00           H
ATOM   4444  CD2 LEU   179      93.930  92.350  22.950  1.00  0.00           C
ATOM   4445 1HD2 LEU   179      93.560  93.360  23.200  1.00  0.00           H
ATOM   4446 2HD2 LEU   179      94.920  92.420  23.450  1.00  0.00           H
ATOM   4447 3HD2 LEU   179      94.020  92.400  21.840  1.00  0.00           H
ATOM   4448  C   LEU   179      94.280  88.300  21.320  1.00  0.00           C
ATOM   4449  O   LEU   179      93.510  87.380  21.000  1.00  0.00           O
ATOM   4450  N   GLU   180      95.590  88.020  21.580  1.00  0.00           N
ATOM   4451  HN  GLU   180      96.110  88.760  22.000  1.00  0.00           H
ATOM   4452  CA  GLU   180      96.290  86.780  21.210  1.00  0.00           C
ATOM   4453  HA  GLU   180      95.810  86.210  20.430  1.00  0.00           H
ATOM   4454  CB  GLU   180      97.760  87.010  20.890  1.00  0.00           C
ATOM   4455  HB1 GLU   180      98.220  87.440  21.810  1.00  0.00           H
ATOM   4456  HB2 GLU   180      98.200  86.000  20.720  1.00  0.00           H
ATOM   4457  CG  GLU   180      97.940  87.790  19.590  1.00  0.00           C
ATOM   4458  HG1 GLU   180      97.530  88.810  19.690  1.00  0.00           H
ATOM   4459  HG2 GLU   180      97.450  87.360  18.690  1.00  0.00           H
ATOM   4460  CD  GLU   180      99.330  88.050  19.140  1.00  0.00           C
ATOM   4461  OE1 GLU   180      99.980  89.100  19.420  1.00  0.00           O
ATOM   4462  OE2 GLU   180      99.830  87.180  18.330  1.00  0.00           O
ATOM   4463  C   GLU   180      96.140  85.940  22.490  1.00  0.00           C
ATOM   4464  O   GLU   180      97.040  85.350  23.040  1.00  0.00           O
ATOM   4465  N   ARG   181      94.950  85.800  23.070  1.00  0.00           N
ATOM   4466  HN  ARG   181      94.280  86.270  22.500  1.00  0.00           H
ATOM   4467  CA  ARG   181      94.710  85.070  24.300  1.00  0.00           C
ATOM   4468  HA  ARG   181      95.440  85.430  25.010  1.00  0.00           H
ATOM   4469  CB  ARG   181      93.320  85.670  24.900  1.00  0.00           C
ATOM   4470  HB1 ARG   181      93.200  86.730  24.570  1.00  0.00           H
ATOM   4471  HB2 ARG   181      92.550  84.990  24.480  1.00  0.00           H
ATOM   4472  CG  ARG   181      93.210  85.730  26.460  1.00  0.00           C
ATOM   4473  HG1 ARG   181      92.370  86.380  26.800  1.00  0.00           H
ATOM   4474  HG2 ARG   181      94.130  86.150  26.920  1.00  0.00           H
ATOM   4475  CD  ARG   181      93.000  84.440  27.300  1.00  0.00           C
ATOM   4476  HD1 ARG   181      93.940  83.850  27.250  1.00  0.00           H
ATOM   4477  HD2 ARG   181      92.210  83.860  26.770  1.00  0.00           H
ATOM   4478  NE  ARG   181      92.500  84.710  28.750  1.00  0.00           N
ATOM   4479  HE  ARG   181      91.890  85.480  28.970  1.00  0.00           H
ATOM   4480  CZ  ARG   181      92.660  83.820  29.770  1.00  0.00           C
ATOM   4481  NH1 ARG   181      93.160  82.640  29.630  1.00  0.00           N
ATOM   4482 1HH1 ARG   181      93.020  81.900  30.290  1.00  0.00           H
ATOM   4483 2HH1 ARG   181      93.390  82.340  28.700  1.00  0.00           H
ATOM   4484  NH2 ARG   181      92.080  84.050  30.950  1.00  0.00           N
ATOM   4485 1HH2 ARG   181      92.200  83.390  31.700  1.00  0.00           H
ATOM   4486 2HH2 ARG   181      91.600  84.920  31.100  1.00  0.00           H
ATOM   4487  C   ARG   181      94.700  83.530  24.250  1.00  0.00           C
ATOM   4488  O   ARG   181      94.860  82.810  25.240  1.00  0.00           O
ATOM   4489  N   ALA   182      94.460  82.940  23.030  1.00  0.00           N
ATOM   4490  HN  ALA   182      94.190  83.440  22.210  1.00  0.00           H
ATOM   4491  CA  ALA   182      94.530  81.520  22.860  1.00  0.00           C
ATOM   4492  HA  ALA   182      94.480  80.930  23.770  1.00  0.00           H
ATOM   4493  CB  ALA   182      93.180  81.050  22.230  1.00  0.00           C
ATOM   4494  HB1 ALA   182      92.990  81.540  21.260  1.00  0.00           H
ATOM   4495  HB2 ALA   182      93.210  79.960  22.030  1.00  0.00           H
ATOM   4496  HB3 ALA   182      92.340  81.200  22.940  1.00  0.00           H
ATOM   4497  C   ALA   182      95.650  80.960  21.990  1.00  0.00           C
ATOM   4498  O   ALA   182      95.570  79.810  21.390  1.00  0.00           O
ATOM   4499  N   ASP   183      96.700  81.750  21.930  1.00  0.00           N
ATOM   4500  HN  ASP   183      96.800  82.580  22.470  1.00  0.00           H
ATOM   4501  CA  ASP   183      97.710  81.600  20.870  1.00  0.00           C
ATOM   4502  HA  ASP   183      97.450  80.930  20.060  1.00  0.00           H
ATOM   4503  CB  ASP   183      97.860  83.000  20.180  1.00  0.00           C
ATOM   4504  HB1 ASP   183      98.080  83.850  20.860  1.00  0.00           H
ATOM   4505  HB2 ASP   183      98.750  82.930  19.520  1.00  0.00           H
ATOM   4506  CG  ASP   183      96.680  83.330  19.220  1.00  0.00           C
ATOM   4507  OD1 ASP   183      95.560  82.830  19.210  1.00  0.00           O
ATOM   4508  OD2 ASP   183      97.010  84.010  18.170  1.00  0.00           O
ATOM   4509  C   ASP   183      99.090  81.270  21.470  1.00  0.00           C
ATOM   4510  O   ASP   183      99.430  81.880  22.490  1.00  0.00           O
ATOM   4511  N   PRO   184      99.900  80.430  20.860  1.00  0.00           N
ATOM   4512  CD  PRO   184      99.600  79.660  19.670  1.00  0.00           C
ATOM   4513  HD1 PRO   184      99.770  80.300  18.780  1.00  0.00           H
ATOM   4514  HD2 PRO   184      98.530  79.380  19.680  1.00  0.00           H
ATOM   4515  CA  PRO   184     101.210  80.160  21.380  1.00  0.00           C
ATOM   4516  HA  PRO   184     100.990  79.760  22.360  1.00  0.00           H
ATOM   4517  CB  PRO   184     101.790  79.180  20.430  1.00  0.00           C
ATOM   4518  HB1 PRO   184     102.330  79.680  19.600  1.00  0.00           H
ATOM   4519  HB2 PRO   184     102.470  78.450  20.930  1.00  0.00           H
ATOM   4520  CG  PRO   184     100.510  78.440  19.790  1.00  0.00           C
ATOM   4521  HG1 PRO   184     100.030  77.660  20.420  1.00  0.00           H
ATOM   4522  HG2 PRO   184     100.780  77.980  18.810  1.00  0.00           H
ATOM   4523  C   PRO   184     102.080  81.340  21.550  1.00  0.00           C
ATOM   4524  O   PRO   184     101.920  82.250  20.750  1.00  0.00           O
ATOM   4525  N   PRO   185     103.020  81.410  22.500  1.00  0.00           N
ATOM   4526  CD  PRO   185     102.840  80.540  23.640  1.00  0.00           C
ATOM   4527  HD1 PRO   185     103.230  79.520  23.460  1.00  0.00           H
ATOM   4528  HD2 PRO   185     101.790  80.560  24.000  1.00  0.00           H
ATOM   4529  CA  PRO   185     104.110  82.290  22.660  1.00  0.00           C
ATOM   4530  HA  PRO   185     103.710  83.290  22.690  1.00  0.00           H
ATOM   4531  CB  PRO   185     104.770  81.840  23.910  1.00  0.00           C
ATOM   4532  HB1 PRO   185     105.520  81.020  23.830  1.00  0.00           H
ATOM   4533  HB2 PRO   185     105.200  82.760  24.360  1.00  0.00           H
ATOM   4534  CG  PRO   185     103.670  81.170  24.810  1.00  0.00           C
ATOM   4535  HG1 PRO   185     102.930  81.800  25.350  1.00  0.00           H
ATOM   4536  HG2 PRO   185     104.040  80.380  25.500  1.00  0.00           H
ATOM   4537  C   PRO   185     105.080  82.290  21.550  1.00  0.00           C
ATOM   4538  O   PRO   185     105.230  81.310  20.820  1.00  0.00           O
ATOM   4539  N   LYS   186     105.850  83.380  21.370  1.00  0.00           N
ATOM   4540  HN  LYS   186     105.660  84.230  21.840  1.00  0.00           H
ATOM   4541  CA  LYS   186     106.890  83.460  20.340  1.00  0.00           C
ATOM   4542  HA  LYS   186     106.890  82.570  19.730  1.00  0.00           H
ATOM   4543  CB  LYS   186     106.810  84.720  19.480  1.00  0.00           C
ATOM   4544  HB1 LYS   186     107.100  85.660  20.000  1.00  0.00           H
ATOM   4545  HB2 LYS   186     107.520  84.760  18.620  1.00  0.00           H
ATOM   4546  CG  LYS   186     105.550  84.990  18.680  1.00  0.00           C
ATOM   4547  HG1 LYS   186     105.110  84.060  18.260  1.00  0.00           H
ATOM   4548  HG2 LYS   186     105.730  85.640  17.800  1.00  0.00           H
ATOM   4549  CD  LYS   186     104.470  85.790  19.540  1.00  0.00           C
ATOM   4550  HD1 LYS   186     104.980  86.730  19.870  1.00  0.00           H
ATOM   4551  HD2 LYS   186     104.130  85.200  20.410  1.00  0.00           H
ATOM   4552  CE  LYS   186     103.170  86.100  18.750  1.00  0.00           C
ATOM   4553  HE1 LYS   186     102.720  85.120  18.470  1.00  0.00           H
ATOM   4554  HE2 LYS   186     103.470  86.670  17.850  1.00  0.00           H
ATOM   4555  NZ  LYS   186     102.180  86.850  19.510  1.00  0.00           N
ATOM   4556  HZ1 LYS   186     102.020  86.340  20.400  1.00  0.00           H
ATOM   4557  HZ2 LYS   186     102.610  87.740  19.840  1.00  0.00           H
ATOM   4558  HZ3 LYS   186     101.260  86.960  19.050  1.00  0.00           H
ATOM   4559  C   LYS   186     108.190  83.520  21.170  1.00  0.00           C
ATOM   4560  O   LYS   186     108.580  84.480  21.890  1.00  0.00           O
ATOM   4561  N   THR   187     108.880  82.390  21.210  1.00  0.00           N
ATOM   4562  HN  THR   187     108.650  81.610  20.630  1.00  0.00           H
ATOM   4563  CA  THR   187     109.980  82.230  22.140  1.00  0.00           C
ATOM   4564  HA  THR   187     110.040  82.940  22.950  1.00  0.00           H
ATOM   4565  CB  THR   187     109.970  80.910  22.920  1.00  0.00           C
ATOM   4566  HB  THR   187     110.080  80.150  22.110  1.00  0.00           H
ATOM   4567  OG1 THR   187     108.770  80.770  23.730  1.00  0.00           O
ATOM   4568  HG1 THR   187     108.290  80.160  23.170  1.00  0.00           H
ATOM   4569  CG2 THR   187     111.180  80.720  23.910  1.00  0.00           C
ATOM   4570 1HG2 THR   187     112.190  81.060  23.620  1.00  0.00           H
ATOM   4571 2HG2 THR   187     111.020  81.370  24.800  1.00  0.00           H
ATOM   4572 3HG2 THR   187     111.290  79.650  24.210  1.00  0.00           H
ATOM   4573  C   THR   187     111.220  82.360  21.300  1.00  0.00           C
ATOM   4574  O   THR   187     111.330  81.650  20.330  1.00  0.00           O
ATOM   4575  N   HIS   188     112.180  83.210  21.710  1.00  0.00           N
ATOM   4576  HN  HIS   188     111.980  83.740  22.520  1.00  0.00           H
ATOM   4577  CA  HIS   188     113.460  83.310  21.010  1.00  0.00           C
ATOM   4578  HA  HIS   188     113.410  82.720  20.110  1.00  0.00           H
ATOM   4579  CB  HIS   188     113.770  84.750  20.490  1.00  0.00           C
ATOM   4580  HB1 HIS   188     112.920  84.910  19.800  1.00  0.00           H
ATOM   4581  HB2 HIS   188     113.570  85.450  21.330  1.00  0.00           H
ATOM   4582  ND1 HIS   188     116.100  85.380  20.780  1.00  0.00           N
ATOM   4583  CG  HIS   188     115.090  85.090  19.890  1.00  0.00           C
ATOM   4584  CE1 HIS   188     117.120  85.760  20.010  1.00  0.00           C
ATOM   4585  HE1 HIS   188     118.140  85.910  20.360  1.00  0.00           H
ATOM   4586  NE2 HIS   188     116.810  85.600  18.700  1.00  0.00           N
ATOM   4587  HE2 HIS   188     117.540  85.550  18.010  1.00  0.00           H
ATOM   4588  CD2 HIS   188     115.550  85.140  18.640  1.00  0.00           C
ATOM   4589  HD2 HIS   188     115.030  84.990  17.700  1.00  0.00           H
ATOM   4590  C   HIS   188     114.570  82.740  21.920  1.00  0.00           C
ATOM   4591  O   HIS   188     114.630  83.060  23.080  1.00  0.00           O
ATOM   4592  N   VAL   189     115.460  81.890  21.410  1.00  0.00           N
ATOM   4593  HN  VAL   189     115.300  81.660  20.460  1.00  0.00           H
ATOM   4594  CA  VAL   189     116.540  81.330  22.130  1.00  0.00           C
ATOM   4595  HA  VAL   189     116.450  81.820  23.080  1.00  0.00           H
ATOM   4596  CB  VAL   189     116.630  79.770  22.230  1.00  0.00           C
ATOM   4597  HB  VAL   189     117.030  79.400  21.270  1.00  0.00           H
ATOM   4598  CG1 VAL   189     117.560  79.290  23.360  1.00  0.00           C
ATOM   4599 1HG1 VAL   189     118.600  79.630  23.200  1.00  0.00           H
ATOM   4600 2HG1 VAL   189     117.190  79.490  24.390  1.00  0.00           H
ATOM   4601 3HG1 VAL   189     117.620  78.190  23.220  1.00  0.00           H
ATOM   4602  CG2 VAL   189     115.200  79.090  22.370  1.00  0.00           C
ATOM   4603 1HG2 VAL   189     114.640  79.350  21.450  1.00  0.00           H
ATOM   4604 2HG2 VAL   189     115.300  77.990  22.490  1.00  0.00           H
ATOM   4605 3HG2 VAL   189     114.580  79.530  23.180  1.00  0.00           H
ATOM   4606  C   VAL   189     117.900  81.810  21.640  1.00  0.00           C
ATOM   4607  O   VAL   189     118.180  81.970  20.470  1.00  0.00           O
ATOM   4608  N   THR   190     118.740  82.280  22.520  1.00  0.00           N
ATOM   4609  HN  THR   190     118.510  82.270  23.490  1.00  0.00           H
ATOM   4610  CA  THR   190     120.050  82.900  22.110  1.00  0.00           C
ATOM   4611  HA  THR   190     120.280  82.540  21.120  1.00  0.00           H
ATOM   4612  CB  THR   190     120.060  84.440  22.010  1.00  0.00           C
ATOM   4613  HB  THR   190     119.050  84.840  21.780  1.00  0.00           H
ATOM   4614  OG1 THR   190     120.800  84.820  20.870  1.00  0.00           O
ATOM   4615  HG1 THR   190     121.200  85.670  21.080  1.00  0.00           H
ATOM   4616  CG2 THR   190     120.530  85.200  23.290  1.00  0.00           C
ATOM   4617 1HG2 THR   190     120.130  84.730  24.230  1.00  0.00           H
ATOM   4618 2HG2 THR   190     121.630  85.230  23.360  1.00  0.00           H
ATOM   4619 3HG2 THR   190     120.110  86.230  23.250  1.00  0.00           H
ATOM   4620  C   THR   190     121.200  82.420  23.070  1.00  0.00           C
ATOM   4621  O   THR   190     121.020  81.910  24.160  1.00  0.00           O
ATOM   4622  N   HIS   191     122.490  82.570  22.630  1.00  0.00           N
ATOM   4623  HN  HIS   191     122.730  83.040  21.780  1.00  0.00           H
ATOM   4624  CA  HIS   191     123.700  82.160  23.340  1.00  0.00           C
ATOM   4625  HA  HIS   191     123.510  81.710  24.300  1.00  0.00           H
ATOM   4626  CB  HIS   191     124.130  80.980  22.430  1.00  0.00           C
ATOM   4627  HB1 HIS   191     123.350  80.210  22.580  1.00  0.00           H
ATOM   4628  HB2 HIS   191     124.040  81.200  21.340  1.00  0.00           H
ATOM   4629  ND1 HIS   191     126.680  81.220  22.520  1.00  0.00           N
ATOM   4630  CG  HIS   191     125.490  80.540  22.870  1.00  0.00           C
ATOM   4631  CE1 HIS   191     127.650  80.340  22.680  1.00  0.00           C
ATOM   4632  HE1 HIS   191     128.720  80.540  22.620  1.00  0.00           H
ATOM   4633  NE2 HIS   191     127.230  79.090  23.000  1.00  0.00           N
ATOM   4634  HE2 HIS   191     127.860  78.400  23.360  1.00  0.00           H
ATOM   4635  CD2 HIS   191     125.910  79.210  23.130  1.00  0.00           C
ATOM   4636  HD2 HIS   191     125.310  78.310  23.260  1.00  0.00           H
ATOM   4637  C   HIS   191     124.640  83.290  23.340  1.00  0.00           C
ATOM   4638  O   HIS   191     124.730  84.080  22.370  1.00  0.00           O
ATOM   4639  N   HIS   192     125.350  83.400  24.450  1.00  0.00           N
ATOM   4640  HN  HIS   192     125.180  82.730  25.170  1.00  0.00           H
ATOM   4641  CA  HIS   192     126.390  84.360  24.480  1.00  0.00           C
ATOM   4642  HA  HIS   192     126.730  84.460  23.460  1.00  0.00           H
ATOM   4643  CB  HIS   192     125.970  85.790  24.920  1.00  0.00           C
ATOM   4644  HB1 HIS   192     125.230  86.310  24.270  1.00  0.00           H
ATOM   4645  HB2 HIS   192     125.490  85.680  25.910  1.00  0.00           H
ATOM   4646  ND1 HIS   192     127.180  87.840  24.210  1.00  0.00           N
ATOM   4647  CG  HIS   192     127.000  86.860  25.130  1.00  0.00           C
ATOM   4648  CE1 HIS   192     127.950  88.670  24.840  1.00  0.00           C
ATOM   4649  HE1 HIS   192     128.420  89.530  24.370  1.00  0.00           H
ATOM   4650  NE2 HIS   192     128.190  88.280  26.140  1.00  0.00           N
ATOM   4651  HE2 HIS   192     128.780  88.670  26.840  1.00  0.00           H
ATOM   4652  CD2 HIS   192     127.430  87.150  26.350  1.00  0.00           C
ATOM   4653  HD2 HIS   192     127.270  86.610  27.280  1.00  0.00           H
ATOM   4654  C   HIS   192     127.610  83.870  25.270  1.00  0.00           C
ATOM   4655  O   HIS   192     127.330  83.560  26.460  1.00  0.00           O
ATOM   4656  N   PRO   193     128.860  83.740  24.780  1.00  0.00           N
ATOM   4657  CD  PRO   193     129.200  83.800  23.380  1.00  0.00           C
ATOM   4658  HD1 PRO   193     129.300  84.880  23.120  1.00  0.00           H
ATOM   4659  HD2 PRO   193     128.360  83.370  22.800  1.00  0.00           H
ATOM   4660  CA  PRO   193     129.930  83.310  25.640  1.00  0.00           C
ATOM   4661  HA  PRO   193     129.740  82.280  25.900  1.00  0.00           H
ATOM   4662  CB  PRO   193     131.080  83.420  24.740  1.00  0.00           C
ATOM   4663  HB1 PRO   193     131.420  84.480  24.690  1.00  0.00           H
ATOM   4664  HB2 PRO   193     131.920  82.770  25.060  1.00  0.00           H
ATOM   4665  CG  PRO   193     130.530  83.100  23.320  1.00  0.00           C
ATOM   4666  HG1 PRO   193     130.320  82.020  23.240  1.00  0.00           H
ATOM   4667  HG2 PRO   193     131.190  83.530  22.540  1.00  0.00           H
ATOM   4668  C   PRO   193     130.120  84.150  26.910  1.00  0.00           C
ATOM   4669  O   PRO   193     130.140  85.410  26.850  1.00  0.00           O
ATOM   4670  N   ILE   194     130.370  83.640  28.140  1.00  0.00           N
ATOM   4671  HN  ILE   194     130.280  82.660  28.230  1.00  0.00           H
ATOM   4672  CA  ILE   194     130.770  84.520  29.290  1.00  0.00           C
ATOM   4673  HA  ILE   194     130.660  85.550  28.980  1.00  0.00           H
ATOM   4674  CB  ILE   194     129.740  84.500  30.450  1.00  0.00           C
ATOM   4675  HB  ILE   194     130.150  84.990  31.360  1.00  0.00           H
ATOM   4676  CG2 ILE   194     128.460  85.360  30.110  1.00  0.00           C
ATOM   4677 1HG2 ILE   194     127.830  84.880  29.340  1.00  0.00           H
ATOM   4678 2HG2 ILE   194     127.800  85.430  31.010  1.00  0.00           H
ATOM   4679 3HG2 ILE   194     128.870  86.340  29.790  1.00  0.00           H
ATOM   4680  CG1 ILE   194     129.350  83.050  30.750  1.00  0.00           C
ATOM   4681 1HG1 ILE   194     130.240  82.380  30.720  1.00  0.00           H
ATOM   4682 2HG1 ILE   194     128.600  82.630  30.050  1.00  0.00           H
ATOM   4683  CD  ILE   194     128.970  82.860  32.260  1.00  0.00           C
ATOM   4684  HD1 ILE   194     129.100  81.770  32.440  1.00  0.00           H
ATOM   4685  HD2 ILE   194     129.660  83.480  32.880  1.00  0.00           H
ATOM   4686  HD3 ILE   194     127.970  83.280  32.490  1.00  0.00           H
ATOM   4687  C   ILE   194     132.230  84.360  29.740  1.00  0.00           C
ATOM   4688  O   ILE   194     132.800  85.220  30.410  1.00  0.00           O
ATOM   4689  N   SER   195     132.910  83.320  29.290  1.00  0.00           N
ATOM   4690  HN  SER   195     132.390  82.710  28.700  1.00  0.00           H
ATOM   4691  CA  SER   195     134.330  82.930  29.460  1.00  0.00           C
ATOM   4692  HA  SER   195     135.010  83.760  29.350  1.00  0.00           H
ATOM   4693  CB  SER   195     134.580  82.260  30.840  1.00  0.00           C
ATOM   4694  HB1 SER   195     134.000  82.770  31.640  1.00  0.00           H
ATOM   4695  HB2 SER   195     135.650  82.240  31.150  1.00  0.00           H
ATOM   4696  OG  SER   195     134.180  80.930  30.900  1.00  0.00           O
ATOM   4697  HG1 SER   195     134.210  80.610  31.810  1.00  0.00           H
ATOM   4698  C   SER   195     134.550  82.010  28.340  1.00  0.00           C
ATOM   4699  O   SER   195     133.690  81.690  27.530  1.00  0.00           O
ATOM   4700  N   ASP   196     135.730  81.420  28.290  1.00  0.00           N
ATOM   4701  HN  ASP   196     136.520  81.600  28.870  1.00  0.00           H
ATOM   4702  CA  ASP   196     136.120  80.520  27.190  1.00  0.00           C
ATOM   4703  HA  ASP   196     135.740  80.910  26.260  1.00  0.00           H
ATOM   4704  CB  ASP   196     137.620  80.490  27.080  1.00  0.00           C
ATOM   4705  HB1 ASP   196     138.040  80.140  28.050  1.00  0.00           H
ATOM   4706  HB2 ASP   196     138.000  79.820  26.280  1.00  0.00           H
ATOM   4707  CG  ASP   196     138.260  81.880  26.760  1.00  0.00           C
ATOM   4708  OD1 ASP   196     139.380  82.170  27.280  1.00  0.00           O
ATOM   4709  OD2 ASP   196     137.730  82.690  25.900  1.00  0.00           O
ATOM   4710  C   ASP   196     135.670  79.110  27.510  1.00  0.00           C
ATOM   4711  O   ASP   196     135.680  78.220  26.640  1.00  0.00           O
ATOM   4712  N   HIS   197     135.120  78.850  28.720  1.00  0.00           N
ATOM   4713  HN  HIS   197     134.990  79.660  29.290  1.00  0.00           H
ATOM   4714  CA  HIS   197     134.690  77.580  29.270  1.00  0.00           C
ATOM   4715  HA  HIS   197     134.900  76.830  28.520  1.00  0.00           H
ATOM   4716  CB  HIS   197     135.580  77.330  30.490  1.00  0.00           C
ATOM   4717  HB1 HIS   197     135.300  77.970  31.350  1.00  0.00           H
ATOM   4718  HB2 HIS   197     135.520  76.300  30.890  1.00  0.00           H
ATOM   4719  ND1 HIS   197     137.870  76.620  29.850  1.00  0.00           N
ATOM   4720  CG  HIS   197     137.000  77.620  30.210  1.00  0.00           C
ATOM   4721  CE1 HIS   197     139.080  77.210  29.770  1.00  0.00           C
ATOM   4722  HE1 HIS   197     140.030  76.850  29.370  1.00  0.00           H
ATOM   4723  NE2 HIS   197     139.000  78.500  30.150  1.00  0.00           N
ATOM   4724  HE2 HIS   197     139.720  79.140  29.870  1.00  0.00           H
ATOM   4725  CD2 HIS   197     137.690  78.780  30.410  1.00  0.00           C
ATOM   4726  HD2 HIS   197     137.390  79.780  30.680  1.00  0.00           H
ATOM   4727  C   HIS   197     133.190  77.520  29.810  1.00  0.00           C
ATOM   4728  O   HIS   197     132.690  76.460  30.110  1.00  0.00           O
ATOM   4729  N   GLU   198     132.450  78.710  29.820  1.00  0.00           N
ATOM   4730  HN  GLU   198     133.070  79.480  29.930  1.00  0.00           H
ATOM   4731  CA  GLU   198     131.010  78.770  29.970  1.00  0.00           C
ATOM   4732  HA  GLU   198     130.650  77.790  29.700  1.00  0.00           H
ATOM   4733  CB  GLU   198     130.640  79.160  31.450  1.00  0.00           C
ATOM   4734  HB1 GLU   198     131.110  80.150  31.610  1.00  0.00           H
ATOM   4735  HB2 GLU   198     129.530  79.210  31.440  1.00  0.00           H
ATOM   4736  CG  GLU   198     130.960  78.120  32.540  1.00  0.00           C
ATOM   4737  HG1 GLU   198     132.040  77.860  32.540  1.00  0.00           H
ATOM   4738  HG2 GLU   198     130.500  77.160  32.210  1.00  0.00           H
ATOM   4739  CD  GLU   198     130.420  78.350  33.960  1.00  0.00           C
ATOM   4740  OE1 GLU   198     130.800  79.430  34.490  1.00  0.00           O
ATOM   4741  OE2 GLU   198     129.750  77.480  34.610  1.00  0.00           O
ATOM   4742  C   GLU   198     130.290  79.690  29.010  1.00  0.00           C
ATOM   4743  O   GLU   198     130.840  80.650  28.520  1.00  0.00           O
ATOM   4744  N   ALA   199     129.000  79.490  28.790  1.00  0.00           N
ATOM   4745  HN  ALA   199     128.660  78.740  29.350  1.00  0.00           H
ATOM   4746  CA  ALA   199     128.190  80.250  27.900  1.00  0.00           C
ATOM   4747  HA  ALA   199     128.560  81.230  27.650  1.00  0.00           H
ATOM   4748  CB  ALA   199     127.970  79.610  26.530  1.00  0.00           C
ATOM   4749  HB1 ALA   199     127.370  80.240  25.830  1.00  0.00           H
ATOM   4750  HB2 ALA   199     128.910  79.420  25.960  1.00  0.00           H
ATOM   4751  HB3 ALA   199     127.300  78.740  26.650  1.00  0.00           H
ATOM   4752  C   ALA   199     126.950  80.500  28.680  1.00  0.00           C
ATOM   4753  O   ALA   199     126.540  79.680  29.510  1.00  0.00           O
ATOM   4754  N   THR   200     126.220  81.580  28.400  1.00  0.00           N
ATOM   4755  HN  THR   200     126.510  82.220  27.690  1.00  0.00           H
ATOM   4756  CA  THR   200     124.880  81.760  28.940  1.00  0.00           C
ATOM   4757  HA  THR   200     124.800  81.120  29.800  1.00  0.00           H
ATOM   4758  CB  THR   200     124.620  83.160  29.660  1.00  0.00           C
ATOM   4759  HB  THR   200     124.470  83.890  28.830  1.00  0.00           H
ATOM   4760  OG1 THR   200     125.660  83.540  30.500  1.00  0.00           O
ATOM   4761  HG1 THR   200     126.440  83.460  29.950  1.00  0.00           H
ATOM   4762  CG2 THR   200     123.290  83.110  30.490  1.00  0.00           C
ATOM   4763 1HG2 THR   200     123.340  84.070  31.060  1.00  0.00           H
ATOM   4764 2HG2 THR   200     122.440  83.110  29.780  1.00  0.00           H
ATOM   4765 3HG2 THR   200     123.250  82.260  31.200  1.00  0.00           H
ATOM   4766  C   THR   200     123.890  81.450  27.870  1.00  0.00           C
ATOM   4767  O   THR   200     123.910  82.140  26.860  1.00  0.00           O
ATOM   4768  N   LEU   201     123.000  80.460  28.060  1.00  0.00           N
ATOM   4769  HN  LEU   201     123.080  79.920  28.890  1.00  0.00           H
ATOM   4770  CA  LEU   201     121.830  80.250  27.120  1.00  0.00           C
ATOM   4771  HA  LEU   201     122.060  80.740  26.180  1.00  0.00           H
ATOM   4772  CB  LEU   201     121.510  78.760  26.890  1.00  0.00           C
ATOM   4773  HB1 LEU   201     120.870  78.360  27.700  1.00  0.00           H
ATOM   4774  HB2 LEU   201     121.010  78.840  25.900  1.00  0.00           H
ATOM   4775  CG  LEU   201     122.740  77.950  26.530  1.00  0.00           C
ATOM   4776  HG  LEU   201     123.400  77.980  27.430  1.00  0.00           H
ATOM   4777  CD1 LEU   201     122.190  76.490  26.370  1.00  0.00           C
ATOM   4778 1HD1 LEU   201     122.050  75.930  27.320  1.00  0.00           H
ATOM   4779 2HD1 LEU   201     121.200  76.570  25.860  1.00  0.00           H
ATOM   4780 3HD1 LEU   201     122.840  75.930  25.660  1.00  0.00           H
ATOM   4781  CD2 LEU   201     123.510  78.410  25.280  1.00  0.00           C
ATOM   4782 1HD2 LEU   201     122.880  78.080  24.430  1.00  0.00           H
ATOM   4783 2HD2 LEU   201     123.630  79.510  25.270  1.00  0.00           H
ATOM   4784 3HD2 LEU   201     124.480  77.860  25.290  1.00  0.00           H
ATOM   4785  C   LEU   201     120.660  80.950  27.740  1.00  0.00           C
ATOM   4786  O   LEU   201     120.260  80.650  28.900  1.00  0.00           O
ATOM   4787  N   ARG   202     120.080  81.950  27.030  1.00  0.00           N
ATOM   4788  HN  ARG   202     120.360  82.080  26.080  1.00  0.00           H
ATOM   4789  CA  ARG   202     118.910  82.650  27.540  1.00  0.00           C
ATOM   4790  HA  ARG   202     118.630  82.410  28.550  1.00  0.00           H
ATOM   4791  CB  ARG   202     119.240  84.170  27.550  1.00  0.00           C
ATOM   4792  HB1 ARG   202     120.060  84.310  28.280  1.00  0.00           H
ATOM   4793  HB2 ARG   202     119.680  84.490  26.590  1.00  0.00           H
ATOM   4794  CG  ARG   202     118.080  85.180  27.910  1.00  0.00           C
ATOM   4795  HG1 ARG   202     117.620  84.850  28.870  1.00  0.00           H
ATOM   4796  HG2 ARG   202     117.250  85.030  27.180  1.00  0.00           H
ATOM   4797  CD  ARG   202     118.340  86.700  27.870  1.00  0.00           C
ATOM   4798  HD1 ARG   202     117.340  87.100  28.130  1.00  0.00           H
ATOM   4799  HD2 ARG   202     118.740  87.080  26.900  1.00  0.00           H
ATOM   4800  NE  ARG   202     119.270  87.110  28.940  1.00  0.00           N
ATOM   4801  HE  ARG   202     119.810  86.490  29.520  1.00  0.00           H
ATOM   4802  CZ  ARG   202     119.290  88.350  29.330  1.00  0.00           C
ATOM   4803  NH1 ARG   202     118.650  89.260  28.600  1.00  0.00           N
ATOM   4804 1HH1 ARG   202     118.830  90.240  28.690  1.00  0.00           H
ATOM   4805 2HH1 ARG   202     118.160  88.970  27.770  1.00  0.00           H
ATOM   4806  NH2 ARG   202     119.980  88.660  30.400  1.00  0.00           N
ATOM   4807 1HH2 ARG   202     119.880  89.530  30.890  1.00  0.00           H
ATOM   4808 2HH2 ARG   202     120.430  87.880  30.840  1.00  0.00           H
ATOM   4809  C   ARG   202     117.790  82.330  26.580  1.00  0.00           C
ATOM   4810  O   ARG   202     117.930  82.280  25.350  1.00  0.00           O
ATOM   4811  N   CYS   203     116.600  82.030  27.160  1.00  0.00           N
ATOM   4812  HN  CYS   203     116.550  81.910  28.150  1.00  0.00           H
ATOM   4813  CA  CYS   203     115.360  81.750  26.490  1.00  0.00           C
ATOM   4814  HA  CYS   203     115.430  81.540  25.430  1.00  0.00           H
ATOM   4815  CB  CYS   203     114.760  80.410  27.080  1.00  0.00           C
ATOM   4816  HB1 CYS   203     114.780  80.380  28.190  1.00  0.00           H
ATOM   4817  HB2 CYS   203     115.490  79.610  26.860  1.00  0.00           H
ATOM   4818  SG  CYS   203     113.350  79.740  26.430  1.00  0.00           S
ATOM   4819  C   CYS   203     114.380  82.900  26.850  1.00  0.00           C
ATOM   4820  O   CYS   203     114.010  83.170  27.990  1.00  0.00           O
ATOM   4821  N   TRP   204     113.940  83.610  25.780  1.00  0.00           N
ATOM   4822  HN  TRP   204     114.120  83.400  24.830  1.00  0.00           H
ATOM   4823  CA  TRP   204     113.150  84.810  25.840  1.00  0.00           C
ATOM   4824  HA  TRP   204     112.990  85.110  26.860  1.00  0.00           H
ATOM   4825  CB  TRP   204     114.070  85.960  25.220  1.00  0.00           C
ATOM   4826  HB1 TRP   204     115.090  85.670  25.570  1.00  0.00           H
ATOM   4827  HB2 TRP   204     114.200  85.800  24.130  1.00  0.00           H
ATOM   4828  CG  TRP   204     113.690  87.410  25.450  1.00  0.00           C
ATOM   4829  CD1 TRP   204     113.020  87.860  26.470  1.00  0.00           C
ATOM   4830  HD1 TRP   204     112.220  87.340  26.980  1.00  0.00           H
ATOM   4831  NE1 TRP   204     113.070  89.260  26.490  1.00  0.00           N
ATOM   4832  HE1 TRP   204     112.640  89.860  27.130  1.00  0.00           H
ATOM   4833  CE2 TRP   204     113.810  89.660  25.420  1.00  0.00           C
ATOM   4834  CD2 TRP   204     114.310  88.480  24.750  1.00  0.00           C
ATOM   4835  CE3 TRP   204     115.270  88.550  23.660  1.00  0.00           C
ATOM   4836  HE3 TRP   204     115.630  87.670  23.150  1.00  0.00           H
ATOM   4837  CZ3 TRP   204     115.790  89.810  23.370  1.00  0.00           C
ATOM   4838  HZ3 TRP   204     116.590  89.880  22.650  1.00  0.00           H
ATOM   4839  CZ2 TRP   204     114.340  90.840  25.080  1.00  0.00           C
ATOM   4840  HZ2 TRP   204     114.030  91.770  25.540  1.00  0.00           H
ATOM   4841  CH2 TRP   204     115.290  90.960  24.090  1.00  0.00           C
ATOM   4842  HH2 TRP   204     115.670  91.930  23.820  1.00  0.00           H
ATOM   4843  C   TRP   204     111.750  84.630  25.180  1.00  0.00           C
ATOM   4844  O   TRP   204     111.690  84.510  24.000  1.00  0.00           O
ATOM   4845  N   ALA   205     110.730  84.680  26.030  1.00  0.00           N
ATOM   4846  HN  ALA   205     110.850  84.860  27.010  1.00  0.00           H
ATOM   4847  CA  ALA   205     109.350  84.550  25.590  1.00  0.00           C
ATOM   4848  HA  ALA   205     109.350  84.130  24.600  1.00  0.00           H
ATOM   4849  CB  ALA   205     108.580  83.600  26.540  1.00  0.00           C
ATOM   4850  HB1 ALA   205     108.760  83.920  27.590  1.00  0.00           H
ATOM   4851  HB2 ALA   205     107.500  83.730  26.350  1.00  0.00           H
ATOM   4852  HB3 ALA   205     108.930  82.550  26.440  1.00  0.00           H
ATOM   4853  C   ALA   205     108.770  85.980  25.430  1.00  0.00           C
ATOM   4854  O   ALA   205     108.790  86.680  26.410  1.00  0.00           O
ATOM   4855  N   LEU   206     108.440  86.260  24.200  1.00  0.00           N
ATOM   4856  HN  LEU   206     108.260  85.490  23.600  1.00  0.00           H
ATOM   4857  CA  LEU   206     108.150  87.620  23.710  1.00  0.00           C
ATOM   4858  HA  LEU   206     108.030  88.330  24.520  1.00  0.00           H
ATOM   4859  CB  LEU   206     109.220  88.000  22.650  1.00  0.00           C
ATOM   4860  HB1 LEU   206     109.320  87.200  21.880  1.00  0.00           H
ATOM   4861  HB2 LEU   206     108.880  88.960  22.190  1.00  0.00           H
ATOM   4862  CG  LEU   206     110.640  88.110  23.230  1.00  0.00           C
ATOM   4863  HG  LEU   206     110.770  87.680  24.240  1.00  0.00           H
ATOM   4864  CD1 LEU   206     111.670  87.400  22.230  1.00  0.00           C
ATOM   4865 1HD1 LEU   206     112.620  87.240  22.770  1.00  0.00           H
ATOM   4866 2HD1 LEU   206     111.290  86.430  21.830  1.00  0.00           H
ATOM   4867 3HD1 LEU   206     111.790  88.190  21.460  1.00  0.00           H
ATOM   4868  CD2 LEU   206     110.970  89.600  23.360  1.00  0.00           C
ATOM   4869 1HD2 LEU   206     112.010  89.710  23.720  1.00  0.00           H
ATOM   4870 2HD2 LEU   206     110.920  89.970  22.320  1.00  0.00           H
ATOM   4871 3HD2 LEU   206     110.230  90.220  23.920  1.00  0.00           H
ATOM   4872  C   LEU   206     106.760  87.580  23.120  1.00  0.00           C
ATOM   4873  O   LEU   206     106.430  86.700  22.330  1.00  0.00           O
ATOM   4874  N   GLY   207     105.990  88.610  23.480  1.00  0.00           N
ATOM   4875  HN  GLY   207     106.510  89.230  24.080  1.00  0.00           H
ATOM   4876  CA  GLY   207     104.730  88.950  22.850  1.00  0.00           C
ATOM   4877  HA1 GLY   207     104.830  88.950  21.780  1.00  0.00           H
ATOM   4878  HA2 GLY   207     104.390  89.940  23.130  1.00  0.00           H
ATOM   4879  C   GLY   207     103.680  87.920  23.160  1.00  0.00           C
ATOM   4880  O   GLY   207     102.910  87.590  22.280  1.00  0.00           O
ATOM   4881  N   PHE   208     103.530  87.450  24.410  1.00  0.00           N
ATOM   4882  HN  PHE   208     104.210  87.740  25.070  1.00  0.00           H
ATOM   4883  CA  PHE   208     102.430  86.530  24.760  1.00  0.00           C
ATOM   4884  HA  PHE   208     101.870  86.090  23.960  1.00  0.00           H
ATOM   4885  CB  PHE   208     103.070  85.290  25.500  1.00  0.00           C
ATOM   4886  HB1 PHE   208     102.250  84.600  25.790  1.00  0.00           H
ATOM   4887  HB2 PHE   208     103.820  84.760  24.870  1.00  0.00           H
ATOM   4888  CG  PHE   208     103.700  85.610  26.790  1.00  0.00           C
ATOM   4889  CD1 PHE   208     105.140  85.740  26.850  1.00  0.00           C
ATOM   4890  HD1 PHE   208     105.760  85.680  25.970  1.00  0.00           H
ATOM   4891  CE1 PHE   208     105.730  86.070  28.080  1.00  0.00           C
ATOM   4892  HE1 PHE   208     106.810  86.150  28.050  1.00  0.00           H
ATOM   4893  CZ  PHE   208     104.980  86.080  29.230  1.00  0.00           C
ATOM   4894  HZ  PHE   208     105.390  86.230  30.220  1.00  0.00           H
ATOM   4895  CD2 PHE   208     102.980  85.560  27.930  1.00  0.00           C
ATOM   4896  HD2 PHE   208     101.910  85.470  27.820  1.00  0.00           H
ATOM   4897  CE2 PHE   208     103.590  85.780  29.170  1.00  0.00           C
ATOM   4898  HE2 PHE   208     103.070  85.790  30.120  1.00  0.00           H
ATOM   4899  C   PHE   208     101.400  87.270  25.660  1.00  0.00           C
ATOM   4900  O   PHE   208     101.590  88.320  26.270  1.00  0.00           O
ATOM   4901  N   TYR   209     100.220  86.670  25.830  1.00  0.00           N
ATOM   4902  HN  TYR   209      99.960  85.820  25.390  1.00  0.00           H
ATOM   4903  CA  TYR   209      99.220  87.160  26.770  1.00  0.00           C
ATOM   4904  HA  TYR   209      99.640  87.730  27.580  1.00  0.00           H
ATOM   4905  CB  TYR   209      98.280  88.110  25.890  1.00  0.00           C
ATOM   4906  HB1 TYR   209      98.870  88.950  25.460  1.00  0.00           H
ATOM   4907  HB2 TYR   209      97.780  87.570  25.060  1.00  0.00           H
ATOM   4908  CG  TYR   209      97.090  88.650  26.750  1.00  0.00           C
ATOM   4909  CD1 TYR   209      95.760  88.480  26.260  1.00  0.00           C
ATOM   4910  HD1 TYR   209      95.500  87.980  25.330  1.00  0.00           H
ATOM   4911  CE1 TYR   209      94.660  88.970  26.990  1.00  0.00           C
ATOM   4912  HE1 TYR   209      93.700  88.760  26.550  1.00  0.00           H
ATOM   4913  CZ  TYR   209      94.940  89.790  28.140  1.00  0.00           C
ATOM   4914  OH  TYR   209      93.840  90.310  28.890  1.00  0.00           O
ATOM   4915  HH  TYR   209      93.060  90.160  28.340  1.00  0.00           H
ATOM   4916  CD2 TYR   209      97.260  89.460  27.890  1.00  0.00           C
ATOM   4917  HD2 TYR   209      98.210  89.680  28.370  1.00  0.00           H
ATOM   4918  CE2 TYR   209      96.210  90.040  28.590  1.00  0.00           C
ATOM   4919  HE2 TYR   209      96.460  90.560  29.510  1.00  0.00           H
ATOM   4920  C   TYR   209      98.550  85.810  27.000  1.00  0.00           C
ATOM   4921  O   TYR   209      98.730  84.870  26.220  1.00  0.00           O
ATOM   4922  N   PRO   210      97.740  85.610  28.010  1.00  0.00           N
ATOM   4923  CD  PRO   210      96.790  84.560  27.960  1.00  0.00           C
ATOM   4924  HD1 PRO   210      97.080  83.650  27.380  1.00  0.00           H
ATOM   4925  HD2 PRO   210      95.870  85.060  27.590  1.00  0.00           H
ATOM   4926  CA  PRO   210      97.800  86.240  29.310  1.00  0.00           C
ATOM   4927  HA  PRO   210      97.720  87.310  29.130  1.00  0.00           H
ATOM   4928  CB  PRO   210      96.580  85.610  30.030  1.00  0.00           C
ATOM   4929  HB1 PRO   210      96.660  85.460  31.120  1.00  0.00           H
ATOM   4930  HB2 PRO   210      95.610  86.140  29.890  1.00  0.00           H
ATOM   4931  CG  PRO   210      96.420  84.220  29.410  1.00  0.00           C
ATOM   4932  HG1 PRO   210      95.450  83.680  29.430  1.00  0.00           H
ATOM   4933  HG2 PRO   210      97.240  83.580  29.780  1.00  0.00           H
ATOM   4934  C   PRO   210      99.070  86.150  30.010  1.00  0.00           C
ATOM   4935  O   PRO   210     100.090  85.690  29.490  1.00  0.00           O
ATOM   4936  N   ALA   211      99.130  86.660  31.220  1.00  0.00           N
ATOM   4937  HN  ALA   211      98.260  86.850  31.650  1.00  0.00           H
ATOM   4938  CA  ALA   211     100.380  86.840  31.970  1.00  0.00           C
ATOM   4939  HA  ALA   211     101.110  87.390  31.400  1.00  0.00           H
ATOM   4940  CB  ALA   211     100.100  87.580  33.290  1.00  0.00           C
ATOM   4941  HB1 ALA   211     100.910  87.430  34.040  1.00  0.00           H
ATOM   4942  HB2 ALA   211     100.200  88.660  33.070  1.00  0.00           H
ATOM   4943  HB3 ALA   211      99.130  87.420  33.790  1.00  0.00           H
ATOM   4944  C   ALA   211     101.200  85.640  32.410  1.00  0.00           C
ATOM   4945  O   ALA   211     102.450  85.750  32.400  1.00  0.00           O
ATOM   4946  N   GLU   212     100.590  84.540  32.850  1.00  0.00           N
ATOM   4947  HN  GLU   212      99.600  84.600  32.940  1.00  0.00           H
ATOM   4948  CA  GLU   212     101.120  83.340  33.520  1.00  0.00           C
ATOM   4949  HA  GLU   212     101.950  83.650  34.150  1.00  0.00           H
ATOM   4950  CB  GLU   212     100.030  82.670  34.360  1.00  0.00           C
ATOM   4951  HB1 GLU   212      99.150  82.660  33.680  1.00  0.00           H
ATOM   4952  HB2 GLU   212     100.240  81.690  34.850  1.00  0.00           H
ATOM   4953  CG  GLU   212      99.740  83.680  35.550  1.00  0.00           C
ATOM   4954  HG1 GLU   212      98.700  83.520  35.880  1.00  0.00           H
ATOM   4955  HG2 GLU   212      99.830  84.750  35.260  1.00  0.00           H
ATOM   4956  CD  GLU   212     100.530  83.420  36.820  1.00  0.00           C
ATOM   4957  OE1 GLU   212     101.140  84.360  37.360  1.00  0.00           O
ATOM   4958  OE2 GLU   212     100.450  82.240  37.290  1.00  0.00           O
ATOM   4959  C   GLU   212     101.730  82.400  32.520  1.00  0.00           C
ATOM   4960  O   GLU   212     101.000  81.920  31.680  1.00  0.00           O
ATOM   4961  N   ILE   213     103.010  82.190  32.600  1.00  0.00           N
ATOM   4962  HN  ILE   213     103.660  82.740  33.120  1.00  0.00           H
ATOM   4963  CA  ILE   213     103.690  81.340  31.700  1.00  0.00           C
ATOM   4964  HA  ILE   213     103.030  80.570  31.320  1.00  0.00           H
ATOM   4965  CB  ILE   213     104.390  82.090  30.530  1.00  0.00           C
ATOM   4966  HB  ILE   213     103.490  82.600  30.130  1.00  0.00           H
ATOM   4967  CG2 ILE   213     105.290  83.250  31.010  1.00  0.00           C
ATOM   4968 1HG2 ILE   213     105.860  83.850  30.250  1.00  0.00           H
ATOM   4969 2HG2 ILE   213     104.810  83.980  31.700  1.00  0.00           H
ATOM   4970 3HG2 ILE   213     106.130  82.740  31.530  1.00  0.00           H
ATOM   4971  CG1 ILE   213     105.000  81.320  29.420  1.00  0.00           C
ATOM   4972 1HG1 ILE   213     104.260  80.520  29.250  1.00  0.00           H
ATOM   4973 2HG1 ILE   213     106.000  80.910  29.670  1.00  0.00           H
ATOM   4974  CD  ILE   213     105.160  82.080  28.080  1.00  0.00           C
ATOM   4975  HD1 ILE   213     105.790  81.450  27.410  1.00  0.00           H
ATOM   4976  HD2 ILE   213     104.150  82.180  27.630  1.00  0.00           H
ATOM   4977  HD3 ILE   213     105.670  83.060  28.170  1.00  0.00           H
ATOM   4978  C   ILE   213     104.860  80.710  32.440  1.00  0.00           C
ATOM   4979  O   ILE   213     105.530  81.280  33.270  1.00  0.00           O
ATOM   4980  N   THR   214     105.200  79.400  32.200  1.00  0.00           N
ATOM   4981  HN  THR   214     104.770  78.830  31.510  1.00  0.00           H
ATOM   4982  CA  THR   214     106.250  78.710  33.010  1.00  0.00           C
ATOM   4983  HA  THR   214     106.600  79.330  33.830  1.00  0.00           H
ATOM   4984  CB  THR   214     105.740  77.470  33.740  1.00  0.00           C
ATOM   4985  HB  THR   214     105.330  76.760  33.000  1.00  0.00           H
ATOM   4986  OG1 THR   214     104.780  77.800  34.670  1.00  0.00           O
ATOM   4987  HG1 THR   214     104.120  78.250  34.130  1.00  0.00           H
ATOM   4988  CG2 THR   214     106.910  76.740  34.500  1.00  0.00           C
ATOM   4989 1HG2 THR   214     107.440  75.940  33.940  1.00  0.00           H
ATOM   4990 2HG2 THR   214     107.600  77.490  34.940  1.00  0.00           H
ATOM   4991 3HG2 THR   214     106.410  76.140  35.290  1.00  0.00           H
ATOM   4992  C   THR   214     107.460  78.380  32.110  1.00  0.00           C
ATOM   4993  O   THR   214     107.350  77.480  31.310  1.00  0.00           O
ATOM   4994  N   LEU   215     108.590  79.030  32.300  1.00  0.00           N
ATOM   4995  HN  LEU   215     108.520  79.820  32.900  1.00  0.00           H
ATOM   4996  CA  LEU   215     109.840  78.840  31.540  1.00  0.00           C
ATOM   4997  HA  LEU   215     109.640  78.210  30.690  1.00  0.00           H
ATOM   4998  CB  LEU   215     110.460  80.180  31.060  1.00  0.00           C
ATOM   4999  HB1 LEU   215     110.510  80.850  31.950  1.00  0.00           H
ATOM   5000  HB2 LEU   215     111.500  79.930  30.730  1.00  0.00           H
ATOM   5001  CG  LEU   215     109.630  80.820  29.950  1.00  0.00           C
ATOM   5002  HG  LEU   215     109.120  79.990  29.410  1.00  0.00           H
ATOM   5003  CD1 LEU   215     108.630  81.860  30.540  1.00  0.00           C
ATOM   5004 1HD1 LEU   215     109.110  82.740  31.020  1.00  0.00           H
ATOM   5005 2HD1 LEU   215     108.090  82.160  29.610  1.00  0.00           H
ATOM   5006 3HD1 LEU   215     107.890  81.330  31.180  1.00  0.00           H
ATOM   5007  CD2 LEU   215     110.640  81.510  29.040  1.00  0.00           C
ATOM   5008 1HD2 LEU   215     110.850  82.470  29.570  1.00  0.00           H
ATOM   5009 2HD2 LEU   215     111.540  80.940  28.730  1.00  0.00           H
ATOM   5010 3HD2 LEU   215     110.200  81.830  28.070  1.00  0.00           H
ATOM   5011  C   LEU   215     110.900  78.120  32.360  1.00  0.00           C
ATOM   5012  O   LEU   215     111.340  78.600  33.400  1.00  0.00           O
ATOM   5013  N   THR   216     111.290  76.910  31.900  1.00  0.00           N
ATOM   5014  HN  THR   216     110.870  76.410  31.150  1.00  0.00           H
ATOM   5015  CA  THR   216     112.380  76.100  32.540  1.00  0.00           C
ATOM   5016  HA  THR   216     112.980  76.750  33.160  1.00  0.00           H
ATOM   5017  CB  THR   216     111.970  75.030  33.470  1.00  0.00           C
ATOM   5018  HB  THR   216     112.870  74.430  33.740  1.00  0.00           H
ATOM   5019  OG1 THR   216     111.130  74.110  32.810  1.00  0.00           O
ATOM   5020  HG1 THR   216     110.580  74.640  32.230  1.00  0.00           H
ATOM   5021  CG2 THR   216     111.220  75.520  34.710  1.00  0.00           C
ATOM   5022 1HG2 THR   216     111.720  76.470  35.010  1.00  0.00           H
ATOM   5023 2HG2 THR   216     110.180  75.740  34.390  1.00  0.00           H
ATOM   5024 3HG2 THR   216     111.220  74.770  35.530  1.00  0.00           H
ATOM   5025  C   THR   216     113.450  75.620  31.500  1.00  0.00           C
ATOM   5026  O   THR   216     113.250  75.560  30.300  1.00  0.00           O
ATOM   5027  N   TRP   217     114.660  75.230  32.030  1.00  0.00           N
ATOM   5028  HN  TRP   217     114.820  75.400  33.000  1.00  0.00           H
ATOM   5029  CA  TRP   217     115.740  74.630  31.340  1.00  0.00           C
ATOM   5030  HA  TRP   217     115.550  74.490  30.280  1.00  0.00           H
ATOM   5031  CB  TRP   217     117.080  75.440  31.470  1.00  0.00           C
ATOM   5032  HB1 TRP   217     117.210  75.730  32.540  1.00  0.00           H
ATOM   5033  HB2 TRP   217     117.940  74.820  31.150  1.00  0.00           H
ATOM   5034  CG  TRP   217     117.150  76.650  30.620  1.00  0.00           C
ATOM   5035  CD1 TRP   217     116.970  77.900  31.180  1.00  0.00           C
ATOM   5036  HD1 TRP   217     116.720  78.060  32.220  1.00  0.00           H
ATOM   5037  NE1 TRP   217     117.340  78.820  30.220  1.00  0.00           N
ATOM   5038  HE1 TRP   217     117.140  79.770  30.330  1.00  0.00           H
ATOM   5039  CE2 TRP   217     117.650  78.260  29.060  1.00  0.00           C
ATOM   5040  CD2 TRP   217     117.580  76.870  29.240  1.00  0.00           C
ATOM   5041  CE3 TRP   217     118.080  76.010  28.180  1.00  0.00           C
ATOM   5042  HE3 TRP   217     117.980  74.930  28.210  1.00  0.00           H
ATOM   5043  CZ3 TRP   217     118.310  76.580  26.910  1.00  0.00           C
ATOM   5044  HZ3 TRP   217     118.610  75.860  26.160  1.00  0.00           H
ATOM   5045  CZ2 TRP   217     117.900  78.790  27.840  1.00  0.00           C
ATOM   5046  HZ2 TRP   217     117.910  79.840  27.630  1.00  0.00           H
ATOM   5047  CH2 TRP   217     118.280  77.950  26.740  1.00  0.00           C
ATOM   5048  HH2 TRP   217     118.490  78.530  25.850  1.00  0.00           H
ATOM   5049  C   TRP   217     115.850  73.280  31.860  1.00  0.00           C
ATOM   5050  O   TRP   217     115.710  72.940  33.020  1.00  0.00           O
ATOM   5051  N   GLN   218     116.120  72.350  30.890  1.00  0.00           N
ATOM   5052  HN  GLN   218     116.130  72.700  29.950  1.00  0.00           H
ATOM   5053  CA  GLN   218     116.510  71.000  31.110  1.00  0.00           C
ATOM   5054  HA  GLN   218     116.940  70.950  32.100  1.00  0.00           H
ATOM   5055  CB  GLN   218     115.290  70.000  31.070  1.00  0.00           C
ATOM   5056  HB1 GLN   218     115.620  68.950  30.890  1.00  0.00           H
ATOM   5057  HB2 GLN   218     114.920  70.110  32.110  1.00  0.00           H
ATOM   5058  CG  GLN   218     114.130  70.520  30.160  1.00  0.00           C
ATOM   5059  HG1 GLN   218     114.470  70.820  29.150  1.00  0.00           H
ATOM   5060  HG2 GLN   218     113.710  71.520  30.380  1.00  0.00           H
[truncated: 84,700 more chars]
