# Supplementary material for: Crystal structures of MHC class I complexes reveal the elusive intermediate conformations explored during peptide editing
Source: Nat Commun. 2023 Aug 18;14:5020. doi: 10.1038/s41467-023-40736-6 (PMC10439229; doi:10.1038/s41467-023-40736-6)
Supplement: Supplementary file 4 — Supplementary Data 1 [file 41467_2023_40736_MOESM4_ESM.zip › MD_input_outpfut_coordinate_files_FigS9_FigS10/FigS9c_output_replica1.pdb]

REMARK    GENERATED BY TRJCONV
TITLE     Protein in water t= 1000000.00000 step= 350000000
REMARK    THIS IS A SIMULATION BOX
CRYST1  100.204  100.204  100.204  70.53 109.47  70.53 P 1           1
MODEL 350000000
ATOM      1  N   ILE     1      97.640  38.180  18.230  1.00  0.00           N
ATOM      2  H1  ILE     1      97.960  37.470  18.920  1.00  0.00           H
ATOM      3  H2  ILE     1      96.690  37.850  17.950  1.00  0.00           H
ATOM      4  H3  ILE     1      98.340  38.100  17.470  1.00  0.00           H
ATOM      5  CA  ILE     1      97.650  39.610  18.630  1.00  0.00           C
ATOM      6  HA  ILE     1      96.610  39.670  18.900  1.00  0.00           H
ATOM      7  CB  ILE     1      98.490  39.800  19.860  1.00  0.00           C
ATOM      8  HB  ILE     1      98.230  39.090  20.670  1.00  0.00           H
ATOM      9  CG2 ILE     1     100.030  39.650  19.490  1.00  0.00           C
ATOM     10 1HG2 ILE     1     100.630  39.410  20.390  1.00  0.00           H
ATOM     11 2HG2 ILE     1     100.260  38.750  18.880  1.00  0.00           H
ATOM     12 3HG2 ILE     1     100.430  40.590  19.060  1.00  0.00           H
ATOM     13  CG1 ILE     1      98.290  41.220  20.500  1.00  0.00           C
ATOM     14 1HG1 ILE     1      97.190  41.370  20.420  1.00  0.00           H
ATOM     15 2HG1 ILE     1      98.800  42.030  19.930  1.00  0.00           H
ATOM     16  CD  ILE     1      98.590  41.260  21.990  1.00  0.00           C
ATOM     17  HD1 ILE     1      98.580  42.300  22.370  1.00  0.00           H
ATOM     18  HD2 ILE     1      97.740  40.800  22.540  1.00  0.00           H
ATOM     19  HD3 ILE     1      99.550  40.790  22.290  1.00  0.00           H
ATOM     20  C   ILE     1      97.870  40.600  17.540  1.00  0.00           C
ATOM     21  O   ILE     1      98.870  40.540  16.810  1.00  0.00           O
ATOM     22  N   GLN     2      97.020  41.570  17.300  1.00  0.00           N
ATOM     23  HN  GLN     2      96.250  41.660  17.920  1.00  0.00           H
ATOM     24  CA  GLN     2      97.210  42.600  16.320  1.00  0.00           C
ATOM     25  HA  GLN     2      97.720  42.150  15.480  1.00  0.00           H
ATOM     26  CB  GLN     2      95.880  43.120  15.860  1.00  0.00           C
ATOM     27  HB1 GLN     2      95.330  43.670  16.660  1.00  0.00           H
ATOM     28  HB2 GLN     2      96.170  43.880  15.100  1.00  0.00           H
ATOM     29  CG  GLN     2      94.980  42.010  15.330  1.00  0.00           C
ATOM     30  HG1 GLN     2      94.000  42.430  15.020  1.00  0.00           H
ATOM     31  HG2 GLN     2      94.740  41.300  16.150  1.00  0.00           H
ATOM     32  CD  GLN     2      95.650  41.260  14.140  1.00  0.00           C
ATOM     33  OE1 GLN     2      96.120  40.150  14.410  1.00  0.00           O
ATOM     34  NE2 GLN     2      95.520  41.770  12.900  1.00  0.00           N
ATOM     35 1HE2 GLN     2      94.860  42.520  12.860  1.00  0.00           H
ATOM     36 2HE2 GLN     2      96.000  41.430  12.090  1.00  0.00           H
ATOM     37  C   GLN     2      98.080  43.760  16.780  1.00  0.00           C
ATOM     38  O   GLN     2      97.850  44.340  17.850  1.00  0.00           O
ATOM     39  N   ARG     3      99.140  44.060  16.060  1.00  0.00           N
ATOM     40  HN  ARG     3      99.430  43.500  15.280  1.00  0.00           H
ATOM     41  CA  ARG     3     100.230  45.010  16.460  1.00  0.00           C
ATOM     42  HA  ARG     3      99.790  45.580  17.260  1.00  0.00           H
ATOM     43  CB  ARG     3     101.580  44.270  16.740  1.00  0.00           C
ATOM     44  HB1 ARG     3     101.760  43.520  15.950  1.00  0.00           H
ATOM     45  HB2 ARG     3     102.370  45.050  16.760  1.00  0.00           H
ATOM     46  CG  ARG     3     101.620  43.510  18.070  1.00  0.00           C
ATOM     47  HG1 ARG     3     102.560  42.950  18.260  1.00  0.00           H
ATOM     48  HG2 ARG     3     100.900  42.670  18.040  1.00  0.00           H
ATOM     49  CD  ARG     3     101.250  44.360  19.220  1.00  0.00           C
ATOM     50  HD1 ARG     3     100.160  44.490  19.190  1.00  0.00           H
ATOM     51  HD2 ARG     3     101.900  45.260  19.360  1.00  0.00           H
ATOM     52  NE  ARG     3     101.480  43.530  20.450  1.00  0.00           N
ATOM     53  HE  ARG     3     101.590  42.540  20.380  1.00  0.00           H
ATOM     54  CZ  ARG     3     101.250  43.980  21.720  1.00  0.00           C
ATOM     55  NH1 ARG     3     100.710  45.130  22.110  1.00  0.00           N
ATOM     56 1HH1 ARG     3     100.460  45.150  23.080  1.00  0.00           H
ATOM     57 2HH1 ARG     3     100.430  45.810  21.430  1.00  0.00           H
ATOM     58  NH2 ARG     3     101.570  43.110  22.680  1.00  0.00           N
ATOM     59 1HH2 ARG     3     101.330  43.280  23.640  1.00  0.00           H
ATOM     60 2HH2 ARG     3     101.850  42.190  22.400  1.00  0.00           H
ATOM     61  C   ARG     3     100.380  45.920  15.290  1.00  0.00           C
ATOM     62  O   ARG     3     100.970  45.580  14.250  1.00  0.00           O
ATOM     63  N   THR     4      99.900  47.250  15.430  1.00  0.00           N
ATOM     64  HN  THR     4      99.380  47.490  16.240  1.00  0.00           H
ATOM     65  CA  THR     4     100.110  48.270  14.390  1.00  0.00           C
ATOM     66  HA  THR     4     100.270  47.680  13.510  1.00  0.00           H
ATOM     67  CB  THR     4      98.940  49.200  14.080  1.00  0.00           C
ATOM     68  HB  THR     4      98.060  48.530  14.160  1.00  0.00           H
ATOM     69  OG1 THR     4      98.960  49.700  12.730  1.00  0.00           O
ATOM     70  HG1 THR     4      98.770  48.950  12.160  1.00  0.00           H
ATOM     71  CG2 THR     4      98.750  50.410  15.100  1.00  0.00           C
ATOM     72 1HG2 THR     4      98.800  50.060  16.150  1.00  0.00           H
ATOM     73 2HG2 THR     4      99.420  51.210  14.750  1.00  0.00           H
ATOM     74 3HG2 THR     4      97.730  50.830  14.940  1.00  0.00           H
ATOM     75  C   THR     4     101.470  49.000  14.660  1.00  0.00           C
ATOM     76  O   THR     4     101.700  49.540  15.710  1.00  0.00           O
ATOM     77  N   PRO     5     102.450  49.110  13.740  1.00  0.00           N
ATOM     78  CD  PRO     5     102.440  48.450  12.380  1.00  0.00           C
ATOM     79  HD1 PRO     5     101.500  48.370  11.790  1.00  0.00           H
ATOM     80  HD2 PRO     5     102.730  47.390  12.570  1.00  0.00           H
ATOM     81  CA  PRO     5     103.760  49.690  14.030  1.00  0.00           C
ATOM     82  HA  PRO     5     104.220  49.210  14.890  1.00  0.00           H
ATOM     83  CB  PRO     5     104.520  49.510  12.670  1.00  0.00           C
ATOM     84  HB1 PRO     5     104.930  50.480  12.290  1.00  0.00           H
ATOM     85  HB2 PRO     5     105.350  48.790  12.800  1.00  0.00           H
ATOM     86  CG  PRO     5     103.520  49.110  11.620  1.00  0.00           C
ATOM     87  HG1 PRO     5     103.880  48.480  10.780  1.00  0.00           H
ATOM     88  HG2 PRO     5     103.010  49.960  11.130  1.00  0.00           H
ATOM     89  C   PRO     5     103.820  51.120  14.480  1.00  0.00           C
ATOM     90  O   PRO     5     103.130  51.920  13.870  1.00  0.00           O
ATOM     91  N   LYS     6     104.640  51.530  15.460  1.00  0.00           N
ATOM     92  HN  LYS     6     105.220  50.850  15.920  1.00  0.00           H
ATOM     93  CA  LYS     6     104.910  52.880  15.830  1.00  0.00           C
ATOM     94  HA  LYS     6     104.100  53.490  15.460  1.00  0.00           H
ATOM     95  CB  LYS     6     105.290  53.140  17.380  1.00  0.00           C
ATOM     96  HB1 LYS     6     106.310  52.780  17.640  1.00  0.00           H
ATOM     97  HB2 LYS     6     105.130  54.230  17.560  1.00  0.00           H
ATOM     98  CG  LYS     6     104.270  52.420  18.220  1.00  0.00           C
ATOM     99  HG1 LYS     6     104.380  51.330  18.080  1.00  0.00           H
ATOM    100  HG2 LYS     6     103.270  52.750  17.860  1.00  0.00           H
ATOM    101  CD  LYS     6     104.360  52.610  19.740  1.00  0.00           C
ATOM    102  HD1 LYS     6     103.550  52.040  20.220  1.00  0.00           H
ATOM    103  HD2 LYS     6     104.160  53.700  19.870  1.00  0.00           H
ATOM    104  CE  LYS     6     105.650  52.190  20.340  1.00  0.00           C
ATOM    105  HE1 LYS     6     106.440  52.850  19.910  1.00  0.00           H
ATOM    106  HE2 LYS     6     105.830  51.140  20.020  1.00  0.00           H
ATOM    107  NZ  LYS     6     105.600  52.290  21.800  1.00  0.00           N
ATOM    108  HZ1 LYS     6     106.580  52.310  22.140  1.00  0.00           H
ATOM    109  HZ2 LYS     6     105.180  53.200  22.070  1.00  0.00           H
ATOM    110  HZ3 LYS     6     105.050  51.570  22.310  1.00  0.00           H
ATOM    111  C   LYS     6     106.100  53.310  14.990  1.00  0.00           C
ATOM    112  O   LYS     6     107.010  52.540  14.780  1.00  0.00           O
ATOM    113  N   ILE     7     106.040  54.430  14.260  1.00  0.00           N
ATOM    114  HN  ILE     7     105.250  55.030  14.350  1.00  0.00           H
ATOM    115  CA  ILE     7     107.090  54.890  13.370  1.00  0.00           C
ATOM    116  HA  ILE     7     107.960  54.310  13.630  1.00  0.00           H
ATOM    117  CB  ILE     7     106.730  54.800  11.930  1.00  0.00           C
ATOM    118  HB  ILE     7     106.030  55.590  11.600  1.00  0.00           H
ATOM    119  CG2 ILE     7     108.040  55.010  11.110  1.00  0.00           C
ATOM    120 1HG2 ILE     7     108.600  55.920  11.400  1.00  0.00           H
ATOM    121 2HG2 ILE     7     108.740  54.150  11.160  1.00  0.00           H
ATOM    122 3HG2 ILE     7     107.880  55.290  10.050  1.00  0.00           H
ATOM    123  CG1 ILE     7     105.990  53.530  11.510  1.00  0.00           C
ATOM    124 1HG1 ILE     7     106.310  52.610  12.030  1.00  0.00           H
ATOM    125 2HG1 ILE     7     106.290  53.340  10.460  1.00  0.00           H
ATOM    126  CD  ILE     7     104.500  53.600  11.440  1.00  0.00           C
ATOM    127  HD1 ILE     7     104.140  54.460  10.840  1.00  0.00           H
ATOM    128  HD2 ILE     7     104.000  52.660  11.110  1.00  0.00           H
ATOM    129  HD3 ILE     7     104.080  53.810  12.450  1.00  0.00           H
ATOM    130  C   ILE     7     107.480  56.390  13.870  1.00  0.00           C
ATOM    131  O   ILE     7     106.630  57.280  14.050  1.00  0.00           O
ATOM    132  N   GLN     8     108.720  56.630  14.280  1.00  0.00           N
ATOM    133  HN  GLN     8     109.430  55.920  14.290  1.00  0.00           H
ATOM    134  CA  GLN     8     109.280  57.980  14.570  1.00  0.00           C
ATOM    135  HA  GLN     8     108.760  58.690  13.940  1.00  0.00           H
ATOM    136  CB  GLN     8     109.210  58.420  16.090  1.00  0.00           C
ATOM    137  HB1 GLN     8     109.700  59.420  16.150  1.00  0.00           H
ATOM    138  HB2 GLN     8     108.140  58.480  16.360  1.00  0.00           H
ATOM    139  CG  GLN     8     109.990  57.420  17.000  1.00  0.00           C
ATOM    140  HG1 GLN     8     111.030  57.220  16.690  1.00  0.00           H
ATOM    141  HG2 GLN     8     109.390  56.480  17.060  1.00  0.00           H
ATOM    142  CD  GLN     8     110.090  58.080  18.370  1.00  0.00           C
ATOM    143  OE1 GLN     8     110.370  59.290  18.460  1.00  0.00           O
ATOM    144  NE2 GLN     8     109.820  57.380  19.470  1.00  0.00           N
ATOM    145 1HE2 GLN     8     109.380  56.490  19.500  1.00  0.00           H
ATOM    146 2HE2 GLN     8     109.880  57.880  20.330  1.00  0.00           H
ATOM    147  C   GLN     8     110.740  58.060  14.050  1.00  0.00           C
ATOM    148  O   GLN     8     111.510  57.150  14.260  1.00  0.00           O
ATOM    149  N   VAL     9     111.030  59.150  13.370  1.00  0.00           N
ATOM    150  HN  VAL     9     110.370  59.880  13.210  1.00  0.00           H
ATOM    151  CA  VAL     9     112.250  59.420  12.610  1.00  0.00           C
ATOM    152  HA  VAL     9     113.000  58.670  12.820  1.00  0.00           H
ATOM    153  CB  VAL     9     112.130  59.580  11.140  1.00  0.00           C
ATOM    154  HB  VAL     9     111.670  58.640  10.750  1.00  0.00           H
ATOM    155  CG1 VAL     9     111.150  60.640  10.530  1.00  0.00           C
ATOM    156 1HG1 VAL     9     111.680  61.610  10.690  1.00  0.00           H
ATOM    157 2HG1 VAL     9     110.900  60.590   9.450  1.00  0.00           H
ATOM    158 3HG1 VAL     9     110.250  60.620  11.170  1.00  0.00           H
ATOM    159  CG2 VAL     9     113.580  59.670  10.480  1.00  0.00           C
ATOM    160 1HG2 VAL     9     114.210  60.520  10.820  1.00  0.00           H
ATOM    161 2HG2 VAL     9     114.140  58.720  10.610  1.00  0.00           H
ATOM    162 3HG2 VAL     9     113.530  59.810   9.380  1.00  0.00           H
ATOM    163  C   VAL     9     112.830  60.740  13.230  1.00  0.00           C
ATOM    164  O   VAL     9     112.060  61.530  13.650  1.00  0.00           O
ATOM    165  N   TYR    10     114.120  60.770  13.440  1.00  0.00           N
ATOM    166  HN  TYR    10     114.630  59.940  13.240  1.00  0.00           H
ATOM    167  CA  TYR    10     114.790  61.830  14.140  1.00  0.00           C
ATOM    168  HA  TYR    10     114.410  62.740  13.690  1.00  0.00           H
ATOM    169  CB  TYR    10     114.480  61.770  15.630  1.00  0.00           C
ATOM    170  HB1 TYR    10     114.820  62.710  16.110  1.00  0.00           H
ATOM    171  HB2 TYR    10     113.380  61.740  15.810  1.00  0.00           H
ATOM    172  CG  TYR    10     115.020  60.540  16.290  1.00  0.00           C
ATOM    173  CD1 TYR    10     114.480  59.230  16.220  1.00  0.00           C
ATOM    174  HD1 TYR    10     113.590  58.930  15.690  1.00  0.00           H
ATOM    175  CE1 TYR    10     115.180  58.130  16.740  1.00  0.00           C
ATOM    176  HE1 TYR    10     114.780  57.130  16.810  1.00  0.00           H
ATOM    177  CZ  TYR    10     116.440  58.360  17.320  1.00  0.00           C
ATOM    178  OH  TYR    10     117.050  57.300  17.930  1.00  0.00           O
ATOM    179  HH  TYR    10     117.690  57.670  18.550  1.00  0.00           H
ATOM    180  CD2 TYR    10     116.210  60.740  16.990  1.00  0.00           C
ATOM    181  HD2 TYR    10     116.760  61.660  17.090  1.00  0.00           H
ATOM    182  CE2 TYR    10     116.980  59.610  17.400  1.00  0.00           C
ATOM    183  HE2 TYR    10     117.940  59.760  17.860  1.00  0.00           H
ATOM    184  C   TYR    10     116.270  61.770  13.920  1.00  0.00           C
ATOM    185  O   TYR    10     116.780  60.820  13.250  1.00  0.00           O
ATOM    186  N   SER    11     117.080  62.800  14.350  1.00  0.00           N
ATOM    187  HN  SER    11     116.610  63.590  14.740  1.00  0.00           H
ATOM    188  CA  SER    11     118.510  62.680  14.310  1.00  0.00           C
ATOM    189  HA  SER    11     118.830  61.820  13.750  1.00  0.00           H
ATOM    190  CB  SER    11     119.130  63.860  13.580  1.00  0.00           C
ATOM    191  HB1 SER    11     118.680  64.040  12.570  1.00  0.00           H
ATOM    192  HB2 SER    11     120.220  63.720  13.430  1.00  0.00           H
ATOM    193  OG  SER    11     118.950  65.130  14.250  1.00  0.00           O
ATOM    194  HG1 SER    11     119.590  65.300  14.950  1.00  0.00           H
ATOM    195  C   SER    11     119.210  62.540  15.620  1.00  0.00           C
ATOM    196  O   SER    11     118.860  62.930  16.740  1.00  0.00           O
ATOM    197  N   ARG    12     120.400  61.950  15.530  1.00  0.00           N
ATOM    198  HN  ARG    12     120.680  61.580  14.650  1.00  0.00           H
ATOM    199  CA  ARG    12     121.190  61.640  16.670  1.00  0.00           C
ATOM    200  HA  ARG    12     120.600  61.020  17.340  1.00  0.00           H
ATOM    201  CB  ARG    12     122.430  60.820  16.110  1.00  0.00           C
ATOM    202  HB1 ARG    12     121.880  59.940  15.700  1.00  0.00           H
ATOM    203  HB2 ARG    12     122.840  61.430  15.270  1.00  0.00           H
ATOM    204  CG  ARG    12     123.460  60.360  17.170  1.00  0.00           C
ATOM    205  HG1 ARG    12     122.780  60.090  18.010  1.00  0.00           H
ATOM    206  HG2 ARG    12     124.120  61.150  17.600  1.00  0.00           H
ATOM    207  CD  ARG    12     124.460  59.230  16.680  1.00  0.00           C
ATOM    208  HD1 ARG    12     125.100  58.920  17.530  1.00  0.00           H
ATOM    209  HD2 ARG    12     125.060  59.650  15.840  1.00  0.00           H
ATOM    210  NE  ARG    12     123.610  58.070  16.220  1.00  0.00           N
ATOM    211  HE  ARG    12     122.660  58.100  16.520  1.00  0.00           H
ATOM    212  CZ  ARG    12     124.120  56.960  15.650  1.00  0.00           C
ATOM    213  NH1 ARG    12     125.420  56.900  15.420  1.00  0.00           N
ATOM    214 1HH1 ARG    12     125.590  56.360  14.590  1.00  0.00           H
ATOM    215 2HH1 ARG    12     126.050  57.640  15.650  1.00  0.00           H
ATOM    216  NH2 ARG    12     123.350  55.960  15.360  1.00  0.00           N
ATOM    217 1HH2 ARG    12     123.690  55.190  14.820  1.00  0.00           H
ATOM    218 2HH2 ARG    12     122.500  55.870  15.880  1.00  0.00           H
ATOM    219  C   ARG    12     121.790  62.830  17.410  1.00  0.00           C
ATOM    220  O   ARG    12     121.910  62.900  18.640  1.00  0.00           O
ATOM    221  N   HIS    13     122.200  63.820  16.640  1.00  0.00           N
ATOM    222  HN  HIS    13     122.070  63.850  15.650  1.00  0.00           H
ATOM    223  CA  HIS    13     122.750  65.030  17.170  1.00  0.00           C
ATOM    224  HA  HIS    13     122.890  64.880  18.230  1.00  0.00           H
ATOM    225  CB  HIS    13     124.120  65.420  16.510  1.00  0.00           C
ATOM    226  HB1 HIS    13     124.100  65.660  15.420  1.00  0.00           H
ATOM    227  HB2 HIS    13     124.470  66.380  16.940  1.00  0.00           H
ATOM    228  ND1 HIS    13     125.340  63.930  18.120  1.00  0.00           N
ATOM    229  CG  HIS    13     125.170  64.330  16.800  1.00  0.00           C
ATOM    230  CE1 HIS    13     126.250  62.920  18.020  1.00  0.00           C
ATOM    231  HE1 HIS    13     126.430  62.230  18.840  1.00  0.00           H
ATOM    232  NE2 HIS    13     126.710  62.660  16.780  1.00  0.00           N
ATOM    233  HE2 HIS    13     127.370  61.990  16.450  1.00  0.00           H
ATOM    234  CD2 HIS    13     126.000  63.570  16.010  1.00  0.00           C
ATOM    235  HD2 HIS    13     126.270  63.730  14.970  1.00  0.00           H
ATOM    236  C   HIS    13     121.750  66.130  16.990  1.00  0.00           C
ATOM    237  O   HIS    13     120.960  65.950  16.030  1.00  0.00           O
ATOM    238  N   PRO    14     121.720  67.250  17.750  1.00  0.00           N
ATOM    239  CD  PRO    14     122.580  67.500  18.950  1.00  0.00           C
ATOM    240  HD1 PRO    14     123.500  68.050  18.630  1.00  0.00           H
ATOM    241  HD2 PRO    14     122.850  66.540  19.440  1.00  0.00           H
ATOM    242  CA  PRO    14     120.820  68.400  17.570  1.00  0.00           C
ATOM    243  HA  PRO    14     119.820  68.050  17.740  1.00  0.00           H
ATOM    244  CB  PRO    14     121.190  69.390  18.630  1.00  0.00           C
ATOM    245  HB1 PRO    14     121.910  70.190  18.340  1.00  0.00           H
ATOM    246  HB2 PRO    14     120.340  69.960  19.060  1.00  0.00           H
ATOM    247  CG  PRO    14     121.730  68.510  19.750  1.00  0.00           C
ATOM    248  HG1 PRO    14     120.910  67.900  20.200  1.00  0.00           H
ATOM    249  HG2 PRO    14     122.370  69.070  20.460  1.00  0.00           H
ATOM    250  C   PRO    14     120.970  68.920  16.110  1.00  0.00           C
ATOM    251  O   PRO    14     122.100  69.150  15.630  1.00  0.00           O
ATOM    252  N   ALA    15     119.900  69.080  15.360  1.00  0.00           N
ATOM    253  HN  ALA    15     118.940  68.930  15.610  1.00  0.00           H
ATOM    254  CA  ALA    15     120.050  69.490  13.990  1.00  0.00           C
ATOM    255  HA  ALA    15     120.780  68.800  13.580  1.00  0.00           H
ATOM    256  CB  ALA    15     118.750  69.400  13.190  1.00  0.00           C
ATOM    257  HB1 ALA    15     118.870  69.720  12.140  1.00  0.00           H
ATOM    258  HB2 ALA    15     118.470  68.320  13.250  1.00  0.00           H
ATOM    259  HB3 ALA    15     118.110  70.110  13.760  1.00  0.00           H
ATOM    260  C   ALA    15     120.670  70.840  13.740  1.00  0.00           C
ATOM    261  O   ALA    15     120.440  71.820  14.480  1.00  0.00           O
ATOM    262  N   GLU    16     121.550  70.990  12.670  1.00  0.00           N
ATOM    263  HN  GLU    16     121.890  70.120  12.310  1.00  0.00           H
ATOM    264  CA  GLU    16     122.130  72.160  12.090  1.00  0.00           C
ATOM    265  HA  GLU    16     121.550  73.070  12.100  1.00  0.00           H
ATOM    266  CB  GLU    16     123.450  72.500  12.820  1.00  0.00           C
ATOM    267  HB1 GLU    16     123.080  72.430  13.860  1.00  0.00           H
ATOM    268  HB2 GLU    16     124.220  71.700  12.790  1.00  0.00           H
ATOM    269  CG  GLU    16     123.980  73.970  12.630  1.00  0.00           C
ATOM    270  HG1 GLU    16     123.160  74.710  12.560  1.00  0.00           H
ATOM    271  HG2 GLU    16     124.560  74.020  11.690  1.00  0.00           H
ATOM    272  CD  GLU    16     124.890  74.390  13.750  1.00  0.00           C
ATOM    273  OE1 GLU    16     124.610  75.250  14.610  1.00  0.00           O
ATOM    274  OE2 GLU    16     125.990  73.780  13.730  1.00  0.00           O
ATOM    275  C   GLU    16     122.480  71.810  10.670  1.00  0.00           C
ATOM    276  O   GLU    16     122.950  70.740  10.280  1.00  0.00           O
ATOM    277  N   ASN    17     122.180  72.840   9.830  1.00  0.00           N
ATOM    278  HN  ASN    17     121.860  73.700  10.220  1.00  0.00           H
ATOM    279  CA  ASN    17     122.490  72.810   8.410  1.00  0.00           C
ATOM    280  HA  ASN    17     122.180  71.860   8.000  1.00  0.00           H
ATOM    281  CB  ASN    17     121.940  73.940   7.620  1.00  0.00           C
ATOM    282  HB1 ASN    17     122.370  74.880   8.010  1.00  0.00           H
ATOM    283  HB2 ASN    17     122.210  73.840   6.550  1.00  0.00           H
ATOM    284  CG  ASN    17     120.470  73.820   7.780  1.00  0.00           C
ATOM    285  OD1 ASN    17     119.810  72.850   7.390  1.00  0.00           O
ATOM    286  ND2 ASN    17     119.780  74.970   8.060  1.00  0.00           N
ATOM    287 1HD2 ASN    17     120.200  75.880   8.000  1.00  0.00           H
ATOM    288 2HD2 ASN    17     118.790  74.860   8.090  1.00  0.00           H
ATOM    289  C   ASN    17     124.020  72.840   8.170  1.00  0.00           C
ATOM    290  O   ASN    17     124.840  73.400   8.880  1.00  0.00           O
ATOM    291  N   GLY    18     124.460  71.970   7.210  1.00  0.00           N
ATOM    292  HN  GLY    18     123.830  71.370   6.730  1.00  0.00           H
ATOM    293  CA  GLY    18     125.840  71.950   6.720  1.00  0.00           C
ATOM    294  HA1 GLY    18     126.060  72.990   6.530  1.00  0.00           H
ATOM    295  HA2 GLY    18     125.810  71.400   5.790  1.00  0.00           H
ATOM    296  C   GLY    18     126.820  71.290   7.690  1.00  0.00           C
ATOM    297  O   GLY    18     128.040  71.470   7.540  1.00  0.00           O
ATOM    298  N   LYS    19     126.250  70.500   8.610  1.00  0.00           N
ATOM    299  HN  LYS    19     125.270  70.350   8.490  1.00  0.00           H
ATOM    300  CA  LYS    19     126.940  69.770   9.650  1.00  0.00           C
ATOM    301  HA  LYS    19     128.020  69.850   9.560  1.00  0.00           H
ATOM    302  CB  LYS    19     126.720  70.110  11.090  1.00  0.00           C
ATOM    303  HB1 LYS    19     125.650  69.990  11.350  1.00  0.00           H
ATOM    304  HB2 LYS    19     127.330  69.440  11.740  1.00  0.00           H
ATOM    305  CG  LYS    19     127.060  71.650  11.340  1.00  0.00           C
ATOM    306  HG1 LYS    19     126.790  71.710  12.420  1.00  0.00           H
ATOM    307  HG2 LYS    19     126.300  72.150  10.710  1.00  0.00           H
ATOM    308  CD  LYS    19     128.460  72.240  11.050  1.00  0.00           C
ATOM    309  HD1 LYS    19     128.470  72.060   9.950  1.00  0.00           H
ATOM    310  HD2 LYS    19     129.280  71.580  11.410  1.00  0.00           H
ATOM    311  CE  LYS    19     128.590  73.720  11.360  1.00  0.00           C
ATOM    312  HE1 LYS    19     127.910  74.440  10.850  1.00  0.00           H
ATOM    313  HE2 LYS    19     129.600  74.100  11.110  1.00  0.00           H
ATOM    314  NZ  LYS    19     128.430  73.890  12.860  1.00  0.00           N
ATOM    315  HZ1 LYS    19     127.430  73.750  13.110  1.00  0.00           H
ATOM    316  HZ2 LYS    19     129.070  73.370  13.490  1.00  0.00           H
ATOM    317  HZ3 LYS    19     128.650  74.880  13.050  1.00  0.00           H
ATOM    318  C   LYS    19     126.730  68.280   9.460  1.00  0.00           C
ATOM    319  O   LYS    19     125.930  67.840   8.620  1.00  0.00           O
ATOM    320  N   SER    20     127.390  67.390  10.210  1.00  0.00           N
ATOM    321  HN  SER    20     128.000  67.770  10.900  1.00  0.00           H
ATOM    322  CA  SER    20     127.510  65.930   9.960  1.00  0.00           C
ATOM    323  HA  SER    20     127.180  65.830   8.930  1.00  0.00           H
ATOM    324  CB  SER    20     128.870  65.240  10.100  1.00  0.00           C
ATOM    325  HB1 SER    20     129.430  65.560   9.190  1.00  0.00           H
ATOM    326  HB2 SER    20     128.720  64.150  10.160  1.00  0.00           H
ATOM    327  OG  SER    20     129.590  65.760  11.240  1.00  0.00           O
ATOM    328  HG1 SER    20     129.670  65.020  11.840  1.00  0.00           H
ATOM    329  C   SER    20     126.490  65.210  10.820  1.00  0.00           C
ATOM    330  O   SER    20     126.680  65.400  12.000  1.00  0.00           O
ATOM    331  N   ASN    21     125.450  64.540  10.320  1.00  0.00           N
ATOM    332  HN  ASN    21     125.160  64.510   9.370  1.00  0.00           H
ATOM    333  CA  ASN    21     124.550  63.980  11.310  1.00  0.00           C
ATOM    334  HA  ASN    21     125.050  63.800  12.250  1.00  0.00           H
ATOM    335  CB  ASN    21     123.500  65.060  11.570  1.00  0.00           C
ATOM    336  HB1 ASN    21     124.030  66.020  11.420  1.00  0.00           H
ATOM    337  HB2 ASN    21     122.640  65.080  10.870  1.00  0.00           H
ATOM    338  CG  ASN    21     122.860  65.030  12.960  1.00  0.00           C
ATOM    339  OD1 ASN    21     122.960  64.080  13.740  1.00  0.00           O
ATOM    340  ND2 ASN    21     122.210  66.200  13.260  1.00  0.00           N
ATOM    341 1HD2 ASN    21     122.380  66.980  12.650  1.00  0.00           H
ATOM    342 2HD2 ASN    21     121.670  66.430  14.070  1.00  0.00           H
ATOM    343  C   ASN    21     124.080  62.630  10.910  1.00  0.00           C
ATOM    344  O   ASN    21     124.340  62.150   9.840  1.00  0.00           O
ATOM    345  N   PHE    22     123.360  61.960  11.820  1.00  0.00           N
ATOM    346  HN  PHE    22     123.190  62.330  12.730  1.00  0.00           H
ATOM    347  CA  PHE    22     122.710  60.730  11.560  1.00  0.00           C
ATOM    348  HA  PHE    22     122.890  60.330  10.580  1.00  0.00           H
ATOM    349  CB  PHE    22     123.210  59.620  12.570  1.00  0.00           C
ATOM    350  HB1 PHE    22     123.020  59.860  13.630  1.00  0.00           H
ATOM    351  HB2 PHE    22     122.660  58.690  12.290  1.00  0.00           H
ATOM    352  CG  PHE    22     124.700  59.270  12.370  1.00  0.00           C
ATOM    353  CD1 PHE    22     125.690  59.910  13.210  1.00  0.00           C
ATOM    354  HD1 PHE    22     125.410  60.640  13.950  1.00  0.00           H
ATOM    355  CE1 PHE    22     127.030  59.580  13.170  1.00  0.00           C
ATOM    356  HE1 PHE    22     127.760  60.120  13.760  1.00  0.00           H
ATOM    357  CZ  PHE    22     127.470  58.690  12.170  1.00  0.00           C
ATOM    358  HZ  PHE    22     128.520  58.410  12.170  1.00  0.00           H
ATOM    359  CD2 PHE    22     125.200  58.330  11.450  1.00  0.00           C
ATOM    360  HD2 PHE    22     124.510  57.940  10.710  1.00  0.00           H
ATOM    361  CE2 PHE    22     126.620  58.130  11.270  1.00  0.00           C
ATOM    362  HE2 PHE    22     126.920  57.380  10.550  1.00  0.00           H
ATOM    363  C   PHE    22     121.250  60.790  11.610  1.00  0.00           C
ATOM    364  O   PHE    22     120.700  61.530  12.370  1.00  0.00           O
ATOM    365  N   LEU    23     120.680  60.040  10.600  1.00  0.00           N
ATOM    366  HN  LEU    23     121.210  59.630   9.860  1.00  0.00           H
ATOM    367  CA  LEU    23     119.250  59.990  10.340  1.00  0.00           C
ATOM    368  HA  LEU    23     118.720  60.870  10.670  1.00  0.00           H
ATOM    369  CB  LEU    23     119.020  59.840   8.820  1.00  0.00           C
ATOM    370  HB1 LEU    23     119.740  60.400   8.180  1.00  0.00           H
ATOM    371  HB2 LEU    23     119.220  58.790   8.490  1.00  0.00           H
ATOM    372  CG  LEU    23     117.590  60.040   8.270  1.00  0.00           C
ATOM    373  HG  LEU    23     116.870  59.340   8.760  1.00  0.00           H
ATOM    374  CD1 LEU    23     117.050  61.470   8.500  1.00  0.00           C
ATOM    375 1HD1 LEU    23     116.860  61.560   9.600  1.00  0.00           H
ATOM    376 2HD1 LEU    23     117.890  62.110   8.150  1.00  0.00           H
ATOM    377 3HD1 LEU    23     116.140  61.670   7.900  1.00  0.00           H
ATOM    378  CD2 LEU    23     117.700  59.790   6.780  1.00  0.00           C
ATOM    379 1HD2 LEU    23     117.900  58.710   6.650  1.00  0.00           H
ATOM    380 2HD2 LEU    23     116.650  59.890   6.430  1.00  0.00           H
ATOM    381 3HD2 LEU    23     118.500  60.350   6.260  1.00  0.00           H
ATOM    382  C   LEU    23     118.860  58.690  11.070  1.00  0.00           C
ATOM    383  O   LEU    23     119.310  57.580  10.760  1.00  0.00           O
ATOM    384  N   ASN    24     117.980  58.770  12.100  1.00  0.00           N
ATOM    385  HN  ASN    24     117.710  59.630  12.510  1.00  0.00           H
ATOM    386  CA  ASN    24     117.590  57.560  12.790  1.00  0.00           C
ATOM    387  HA  ASN    24     117.940  56.690  12.250  1.00  0.00           H
ATOM    388  CB  ASN    24     118.000  57.540  14.240  1.00  0.00           C
ATOM    389  HB1 ASN    24     117.870  58.550  14.690  1.00  0.00           H
ATOM    390  HB2 ASN    24     117.420  56.800  14.830  1.00  0.00           H
ATOM    391  CG  ASN    24     119.470  57.040  14.360  1.00  0.00           C
ATOM    392  OD1 ASN    24     119.830  56.380  15.310  1.00  0.00           O
ATOM    393  ND2 ASN    24     120.310  57.400  13.390  1.00  0.00           N
ATOM    394 1HD2 ASN    24     121.290  57.200  13.510  1.00  0.00           H
ATOM    395 2HD2 ASN    24     119.890  57.540  12.490  1.00  0.00           H
ATOM    396  C   ASN    24     116.090  57.380  12.700  1.00  0.00           C
ATOM    397  O   ASN    24     115.350  58.340  12.870  1.00  0.00           O
ATOM    398  N   CYS    25     115.610  56.140  12.620  1.00  0.00           N
ATOM    399  HN  CYS    25     116.150  55.300  12.720  1.00  0.00           H
ATOM    400  CA  CYS    25     114.170  55.980  12.630  1.00  0.00           C
ATOM    401  HA  CYS    25     113.740  56.790  13.190  1.00  0.00           H
ATOM    402  CB  CYS    25     113.550  55.720  11.200  1.00  0.00           C
ATOM    403  HB1 CYS    25     113.930  54.780  10.750  1.00  0.00           H
ATOM    404  HB2 CYS    25     114.080  56.450  10.560  1.00  0.00           H
ATOM    405  SG  CYS    25     111.730  55.820  10.990  1.00  0.00           S
ATOM    406  C   CYS    25     113.980  54.750  13.470  1.00  0.00           C
ATOM    407  O   CYS    25     114.550  53.700  13.250  1.00  0.00           O
ATOM    408  N   TYR    26     113.170  54.940  14.480  1.00  0.00           N
ATOM    409  HN  TYR    26     112.760  55.850  14.500  1.00  0.00           H
ATOM    410  CA  TYR    26     112.710  53.940  15.410  1.00  0.00           C
ATOM    411  HA  TYR    26     113.330  53.070  15.290  1.00  0.00           H
ATOM    412  CB  TYR    26     112.780  54.540  16.870  1.00  0.00           C
ATOM    413  HB1 TYR    26     113.850  54.820  16.960  1.00  0.00           H
ATOM    414  HB2 TYR    26     112.100  55.420  16.910  1.00  0.00           H
ATOM    415  CG  TYR    26     112.590  53.620  18.000  1.00  0.00           C
ATOM    416  CD1 TYR    26     113.580  52.630  18.270  1.00  0.00           C
ATOM    417  HD1 TYR    26     114.400  52.460  17.590  1.00  0.00           H
ATOM    418  CE1 TYR    26     113.540  51.860  19.420  1.00  0.00           C
ATOM    419  HE1 TYR    26     114.340  51.160  19.620  1.00  0.00           H
ATOM    420  CZ  TYR    26     112.430  52.010  20.280  1.00  0.00           C
ATOM    421  OH  TYR    26     112.240  51.090  21.290  1.00  0.00           O
ATOM    422  HH  TYR    26     111.300  50.930  21.180  1.00  0.00           H
ATOM    423  CD2 TYR    26     111.560  53.820  18.860  1.00  0.00           C
ATOM    424  HD2 TYR    26     110.860  54.630  18.680  1.00  0.00           H
ATOM    425  CE2 TYR    26     111.450  52.960  20.020  1.00  0.00           C
ATOM    426  HE2 TYR    26     110.530  53.120  20.550  1.00  0.00           H
ATOM    427  C   TYR    26     111.320  53.510  15.040  1.00  0.00           C
ATOM    428  O   TYR    26     110.450  54.350  14.860  1.00  0.00           O
ATOM    429  N   VAL    27     111.150  52.230  14.980  1.00  0.00           N
ATOM    430  HN  VAL    27     111.870  51.610  15.270  1.00  0.00           H
ATOM    431  CA  VAL    27     110.030  51.420  14.490  1.00  0.00           C
ATOM    432  HA  VAL    27     109.160  52.060  14.550  1.00  0.00           H
ATOM    433  CB  VAL    27     110.280  50.820  13.090  1.00  0.00           C
ATOM    434  HB  VAL    27     111.100  50.080  13.200  1.00  0.00           H
ATOM    435  CG1 VAL    27     109.110  49.940  12.570  1.00  0.00           C
ATOM    436 1HG1 VAL    27     108.310  50.610  12.190  1.00  0.00           H
ATOM    437 2HG1 VAL    27     109.370  49.330  11.680  1.00  0.00           H
ATOM    438 3HG1 VAL    27     108.720  49.200  13.300  1.00  0.00           H
ATOM    439  CG2 VAL    27     110.500  51.930  12.050  1.00  0.00           C
ATOM    440 1HG2 VAL    27     110.600  51.570  11.010  1.00  0.00           H
ATOM    441 2HG2 VAL    27     109.600  52.580  12.100  1.00  0.00           H
ATOM    442 3HG2 VAL    27     111.380  52.610  12.120  1.00  0.00           H
ATOM    443  C   VAL    27     109.860  50.430  15.680  1.00  0.00           C
ATOM    444  O   VAL    27     110.780  49.710  16.090  1.00  0.00           O
ATOM    445  N   SER    28     108.670  50.480  16.250  1.00  0.00           N
ATOM    446  HN  SER    28     107.920  51.060  15.950  1.00  0.00           H
ATOM    447  CA  SER    28     108.380  49.710  17.460  1.00  0.00           C
ATOM    448  HA  SER    28     108.940  48.790  17.370  1.00  0.00           H
ATOM    449  CB  SER    28     108.750  50.420  18.750  1.00  0.00           C
ATOM    450  HB1 SER    28     109.840  50.610  18.760  1.00  0.00           H
ATOM    451  HB2 SER    28     108.540  49.740  19.610  1.00  0.00           H
ATOM    452  OG  SER    28     108.230  51.750  18.910  1.00  0.00           O
ATOM    453  HG1 SER    28     108.700  52.260  18.250  1.00  0.00           H
ATOM    454  C   SER    28     106.860  49.360  17.600  1.00  0.00           C
ATOM    455  O   SER    28     106.050  49.720  16.740  1.00  0.00           O
ATOM    456  N   GLY    29     106.520  48.560  18.680  1.00  0.00           N
ATOM    457  HN  GLY    29     107.190  48.340  19.380  1.00  0.00           H
ATOM    458  CA  GLY    29     105.180  47.990  18.850  1.00  0.00           C
ATOM    459  HA1 GLY    29     104.480  48.800  18.880  1.00  0.00           H
ATOM    460  HA2 GLY    29     105.180  47.300  19.680  1.00  0.00           H
ATOM    461  C   GLY    29     104.820  47.040  17.690  1.00  0.00           C
ATOM    462  O   GLY    29     103.670  46.810  17.480  1.00  0.00           O
ATOM    463  N   PHE    30     105.700  46.400  16.890  1.00  0.00           N
ATOM    464  HN  PHE    30     106.690  46.460  17.040  1.00  0.00           H
ATOM    465  CA  PHE    30     105.220  45.740  15.700  1.00  0.00           C
ATOM    466  HA  PHE    30     104.160  45.820  15.480  1.00  0.00           H
ATOM    467  CB  PHE    30     105.860  46.280  14.380  1.00  0.00           C
ATOM    468  HB1 PHE    30     105.570  45.650  13.510  1.00  0.00           H
ATOM    469  HB2 PHE    30     105.470  47.300  14.190  1.00  0.00           H
ATOM    470  CG  PHE    30     107.340  45.970  14.470  1.00  0.00           C
ATOM    471  CD1 PHE    30     108.180  47.040  14.840  1.00  0.00           C
ATOM    472  HD1 PHE    30     107.710  47.980  15.060  1.00  0.00           H
ATOM    473  CE1 PHE    30     109.600  46.920  14.760  1.00  0.00           C
ATOM    474  HE1 PHE    30     110.260  47.710  15.080  1.00  0.00           H
ATOM    475  CZ  PHE    30     110.050  45.650  14.430  1.00  0.00           C
ATOM    476  HZ  PHE    30     111.120  45.590  14.550  1.00  0.00           H
ATOM    477  CD2 PHE    30     107.850  44.850  13.910  1.00  0.00           C
ATOM    478  HD2 PHE    30     107.210  44.070  13.530  1.00  0.00           H
ATOM    479  CE2 PHE    30     109.220  44.670  14.010  1.00  0.00           C
ATOM    480  HE2 PHE    30     109.680  43.720  13.760  1.00  0.00           H
ATOM    481  C   PHE    30     105.400  44.270  16.040  1.00  0.00           C
ATOM    482  O   PHE    30     106.200  43.910  16.910  1.00  0.00           O
ATOM    483  N   HIS    31     104.610  43.400  15.390  1.00  0.00           N
ATOM    484  HN  HIS    31     104.010  43.870  14.750  1.00  0.00           H
ATOM    485  CA  HIS    31     104.840  42.000  15.330  1.00  0.00           C
ATOM    486  HA  HIS    31     105.900  41.780  15.300  1.00  0.00           H
ATOM    487  CB  HIS    31     104.260  41.190  16.540  1.00  0.00           C
ATOM    488  HB1 HIS    31     104.840  41.550  17.410  1.00  0.00           H
ATOM    489  HB2 HIS    31     103.230  41.540  16.750  1.00  0.00           H
ATOM    490  ND1 HIS    31     105.360  39.110  16.920  1.00  0.00           N
ATOM    491  CG  HIS    31     104.260  39.730  16.450  1.00  0.00           C
ATOM    492  CE1 HIS    31     105.020  37.850  17.000  1.00  0.00           C
ATOM    493  HE1 HIS    31     105.680  37.000  17.200  1.00  0.00           H
ATOM    494  NE2 HIS    31     103.730  37.630  16.660  1.00  0.00           N
ATOM    495  HE2 HIS    31     103.350  36.790  16.280  1.00  0.00           H
ATOM    496  CD2 HIS    31     103.250  38.850  16.280  1.00  0.00           C
ATOM    497  HD2 HIS    31     102.210  38.950  16.010  1.00  0.00           H
ATOM    498  C   HIS    31     104.120  41.540  14.040  1.00  0.00           C
ATOM    499  O   HIS    31     103.160  42.230  13.720  1.00  0.00           O
ATOM    500  N   PRO    32     104.470  40.520  13.410  1.00  0.00           N
ATOM    501  CD  PRO    32     103.600  39.850  12.430  1.00  0.00           C
ATOM    502  HD1 PRO    32     103.620  40.280  11.410  1.00  0.00           H
ATOM    503  HD2 PRO    32     102.570  39.790  12.860  1.00  0.00           H
ATOM    504  CA  PRO    32     105.730  39.780  13.500  1.00  0.00           C
ATOM    505  HA  PRO    32     105.810  39.450  14.520  1.00  0.00           H
ATOM    506  CB  PRO    32     105.580  38.670  12.480  1.00  0.00           C
ATOM    507  HB1 PRO    32     105.970  38.840  11.450  1.00  0.00           H
ATOM    508  HB2 PRO    32     106.070  37.780  12.950  1.00  0.00           H
ATOM    509  CG  PRO    32     104.080  38.380  12.260  1.00  0.00           C
ATOM    510  HG1 PRO    32     103.610  37.670  12.960  1.00  0.00           H
ATOM    511  HG2 PRO    32     103.890  37.970  11.240  1.00  0.00           H
ATOM    512  C   PRO    32     106.990  40.560  13.290  1.00  0.00           C
ATOM    513  O   PRO    32     106.990  41.790  13.150  1.00  0.00           O
ATOM    514  N   SER    33     108.190  40.000  13.400  1.00  0.00           N
ATOM    515  HN  SER    33     108.160  39.060  13.720  1.00  0.00           H
ATOM    516  CA  SER    33     109.540  40.590  13.190  1.00  0.00           C
ATOM    517  HA  SER    33     109.600  41.490  13.780  1.00  0.00           H
ATOM    518  CB  SER    33     110.700  39.640  13.610  1.00  0.00           C
ATOM    519  HB1 SER    33     110.630  39.510  14.710  1.00  0.00           H
ATOM    520  HB2 SER    33     111.710  39.980  13.320  1.00  0.00           H
ATOM    521  OG  SER    33     110.530  38.290  13.020  1.00  0.00           O
ATOM    522  HG1 SER    33     111.130  38.250  12.280  1.00  0.00           H
ATOM    523  C   SER    33     109.950  41.130  11.770  1.00  0.00           C
ATOM    524  O   SER    33     110.660  42.080  11.580  1.00  0.00           O
ATOM    525  N   ASP    34     109.450  40.510  10.720  1.00  0.00           N
ATOM    526  HN  ASP    34     108.940  39.660  10.810  1.00  0.00           H
ATOM    527  CA  ASP    34     109.710  40.750   9.320  1.00  0.00           C
ATOM    528  HA  ASP    34     110.780  40.750   9.160  1.00  0.00           H
ATOM    529  CB  ASP    34     108.960  39.770   8.340  1.00  0.00           C
ATOM    530  HB1 ASP    34     107.900  39.630   8.640  1.00  0.00           H
ATOM    531  HB2 ASP    34     109.100  40.180   7.320  1.00  0.00           H
ATOM    532  CG  ASP    34     109.720  38.480   8.310  1.00  0.00           C
ATOM    533  OD1 ASP    34     109.160  37.360   8.030  1.00  0.00           O
ATOM    534  OD2 ASP    34     110.930  38.590   8.320  1.00  0.00           O
ATOM    535  C   ASP    34     109.140  42.190   9.010  1.00  0.00           C
ATOM    536  O   ASP    34     107.890  42.260   9.100  1.00  0.00           O
ATOM    537  N   ILE    35     109.880  43.250   8.650  1.00  0.00           N
ATOM    538  HN  ILE    35     110.870  43.170   8.550  1.00  0.00           H
ATOM    539  CA  ILE    35     109.270  44.550   8.310  1.00  0.00           C
ATOM    540  HA  ILE    35     108.300  44.380   7.860  1.00  0.00           H
ATOM    541  CB  ILE    35     109.020  45.400   9.620  1.00  0.00           C
ATOM    542  HB  ILE    35     108.390  44.710  10.210  1.00  0.00           H
ATOM    543  CG2 ILE    35     110.260  45.810  10.330  1.00  0.00           C
ATOM    544 1HG2 ILE    35     110.750  46.670   9.830  1.00  0.00           H
ATOM    545 2HG2 ILE    35     110.050  46.040  11.390  1.00  0.00           H
ATOM    546 3HG2 ILE    35     111.010  44.980  10.280  1.00  0.00           H
ATOM    547  CG1 ILE    35     108.010  46.570   9.370  1.00  0.00           C
ATOM    548 1HG1 ILE    35     107.200  46.230   8.680  1.00  0.00           H
ATOM    549 2HG1 ILE    35     108.490  47.450   8.900  1.00  0.00           H
ATOM    550  CD  ILE    35     107.430  47.020  10.730  1.00  0.00           C
ATOM    551  HD1 ILE    35     107.010  46.210  11.370  1.00  0.00           H
ATOM    552  HD2 ILE    35     108.220  47.480  11.370  1.00  0.00           H
ATOM    553  HD3 ILE    35     106.610  47.760  10.630  1.00  0.00           H
ATOM    554  C   ILE    35     110.240  45.190   7.390  1.00  0.00           C
ATOM    555  O   ILE    35     111.410  44.960   7.580  1.00  0.00           O
ATOM    556  N   GLU    36     109.790  46.040   6.450  1.00  0.00           N
ATOM    557  HN  GLU    36     108.820  46.270   6.390  1.00  0.00           H
ATOM    558  CA  GLU    36     110.610  46.520   5.380  1.00  0.00           C
ATOM    559  HA  GLU    36     111.610  46.150   5.570  1.00  0.00           H
ATOM    560  CB  GLU    36     110.160  45.990   3.990  1.00  0.00           C
ATOM    561  HB1 GLU    36     109.070  46.200   3.900  1.00  0.00           H
ATOM    562  HB2 GLU    36     110.680  46.590   3.210  1.00  0.00           H
ATOM    563  CG  GLU    36     110.590  44.470   3.800  1.00  0.00           C
ATOM    564  HG1 GLU    36     110.290  43.950   4.730  1.00  0.00           H
ATOM    565  HG2 GLU    36     111.700  44.450   3.720  1.00  0.00           H
ATOM    566  CD  GLU    36     109.830  43.940   2.590  1.00  0.00           C
ATOM    567  OE1 GLU    36     108.660  43.490   2.760  1.00  0.00           O
ATOM    568  OE2 GLU    36     110.420  43.930   1.460  1.00  0.00           O
ATOM    569  C   GLU    36     110.830  48.000   5.440  1.00  0.00           C
ATOM    570  O   GLU    36     109.900  48.770   5.070  1.00  0.00           O
ATOM    571  N   VAL    37     112.000  48.560   5.930  1.00  0.00           N
ATOM    572  HN  VAL    37     112.770  47.980   6.190  1.00  0.00           H
ATOM    573  CA  VAL    37     112.270  50.030   6.150  1.00  0.00           C
ATOM    574  HA  VAL    37     111.340  50.580   6.030  1.00  0.00           H
ATOM    575  CB  VAL    37     112.630  50.350   7.630  1.00  0.00           C
ATOM    576  HB  VAL    37     113.660  49.960   7.830  1.00  0.00           H
ATOM    577  CG1 VAL    37     112.590  51.860   7.910  1.00  0.00           C
ATOM    578 1HG1 VAL    37     112.850  52.200   8.940  1.00  0.00           H
ATOM    579 2HG1 VAL    37     113.480  52.180   7.330  1.00  0.00           H
ATOM    580 3HG1 VAL    37     111.700  52.420   7.560  1.00  0.00           H
ATOM    581  CG2 VAL    37     111.730  49.670   8.620  1.00  0.00           C
ATOM    582 1HG2 VAL    37     110.700  49.580   8.230  1.00  0.00           H
ATOM    583 2HG2 VAL    37     112.170  48.730   9.020  1.00  0.00           H
ATOM    584 3HG2 VAL    37     111.600  50.310   9.520  1.00  0.00           H
ATOM    585  C   VAL    37     113.270  50.670   5.200  1.00  0.00           C
ATOM    586  O   VAL    37     114.420  50.260   5.080  1.00  0.00           O
ATOM    587  N   ASP    38     112.800  51.650   4.440  1.00  0.00           N
ATOM    588  HN  ASP    38     111.860  51.870   4.650  1.00  0.00           H
ATOM    589  CA  ASP    38     113.500  52.480   3.560  1.00  0.00           C
ATOM    590  HA  ASP    38     114.540  52.190   3.490  1.00  0.00           H
ATOM    591  CB  ASP    38     112.880  52.680   2.180  1.00  0.00           C
ATOM    592  HB1 ASP    38     111.900  53.200   2.280  1.00  0.00           H
ATOM    593  HB2 ASP    38     113.450  53.450   1.620  1.00  0.00           H
ATOM    594  CG  ASP    38     112.790  51.410   1.380  1.00  0.00           C
ATOM    595  OD1 ASP    38     113.770  50.680   1.410  1.00  0.00           O
ATOM    596  OD2 ASP    38     111.830  51.260   0.590  1.00  0.00           O
ATOM    597  C   ASP    38     113.650  53.880   4.150  1.00  0.00           C
ATOM    598  O   ASP    38     112.840  54.330   4.890  1.00  0.00           O
ATOM    599  N   LEU    39     114.760  54.540   3.830  1.00  0.00           N
ATOM    600  HN  LEU    39     115.390  54.230   3.120  1.00  0.00           H
ATOM    601  CA  LEU    39     115.220  55.820   4.320  1.00  0.00           C
ATOM    602  HA  LEU    39     114.410  56.250   4.890  1.00  0.00           H
ATOM    603  CB  LEU    39     116.460  55.800   5.220  1.00  0.00           C
ATOM    604  HB1 LEU    39     117.240  55.250   4.650  1.00  0.00           H
ATOM    605  HB2 LEU    39     116.930  56.790   5.350  1.00  0.00           H
ATOM    606  CG  LEU    39     116.340  55.170   6.640  1.00  0.00           C
ATOM    607  HG  LEU    39     116.260  54.070   6.490  1.00  0.00           H
ATOM    608  CD1 LEU    39     117.580  55.380   7.570  1.00  0.00           C
ATOM    609 1HD1 LEU    39     118.470  54.840   7.180  1.00  0.00           H
ATOM    610 2HD1 LEU    39     117.700  56.490   7.580  1.00  0.00           H
ATOM    611 3HD1 LEU    39     117.400  55.030   8.600  1.00  0.00           H
ATOM    612  CD2 LEU    39     115.080  55.650   7.300  1.00  0.00           C
ATOM    613 1HD2 LEU    39     114.210  55.480   6.630  1.00  0.00           H
ATOM    614 2HD2 LEU    39     114.840  55.150   8.260  1.00  0.00           H
ATOM    615 3HD2 LEU    39     115.130  56.740   7.530  1.00  0.00           H
ATOM    616  C   LEU    39     115.490  56.700   3.030  1.00  0.00           C
ATOM    617  O   LEU    39     116.140  56.240   2.070  1.00  0.00           O
ATOM    618  N   LEU    40     115.050  57.930   3.020  1.00  0.00           N
ATOM    619  HN  LEU    40     114.640  58.390   3.800  1.00  0.00           H
ATOM    620  CA  LEU    40     114.830  58.590   1.800  1.00  0.00           C
ATOM    621  HA  LEU    40     115.480  58.230   1.020  1.00  0.00           H
ATOM    622  CB  LEU    40     113.290  58.450   1.470  1.00  0.00           C
ATOM    623  HB1 LEU    40     112.690  59.020   2.220  1.00  0.00           H
ATOM    624  HB2 LEU    40     113.060  58.910   0.480  1.00  0.00           H
ATOM    625  CG  LEU    40     112.520  57.130   1.400  1.00  0.00           C
ATOM    626  HG  LEU    40     112.480  56.610   2.380  1.00  0.00           H
ATOM    627  CD1 LEU    40     111.030  57.390   1.080  1.00  0.00           C
ATOM    628 1HD1 LEU    40     110.410  57.780   1.920  1.00  0.00           H
ATOM    629 2HD1 LEU    40     110.900  58.100   0.230  1.00  0.00           H
ATOM    630 3HD1 LEU    40     110.530  56.480   0.700  1.00  0.00           H
ATOM    631  CD2 LEU    40     113.030  56.040   0.400  1.00  0.00           C
ATOM    632 1HD2 LEU    40     113.980  55.600   0.790  1.00  0.00           H
ATOM    633 2HD2 LEU    40     112.340  55.180   0.530  1.00  0.00           H
ATOM    634 3HD2 LEU    40     113.110  56.320  -0.670  1.00  0.00           H
ATOM    635  C   LEU    40     115.160  60.100   1.810  1.00  0.00           C
ATOM    636  O   LEU    40     115.100  60.720   2.830  1.00  0.00           O
ATOM    637  N   LYS    41     115.330  60.630   0.590  1.00  0.00           N
ATOM    638  HN  LYS    41     115.200  60.010  -0.180  1.00  0.00           H
ATOM    639  CA  LYS    41     115.340  62.080   0.320  1.00  0.00           C
ATOM    640  HA  LYS    41     114.810  62.620   1.090  1.00  0.00           H
ATOM    641  CB  LYS    41     116.790  62.740   0.210  1.00  0.00           C
ATOM    642  HB1 LYS    41     116.660  63.790  -0.140  1.00  0.00           H
ATOM    643  HB2 LYS    41     117.070  62.800   1.290  1.00  0.00           H
ATOM    644  CG  LYS    41     117.800  61.980  -0.590  1.00  0.00           C
ATOM    645  HG1 LYS    41     117.470  61.630  -1.590  1.00  0.00           H
ATOM    646  HG2 LYS    41     118.020  61.050  -0.020  1.00  0.00           H
ATOM    647  CD  LYS    41     119.130  62.630  -0.680  1.00  0.00           C
ATOM    648  HD1 LYS    41     119.410  62.940   0.350  1.00  0.00           H
ATOM    649  HD2 LYS    41     119.010  63.570  -1.250  1.00  0.00           H
ATOM    650  CE  LYS    41     120.230  61.830  -1.310  1.00  0.00           C
ATOM    651  HE1 LYS    41     120.580  60.960  -0.710  1.00  0.00           H
ATOM    652  HE2 LYS    41     121.080  62.530  -1.430  1.00  0.00           H
ATOM    653  NZ  LYS    41     119.960  61.340  -2.700  1.00  0.00           N
ATOM    654  HZ1 LYS    41     119.380  61.960  -3.290  1.00  0.00           H
ATOM    655  HZ2 LYS    41     120.780  61.080  -3.290  1.00  0.00           H
ATOM    656  HZ3 LYS    41     119.330  60.510  -2.700  1.00  0.00           H
ATOM    657  C   LYS    41     114.520  62.390  -0.870  1.00  0.00           C
ATOM    658  O   LYS    41     114.680  61.720  -1.890  1.00  0.00           O
ATOM    659  N   ASN    42     113.620  63.340  -0.850  1.00  0.00           N
ATOM    660  HN  ASN    42     113.470  63.960  -0.090  1.00  0.00           H
ATOM    661  CA  ASN    42     112.780  63.720  -1.940  1.00  0.00           C
ATOM    662  HA  ASN    42     111.960  64.290  -1.520  1.00  0.00           H
ATOM    663  CB  ASN    42     113.610  64.520  -2.990  1.00  0.00           C
ATOM    664  HB1 ASN    42     114.420  63.900  -3.430  1.00  0.00           H
ATOM    665  HB2 ASN    42     113.070  64.890  -3.880  1.00  0.00           H
ATOM    666  CG  ASN    42     114.260  65.760  -2.270  1.00  0.00           C
ATOM    667  OD1 ASN    42     113.570  66.490  -1.530  1.00  0.00           O
ATOM    668  ND2 ASN    42     115.560  65.910  -2.380  1.00  0.00           N
ATOM    669 1HD2 ASN    42     116.150  65.540  -3.090  1.00  0.00           H
ATOM    670 2HD2 ASN    42     115.870  66.780  -2.000  1.00  0.00           H
ATOM    671  C   ASN    42     112.110  62.650  -2.710  1.00  0.00           C
ATOM    672  O   ASN    42     111.880  62.710  -3.930  1.00  0.00           O
ATOM    673  N   GLY    43     111.790  61.560  -1.960  1.00  0.00           N
ATOM    674  HN  GLY    43     112.080  61.540  -1.010  1.00  0.00           H
ATOM    675  CA  GLY    43     111.110  60.320  -2.340  1.00  0.00           C
ATOM    676  HA1 GLY    43     110.350  60.550  -3.060  1.00  0.00           H
ATOM    677  HA2 GLY    43     110.730  59.900  -1.420  1.00  0.00           H
ATOM    678  C   GLY    43     112.020  59.310  -3.060  1.00  0.00           C
ATOM    679  O   GLY    43     111.490  58.370  -3.730  1.00  0.00           O
ATOM    680  N   GLU    44     113.370  59.390  -2.900  1.00  0.00           N
ATOM    681  HN  GLU    44     113.790  60.040  -2.280  1.00  0.00           H
ATOM    682  CA  GLU    44     114.350  58.470  -3.430  1.00  0.00           C
ATOM    683  HA  GLU    44     113.870  57.590  -3.830  1.00  0.00           H
ATOM    684  CB  GLU    44     115.200  58.920  -4.690  1.00  0.00           C
ATOM    685  HB1 GLU    44     115.440  59.970  -4.410  1.00  0.00           H
ATOM    686  HB2 GLU    44     116.150  58.360  -4.670  1.00  0.00           H
ATOM    687  CG  GLU    44     114.360  58.880  -5.970  1.00  0.00           C
ATOM    688  HG1 GLU    44     113.520  59.600  -5.890  1.00  0.00           H
ATOM    689  HG2 GLU    44     113.900  57.880  -6.140  1.00  0.00           H
ATOM    690  CD  GLU    44     115.210  59.190  -7.160  1.00  0.00           C
ATOM    691  OE1 GLU    44     115.060  58.720  -8.340  1.00  0.00           O
ATOM    692  OE2 GLU    44     116.020  60.170  -7.040  1.00  0.00           O
ATOM    693  C   GLU    44     115.180  57.980  -2.290  1.00  0.00           C
ATOM    694  O   GLU    44     115.430  58.670  -1.290  1.00  0.00           O
ATOM    695  N   ARG    45     115.600  56.680  -2.290  1.00  0.00           N
ATOM    696  HN  ARG    45     115.440  56.140  -3.110  1.00  0.00           H
ATOM    697  CA  ARG    45     116.310  55.990  -1.240  1.00  0.00           C
ATOM    698  HA  ARG    45     115.700  56.140  -0.360  1.00  0.00           H
ATOM    699  CB  ARG    45     116.480  54.500  -1.650  1.00  0.00           C
ATOM    700  HB1 ARG    45     117.010  54.490  -2.630  1.00  0.00           H
ATOM    701  HB2 ARG    45     117.150  53.890  -1.000  1.00  0.00           H
ATOM    702  CG  ARG    45     115.200  53.700  -1.660  1.00  0.00           C
ATOM    703  HG1 ARG    45     114.460  54.050  -2.420  1.00  0.00           H
ATOM    704  HG2 ARG    45     114.690  53.840  -0.690  1.00  0.00           H
ATOM    705  CD  ARG    45     115.250  52.270  -1.860  1.00  0.00           C
ATOM    706  HD1 ARG    45     114.170  52.030  -1.890  1.00  0.00           H
ATOM    707  HD2 ARG    45     115.780  51.650  -1.100  1.00  0.00           H
ATOM    708  NE  ARG    45     115.890  52.000  -3.210  1.00  0.00           N
ATOM    709  HE  ARG    45     116.450  52.730  -3.620  1.00  0.00           H
ATOM    710  CZ  ARG    45     115.830  50.990  -4.020  1.00  0.00           C
ATOM    711  NH1 ARG    45     115.060  49.940  -3.700  1.00  0.00           N
ATOM    712 1HH1 ARG    45     114.960  49.140  -4.280  1.00  0.00           H
ATOM    713 2HH1 ARG    45     114.960  49.950  -2.700  1.00  0.00           H
ATOM    714  NH2 ARG    45     116.620  50.950  -5.120  1.00  0.00           N
ATOM    715 1HH2 ARG    45     116.290  50.330  -5.830  1.00  0.00           H
ATOM    716 2HH2 ARG    45     117.080  51.790  -5.420  1.00  0.00           H
ATOM    717  C   ARG    45     117.770  56.520  -0.930  1.00  0.00           C
ATOM    718  O   ARG    45     118.480  57.060  -1.790  1.00  0.00           O
ATOM    719  N   ILE    46     118.200  56.210   0.330  1.00  0.00           N
ATOM    720  HN  ILE    46     117.550  55.740   0.910  1.00  0.00           H
ATOM    721  CA  ILE    46     119.540  56.480   0.810  1.00  0.00           C
ATOM    722  HA  ILE    46     120.010  56.970  -0.040  1.00  0.00           H
ATOM    723  CB  ILE    46     119.600  57.230   2.120  1.00  0.00           C
ATOM    724  HB  ILE    46     118.930  56.680   2.820  1.00  0.00           H
ATOM    725  CG2 ILE    46     121.030  57.260   2.740  1.00  0.00           C
ATOM    726 1HG2 ILE    46     121.680  57.650   1.930  1.00  0.00           H
ATOM    727 2HG2 ILE    46     121.130  57.870   3.660  1.00  0.00           H
ATOM    728 3HG2 ILE    46     121.250  56.180   2.930  1.00  0.00           H
ATOM    729  CG1 ILE    46     119.040  58.700   1.790  1.00  0.00           C
ATOM    730 1HG1 ILE    46     118.180  58.770   1.080  1.00  0.00           H
ATOM    731 2HG1 ILE    46     119.780  59.380   1.320  1.00  0.00           H
ATOM    732  CD  ILE    46     118.510  59.390   3.040  1.00  0.00           C
ATOM    733  HD1 ILE    46     117.620  59.000   3.570  1.00  0.00           H
ATOM    734  HD2 ILE    46     119.340  59.450   3.770  1.00  0.00           H
ATOM    735  HD3 ILE    46     118.250  60.460   2.840  1.00  0.00           H
ATOM    736  C   ILE    46     120.160  55.100   0.820  1.00  0.00           C
ATOM    737  O   ILE    46     119.470  54.120   1.160  1.00  0.00           O
ATOM    738  N   GLU    47     121.430  55.000   0.340  1.00  0.00           N
ATOM    739  HN  GLU    47     121.810  55.880   0.050  1.00  0.00           H
ATOM    740  CA  GLU    47     122.250  53.790   0.180  1.00  0.00           C
ATOM    741  HA  GLU    47     121.610  53.130  -0.380  1.00  0.00           H
ATOM    742  CB  GLU    47     123.410  54.270  -0.710  1.00  0.00           C
ATOM    743  HB1 GLU    47     123.860  55.150  -0.220  1.00  0.00           H
ATOM    744  HB2 GLU    47     124.200  53.490  -0.700  1.00  0.00           H
ATOM    745  CG  GLU    47     123.020  54.820  -2.050  1.00  0.00           C
ATOM    746  HG1 GLU    47     122.790  55.910  -2.030  1.00  0.00           H
ATOM    747  HG2 GLU    47     122.060  54.310  -2.310  1.00  0.00           H
ATOM    748  CD  GLU    47     124.000  54.540  -3.180  1.00  0.00           C
ATOM    749  OE1 GLU    47     125.030  55.200  -3.390  1.00  0.00           O
ATOM    750  OE2 GLU    47     123.720  53.530  -3.940  1.00  0.00           O
ATOM    751  C   GLU    47     122.670  52.990   1.420  1.00  0.00           C
ATOM    752  O   GLU    47     123.010  53.550   2.490  1.00  0.00           O
ATOM    753  N   LYS    48     122.700  51.670   1.330  1.00  0.00           N
ATOM    754  HN  LYS    48     122.460  51.280   0.450  1.00  0.00           H
ATOM    755  CA  LYS    48     123.300  50.650   2.310  1.00  0.00           C
ATOM    756  HA  LYS    48     122.750  49.740   2.140  1.00  0.00           H
ATOM    757  CB  LYS    48     124.730  50.290   1.890  1.00  0.00           C
ATOM    758  HB1 LYS    48     125.050  49.420   2.490  1.00  0.00           H
ATOM    759  HB2 LYS    48     124.710  49.820   0.890  1.00  0.00           H
ATOM    760  CG  LYS    48     125.770  51.430   1.930  1.00  0.00           C
ATOM    761  HG1 LYS    48     125.990  51.690   2.990  1.00  0.00           H
ATOM    762  HG2 LYS    48     125.450  52.340   1.390  1.00  0.00           H
ATOM    763  CD  LYS    48     127.170  50.940   1.270  1.00  0.00           C
ATOM    764  HD1 LYS    48     126.950  50.610   0.230  1.00  0.00           H
ATOM    765  HD2 LYS    48     127.670  50.140   1.850  1.00  0.00           H
ATOM    766  CE  LYS    48     128.160  52.090   1.060  1.00  0.00           C
ATOM    767  HE1 LYS    48     128.780  52.330   1.950  1.00  0.00           H
ATOM    768  HE2 LYS    48     127.660  52.960   0.590  1.00  0.00           H
ATOM    769  NZ  LYS    48     129.220  51.730   0.100  1.00  0.00           N
ATOM    770  HZ1 LYS    48     129.680  52.610  -0.230  1.00  0.00           H
ATOM    771  HZ2 LYS    48     129.980  51.130   0.470  1.00  0.00           H
ATOM    772  HZ3 LYS    48     128.770  51.230  -0.700  1.00  0.00           H
ATOM    773  C   LYS    48     123.090  50.880   3.780  1.00  0.00           C
ATOM    774  O   LYS    48     123.960  50.870   4.570  1.00  0.00           O
ATOM    775  N   VAL    49     121.830  51.060   4.230  1.00  0.00           N
ATOM    776  HN  VAL    49     121.100  50.830   3.590  1.00  0.00           H
ATOM    777  CA  VAL    49     121.290  51.360   5.540  1.00  0.00           C
ATOM    778  HA  VAL    49     121.810  52.250   5.880  1.00  0.00           H
ATOM    779  CB  VAL    49     119.840  51.950   5.440  1.00  0.00           C
ATOM    780  HB  VAL    49     119.210  51.130   5.050  1.00  0.00           H
ATOM    781  CG1 VAL    49     119.230  52.290   6.820  1.00  0.00           C
ATOM    782 1HG1 VAL    49     119.270  51.340   7.390  1.00  0.00           H
ATOM    783 2HG1 VAL    49     119.880  52.980   7.390  1.00  0.00           H
ATOM    784 3HG1 VAL    49     118.160  52.550   6.710  1.00  0.00           H
ATOM    785  CG2 VAL    49     119.900  53.210   4.480  1.00  0.00           C
ATOM    786 1HG2 VAL    49     118.880  53.650   4.390  1.00  0.00           H
ATOM    787 2HG2 VAL    49     120.640  54.000   4.720  1.00  0.00           H
ATOM    788 3HG2 VAL    49     120.030  52.910   3.420  1.00  0.00           H
ATOM    789  C   VAL    49     121.490  50.270   6.630  1.00  0.00           C
ATOM    790  O   VAL    49     121.110  49.080   6.410  1.00  0.00           O
ATOM    791  N   GLU    50     121.960  50.640   7.800  1.00  0.00           N
ATOM    792  HN  GLU    50     122.410  51.520   7.920  1.00  0.00           H
ATOM    793  CA  GLU    50     122.330  49.820   8.910  1.00  0.00           C
ATOM    794  HA  GLU    50     122.350  48.770   8.660  1.00  0.00           H
ATOM    795  CB  GLU    50     123.690  50.250   9.420  1.00  0.00           C
ATOM    796  HB1 GLU    50     123.700  51.340   9.640  1.00  0.00           H
ATOM    797  HB2 GLU    50     123.810  49.620  10.330  1.00  0.00           H
ATOM    798  CG  GLU    50     124.880  49.920   8.460  1.00  0.00           C
ATOM    799  HG1 GLU    50     124.810  50.480   7.510  1.00  0.00           H
ATOM    800  HG2 GLU    50     124.990  48.830   8.300  1.00  0.00           H
ATOM    801  CD  GLU    50     126.240  50.240   9.220  1.00  0.00           C
ATOM    802  OE1 GLU    50     126.650  49.260   9.890  1.00  0.00           O
ATOM    803  OE2 GLU    50     126.750  51.440   9.190  1.00  0.00           O
ATOM    804  C   GLU    50     121.320  49.840   9.970  1.00  0.00           C
ATOM    805  O   GLU    50     120.550  50.770  10.210  1.00  0.00           O
ATOM    806  N   HIS    51     121.180  48.780  10.700  1.00  0.00           N
ATOM    807  HN  HIS    51     121.640  47.980  10.330  1.00  0.00           H
ATOM    808  CA  HIS    51     120.230  48.640  11.770  1.00  0.00           C
ATOM    809  HA  HIS    51     120.240  49.620  12.230  1.00  0.00           H
ATOM    810  CB  HIS    51     118.830  48.090  11.280  1.00  0.00           C
ATOM    811  HB1 HIS    51     118.100  47.990  12.110  1.00  0.00           H
ATOM    812  HB2 HIS    51     118.320  48.860  10.660  1.00  0.00           H
ATOM    813  ND1 HIS    51     118.850  46.600   9.180  1.00  0.00           N
ATOM    814  HD1 HIS    51     118.910  47.230   8.410  1.00  0.00           H
ATOM    815  CG  HIS    51     118.880  46.770  10.590  1.00  0.00           C
ATOM    816  CE1 HIS    51     118.830  45.260   8.890  1.00  0.00           C
ATOM    817  HE1 HIS    51     118.740  44.850   7.880  1.00  0.00           H
ATOM    818  NE2 HIS    51     118.990  44.550  10.010  1.00  0.00           N
ATOM    819  CD2 HIS    51     118.950  45.510  11.050  1.00  0.00           C
ATOM    820  HD2 HIS    51     119.160  45.200  12.060  1.00  0.00           H
ATOM    821  C   HIS    51     120.600  47.690  12.880  1.00  0.00           C
ATOM    822  O   HIS    51     121.590  46.980  12.720  1.00  0.00           O
ATOM    823  N   SER    52     119.920  47.740  13.980  1.00  0.00           N
ATOM    824  HN  SER    52     119.110  48.320  14.040  1.00  0.00           H
ATOM    825  CA  SER    52     120.170  47.040  15.260  1.00  0.00           C
ATOM    826  HA  SER    52     121.240  46.870  15.310  1.00  0.00           H
ATOM    827  CB  SER    52     119.540  47.780  16.430  1.00  0.00           C
ATOM    828  HB1 SER    52     120.050  48.760  16.550  1.00  0.00           H
ATOM    829  HB2 SER    52     119.640  47.180  17.350  1.00  0.00           H
ATOM    830  OG  SER    52     118.130  48.050  16.380  1.00  0.00           O
ATOM    831  HG1 SER    52     117.780  48.380  17.220  1.00  0.00           H
ATOM    832  C   SER    52     119.630  45.590  15.270  1.00  0.00           C
ATOM    833  O   SER    52     118.930  45.190  14.380  1.00  0.00           O
ATOM    834  N   ASP    53     120.020  44.800  16.320  1.00  0.00           N
ATOM    835  HN  ASP    53     120.590  45.080  17.090  1.00  0.00           H
ATOM    836  CA  ASP    53     119.750  43.400  16.440  1.00  0.00           C
ATOM    837  HA  ASP    53     119.530  43.000  15.460  1.00  0.00           H
ATOM    838  CB  ASP    53     120.900  42.550  17.080  1.00  0.00           C
ATOM    839  HB1 ASP    53     121.080  43.000  18.080  1.00  0.00           H
ATOM    840  HB2 ASP    53     120.750  41.450  17.080  1.00  0.00           H
ATOM    841  CG  ASP    53     122.130  42.850  16.200  1.00  0.00           C
ATOM    842  OD1 ASP    53     123.240  42.970  16.750  1.00  0.00           O
ATOM    843  OD2 ASP    53     122.030  42.820  14.930  1.00  0.00           O
ATOM    844  C   ASP    53     118.440  43.150  17.110  1.00  0.00           C
ATOM    845  O   ASP    53     118.010  43.880  18.000  1.00  0.00           O
ATOM    846  N   LEU    54     117.590  42.090  16.710  1.00  0.00           N
ATOM    847  HN  LEU    54     117.940  41.300  16.220  1.00  0.00           H
ATOM    848  CA  LEU    54     116.180  41.930  17.020  1.00  0.00           C
ATOM    849  HA  LEU    54     115.660  42.860  16.840  1.00  0.00           H
ATOM    850  CB  LEU    54     115.680  40.870  16.030  1.00  0.00           C
ATOM    851  HB1 LEU    54     115.790  41.260  15.000  1.00  0.00           H
ATOM    852  HB2 LEU    54     116.380  40.020  16.160  1.00  0.00           H
ATOM    853  CG  LEU    54     114.160  40.610  16.040  1.00  0.00           C
ATOM    854  HG  LEU    54     113.910  40.450  17.110  1.00  0.00           H
ATOM    855  CD1 LEU    54     113.350  41.800  15.480  1.00  0.00           C
ATOM    856 1HD1 LEU    54     112.310  41.470  15.240  1.00  0.00           H
ATOM    857 2HD1 LEU    54     113.370  42.680  16.150  1.00  0.00           H
ATOM    858 3HD1 LEU    54     113.760  42.100  14.490  1.00  0.00           H
ATOM    859  CD2 LEU    54     113.830  39.340  15.170  1.00  0.00           C
ATOM    860 1HD2 LEU    54     112.850  38.940  15.530  1.00  0.00           H
ATOM    861 2HD2 LEU    54     113.930  39.590  14.090  1.00  0.00           H
ATOM    862 3HD2 LEU    54     114.600  38.590  15.440  1.00  0.00           H
ATOM    863  C   LEU    54     115.790  41.670  18.520  1.00  0.00           C
ATOM    864  O   LEU    54     116.420  40.880  19.230  1.00  0.00           O
ATOM    865  N   SER    55     114.780  42.460  19.090  1.00  0.00           N
ATOM    866  HN  SER    55     114.180  43.080  18.580  1.00  0.00           H
ATOM    867  CA  SER    55     114.650  42.550  20.500  1.00  0.00           C
ATOM    868  HA  SER    55     114.730  41.630  21.060  1.00  0.00           H
ATOM    869  CB  SER    55     115.610  43.560  21.110  1.00  0.00           C
ATOM    870  HB1 SER    55     115.290  43.700  22.160  1.00  0.00           H
ATOM    871  HB2 SER    55     115.640  44.580  20.670  1.00  0.00           H
ATOM    872  OG  SER    55     116.960  43.050  21.120  1.00  0.00           O
ATOM    873  HG1 SER    55     117.250  43.020  20.200  1.00  0.00           H
ATOM    874  C   SER    55     113.270  43.020  20.710  1.00  0.00           C
ATOM    875  O   SER    55     112.810  43.730  19.810  1.00  0.00           O
ATOM    876  N   PHE    56     112.720  42.760  21.830  1.00  0.00           N
ATOM    877  HN  PHE    56     113.150  42.300  22.610  1.00  0.00           H
ATOM    878  CA  PHE    56     111.320  43.030  22.050  1.00  0.00           C
ATOM    879  HA  PHE    56     111.110  43.860  21.390  1.00  0.00           H
ATOM    880  CB  PHE    56     110.390  41.840  21.760  1.00  0.00           C
ATOM    881  HB1 PHE    56     109.390  42.010  22.210  1.00  0.00           H
ATOM    882  HB2 PHE    56     110.390  41.580  20.680  1.00  0.00           H
ATOM    883  CG  PHE    56     111.060  40.620  22.410  1.00  0.00           C
ATOM    884  CD1 PHE    56     110.820  40.360  23.820  1.00  0.00           C
ATOM    885  HD1 PHE    56     110.240  41.090  24.360  1.00  0.00           H
ATOM    886  CE1 PHE    56     111.430  39.260  24.400  1.00  0.00           C
ATOM    887  HE1 PHE    56     111.330  39.160  25.470  1.00  0.00           H
ATOM    888  CZ  PHE    56     112.330  38.490  23.650  1.00  0.00           C
ATOM    889  HZ  PHE    56     112.820  37.650  24.110  1.00  0.00           H
ATOM    890  CD2 PHE    56     111.860  39.760  21.600  1.00  0.00           C
ATOM    891  HD2 PHE    56     111.940  39.990  20.550  1.00  0.00           H
ATOM    892  CE2 PHE    56     112.460  38.660  22.280  1.00  0.00           C
ATOM    893  HE2 PHE    56     113.000  37.980  21.640  1.00  0.00           H
ATOM    894  C   PHE    56     111.150  43.610  23.410  1.00  0.00           C
ATOM    895  O   PHE    56     112.070  43.600  24.280  1.00  0.00           O
ATOM    896  N   SER    57     109.940  44.200  23.560  1.00  0.00           N
ATOM    897  HN  SER    57     109.320  44.330  22.800  1.00  0.00           H
ATOM    898  CA  SER    57     109.380  44.940  24.690  1.00  0.00           C
ATOM    899  HA  SER    57     110.260  45.350  25.170  1.00  0.00           H
ATOM    900  CB  SER    57     108.520  46.060  24.180  1.00  0.00           C
ATOM    901  HB1 SER    57     107.610  45.690  23.670  1.00  0.00           H
ATOM    902  HB2 SER    57     109.070  46.660  23.420  1.00  0.00           H
ATOM    903  OG  SER    57     108.040  46.930  25.270  1.00  0.00           O
ATOM    904  HG1 SER    57     108.770  47.490  25.540  1.00  0.00           H
ATOM    905  C   SER    57     108.750  44.010  25.750  1.00  0.00           C
ATOM    906  O   SER    57     108.740  42.800  25.700  1.00  0.00           O
ATOM    907  N   LYS    58     108.270  44.510  26.930  1.00  0.00           N
ATOM    908  HN  LYS    58     108.310  45.470  27.200  1.00  0.00           H
ATOM    909  CA  LYS    58     107.570  43.820  28.050  1.00  0.00           C
ATOM    910  HA  LYS    58     108.390  43.220  28.410  1.00  0.00           H
ATOM    911  CB  LYS    58     107.220  44.860  29.070  1.00  0.00           C
ATOM    912  HB1 LYS    58     106.540  45.660  28.700  1.00  0.00           H
ATOM    913  HB2 LYS    58     106.650  44.410  29.920  1.00  0.00           H
ATOM    914  CG  LYS    58     108.400  45.380  29.890  1.00  0.00           C
ATOM    915  HG1 LYS    58     108.000  46.020  30.700  1.00  0.00           H
ATOM    916  HG2 LYS    58     109.080  46.000  29.270  1.00  0.00           H
ATOM    917  CD  LYS    58     109.290  44.370  30.580  1.00  0.00           C
ATOM    918  HD1 LYS    58     109.810  43.870  29.730  1.00  0.00           H
ATOM    919  HD2 LYS    58     108.810  43.540  31.130  1.00  0.00           H
ATOM    920  CE  LYS    58     110.260  44.970  31.630  1.00  0.00           C
ATOM    921  HE1 LYS    58     109.710  45.570  32.390  1.00  0.00           H
ATOM    922  HE2 LYS    58     110.920  45.610  31.020  1.00  0.00           H
ATOM    923  NZ  LYS    58     111.010  43.870  32.340  1.00  0.00           N
ATOM    924  HZ1 LYS    58     111.540  43.320  31.630  1.00  0.00           H
ATOM    925  HZ2 LYS    58     111.630  44.360  33.010  1.00  0.00           H
ATOM    926  HZ3 LYS    58     110.430  43.270  32.970  1.00  0.00           H
ATOM    927  C   LYS    58     106.330  43.090  27.640  1.00  0.00           C
ATOM    928  O   LYS    58     105.900  42.130  28.270  1.00  0.00           O
ATOM    929  N   ASP    59     105.600  43.510  26.660  1.00  0.00           N
ATOM    930  HN  ASP    59     105.950  44.210  26.050  1.00  0.00           H
ATOM    931  CA  ASP    59     104.350  42.910  26.140  1.00  0.00           C
ATOM    932  HA  ASP    59     103.850  42.350  26.910  1.00  0.00           H
ATOM    933  CB  ASP    59     103.520  44.220  25.720  1.00  0.00           C
ATOM    934  HB1 ASP    59     102.530  43.750  25.500  1.00  0.00           H
ATOM    935  HB2 ASP    59     103.430  44.840  26.650  1.00  0.00           H
ATOM    936  CG  ASP    59     104.140  44.990  24.580  1.00  0.00           C
ATOM    937  OD1 ASP    59     103.580  46.030  24.010  1.00  0.00           O
ATOM    938  OD2 ASP    59     105.330  44.730  24.210  1.00  0.00           O
ATOM    939  C   ASP    59     104.610  42.000  24.920  1.00  0.00           C
ATOM    940  O   ASP    59     103.690  41.460  24.280  1.00  0.00           O
ATOM    941  N   TRP    60     105.910  41.720  24.650  1.00  0.00           N
ATOM    942  HN  TRP    60     106.520  41.950  25.400  1.00  0.00           H
ATOM    943  CA  TRP    60     106.600  40.940  23.650  1.00  0.00           C
ATOM    944  HA  TRP    60     107.620  40.750  23.960  1.00  0.00           H
ATOM    945  CB  TRP    60     106.040  39.520  23.390  1.00  0.00           C
ATOM    946  HB1 TRP    60     104.990  39.660  23.070  1.00  0.00           H
ATOM    947  HB2 TRP    60     106.510  38.960  22.550  1.00  0.00           H
ATOM    948  CG  TRP    60     106.120  38.590  24.510  1.00  0.00           C
ATOM    949  CD1 TRP    60     105.070  38.290  25.380  1.00  0.00           C
ATOM    950  HD1 TRP    60     104.030  38.410  25.140  1.00  0.00           H
ATOM    951  NE1 TRP    60     105.400  37.410  26.340  1.00  0.00           N
ATOM    952  HE1 TRP    60     104.760  36.980  26.930  1.00  0.00           H
ATOM    953  CE2 TRP    60     106.800  37.140  26.160  1.00  0.00           C
ATOM    954  CD2 TRP    60     107.210  37.810  25.010  1.00  0.00           C
ATOM    955  CE3 TRP    60     108.540  37.610  24.540  1.00  0.00           C
ATOM    956  HE3 TRP    60     108.890  38.220  23.710  1.00  0.00           H
ATOM    957  CZ3 TRP    60     109.320  36.690  25.140  1.00  0.00           C
ATOM    958  HZ3 TRP    60     110.320  36.600  24.730  1.00  0.00           H
ATOM    959  CZ2 TRP    60     107.690  36.210  26.780  1.00  0.00           C
ATOM    960  HZ2 TRP    60     107.420  35.570  27.610  1.00  0.00           H
ATOM    961  CH2 TRP    60     108.950  35.940  26.270  1.00  0.00           C
ATOM    962  HH2 TRP    60     109.730  35.450  26.830  1.00  0.00           H
ATOM    963  C   TRP    60     106.630  41.650  22.300  1.00  0.00           C
ATOM    964  O   TRP    60     106.830  41.090  21.240  1.00  0.00           O
ATOM    965  N   SER    61     106.370  42.970  22.240  1.00  0.00           N
ATOM    966  HN  SER    61     106.080  43.390  23.100  1.00  0.00           H
ATOM    967  CA  SER    61     106.330  43.650  20.940  1.00  0.00           C
ATOM    968  HA  SER    61     105.990  42.910  20.230  1.00  0.00           H
ATOM    969  CB  SER    61     105.240  44.800  21.020  1.00  0.00           C
ATOM    970  HB1 SER    61     104.270  44.300  21.230  1.00  0.00           H
ATOM    971  HB2 SER    61     105.100  45.200  19.990  1.00  0.00           H
ATOM    972  OG  SER    61     105.600  45.870  21.940  1.00  0.00           O
ATOM    973  HG1 SER    61     105.260  45.600  22.800  1.00  0.00           H
ATOM    974  C   SER    61     107.770  44.150  20.500  1.00  0.00           C
ATOM    975  O   SER    61     108.600  44.630  21.240  1.00  0.00           O
ATOM    976  N   PHE    62     108.230  43.740  19.250  1.00  0.00           N
ATOM    977  HN  PHE    62     107.700  43.220  18.580  1.00  0.00           H
ATOM    978  CA  PHE    62     109.510  44.060  18.680  1.00  0.00           C
ATOM    979  HA  PHE    62     110.270  43.600  19.300  1.00  0.00           H
ATOM    980  CB  PHE    62     109.560  43.460  17.330  1.00  0.00           C
ATOM    981  HB1 PHE    62     108.750  43.810  16.660  1.00  0.00           H
ATOM    982  HB2 PHE    62     110.530  43.560  16.800  1.00  0.00           H
ATOM    983  CG  PHE    62     109.550  41.980  17.470  1.00  0.00           C
ATOM    984  CD1 PHE    62     110.730  41.350  18.000  1.00  0.00           C
ATOM    985  HD1 PHE    62     111.590  41.920  18.330  1.00  0.00           H
ATOM    986  CE1 PHE    62     110.820  39.980  18.020  1.00  0.00           C
ATOM    987  HE1 PHE    62     111.700  39.470  18.360  1.00  0.00           H
ATOM    988  CZ  PHE    62     109.770  39.240  17.450  1.00  0.00           C
ATOM    989  HZ  PHE    62     109.920  38.170  17.370  1.00  0.00           H
ATOM    990  CD2 PHE    62     108.480  41.190  16.940  1.00  0.00           C
ATOM    991  HD2 PHE    62     107.590  41.550  16.460  1.00  0.00           H
ATOM    992  CE2 PHE    62     108.640  39.760  16.970  1.00  0.00           C
ATOM    993  HE2 PHE    62     107.930  39.110  16.480  1.00  0.00           H
ATOM    994  C   PHE    62     109.900  45.580  18.490  1.00  0.00           C
ATOM    995  O   PHE    62     109.030  46.450  18.280  1.00  0.00           O
ATOM    996  N   TYR    63     111.200  45.870  18.550  1.00  0.00           N
ATOM    997  HN  TYR    63     111.890  45.160  18.540  1.00  0.00           H
ATOM    998  CA  TYR    63     111.660  47.240  18.320  1.00  0.00           C
ATOM    999  HA  TYR    63     110.970  47.740  17.650  1.00  0.00           H
ATOM   1000  CB  TYR    63     111.820  48.170  19.530  1.00  0.00           C
ATOM   1001  HB1 TYR    63     112.370  49.090  19.250  1.00  0.00           H
ATOM   1002  HB2 TYR    63     110.830  48.470  19.940  1.00  0.00           H
ATOM   1003  CG  TYR    63     112.520  47.480  20.690  1.00  0.00           C
ATOM   1004  CD1 TYR    63     111.860  46.980  21.790  1.00  0.00           C
ATOM   1005  HD1 TYR    63     110.790  46.940  21.880  1.00  0.00           H
ATOM   1006  CE1 TYR    63     112.540  46.570  22.980  1.00  0.00           C
ATOM   1007  HE1 TYR    63     111.840  46.320  23.760  1.00  0.00           H
ATOM   1008  CZ  TYR    63     113.890  46.460  22.960  1.00  0.00           C
ATOM   1009  OH  TYR    63     114.650  46.020  24.050  1.00  0.00           O
ATOM   1010  HH  TYR    63     113.920  45.960  24.680  1.00  0.00           H
ATOM   1011  CD2 TYR    63     113.940  47.540  20.820  1.00  0.00           C
ATOM   1012  HD2 TYR    63     114.550  48.110  20.150  1.00  0.00           H
ATOM   1013  CE2 TYR    63     114.640  46.990  21.880  1.00  0.00           C
ATOM   1014  HE2 TYR    63     115.710  46.890  21.880  1.00  0.00           H
ATOM   1015  C   TYR    63     112.920  47.200  17.540  1.00  0.00           C
ATOM   1016  O   TYR    63     113.670  46.210  17.770  1.00  0.00           O
ATOM   1017  N   LEU    64     113.190  48.160  16.640  1.00  0.00           N
ATOM   1018  HN  LEU    64     112.520  48.870  16.430  1.00  0.00           H
ATOM   1019  CA  LEU    64     114.440  48.270  15.900  1.00  0.00           C
ATOM   1020  HA  LEU    64     115.280  48.000  16.530  1.00  0.00           H
ATOM   1021  CB  LEU    64     114.430  47.420  14.550  1.00  0.00           C
ATOM   1022  HB1 LEU    64     113.500  47.700  14.010  1.00  0.00           H
ATOM   1023  HB2 LEU    64     115.240  47.730  13.860  1.00  0.00           H
ATOM   1024  CG  LEU    64     114.570  45.930  14.710  1.00  0.00           C
ATOM   1025  HG  LEU    64     113.800  45.560  15.410  1.00  0.00           H
ATOM   1026  CD1 LEU    64     114.180  45.200  13.440  1.00  0.00           C
ATOM   1027 1HD1 LEU    64     113.170  45.510  13.090  1.00  0.00           H
ATOM   1028 2HD1 LEU    64     114.920  45.600  12.700  1.00  0.00           H
ATOM   1029 3HD1 LEU    64     114.290  44.100  13.580  1.00  0.00           H
ATOM   1030  CD2 LEU    64     115.890  45.410  15.180  1.00  0.00           C
ATOM   1031 1HD2 LEU    64     116.670  45.510  14.400  1.00  0.00           H
ATOM   1032 2HD2 LEU    64     116.260  45.930  16.090  1.00  0.00           H
ATOM   1033 3HD2 LEU    64     115.850  44.300  15.260  1.00  0.00           H
ATOM   1034  C   LEU    64     114.610  49.740  15.550  1.00  0.00           C
ATOM   1035  O   LEU    64     113.700  50.560  15.500  1.00  0.00           O
ATOM   1036  N   LEU    65     115.930  50.130  15.380  1.00  0.00           N
ATOM   1037  HN  LEU    65     116.540  49.370  15.570  1.00  0.00           H
ATOM   1038  CA  LEU    65     116.490  51.360  15.080  1.00  0.00           C
ATOM   1039  HA  LEU    65     115.670  52.030  14.930  1.00  0.00           H
ATOM   1040  CB  LEU    65     117.430  51.860  16.130  1.00  0.00           C
ATOM   1041  HB1 LEU    65     117.030  51.710  17.160  1.00  0.00           H
ATOM   1042  HB2 LEU    65     118.300  51.180  16.230  1.00  0.00           H
ATOM   1043  CG  LEU    65     117.950  53.300  16.040  1.00  0.00           C
ATOM   1044  HG  LEU    65     118.160  53.490  14.960  1.00  0.00           H
ATOM   1045  CD1 LEU    65     116.940  54.370  16.560  1.00  0.00           C
ATOM   1046 1HD1 LEU    65     116.300  54.760  15.740  1.00  0.00           H
ATOM   1047 2HD1 LEU    65     116.430  54.240  17.540  1.00  0.00           H
ATOM   1048 3HD1 LEU    65     117.540  55.280  16.790  1.00  0.00           H
ATOM   1049  CD2 LEU    65     119.290  53.340  16.640  1.00  0.00           C
ATOM   1050 1HD2 LEU    65     119.770  54.330  16.480  1.00  0.00           H
ATOM   1051 2HD2 LEU    65     119.240  53.190  17.740  1.00  0.00           H
ATOM   1052 3HD2 LEU    65     120.010  52.710  16.090  1.00  0.00           H
ATOM   1053  C   LEU    65     117.220  51.150  13.770  1.00  0.00           C
ATOM   1054  O   LEU    65     117.970  50.190  13.600  1.00  0.00           O
ATOM   1055  N   TYR    66     116.920  52.010  12.780  1.00  0.00           N
ATOM   1056  HN  TYR    66     116.150  52.610  12.990  1.00  0.00           H
ATOM   1057  CA  TYR    66     117.550  52.020  11.440  1.00  0.00           C
ATOM   1058  HA  TYR    66     118.230  51.190  11.310  1.00  0.00           H
ATOM   1059  CB  TYR    66     116.590  51.970  10.210  1.00  0.00           C
ATOM   1060  HB1 TYR    66     115.950  52.850   9.990  1.00  0.00           H
ATOM   1061  HB2 TYR    66     117.230  51.800   9.320  1.00  0.00           H
ATOM   1062  CG  TYR    66     115.680  50.750  10.360  1.00  0.00           C
ATOM   1063  CD1 TYR    66     114.600  50.900  11.200  1.00  0.00           C
ATOM   1064  HD1 TYR    66     114.440  51.880  11.610  1.00  0.00           H
ATOM   1065  CE1 TYR    66     113.730  49.820  11.420  1.00  0.00           C
ATOM   1066  HE1 TYR    66     112.790  49.830  11.950  1.00  0.00           H
ATOM   1067  CZ  TYR    66     114.050  48.590  10.860  1.00  0.00           C
ATOM   1068  OH  TYR    66     113.230  47.520  11.130  1.00  0.00           O
ATOM   1069  HH  TYR    66     113.580  46.810  10.580  1.00  0.00           H
ATOM   1070  CD2 TYR    66     115.900  49.570   9.680  1.00  0.00           C
ATOM   1071  HD2 TYR    66     116.780  49.470   9.060  1.00  0.00           H
ATOM   1072  CE2 TYR    66     115.170  48.510  10.030  1.00  0.00           C
ATOM   1073  HE2 TYR    66     115.470  47.540   9.650  1.00  0.00           H
ATOM   1074  C   TYR    66     118.310  53.380  11.260  1.00  0.00           C
ATOM   1075  O   TYR    66     117.830  54.410  11.660  1.00  0.00           O
ATOM   1076  N   TYR    67     119.590  53.340  10.740  1.00  0.00           N
ATOM   1077  HN  TYR    67     119.970  52.560  10.240  1.00  0.00           H
ATOM   1078  CA  TYR    67     120.520  54.500  10.790  1.00  0.00           C
ATOM   1079  HA  TYR    67     119.910  55.390  10.750  1.00  0.00           H
ATOM   1080  CB  TYR    67     121.330  54.370  12.160  1.00  0.00           C
ATOM   1081  HB1 TYR    67     122.190  55.080  12.120  1.00  0.00           H
ATOM   1082  HB2 TYR    67     120.630  54.710  12.950  1.00  0.00           H
ATOM   1083  CG  TYR    67     121.920  53.030  12.480  1.00  0.00           C
ATOM   1084  CD1 TYR    67     123.230  52.670  12.010  1.00  0.00           C
ATOM   1085  HD1 TYR    67     123.740  53.320  11.320  1.00  0.00           H
ATOM   1086  CE1 TYR    67     123.770  51.480  12.480  1.00  0.00           C
ATOM   1087  HE1 TYR    67     124.750  51.190  12.140  1.00  0.00           H
ATOM   1088  CZ  TYR    67     123.020  50.660  13.350  1.00  0.00           C
ATOM   1089  OH  TYR    67     123.650  49.490  13.890  1.00  0.00           O
ATOM   1090  HH  TYR    67     124.460  49.320  13.400  1.00  0.00           H
ATOM   1091  CD2 TYR    67     121.240  52.270  13.480  1.00  0.00           C
ATOM   1092  HD2 TYR    67     120.320  52.580  13.960  1.00  0.00           H
ATOM   1093  CE2 TYR    67     121.800  51.000  13.880  1.00  0.00           C
ATOM   1094  HE2 TYR    67     121.310  50.430  14.660  1.00  0.00           H
ATOM   1095  C   TYR    67     121.410  54.620   9.560  1.00  0.00           C
ATOM   1096  O   TYR    67     122.050  53.710   9.030  1.00  0.00           O
ATOM   1097  N   THR    68     121.510  55.910   9.080  1.00  0.00           N
ATOM   1098  HN  THR    68     121.020  56.720   9.380  1.00  0.00           H
ATOM   1099  CA  THR    68     122.440  56.310   8.020  1.00  0.00           C
ATOM   1100  HA  THR    68     123.320  55.690   7.970  1.00  0.00           H
ATOM   1101  CB  THR    68     121.830  56.020   6.600  1.00  0.00           C
ATOM   1102  HB  THR    68     121.330  55.030   6.550  1.00  0.00           H
ATOM   1103  OG1 THR    68     122.830  56.010   5.550  1.00  0.00           O
ATOM   1104  HG1 THR    68     123.370  55.220   5.480  1.00  0.00           H
ATOM   1105  CG2 THR    68     120.730  57.000   6.260  1.00  0.00           C
ATOM   1106 1HG2 THR    68     121.060  58.060   6.300  1.00  0.00           H
ATOM   1107 2HG2 THR    68     120.260  56.790   5.280  1.00  0.00           H
ATOM   1108 3HG2 THR    68     120.000  56.890   7.100  1.00  0.00           H
ATOM   1109  C   THR    68     122.850  57.710   8.180  1.00  0.00           C
ATOM   1110  O   THR    68     122.150  58.470   8.810  1.00  0.00           O
ATOM   1111  N   GLU    69     124.050  58.040   7.670  1.00  0.00           N
ATOM   1112  HN  GLU    69     124.510  57.250   7.280  1.00  0.00           H
ATOM   1113  CA  GLU    69     124.630  59.410   7.650  1.00  0.00           C
ATOM   1114  HA  GLU    69     124.520  59.760   8.670  1.00  0.00           H
ATOM   1115  CB  GLU    69     126.160  59.220   7.460  1.00  0.00           C
ATOM   1116  HB1 GLU    69     126.440  58.550   8.310  1.00  0.00           H
ATOM   1117  HB2 GLU    69     126.460  58.690   6.530  1.00  0.00           H
ATOM   1118  CG  GLU    69     126.960  60.570   7.490  1.00  0.00           C
ATOM   1119  HG1 GLU    69     126.400  61.320   8.090  1.00  0.00           H
ATOM   1120  HG2 GLU    69     127.080  60.950   6.450  1.00  0.00           H
ATOM   1121  CD  GLU    69     128.330  60.470   8.030  1.00  0.00           C
ATOM   1122  OE1 GLU    69     129.150  59.580   7.640  1.00  0.00           O
ATOM   1123  OE2 GLU    69     128.660  61.350   8.820  1.00  0.00           O
ATOM   1124  C   GLU    69     123.960  60.340   6.630  1.00  0.00           C
ATOM   1125  O   GLU    69     123.620  60.010   5.490  1.00  0.00           O
ATOM   1126  N   PHE    70     123.950  61.650   7.030  1.00  0.00           N
ATOM   1127  HN  PHE    70     124.210  61.930   7.950  1.00  0.00           H
ATOM   1128  CA  PHE    70     123.540  62.720   6.180  1.00  0.00           C
ATOM   1129  HA  PHE    70     123.980  62.470   5.220  1.00  0.00           H
ATOM   1130  CB  PHE    70     121.980  62.840   5.870  1.00  0.00           C
ATOM   1131  HB1 PHE    70     121.830  63.410   4.930  1.00  0.00           H
ATOM   1132  HB2 PHE    70     121.540  61.840   5.660  1.00  0.00           H
ATOM   1133  CG  PHE    70     121.120  63.490   6.980  1.00  0.00           C
ATOM   1134  CD1 PHE    70     121.260  63.140   8.340  1.00  0.00           C
ATOM   1135  HD1 PHE    70     122.130  62.580   8.650  1.00  0.00           H
ATOM   1136  CE1 PHE    70     120.360  63.630   9.280  1.00  0.00           C
ATOM   1137  HE1 PHE    70     120.460  63.310  10.300  1.00  0.00           H
ATOM   1138  CZ  PHE    70     119.330  64.440   8.900  1.00  0.00           C
ATOM   1139  HZ  PHE    70     118.580  64.720   9.630  1.00  0.00           H
ATOM   1140  CD2 PHE    70     120.160  64.410   6.650  1.00  0.00           C
ATOM   1141  HD2 PHE    70     120.260  64.810   5.650  1.00  0.00           H
ATOM   1142  CE2 PHE    70     119.180  64.830   7.550  1.00  0.00           C
ATOM   1143  HE2 PHE    70     118.370  65.510   7.340  1.00  0.00           H
ATOM   1144  C   PHE    70     124.140  64.080   6.590  1.00  0.00           C
ATOM   1145  O   PHE    70     124.600  64.330   7.710  1.00  0.00           O
ATOM   1146  N   THR    71     124.030  64.990   5.610  1.00  0.00           N
ATOM   1147  HN  THR    71     123.950  64.600   4.700  1.00  0.00           H
ATOM   1148  CA  THR    71     124.280  66.400   5.840  1.00  0.00           C
ATOM   1149  HA  THR    71     124.650  66.670   6.820  1.00  0.00           H
ATOM   1150  CB  THR    71     125.250  66.990   4.900  1.00  0.00           C
ATOM   1151  HB  THR    71     124.930  66.770   3.850  1.00  0.00           H
ATOM   1152  OG1 THR    71     126.560  66.460   5.090  1.00  0.00           O
ATOM   1153  HG1 THR    71     126.470  65.520   5.280  1.00  0.00           H
ATOM   1154  CG2 THR    71     125.490  68.490   5.150  1.00  0.00           C
ATOM   1155 1HG2 THR    71     124.510  68.970   4.960  1.00  0.00           H
ATOM   1156 2HG2 THR    71     125.670  68.830   6.190  1.00  0.00           H
ATOM   1157 3HG2 THR    71     126.250  68.960   4.480  1.00  0.00           H
ATOM   1158  C   THR    71     122.890  67.030   5.560  1.00  0.00           C
ATOM   1159  O   THR    71     122.450  67.130   4.390  1.00  0.00           O
ATOM   1160  N   PRO    72     122.220  67.500   6.670  1.00  0.00           N
ATOM   1161  CD  PRO    72     122.410  66.930   8.000  1.00  0.00           C
ATOM   1162  HD1 PRO    72     123.390  67.150   8.460  1.00  0.00           H
ATOM   1163  HD2 PRO    72     122.120  65.870   7.850  1.00  0.00           H
ATOM   1164  CA  PRO    72     121.170  68.490   6.680  1.00  0.00           C
ATOM   1165  HA  PRO    72     120.320  67.890   6.380  1.00  0.00           H
ATOM   1166  CB  PRO    72     121.100  68.880   8.140  1.00  0.00           C
ATOM   1167  HB1 PRO    72     121.910  69.560   8.490  1.00  0.00           H
ATOM   1168  HB2 PRO    72     120.090  69.190   8.480  1.00  0.00           H
ATOM   1169  CG  PRO    72     121.360  67.570   8.920  1.00  0.00           C
ATOM   1170  HG1 PRO    72     120.420  66.990   9.060  1.00  0.00           H
ATOM   1171  HG2 PRO    72     121.660  67.840   9.960  1.00  0.00           H
ATOM   1172  C   PRO    72     121.180  69.760   5.700  1.00  0.00           C
ATOM   1173  O   PRO    72     122.230  70.400   5.680  1.00  0.00           O
ATOM   1174  N   THR    73     120.130  70.110   4.970  1.00  0.00           N
ATOM   1175  HN  THR    73     119.270  69.620   5.120  1.00  0.00           H
ATOM   1176  CA  THR    73     120.170  71.110   3.910  1.00  0.00           C
ATOM   1177  HA  THR    73     120.820  71.930   4.170  1.00  0.00           H
ATOM   1178  CB  THR    73     120.550  70.640   2.490  1.00  0.00           C
ATOM   1179  HB  THR    73     121.660  70.690   2.430  1.00  0.00           H
ATOM   1180  OG1 THR    73     120.130  71.470   1.430  1.00  0.00           O
ATOM   1181  HG1 THR    73     120.820  72.140   1.410  1.00  0.00           H
ATOM   1182  CG2 THR    73     120.060  69.200   2.270  1.00  0.00           C
ATOM   1183 1HG2 THR    73     120.330  69.000   1.210  1.00  0.00           H
ATOM   1184 2HG2 THR    73     120.770  68.580   2.860  1.00  0.00           H
ATOM   1185 3HG2 THR    73     118.970  69.200   2.490  1.00  0.00           H
ATOM   1186  C   THR    73     118.740  71.700   4.010  1.00  0.00           C
ATOM   1187  O   THR    73     117.880  70.960   4.370  1.00  0.00           O
ATOM   1188  N   GLU    74     118.530  72.960   3.650  1.00  0.00           N
ATOM   1189  HN  GLU    74     119.370  73.470   3.490  1.00  0.00           H
ATOM   1190  CA  GLU    74     117.280  73.660   3.580  1.00  0.00           C
ATOM   1191  HA  GLU    74     116.750  73.480   4.510  1.00  0.00           H
ATOM   1192  CB  GLU    74     117.690  75.180   3.370  1.00  0.00           C
ATOM   1193  HB1 GLU    74     118.460  75.290   2.580  1.00  0.00           H
ATOM   1194  HB2 GLU    74     116.750  75.730   3.140  1.00  0.00           H
ATOM   1195  CG  GLU    74     118.240  75.750   4.660  1.00  0.00           C
ATOM   1196  HG1 GLU    74     118.930  75.070   5.210  1.00  0.00           H
ATOM   1197  HG2 GLU    74     117.440  75.910   5.410  1.00  0.00           H
ATOM   1198  CD  GLU    74     118.980  77.110   4.450  1.00  0.00           C
ATOM   1199  OE1 GLU    74     119.400  77.710   5.450  1.00  0.00           O
ATOM   1200  OE2 GLU    74     119.220  77.480   3.280  1.00  0.00           O
ATOM   1201  C   GLU    74     116.350  73.200   2.390  1.00  0.00           C
ATOM   1202  O   GLU    74     115.110  73.130   2.520  1.00  0.00           O
ATOM   1203  N   LYS    75     117.040  72.730   1.280  1.00  0.00           N
ATOM   1204  HN  LYS    75     118.030  72.680   1.350  1.00  0.00           H
ATOM   1205  CA  LYS    75     116.400  72.460  -0.020  1.00  0.00           C
ATOM   1206  HA  LYS    75     115.580  73.140  -0.170  1.00  0.00           H
ATOM   1207  CB  LYS    75     117.430  72.710  -1.200  1.00  0.00           C
ATOM   1208  HB1 LYS    75     118.200  71.910  -1.310  1.00  0.00           H
ATOM   1209  HB2 LYS    75     116.810  72.600  -2.120  1.00  0.00           H
ATOM   1210  CG  LYS    75     118.050  74.150  -1.180  1.00  0.00           C
ATOM   1211  HG1 LYS    75     118.680  74.230  -2.100  1.00  0.00           H
ATOM   1212  HG2 LYS    75     118.670  74.260  -0.260  1.00  0.00           H
ATOM   1213  CD  LYS    75     116.930  75.190  -1.180  1.00  0.00           C
ATOM   1214  HD1 LYS    75     116.380  75.190  -0.210  1.00  0.00           H
ATOM   1215  HD2 LYS    75     116.230  74.880  -1.990  1.00  0.00           H
ATOM   1216  CE  LYS    75     117.470  76.650  -1.290  1.00  0.00           C
ATOM   1217  HE1 LYS    75     118.260  76.650  -2.070  1.00  0.00           H
ATOM   1218  HE2 LYS    75     117.740  77.080  -0.300  1.00  0.00           H
ATOM   1219  NZ  LYS    75     116.380  77.610  -1.860  1.00  0.00           N
ATOM   1220  HZ1 LYS    75     116.660  78.590  -1.660  1.00  0.00           H
ATOM   1221  HZ2 LYS    75     116.210  77.420  -2.870  1.00  0.00           H
ATOM   1222  HZ3 LYS    75     115.470  77.470  -1.380  1.00  0.00           H
ATOM   1223  C   LYS    75     115.800  71.020  -0.160  1.00  0.00           C
ATOM   1224  O   LYS    75     114.980  70.800  -1.080  1.00  0.00           O
ATOM   1225  N   ASP    76     115.960  70.130   0.760  1.00  0.00           N
ATOM   1226  HN  ASP    76     116.580  70.330   1.510  1.00  0.00           H
ATOM   1227  CA  ASP    76     115.500  68.780   0.630  1.00  0.00           C
ATOM   1228  HA  ASP    76     114.920  68.710  -0.280  1.00  0.00           H
ATOM   1229  CB  ASP    76     116.620  67.760   0.470  1.00  0.00           C
ATOM   1230  HB1 ASP    76     117.220  67.650   1.390  1.00  0.00           H
ATOM   1231  HB2 ASP    76     116.060  66.840   0.210  1.00  0.00           H
ATOM   1232  CG  ASP    76     117.640  67.990  -0.800  1.00  0.00           C
ATOM   1233  OD1 ASP    76     117.080  68.300  -1.880  1.00  0.00           O
ATOM   1234  OD2 ASP    76     118.850  67.800  -0.630  1.00  0.00           O
ATOM   1235  C   ASP    76     114.690  68.430   1.840  1.00  0.00           C
ATOM   1236  O   ASP    76     114.640  69.090   2.850  1.00  0.00           O
ATOM   1237  N   GLU    77     113.880  67.390   1.730  1.00  0.00           N
ATOM   1238  HN  GLU    77     113.860  66.940   0.840  1.00  0.00           H
ATOM   1239  CA  GLU    77     113.180  66.710   2.800  1.00  0.00           C
ATOM   1240  HA  GLU    77     113.380  67.190   3.750  1.00  0.00           H
ATOM   1241  CB  GLU    77     111.700  66.720   2.690  1.00  0.00           C
ATOM   1242  HB1 GLU    77     111.480  65.990   1.880  1.00  0.00           H
ATOM   1243  HB2 GLU    77     111.200  66.260   3.560  1.00  0.00           H
ATOM   1244  CG  GLU    77     111.010  68.110   2.330  1.00  0.00           C
ATOM   1245  HG1 GLU    77     111.420  68.570   1.420  1.00  0.00           H
ATOM   1246  HG2 GLU    77     111.210  68.820   3.160  1.00  0.00           H
ATOM   1247  CD  GLU    77     109.470  67.940   2.130  1.00  0.00           C
ATOM   1248  OE1 GLU    77     109.030  66.980   1.410  1.00  0.00           O
ATOM   1249  OE2 GLU    77     108.670  68.710   2.740  1.00  0.00           O
ATOM   1250  C   GLU    77     113.670  65.250   2.860  1.00  0.00           C
ATOM   1251  O   GLU    77     113.820  64.490   1.890  1.00  0.00           O
ATOM   1252  N   TYR    78     113.860  64.790   4.070  1.00  0.00           N
ATOM   1253  HN  TYR    78     113.610  65.320   4.880  1.00  0.00           H
ATOM   1254  CA  TYR    78     114.370  63.410   4.350  1.00  0.00           C
ATOM   1255  HA  TYR    78     114.760  62.880   3.500  1.00  0.00           H
ATOM   1256  CB  TYR    78     115.520  63.510   5.390  1.00  0.00           C
ATOM   1257  HB1 TYR    78     115.300  64.260   6.180  1.00  0.00           H
ATOM   1258  HB2 TYR    78     115.610  62.500   5.860  1.00  0.00           H
ATOM   1259  CG  TYR    78     116.800  63.910   4.750  1.00  0.00           C
ATOM   1260  CD1 TYR    78     117.680  63.020   4.140  1.00  0.00           C
ATOM   1261  HD1 TYR    78     117.470  61.970   4.260  1.00  0.00           H
ATOM   1262  CE1 TYR    78     118.860  63.420   3.530  1.00  0.00           C
ATOM   1263  HE1 TYR    78     119.480  62.660   3.070  1.00  0.00           H
ATOM   1264  CZ  TYR    78     119.070  64.770   3.390  1.00  0.00           C
ATOM   1265  OH  TYR    78     120.170  65.220   2.670  1.00  0.00           O
ATOM   1266  HH  TYR    78     120.780  64.480   2.540  1.00  0.00           H
ATOM   1267  CD2 TYR    78     117.060  65.320   4.640  1.00  0.00           C
ATOM   1268  HD2 TYR    78     116.350  66.030   5.020  1.00  0.00           H
ATOM   1269  CE2 TYR    78     118.140  65.720   3.940  1.00  0.00           C
ATOM   1270  HE2 TYR    78     118.300  66.770   3.770  1.00  0.00           H
ATOM   1271  C   TYR    78     113.230  62.640   4.900  1.00  0.00           C
ATOM   1272  O   TYR    78     112.400  63.240   5.530  1.00  0.00           O
ATOM   1273  N   ALA    79     113.100  61.300   4.710  1.00  0.00           N
ATOM   1274  HN  ALA    79     113.770  60.870   4.120  1.00  0.00           H
ATOM   1275  CA  ALA    79     112.000  60.540   5.180  1.00  0.00           C
ATOM   1276  HA  ALA    79     111.570  61.010   6.050  1.00  0.00           H
ATOM   1277  CB  ALA    79     110.830  60.460   4.140  1.00  0.00           C
ATOM   1278  HB1 ALA    79     110.980  59.710   3.330  1.00  0.00           H
ATOM   1279  HB2 ALA    79     109.970  60.280   4.820  1.00  0.00           H
ATOM   1280  HB3 ALA    79     110.630  61.480   3.750  1.00  0.00           H
ATOM   1281  C   ALA    79     112.400  59.100   5.600  1.00  0.00           C
ATOM   1282  O   ALA    79     113.570  58.780   5.490  1.00  0.00           O
ATOM   1283  N   CYS    80     111.460  58.420   6.220  1.00  0.00           N
ATOM   1284  HN  CYS    80     110.610  58.890   6.430  1.00  0.00           H
ATOM   1285  CA  CYS    80     111.530  57.050   6.620  1.00  0.00           C
ATOM   1286  HA  CYS    80     112.310  56.620   6.020  1.00  0.00           H
ATOM   1287  CB  CYS    80     111.730  56.990   8.160  1.00  0.00           C
ATOM   1288  HB1 CYS    80     110.960  57.680   8.560  1.00  0.00           H
ATOM   1289  HB2 CYS    80     112.780  57.320   8.300  1.00  0.00           H
ATOM   1290  SG  CYS    80     111.530  55.320   9.010  1.00  0.00           S
ATOM   1291  C   CYS    80     110.270  56.400   6.200  1.00  0.00           C
ATOM   1292  O   CYS    80     109.200  56.960   6.440  1.00  0.00           O
ATOM   1293  N   ARG    81     110.310  55.230   5.580  1.00  0.00           N
ATOM   1294  HN  ARG    81     111.190  54.760   5.500  1.00  0.00           H
ATOM   1295  CA  ARG    81     109.190  54.540   5.050  1.00  0.00           C
ATOM   1296  HA  ARG    81     108.260  54.990   5.370  1.00  0.00           H
ATOM   1297  CB  ARG    81     109.320  54.710   3.490  1.00  0.00           C
ATOM   1298  HB1 ARG    81     109.360  55.790   3.200  1.00  0.00           H
ATOM   1299  HB2 ARG    81     110.330  54.280   3.310  1.00  0.00           H
ATOM   1300  CG  ARG    81     108.250  53.900   2.600  1.00  0.00           C
ATOM   1301  HG1 ARG    81     107.250  54.270   2.920  1.00  0.00           H
ATOM   1302  HG2 ARG    81     108.340  52.830   2.910  1.00  0.00           H
ATOM   1303  CD  ARG    81     108.340  54.060   1.080  1.00  0.00           C
ATOM   1304  HD1 ARG    81     108.300  55.150   0.850  1.00  0.00           H
ATOM   1305  HD2 ARG    81     107.430  53.590   0.650  1.00  0.00           H
ATOM   1306  NE  ARG    81     109.560  53.380   0.540  1.00  0.00           N
ATOM   1307  HE  ARG    81     110.090  52.750   1.100  1.00  0.00           H
ATOM   1308  CZ  ARG    81     110.060  53.540  -0.720  1.00  0.00           C
ATOM   1309  NH1 ARG    81     109.460  54.330  -1.610  1.00  0.00           N
ATOM   1310 1HH1 ARG    81     110.050  54.540  -2.390  1.00  0.00           H
ATOM   1311 2HH1 ARG    81     108.480  54.490  -1.500  1.00  0.00           H
ATOM   1312  NH2 ARG    81     111.170  53.100  -1.130  1.00  0.00           N
ATOM   1313 1HH2 ARG    81     111.130  52.920  -2.110  1.00  0.00           H
ATOM   1314 2HH2 ARG    81     111.500  52.330  -0.580  1.00  0.00           H
ATOM   1315  C   ARG    81     109.090  53.120   5.550  1.00  0.00           C
ATOM   1316  O   ARG    81     110.110  52.410   5.510  1.00  0.00           O
ATOM   1317  N   VAL    82     107.860  52.730   6.040  1.00  0.00           N
ATOM   1318  HN  VAL    82     106.990  53.200   5.890  1.00  0.00           H
ATOM   1319  CA  VAL    82     107.680  51.520   6.730  1.00  0.00           C
ATOM   1320  HA  VAL    82     108.630  51.000   6.680  1.00  0.00           H
ATOM   1321  CB  VAL    82     107.340  51.740   8.200  1.00  0.00           C
ATOM   1322  HB  VAL    82     106.520  52.470   8.370  1.00  0.00           H
ATOM   1323  CG1 VAL    82     106.930  50.380   8.930  1.00  0.00           C
ATOM   1324 1HG1 VAL    82     106.950  50.580  10.020  1.00  0.00           H
ATOM   1325 2HG1 VAL    82     105.910  50.020   8.700  1.00  0.00           H
ATOM   1326 3HG1 VAL    82     107.740  49.650   8.720  1.00  0.00           H
ATOM   1327  CG2 VAL    82     108.610  52.330   8.850  1.00  0.00           C
ATOM   1328 1HG2 VAL    82     108.400  52.570   9.910  1.00  0.00           H
ATOM   1329 2HG2 VAL    82     109.280  51.450   8.700  1.00  0.00           H
ATOM   1330 3HG2 VAL    82     108.980  53.260   8.380  1.00  0.00           H
ATOM   1331  C   VAL    82     106.770  50.710   5.860  1.00  0.00           C
ATOM   1332  O   VAL    82     105.680  51.280   5.580  1.00  0.00           O
ATOM   1333  N   ASN    83     107.170  49.560   5.310  1.00  0.00           N
ATOM   1334  HN  ASN    83     108.110  49.290   5.470  1.00  0.00           H
ATOM   1335  CA  ASN    83     106.370  48.670   4.570  1.00  0.00           C
ATOM   1336  HA  ASN    83     105.430  49.190   4.530  1.00  0.00           H
ATOM   1337  CB  ASN    83     106.750  48.540   3.050  1.00  0.00           C
ATOM   1338  HB1 ASN    83     107.000  49.530   2.620  1.00  0.00           H
ATOM   1339  HB2 ASN    83     107.640  47.870   2.990  1.00  0.00           H
ATOM   1340  CG  ASN    83     105.600  47.910   2.230  1.00  0.00           C
ATOM   1341  OD1 ASN    83     104.480  47.760   2.740  1.00  0.00           O
ATOM   1342  ND2 ASN    83     105.840  47.480   0.970  1.00  0.00           N
ATOM   1343 1HD2 ASN    83     106.820  47.410   0.790  1.00  0.00           H
ATOM   1344 2HD2 ASN    83     105.140  46.840   0.660  1.00  0.00           H
ATOM   1345  C   ASN    83     106.200  47.370   5.390  1.00  0.00           C
ATOM   1346  O   ASN    83     107.060  46.920   6.110  1.00  0.00           O
ATOM   1347  N   HIS    84     105.000  46.700   5.150  1.00  0.00           N
ATOM   1348  HN  HIS    84     104.360  46.970   4.430  1.00  0.00           H
ATOM   1349  CA  HIS    84     104.850  45.340   5.730  1.00  0.00           C
ATOM   1350  HA  HIS    84     105.780  44.810   5.620  1.00  0.00           H
ATOM   1351  CB  HIS    84     104.420  45.290   7.180  1.00  0.00           C
ATOM   1352  HB1 HIS    84     105.210  45.830   7.750  1.00  0.00           H
ATOM   1353  HB2 HIS    84     103.500  45.880   7.430  1.00  0.00           H
ATOM   1354  CD2 HIS    84     103.380  43.110   8.410  1.00  0.00           C
ATOM   1355  HD2 HIS    84     102.410  43.460   8.740  1.00  0.00           H
ATOM   1356  CG  HIS    84     104.360  43.870   7.750  1.00  0.00           C
ATOM   1357  NE2 HIS    84     103.890  41.830   8.520  1.00  0.00           N
ATOM   1358  HE2 HIS    84     103.350  41.080   8.910  1.00  0.00           H
ATOM   1359  ND1 HIS    84     105.400  42.960   7.430  1.00  0.00           N
ATOM   1360  HD1 HIS    84     106.250  43.060   6.920  1.00  0.00           H
ATOM   1361  CE1 HIS    84     105.120  41.730   7.930  1.00  0.00           C
ATOM   1362  HE1 HIS    84     105.830  40.930   7.930  1.00  0.00           H
ATOM   1363  C   HIS    84     103.750  44.720   4.850  1.00  0.00           C
ATOM   1364  O   HIS    84     102.950  45.380   4.250  1.00  0.00           O
ATOM   1365  N   VAL    85     103.700  43.340   4.790  1.00  0.00           N
ATOM   1366  HN  VAL    85     104.410  42.860   5.300  1.00  0.00           H
ATOM   1367  CA  VAL    85     102.840  42.510   3.940  1.00  0.00           C
ATOM   1368  HA  VAL    85     103.040  42.790   2.920  1.00  0.00           H
ATOM   1369  CB  VAL    85     103.090  41.000   4.030  1.00  0.00           C
ATOM   1370  HB  VAL    85     102.510  40.440   3.270  1.00  0.00           H
ATOM   1371  CG1 VAL    85     104.660  40.820   3.710  1.00  0.00           C
ATOM   1372 1HG1 VAL    85     104.750  41.110   2.650  1.00  0.00           H
ATOM   1373 2HG1 VAL    85     105.270  41.640   4.150  1.00  0.00           H
ATOM   1374 3HG1 VAL    85     104.970  39.770   3.880  1.00  0.00           H
ATOM   1375  CG2 VAL    85     102.740  40.380   5.400  1.00  0.00           C
ATOM   1376 1HG2 VAL    85     101.660  40.160   5.390  1.00  0.00           H
ATOM   1377 2HG2 VAL    85     103.280  39.430   5.590  1.00  0.00           H
ATOM   1378 3HG2 VAL    85     102.950  40.930   6.340  1.00  0.00           H
ATOM   1379  C   VAL    85     101.300  42.710   4.220  1.00  0.00           C
ATOM   1380  O   VAL    85     100.440  42.470   3.320  1.00  0.00           O
ATOM   1381  N   THR    86     100.890  43.150   5.420  1.00  0.00           N
ATOM   1382  HN  THR    86     101.510  43.320   6.180  1.00  0.00           H
ATOM   1383  CA  THR    86      99.460  43.300   5.770  1.00  0.00           C
ATOM   1384  HA  THR    86      98.820  42.700   5.140  1.00  0.00           H
ATOM   1385  CB  THR    86      99.240  42.980   7.240  1.00  0.00           C
ATOM   1386  HB  THR    86      98.170  43.050   7.550  1.00  0.00           H
ATOM   1387  OG1 THR    86     100.140  43.850   8.040  1.00  0.00           O
ATOM   1388  HG1 THR    86      99.740  43.920   8.910  1.00  0.00           H
ATOM   1389  CG2 THR    86      99.620  41.530   7.450  1.00  0.00           C
ATOM   1390 1HG2 THR    86      99.120  40.830   6.750  1.00  0.00           H
ATOM   1391 2HG2 THR    86     100.710  41.360   7.560  1.00  0.00           H
ATOM   1392 3HG2 THR    86      99.280  41.120   8.430  1.00  0.00           H
ATOM   1393  C   THR    86      99.090  44.780   5.530  1.00  0.00           C
ATOM   1394  O   THR    86      97.960  45.170   5.720  1.00  0.00           O
ATOM   1395  N   LEU    87      99.970  45.630   4.960  1.00  0.00           N
ATOM   1396  HN  LEU    87     100.780  45.340   4.480  1.00  0.00           H
ATOM   1397  CA  LEU    87      99.650  47.010   4.760  1.00  0.00           C
ATOM   1398  HA  LEU    87      99.010  47.400   5.540  1.00  0.00           H
ATOM   1399  CB  LEU    87     100.820  47.930   4.900  1.00  0.00           C
ATOM   1400  HB1 LEU    87     101.620  47.660   4.170  1.00  0.00           H
ATOM   1401  HB2 LEU    87     100.560  49.000   4.770  1.00  0.00           H
ATOM   1402  CG  LEU    87     101.490  48.040   6.360  1.00  0.00           C
ATOM   1403  HG  LEU    87     101.970  47.040   6.430  1.00  0.00           H
ATOM   1404  CD1 LEU    87     102.600  49.070   6.310  1.00  0.00           C
ATOM   1405 1HD1 LEU    87     102.240  50.070   6.010  1.00  0.00           H
ATOM   1406 2HD1 LEU    87     103.050  49.150   7.320  1.00  0.00           H
ATOM   1407 3HD1 LEU    87     103.460  48.850   5.630  1.00  0.00           H
ATOM   1408  CD2 LEU    87     100.650  48.280   7.580  1.00  0.00           C
ATOM   1409 1HD2 LEU    87     100.040  47.390   7.820  1.00  0.00           H
ATOM   1410 2HD2 LEU    87     101.250  48.590   8.460  1.00  0.00           H
ATOM   1411 3HD2 LEU    87      99.900  49.050   7.330  1.00  0.00           H
ATOM   1412  C   LEU    87      98.930  47.220   3.430  1.00  0.00           C
ATOM   1413  O   LEU    87      99.290  46.660   2.380  1.00  0.00           O
ATOM   1414  N   SER    88      97.900  48.060   3.540  1.00  0.00           N
ATOM   1415  HN  SER    88      97.510  48.410   4.400  1.00  0.00           H
ATOM   1416  CA  SER    88      97.250  48.620   2.350  1.00  0.00           C
ATOM   1417  HA  SER    88      96.960  47.750   1.770  1.00  0.00           H
ATOM   1418  CB  SER    88      95.960  49.390   2.610  1.00  0.00           C
ATOM   1419  HB1 SER    88      95.170  48.710   3.010  1.00  0.00           H
ATOM   1420  HB2 SER    88      95.550  49.830   1.680  1.00  0.00           H
ATOM   1421  OG  SER    88      96.030  50.380   3.620  1.00  0.00           O
ATOM   1422  HG1 SER    88      95.940  49.840   4.410  1.00  0.00           H
ATOM   1423  C   SER    88      98.130  49.480   1.410  1.00  0.00           C
ATOM   1424  O   SER    88      98.100  49.320   0.200  1.00  0.00           O
ATOM   1425  N   GLN    89      99.020  50.290   2.060  1.00  0.00           N
ATOM   1426  HN  GLN    89      98.950  50.410   3.050  1.00  0.00           H
ATOM   1427  CA  GLN    89     100.090  51.020   1.370  1.00  0.00           C
ATOM   1428  HA  GLN    89     100.490  50.300   0.670  1.00  0.00           H
ATOM   1429  CB  GLN    89      99.430  52.290   0.700  1.00  0.00           C
ATOM   1430  HB1 GLN    89     100.240  52.730   0.080  1.00  0.00           H
ATOM   1431  HB2 GLN    89      98.610  51.860   0.090  1.00  0.00           H
ATOM   1432  CG  GLN    89      99.000  53.270   1.850  1.00  0.00           C
ATOM   1433  HG1 GLN    89      99.800  53.490   2.590  1.00  0.00           H
ATOM   1434  HG2 GLN    89      98.160  52.800   2.400  1.00  0.00           H
ATOM   1435  CD  GLN    89      98.560  54.550   1.240  1.00  0.00           C
ATOM   1436  OE1 GLN    89      99.000  54.930   0.170  1.00  0.00           O
ATOM   1437  NE2 GLN    89      97.500  55.170   1.800  1.00  0.00           N
ATOM   1438 1HE2 GLN    89      97.060  54.760   2.600  1.00  0.00           H
ATOM   1439 2HE2 GLN    89      97.250  56.110   1.550  1.00  0.00           H
ATOM   1440  C   GLN    89     101.230  51.290   2.420  1.00  0.00           C
ATOM   1441  O   GLN    89     100.980  51.160   3.600  1.00  0.00           O
ATOM   1442  N   PRO    90     102.530  51.480   2.130  1.00  0.00           N
ATOM   1443  CD  PRO    90     103.010  51.620   0.820  1.00  0.00           C
ATOM   1444  HD1 PRO    90     102.840  52.630   0.400  1.00  0.00           H
ATOM   1445  HD2 PRO    90     102.610  50.920   0.060  1.00  0.00           H
ATOM   1446  CA  PRO    90     103.570  51.930   3.060  1.00  0.00           C
ATOM   1447  HA  PRO    90     103.740  51.150   3.790  1.00  0.00           H
ATOM   1448  CB  PRO    90     104.850  52.250   2.110  1.00  0.00           C
ATOM   1449  HB1 PRO    90     104.720  53.300   1.750  1.00  0.00           H
ATOM   1450  HB2 PRO    90     105.810  52.110   2.640  1.00  0.00           H
ATOM   1451  CG  PRO    90     104.560  51.460   0.850  1.00  0.00           C
ATOM   1452  HG1 PRO    90     104.920  50.420   1.010  1.00  0.00           H
ATOM   1453  HG2 PRO    90     104.980  51.930  -0.070  1.00  0.00           H
ATOM   1454  C   PRO    90     103.190  53.110   4.010  1.00  0.00           C
ATOM   1455  O   PRO    90     102.620  54.100   3.590  1.00  0.00           O
ATOM   1456  N   LYS    91     103.570  53.040   5.370  1.00  0.00           N
ATOM   1457  HN  LYS    91     104.100  52.250   5.660  1.00  0.00           H
ATOM   1458  CA  LYS    91     103.600  54.240   6.230  1.00  0.00           C
ATOM   1459  HA  LYS    91     102.670  54.750   6.050  1.00  0.00           H
ATOM   1460  CB  LYS    91     103.710  53.810   7.730  1.00  0.00           C
ATOM   1461  HB1 LYS    91     104.570  53.150   7.990  1.00  0.00           H
ATOM   1462  HB2 LYS    91     103.750  54.740   8.340  1.00  0.00           H
ATOM   1463  CG  LYS    91     102.540  52.900   8.250  1.00  0.00           C
ATOM   1464  HG1 LYS    91     102.700  52.600   9.310  1.00  0.00           H
ATOM   1465  HG2 LYS    91     102.520  52.010   7.580  1.00  0.00           H
ATOM   1466  CD  LYS    91     101.180  53.610   8.040  1.00  0.00           C
ATOM   1467  HD1 LYS    91     101.180  53.660   6.930  1.00  0.00           H
ATOM   1468  HD2 LYS    91     101.280  54.650   8.430  1.00  0.00           H
ATOM   1469  CE  LYS    91     100.010  52.820   8.500  1.00  0.00           C
ATOM   1470  HE1 LYS    91     100.150  51.720   8.390  1.00  0.00           H
ATOM   1471  HE2 LYS    91      99.130  53.110   7.900  1.00  0.00           H
ATOM   1472  NZ  LYS    91      99.620  53.140   9.910  1.00  0.00           N
ATOM   1473  HZ1 LYS    91      99.790  54.140  10.140  1.00  0.00           H
ATOM   1474  HZ2 LYS    91      98.590  53.010   9.950  1.00  0.00           H
ATOM   1475  HZ3 LYS    91     100.030  52.630  10.720  1.00  0.00           H
ATOM   1476  C   LYS    91     104.780  55.130   5.830  1.00  0.00           C
ATOM   1477  O   LYS    91     105.770  54.580   5.220  1.00  0.00           O
ATOM   1478  N   ILE    92     104.840  56.450   6.100  1.00  0.00           N
ATOM   1479  HN  ILE    92     104.130  56.960   6.580  1.00  0.00           H
ATOM   1480  CA  ILE    92     106.030  57.240   5.850  1.00  0.00           C
ATOM   1481  HA  ILE    92     106.900  56.690   6.190  1.00  0.00           H
ATOM   1482  CB  ILE    92     106.170  57.640   4.370  1.00  0.00           C
ATOM   1483  HB  ILE    92     106.340  56.750   3.730  1.00  0.00           H
ATOM   1484  CG2 ILE    92     104.930  58.370   3.820  1.00  0.00           C
ATOM   1485 1HG2 ILE    92     104.040  57.700   3.780  1.00  0.00           H
ATOM   1486 2HG2 ILE    92     104.610  59.270   4.390  1.00  0.00           H
ATOM   1487 3HG2 ILE    92     104.990  58.500   2.710  1.00  0.00           H
ATOM   1488  CG1 ILE    92     107.320  58.640   4.090  1.00  0.00           C
ATOM   1489 1HG1 ILE    92     108.180  58.280   4.700  1.00  0.00           H
ATOM   1490 2HG1 ILE    92     107.160  59.640   4.550  1.00  0.00           H
ATOM   1491  CD  ILE    92     107.700  58.830   2.630  1.00  0.00           C
ATOM   1492  HD1 ILE    92     107.930  57.820   2.240  1.00  0.00           H
ATOM   1493  HD2 ILE    92     106.960  59.440   2.070  1.00  0.00           H
ATOM   1494  HD3 ILE    92     108.670  59.370   2.600  1.00  0.00           H
ATOM   1495  C   ILE    92     105.950  58.530   6.670  1.00  0.00           C
ATOM   1496  O   ILE    92     104.960  59.200   6.850  1.00  0.00           O
ATOM   1497  N   VAL    93     107.090  58.870   7.300  1.00  0.00           N
ATOM   1498  HN  VAL    93     107.940  58.360   7.160  1.00  0.00           H
ATOM   1499  CA  VAL    93     107.310  60.020   8.170  1.00  0.00           C
ATOM   1500  HA  VAL    93     106.480  60.710   8.050  1.00  0.00           H
ATOM   1501  CB  VAL    93     107.340  59.590   9.570  1.00  0.00           C
ATOM   1502  HB  VAL    93     107.610  60.500  10.160  1.00  0.00           H
ATOM   1503  CG1 VAL    93     105.900  59.060  10.050  1.00  0.00           C
ATOM   1504 1HG1 VAL    93     105.230  59.930   9.900  1.00  0.00           H
ATOM   1505 2HG1 VAL    93     105.520  58.140   9.560  1.00  0.00           H
ATOM   1506 3HG1 VAL    93     105.990  58.810  11.130  1.00  0.00           H
ATOM   1507  CG2 VAL    93     108.360  58.600  10.040  1.00  0.00           C
ATOM   1508 1HG2 VAL    93     108.480  58.630  11.140  1.00  0.00           H
ATOM   1509 2HG2 VAL    93     108.190  57.570   9.670  1.00  0.00           H
ATOM   1510 3HG2 VAL    93     109.360  58.930   9.680  1.00  0.00           H
ATOM   1511  C   VAL    93     108.440  60.920   7.680  1.00  0.00           C
ATOM   1512  O   VAL    93     109.590  60.500   7.360  1.00  0.00           O
ATOM   1513  N   LYS    94     108.100  62.220   7.540  1.00  0.00           N
ATOM   1514  HN  LYS    94     107.290  62.560   8.010  1.00  0.00           H
ATOM   1515  CA  LYS    94     109.130  63.190   7.220  1.00  0.00           C
ATOM   1516  HA  LYS    94     109.800  62.740   6.490  1.00  0.00           H
ATOM   1517  CB  LYS    94     108.400  64.400   6.610  1.00  0.00           C
ATOM   1518  HB1 LYS    94     107.580  64.700   7.300  1.00  0.00           H
ATOM   1519  HB2 LYS    94     109.190  65.180   6.640  1.00  0.00           H
ATOM   1520  CG  LYS    94     107.880  64.210   5.170  1.00  0.00           C
ATOM   1521  HG1 LYS    94     106.890  63.760   5.400  1.00  0.00           H
ATOM   1522  HG2 LYS    94     108.440  63.540   4.490  1.00  0.00           H
ATOM   1523  CD  LYS    94     107.660  65.600   4.560  1.00  0.00           C
ATOM   1524  HD1 LYS    94     108.640  66.090   4.380  1.00  0.00           H
ATOM   1525  HD2 LYS    94     106.970  66.230   5.160  1.00  0.00           H
ATOM   1526  CE  LYS    94     106.870  65.470   3.280  1.00  0.00           C
ATOM   1527  HE1 LYS    94     105.910  65.010   3.620  1.00  0.00           H
ATOM   1528  HE2 LYS    94     107.420  64.900   2.510  1.00  0.00           H
ATOM   1529  NZ  LYS    94     106.490  66.820   2.790  1.00  0.00           N
ATOM   1530  HZ1 LYS    94     107.350  67.380   2.620  1.00  0.00           H
ATOM   1531  HZ2 LYS    94     106.000  66.760   1.880  1.00  0.00           H
ATOM   1532  HZ3 LYS    94     105.930  67.400   3.450  1.00  0.00           H
ATOM   1533  C   LYS    94     110.050  63.490   8.360  1.00  0.00           C
ATOM   1534  O   LYS    94     109.630  63.450   9.500  1.00  0.00           O
ATOM   1535  N   TRP    95     111.310  63.810   8.060  1.00  0.00           N
ATOM   1536  HN  TRP    95     111.690  63.670   7.150  1.00  0.00           H
ATOM   1537  CA  TRP    95     112.250  64.210   9.090  1.00  0.00           C
ATOM   1538  HA  TRP    95     112.010  63.710  10.010  1.00  0.00           H
ATOM   1539  CB  TRP    95     113.640  63.930   8.630  1.00  0.00           C
ATOM   1540  HB1 TRP    95     113.720  62.840   8.460  1.00  0.00           H
ATOM   1541  HB2 TRP    95     113.990  64.460   7.720  1.00  0.00           H
ATOM   1542  CG  TRP    95     114.630  64.220   9.710  1.00  0.00           C
ATOM   1543  CD1 TRP    95     114.850  63.600  10.900  1.00  0.00           C
ATOM   1544  HD1 TRP    95     114.490  62.610  11.130  1.00  0.00           H
ATOM   1545  NE1 TRP    95     115.760  64.460  11.610  1.00  0.00           N
ATOM   1546  HE1 TRP    95     115.880  64.470  12.580  1.00  0.00           H
ATOM   1547  CE2 TRP    95     116.060  65.560  10.890  1.00  0.00           C
ATOM   1548  CD2 TRP    95     115.390  65.420   9.690  1.00  0.00           C
ATOM   1549  CE3 TRP    95     115.670  66.330   8.710  1.00  0.00           C
ATOM   1550  HE3 TRP    95     115.090  66.300   7.800  1.00  0.00           H
ATOM   1551  CZ3 TRP    95     116.370  67.500   9.050  1.00  0.00           C
ATOM   1552  HZ3 TRP    95     116.410  68.310   8.340  1.00  0.00           H
ATOM   1553  CZ2 TRP    95     116.970  66.530  11.130  1.00  0.00           C
ATOM   1554  HZ2 TRP    95     117.670  66.480  11.950  1.00  0.00           H
ATOM   1555  CH2 TRP    95     117.020  67.570  10.220  1.00  0.00           C
ATOM   1556  HH2 TRP    95     117.560  68.490  10.390  1.00  0.00           H
ATOM   1557  C   TRP    95     112.040  65.740   9.340  1.00  0.00           C
ATOM   1558  O   TRP    95     111.750  66.470   8.370  1.00  0.00           O
ATOM   1559  N   ASP    96     112.390  66.210  10.550  1.00  0.00           N
ATOM   1560  HN  ASP    96     112.710  65.540  11.210  1.00  0.00           H
ATOM   1561  CA  ASP    96     112.430  67.580  10.860  1.00  0.00           C
ATOM   1562  HA  ASP    96     112.810  68.150  10.020  1.00  0.00           H
ATOM   1563  CB  ASP    96     110.960  68.040  11.240  1.00  0.00           C
ATOM   1564  HB1 ASP    96     110.380  67.640  10.380  1.00  0.00           H
ATOM   1565  HB2 ASP    96     110.620  67.470  12.140  1.00  0.00           H
ATOM   1566  CG  ASP    96     110.830  69.530  11.440  1.00  0.00           C
ATOM   1567  OD1 ASP    96     109.800  70.020  11.920  1.00  0.00           O
ATOM   1568  OD2 ASP    96     111.800  70.290  11.140  1.00  0.00           O
ATOM   1569  C   ASP    96     113.380  67.730  11.960  1.00  0.00           C
ATOM   1570  O   ASP    96     113.690  66.780  12.690  1.00  0.00           O
ATOM   1571  N   ARG    97     113.890  68.950  12.190  1.00  0.00           N
ATOM   1572  HN  ARG    97     113.410  69.730  11.790  1.00  0.00           H
ATOM   1573  CA  ARG    97     115.030  69.230  13.060  1.00  0.00           C
ATOM   1574  HA  ARG    97     115.850  68.640  12.670  1.00  0.00           H
ATOM   1575  CB  ARG    97     115.360  70.740  13.000  1.00  0.00           C
ATOM   1576  HB1 ARG    97     114.430  71.280  13.290  1.00  0.00           H
ATOM   1577  HB2 ARG    97     116.010  71.100  13.830  1.00  0.00           H
ATOM   1578  CG  ARG    97     116.080  71.250  11.700  1.00  0.00           C
ATOM   1579  HG1 ARG    97     117.060  70.740  11.610  1.00  0.00           H
ATOM   1580  HG2 ARG    97     116.360  72.320  11.770  1.00  0.00           H
ATOM   1581  CD  ARG    97     115.350  71.280  10.330  1.00  0.00           C
ATOM   1582  HD1 ARG    97     114.450  71.940  10.350  1.00  0.00           H
ATOM   1583  HD2 ARG    97     115.060  70.220  10.160  1.00  0.00           H
ATOM   1584  NE  ARG    97     116.240  71.780   9.160  1.00  0.00           N
ATOM   1585  HE  ARG    97     117.220  71.870   9.320  1.00  0.00           H
ATOM   1586  CZ  ARG    97     116.090  71.430   7.910  1.00  0.00           C
ATOM   1587  NH1 ARG    97     114.990  70.880   7.410  1.00  0.00           N
ATOM   1588 1HH1 ARG    97     114.840  70.870   6.420  1.00  0.00           H
ATOM   1589 2HH1 ARG    97     114.230  70.750   8.050  1.00  0.00           H
ATOM   1590  NH2 ARG    97     117.070  71.660   7.060  1.00  0.00           N
ATOM   1591 1HH2 ARG    97     117.090  71.150   6.200  1.00  0.00           H
ATOM   1592 2HH2 ARG    97     117.840  72.190   7.410  1.00  0.00           H
ATOM   1593  C   ARG    97     114.870  68.770  14.550  1.00  0.00           C
ATOM   1594  O   ARG    97     115.790  68.130  15.150  1.00  0.00           O
ATOM   1595  N   ASP    98     113.670  69.110  15.220  1.00  0.00           N
ATOM   1596  HN  ASP    98     112.880  69.500  14.750  1.00  0.00           H
ATOM   1597  CA  ASP    98     113.510  69.210  16.640  1.00  0.00           C
ATOM   1598  HA  ASP    98     114.420  69.120  17.220  1.00  0.00           H
ATOM   1599  CB  ASP    98     112.700  70.460  16.920  1.00  0.00           C
ATOM   1600  HB1 ASP    98     111.890  70.630  16.190  1.00  0.00           H
ATOM   1601  HB2 ASP    98     112.310  70.580  17.960  1.00  0.00           H
ATOM   1602  CG  ASP    98     113.620  71.620  16.840  1.00  0.00           C
ATOM   1603  OD1 ASP    98     113.210  72.800  17.110  1.00  0.00           O
ATOM   1604  OD2 ASP    98     114.870  71.530  16.530  1.00  0.00           O
ATOM   1605  C   ASP    98     112.570  68.090  17.000  1.00  0.00           C
ATOM   1606  O   ASP    98     112.320  67.940  18.200  1.00  0.00           O
ATOM   1607  N   MET    99     112.080  67.350  16.060  1.00  0.00           N
ATOM   1608  HN  MET    99     112.190  67.580  15.100  1.00  0.00           H
ATOM   1609  CA  MET    99     111.080  66.310  16.400  1.00  0.00           C
ATOM   1610  HA  MET    99     110.610  66.450  17.360  1.00  0.00           H
ATOM   1611  CB  MET    99     110.150  66.330  15.160  1.00  0.00           C
ATOM   1612  HB1 MET    99     110.590  65.950  14.220  1.00  0.00           H
ATOM   1613  HB2 MET    99     109.310  65.600  15.220  1.00  0.00           H
ATOM   1614  CG  MET    99     109.650  67.800  14.930  1.00  0.00           C
ATOM   1615  HG1 MET    99     109.100  67.890  13.970  1.00  0.00           H
ATOM   1616  HG2 MET    99     110.460  68.500  14.640  1.00  0.00           H
ATOM   1617  SD  MET    99     108.610  68.480  16.250  1.00  0.00           S
ATOM   1618  CE  MET    99     107.150  67.430  15.940  1.00  0.00           C
ATOM   1619  HE1 MET    99     106.380  67.530  16.750  1.00  0.00           H
ATOM   1620  HE2 MET    99     106.770  67.640  14.920  1.00  0.00           H
ATOM   1621  HE3 MET    99     107.530  66.390  15.900  1.00  0.00           H
ATOM   1622  C   MET    99     111.760  64.960  16.590  1.00  0.00           C
ATOM   1623  OT1 MET    99     111.090  64.040  17.110  1.00  0.00           O
ATOM   1624  OT2 MET    99     112.950  64.740  16.290  1.00  0.00           O
ATOM   1625  N   GLY     1     125.744  49.030  40.960  1.00  0.00           N
ATOM   1626  H1  GLY     1     126.464  49.660  41.380  1.00  0.00           H
ATOM   1627  H2  GLY     1     125.964  48.040  41.190  1.00  0.00           H
ATOM   1628  H3  GLY     1     125.794  49.200  39.940  1.00  0.00           H
ATOM   1629  CA  GLY     1     124.404  49.310  41.600  1.00  0.00           C
ATOM   1630  HA1 GLY     1     123.944  50.170  41.130  1.00  0.00           H
ATOM   1631  HA2 GLY     1     124.534  49.350  42.670  1.00  0.00           H
ATOM   1632  C   GLY     1     123.494  48.090  41.400  1.00  0.00           C
ATOM   1633  O   GLY     1     123.984  46.960  41.290  1.00  0.00           O
ATOM   1634  N   SER     2     122.194  48.300  41.260  1.00  0.00           N
ATOM   1635  HN  SER     2     121.814  49.150  41.630  1.00  0.00           H
ATOM   1636  CA  SER     2     121.344  47.320  40.770  1.00  0.00           C
ATOM   1637  HA  SER     2     121.654  46.380  41.200  1.00  0.00           H
ATOM   1638  CB  SER     2     119.834  47.550  41.060  1.00  0.00           C
ATOM   1639  HB1 SER     2     119.294  46.640  40.720  1.00  0.00           H
ATOM   1640  HB2 SER     2     119.474  48.470  40.540  1.00  0.00           H
ATOM   1641  OG  SER     2     119.534  47.650  42.470  1.00  0.00           O
ATOM   1642  HG1 SER     2     119.864  48.530  42.640  1.00  0.00           H
ATOM   1643  C   SER     2     121.444  47.220  39.260  1.00  0.00           C
ATOM   1644  O   SER     2     121.284  48.180  38.490  1.00  0.00           O
ATOM   1645  N   HIS     3     121.694  45.950  38.770  1.00  0.00           N
ATOM   1646  HN  HIS     3     121.704  45.160  39.380  1.00  0.00           H
ATOM   1647  CA  HIS     3     121.724  45.620  37.360  1.00  0.00           C
ATOM   1648  HA  HIS     3     121.324  46.380  36.710  1.00  0.00           H
ATOM   1649  CB  HIS     3     123.234  45.550  36.910  1.00  0.00           C
ATOM   1650  HB1 HIS     3     123.844  44.710  37.320  1.00  0.00           H
ATOM   1651  HB2 HIS     3     123.244  45.440  35.810  1.00  0.00           H
ATOM   1652  ND1 HIS     3     124.114  47.900  36.260  1.00  0.00           N
ATOM   1653  HD1 HIS     3     123.464  48.040  35.510  1.00  0.00           H
ATOM   1654  CG  HIS     3     124.084  46.800  37.140  1.00  0.00           C
ATOM   1655  CE1 HIS     3     124.954  48.830  36.820  1.00  0.00           C
ATOM   1656  HE1 HIS     3     125.144  49.780  36.320  1.00  0.00           H
ATOM   1657  NE2 HIS     3     125.344  48.420  38.040  1.00  0.00           N
ATOM   1658  CD2 HIS     3     124.914  47.160  38.210  1.00  0.00           C
ATOM   1659  HD2 HIS     3     125.084  46.620  39.130  1.00  0.00           H
ATOM   1660  C   HIS     3     120.864  44.380  36.990  1.00  0.00           C
ATOM   1661  O   HIS     3     120.664  43.410  37.690  1.00  0.00           O
ATOM   1662  N   SER     4     120.284  44.480  35.830  1.00  0.00           N
ATOM   1663  HN  SER     4     120.434  45.330  35.330  1.00  0.00           H
ATOM   1664  CA  SER     4     119.444  43.380  35.340  1.00  0.00           C
ATOM   1665  HA  SER     4     119.334  42.620  36.100  1.00  0.00           H
ATOM   1666  CB  SER     4     118.034  43.740  34.800  1.00  0.00           C
ATOM   1667  HB1 SER     4     117.624  42.910  34.190  1.00  0.00           H
ATOM   1668  HB2 SER     4     118.134  44.630  34.140  1.00  0.00           H
ATOM   1669  OG  SER     4     117.074  44.020  35.820  1.00  0.00           O
ATOM   1670  HG1 SER     4     116.864  43.150  36.170  1.00  0.00           H
ATOM   1671  C   SER     4     120.114  42.750  34.160  1.00  0.00           C
ATOM   1672  O   SER     4     120.354  43.410  33.130  1.00  0.00           O
ATOM   1673  N   MET     5     120.394  41.390  34.180  1.00  0.00           N
ATOM   1674  HN  MET     5     120.124  40.850  34.970  1.00  0.00           H
ATOM   1675  CA  MET     5     121.024  40.700  33.030  1.00  0.00           C
ATOM   1676  HA  MET     5     121.164  41.390  32.210  1.00  0.00           H
ATOM   1677  CB  MET     5     122.354  39.960  33.380  1.00  0.00           C
ATOM   1678  HB1 MET     5     123.074  40.720  33.730  1.00  0.00           H
ATOM   1679  HB2 MET     5     122.134  39.250  34.210  1.00  0.00           H
ATOM   1680  CG  MET     5     123.114  39.300  32.270  1.00  0.00           C
ATOM   1681  HG1 MET     5     123.194  40.090  31.500  1.00  0.00           H
ATOM   1682  HG2 MET     5     122.434  38.540  31.810  1.00  0.00           H
ATOM   1683  SD  MET     5     124.664  38.580  32.790  1.00  0.00           S
ATOM   1684  CE  MET     5     123.754  37.090  33.330  1.00  0.00           C
ATOM   1685  HE1 MET     5     123.354  37.280  34.350  1.00  0.00           H
ATOM   1686  HE2 MET     5     122.974  36.690  32.650  1.00  0.00           H
ATOM   1687  HE3 MET     5     124.464  36.240  33.440  1.00  0.00           H
ATOM   1688  C   MET     5     120.174  39.700  32.460  1.00  0.00           C
ATOM   1689  O   MET     5     119.934  38.630  33.030  1.00  0.00           O
ATOM   1690  N   ARG     6     119.854  39.870  31.180  1.00  0.00           N
ATOM   1691  HN  ARG     6     120.214  40.660  30.700  1.00  0.00           H
ATOM   1692  CA  ARG     6     118.794  39.170  30.410  1.00  0.00           C
ATOM   1693  HA  ARG     6     118.654  38.200  30.850  1.00  0.00           H
ATOM   1694  CB  ARG     6     117.464  40.010  30.300  1.00  0.00           C
ATOM   1695  HB1 ARG     6     116.784  39.430  29.640  1.00  0.00           H
ATOM   1696  HB2 ARG     6     116.944  40.070  31.280  1.00  0.00           H
ATOM   1697  CG  ARG     6     117.584  41.410  29.850  1.00  0.00           C
ATOM   1698  HG1 ARG     6     116.564  41.750  29.570  1.00  0.00           H
ATOM   1699  HG2 ARG     6     118.234  41.590  28.960  1.00  0.00           H
ATOM   1700  CD  ARG     6     118.094  42.480  30.930  1.00  0.00           C
ATOM   1701  HD1 ARG     6     119.174  42.480  31.190  1.00  0.00           H
ATOM   1702  HD2 ARG     6     117.494  42.360  31.850  1.00  0.00           H
ATOM   1703  NE  ARG     6     117.864  43.840  30.300  1.00  0.00           N
ATOM   1704  HE  ARG     6     118.574  44.260  29.720  1.00  0.00           H
ATOM   1705  CZ  ARG     6     116.714  44.550  30.410  1.00  0.00           C
ATOM   1706  NH1 ARG     6     115.614  44.100  30.890  1.00  0.00           N
ATOM   1707 1HH1 ARG     6     114.704  44.460  30.670  1.00  0.00           H
ATOM   1708 2HH1 ARG     6     115.594  43.200  31.330  1.00  0.00           H
ATOM   1709  NH2 ARG     6     116.634  45.750  29.840  1.00  0.00           N
ATOM   1710 1HH2 ARG     6     115.774  46.260  29.860  1.00  0.00           H
ATOM   1711 2HH2 ARG     6     117.464  46.170  29.470  1.00  0.00           H
ATOM   1712  C   ARG     6     119.344  38.860  28.970  1.00  0.00           C
ATOM   1713  O   ARG     6     120.104  39.640  28.390  1.00  0.00           O
ATOM   1714  N   TYR     7     118.814  37.780  28.390  1.00  0.00           N
ATOM   1715  HN  TYR     7     118.094  37.270  28.850  1.00  0.00           H
ATOM   1716  CA  TYR     7     119.024  37.400  27.020  1.00  0.00           C
ATOM   1717  HA  TYR     7     119.554  38.110  26.410  1.00  0.00           H
ATOM   1718  CB  TYR     7     119.824  36.070  26.810  1.00  0.00           C
ATOM   1719  HB1 TYR     7     119.454  35.350  27.570  1.00  0.00           H
ATOM   1720  HB2 TYR     7     119.794  35.660  25.780  1.00  0.00           H
ATOM   1721  CG  TYR     7     121.324  36.280  27.160  1.00  0.00           C
ATOM   1722  CD1 TYR     7     121.834  36.200  28.420  1.00  0.00           C
ATOM   1723  HD1 TYR     7     121.164  36.010  29.250  1.00  0.00           H
ATOM   1724  CE1 TYR     7     123.304  36.110  28.630  1.00  0.00           C
ATOM   1725  HE1 TYR     7     123.824  36.060  29.570  1.00  0.00           H
ATOM   1726  CZ  TYR     7     124.114  36.160  27.500  1.00  0.00           C
ATOM   1727  OH  TYR     7     125.534  36.280  27.710  1.00  0.00           O
ATOM   1728  HH  TYR     7     125.954  35.910  26.930  1.00  0.00           H
ATOM   1729  CD2 TYR     7     122.224  36.280  26.120  1.00  0.00           C
ATOM   1730  HD2 TYR     7     121.824  36.390  25.120  1.00  0.00           H
ATOM   1731  CE2 TYR     7     123.624  36.120  26.250  1.00  0.00           C
ATOM   1732  HE2 TYR     7     124.164  36.130  25.320  1.00  0.00           H
ATOM   1733  C   TYR     7     117.724  37.290  26.330  1.00  0.00           C
ATOM   1734  O   TYR     7     116.724  36.740  26.840  1.00  0.00           O
ATOM   1735  N   PHE     8     117.644  37.820  25.080  1.00  0.00           N
ATOM   1736  HN  PHE     8     118.344  38.330  24.590  1.00  0.00           H
ATOM   1737  CA  PHE     8     116.324  37.760  24.330  1.00  0.00           C
ATOM   1738  HA  PHE     8     115.614  37.100  24.800  1.00  0.00           H
ATOM   1739  CB  PHE     8     115.854  39.170  23.950  1.00  0.00           C
ATOM   1740  HB1 PHE     8     116.664  39.680  23.380  1.00  0.00           H
ATOM   1741  HB2 PHE     8     114.954  39.150  23.290  1.00  0.00           H
ATOM   1742  CG  PHE     8     115.604  40.050  25.150  1.00  0.00           C
ATOM   1743  CD1 PHE     8     115.164  39.570  26.470  1.00  0.00           C
ATOM   1744  HD1 PHE     8     115.064  38.520  26.720  1.00  0.00           H
ATOM   1745  CE1 PHE     8     114.944  40.430  27.510  1.00  0.00           C
ATOM   1746  HE1 PHE     8     114.804  40.120  28.530  1.00  0.00           H
ATOM   1747  CZ  PHE     8     115.014  41.790  27.300  1.00  0.00           C
ATOM   1748  HZ  PHE     8     114.774  42.480  28.090  1.00  0.00           H
ATOM   1749  CD2 PHE     8     115.744  41.470  25.030  1.00  0.00           C
ATOM   1750  HD2 PHE     8     116.024  41.840  24.050  1.00  0.00           H
ATOM   1751  CE2 PHE     8     115.454  42.320  26.050  1.00  0.00           C
ATOM   1752  HE2 PHE     8     115.524  43.380  25.860  1.00  0.00           H
ATOM   1753  C   PHE     8     116.584  37.060  23.000  1.00  0.00           C
ATOM   1754  O   PHE     8     117.154  37.560  22.060  1.00  0.00           O
ATOM   1755  N   ASP     9     115.994  35.880  22.810  1.00  0.00           N
ATOM   1756  HN  ASP     9     115.494  35.410  23.540  1.00  0.00           H
ATOM   1757  CA  ASP     9     116.184  35.190  21.570  1.00  0.00           C
ATOM   1758  HA  ASP     9     116.954  35.620  20.950  1.00  0.00           H
ATOM   1759  CB  ASP     9     116.644  33.690  21.860  1.00  0.00           C
ATOM   1760  HB1 ASP     9     115.814  32.990  22.100  1.00  0.00           H
ATOM   1761  HB2 ASP     9     117.054  33.200  20.950  1.00  0.00           H
ATOM   1762  CG  ASP     9     117.924  33.420  22.760  1.00  0.00           C
ATOM   1763  OD1 ASP     9     118.284  34.290  23.570  1.00  0.00           O
ATOM   1764  OD2 ASP     9     118.464  32.310  22.670  1.00  0.00           O
ATOM   1765  C   ASP     9     114.894  35.220  20.720  1.00  0.00           C
ATOM   1766  O   ASP     9     113.814  35.160  21.240  1.00  0.00           O
ATOM   1767  N   THR    10     115.034  35.310  19.380  1.00  0.00           N
ATOM   1768  HN  THR    10     115.944  35.470  19.000  1.00  0.00           H
ATOM   1769  CA  THR    10     113.834  35.200  18.490  1.00  0.00           C
ATOM   1770  HA  THR    10     112.984  34.790  19.020  1.00  0.00           H
ATOM   1771  CB  THR    10     113.474  36.530  17.750  1.00  0.00           C
ATOM   1772  HB  THR    10     114.304  37.050  17.230  1.00  0.00           H
ATOM   1773  OG1 THR    10     113.034  37.490  18.710  1.00  0.00           O
ATOM   1774  HG1 THR    10     113.824  37.780  19.180  1.00  0.00           H
ATOM   1775  CG2 THR    10     112.244  36.200  16.870  1.00  0.00           C
ATOM   1776 1HG2 THR    10     112.554  35.670  15.950  1.00  0.00           H
ATOM   1777 2HG2 THR    10     111.564  35.490  17.390  1.00  0.00           H
ATOM   1778 3HG2 THR    10     111.664  37.060  16.460  1.00  0.00           H
ATOM   1779  C   THR    10     114.174  34.080  17.450  1.00  0.00           C
ATOM   1780  O   THR    10     115.244  34.020  16.860  1.00  0.00           O
ATOM   1781  N   ALA    11     113.224  33.100  17.290  1.00  0.00           N
ATOM   1782  HN  ALA    11     112.424  33.180  17.870  1.00  0.00           H
ATOM   1783  CA  ALA    11     113.274  31.990  16.360  1.00  0.00           C
ATOM   1784  HA  ALA    11     114.124  32.120  15.700  1.00  0.00           H
ATOM   1785  CB  ALA    11     113.364  30.630  17.180  1.00  0.00           C
ATOM   1786  HB1 ALA    11     112.594  30.510  17.970  1.00  0.00           H
ATOM   1787  HB2 ALA    11     113.304  29.800  16.450  1.00  0.00           H
ATOM   1788  HB3 ALA    11     114.324  30.480  17.710  1.00  0.00           H
ATOM   1789  C   ALA    11     112.034  32.000  15.560  1.00  0.00           C
ATOM   1790  O   ALA    11     110.904  32.020  16.070  1.00  0.00           O
ATOM   1791  N   MET    12     112.254  32.020  14.230  1.00  0.00           N
ATOM   1792  HN  MET    12     113.174  32.130  13.860  1.00  0.00           H
ATOM   1793  CA  MET    12     111.104  32.190  13.340  1.00  0.00           C
ATOM   1794  HA  MET    12     110.204  31.660  13.620  1.00  0.00           H
ATOM   1795  CB  MET    12     110.814  33.720  13.070  1.00  0.00           C
ATOM   1796  HB1 MET    12     109.874  33.980  12.550  1.00  0.00           H
ATOM   1797  HB2 MET    12     110.644  34.180  14.070  1.00  0.00           H
ATOM   1798  CG  MET    12     111.974  34.550  12.380  1.00  0.00           C
ATOM   1799  HG1 MET    12     111.614  35.600  12.440  1.00  0.00           H
ATOM   1800  HG2 MET    12     112.144  34.260  11.330  1.00  0.00           H
ATOM   1801  SD  MET    12     113.524  34.630  13.330  1.00  0.00           S
ATOM   1802  CE  MET    12     114.054  36.080  12.390  1.00  0.00           C
ATOM   1803  HE1 MET    12     114.134  35.980  11.290  1.00  0.00           H
ATOM   1804  HE2 MET    12     113.464  37.000  12.610  1.00  0.00           H
ATOM   1805  HE3 MET    12     115.104  36.290  12.690  1.00  0.00           H
ATOM   1806  C   MET    12     111.414  31.550  12.030  1.00  0.00           C
ATOM   1807  O   MET    12     112.544  31.280  11.680  1.00  0.00           O
ATOM   1808  N   SER    13     110.394  31.340  11.180  1.00  0.00           N
ATOM   1809  HN  SER    13     109.604  31.940  11.280  1.00  0.00           H
ATOM   1810  CA  SER    13     110.494  30.550   9.930  1.00  0.00           C
ATOM   1811  HA  SER    13     111.024  29.670  10.270  1.00  0.00           H
ATOM   1812  CB  SER    13     109.164  30.180   9.200  1.00  0.00           C
ATOM   1813  HB1 SER    13     109.424  29.820   8.180  1.00  0.00           H
ATOM   1814  HB2 SER    13     108.584  31.120   9.170  1.00  0.00           H
ATOM   1815  OG  SER    13     108.324  29.310   9.910  1.00  0.00           O
ATOM   1816  HG1 SER    13     107.514  29.250   9.400  1.00  0.00           H
ATOM   1817  C   SER    13     111.334  31.200   8.920  1.00  0.00           C
ATOM   1818  O   SER    13     111.294  32.380   8.690  1.00  0.00           O
ATOM   1819  N   ARG    14     112.194  30.480   8.130  1.00  0.00           N
ATOM   1820  HN  ARG    14     112.274  29.490   8.250  1.00  0.00           H
ATOM   1821  CA  ARG    14     112.724  30.900   6.850  1.00  0.00           C
ATOM   1822  HA  ARG    14     112.944  31.960   6.890  1.00  0.00           H
ATOM   1823  CB  ARG    14     114.014  30.130   6.480  1.00  0.00           C
ATOM   1824  HB1 ARG    14     114.534  29.830   7.420  1.00  0.00           H
ATOM   1825  HB2 ARG    14     113.824  29.180   5.940  1.00  0.00           H
ATOM   1826  CG  ARG    14     114.934  31.040   5.740  1.00  0.00           C
ATOM   1827  HG1 ARG    14     115.174  31.960   6.310  1.00  0.00           H
ATOM   1828  HG2 ARG    14     114.364  31.360   4.840  1.00  0.00           H
ATOM   1829  CD  ARG    14     116.324  30.370   5.440  1.00  0.00           C
ATOM   1830  HD1 ARG    14     117.024  30.700   4.650  1.00  0.00           H
ATOM   1831  HD2 ARG    14     116.184  29.300   5.180  1.00  0.00           H
ATOM   1832  NE  ARG    14     117.054  30.440   6.750  1.00  0.00           N
ATOM   1833  HE  ARG    14     116.984  29.670   7.390  1.00  0.00           H
ATOM   1834  CZ  ARG    14     117.634  31.630   7.150  1.00  0.00           C
ATOM   1835  NH1 ARG    14     117.574  32.750   6.450  1.00  0.00           N
ATOM   1836 1HH1 ARG    14     118.324  33.320   6.780  1.00  0.00           H
ATOM   1837 2HH1 ARG    14     117.294  32.640   5.500  1.00  0.00           H
ATOM   1838  NH2 ARG    14     118.374  31.680   8.190  1.00  0.00           N
ATOM   1839 1HH2 ARG    14     118.994  32.450   8.330  1.00  0.00           H
ATOM   1840 2HH2 ARG    14     118.534  30.830   8.690  1.00  0.00           H
ATOM   1841  C   ARG    14     111.644  30.790   5.750  1.00  0.00           C
ATOM   1842  O   ARG    14     111.234  29.680   5.500  1.00  0.00           O
ATOM   1843  N   PRO    15     111.344  31.870   4.980  1.00  0.00           N
ATOM   1844  CD  PRO    15     111.674  33.210   5.230  1.00  0.00           C
ATOM   1845  HD1 PRO    15     112.784  33.270   5.210  1.00  0.00           H
ATOM   1846  HD2 PRO    15     111.294  33.560   6.210  1.00  0.00           H
ATOM   1847  CA  PRO    15     110.654  31.710   3.760  1.00  0.00           C
ATOM   1848  HA  PRO    15     109.774  31.090   3.760  1.00  0.00           H
ATOM   1849  CB  PRO    15     110.234  33.130   3.260  1.00  0.00           C
ATOM   1850  HB1 PRO    15     110.234  33.300   2.160  1.00  0.00           H
ATOM   1851  HB2 PRO    15     109.194  33.300   3.590  1.00  0.00           H
ATOM   1852  CG  PRO    15     111.134  34.080   4.060  1.00  0.00           C
ATOM   1853  HG1 PRO    15     110.604  34.950   4.500  1.00  0.00           H
ATOM   1854  HG2 PRO    15     111.944  34.360   3.350  1.00  0.00           H
ATOM   1855  C   PRO    15     111.554  31.150   2.720  1.00  0.00           C
ATOM   1856  O   PRO    15     111.164  30.160   2.080  1.00  0.00           O
ATOM   1857  N   GLY    16     112.764  31.670   2.520  1.00  0.00           N
ATOM   1858  HN  GLY    16     112.854  32.500   3.060  1.00  0.00           H
ATOM   1859  CA  GLY    16     113.914  31.200   1.740  1.00  0.00           C
ATOM   1860  HA1 GLY    16     114.734  31.860   1.980  1.00  0.00           H
ATOM   1861  HA2 GLY    16     113.654  31.320   0.700  1.00  0.00           H
ATOM   1862  C   GLY    16     114.324  29.820   1.950  1.00  0.00           C
ATOM   1863  O   GLY    16     113.904  29.170   2.890  1.00  0.00           O
ATOM   1864  N   ARG    17     115.204  29.240   1.150  1.00  0.00           N
ATOM   1865  HN  ARG    17     115.584  29.690   0.340  1.00  0.00           H
ATOM   1866  CA  ARG    17     115.884  27.930   1.430  1.00  0.00           C
ATOM   1867  HA  ARG    17     115.124  27.230   1.730  1.00  0.00           H
ATOM   1868  CB  ARG    17     116.514  27.260   0.170  1.00  0.00           C
ATOM   1869  HB1 ARG    17     116.994  28.020  -0.480  1.00  0.00           H
ATOM   1870  HB2 ARG    17     117.304  26.520   0.410  1.00  0.00           H
ATOM   1871  CG  ARG    17     115.454  26.520  -0.770  1.00  0.00           C
ATOM   1872  HG1 ARG    17     115.074  25.630  -0.220  1.00  0.00           H
ATOM   1873  HG2 ARG    17     116.024  26.210  -1.670  1.00  0.00           H
ATOM   1874  CD  ARG    17     114.204  27.330  -1.250  1.00  0.00           C
ATOM   1875  HD1 ARG    17     114.354  28.080  -2.050  1.00  0.00           H
ATOM   1876  HD2 ARG    17     113.664  27.770  -0.390  1.00  0.00           H
ATOM   1877  NE  ARG    17     113.364  26.310  -1.910  1.00  0.00           N
ATOM   1878  HE  ARG    17     113.434  25.340  -1.690  1.00  0.00           H
ATOM   1879  CZ  ARG    17     112.294  26.560  -2.670  1.00  0.00           C
ATOM   1880  NH1 ARG    17     111.644  27.700  -2.760  1.00  0.00           N
ATOM   1881 1HH1 ARG    17     110.954  27.830  -3.470  1.00  0.00           H
ATOM   1882 2HH1 ARG    17     111.844  28.430  -2.110  1.00  0.00           H
ATOM   1883  NH2 ARG    17     111.774  25.540  -3.380  1.00  0.00           N
ATOM   1884 1HH2 ARG    17     110.934  25.770  -3.870  1.00  0.00           H
ATOM   1885 2HH2 ARG    17     112.264  24.660  -3.400  1.00  0.00           H
ATOM   1886  C   ARG    17     116.734  27.810   2.640  1.00  0.00           C
ATOM   1887  O   ARG    17     117.514  28.740   2.860  1.00  0.00           O
ATOM   1888  N   GLY    18     116.594  26.670   3.400  1.00  0.00           N
ATOM   1889  HN  GLY    18     115.904  25.970   3.280  1.00  0.00           H
ATOM   1890  CA  GLY    18     117.464  26.440   4.600  1.00  0.00           C
ATOM   1891  HA1 GLY    18     118.154  27.260   4.720  1.00  0.00           H
ATOM   1892  HA2 GLY    18     118.004  25.520   4.450  1.00  0.00           H
ATOM   1893  C   GLY    18     116.674  26.380   5.930  1.00  0.00           C
ATOM   1894  O   GLY    18     115.494  26.750   5.950  1.00  0.00           O
ATOM   1895  N   GLU    19     117.344  25.900   6.980  1.00  0.00           N
ATOM   1896  HN  GLU    19     118.304  25.650   6.850  1.00  0.00           H
ATOM   1897  CA  GLU    19     116.924  25.880   8.350  1.00  0.00           C
ATOM   1898  HA  GLU    19     116.194  25.100   8.510  1.00  0.00           H
ATOM   1899  CB  GLU    19     118.204  25.630   9.240  1.00  0.00           C
ATOM   1900  HB1 GLU    19     119.034  26.230   8.810  1.00  0.00           H
ATOM   1901  HB2 GLU    19     118.194  25.980  10.290  1.00  0.00           H
ATOM   1902  CG  GLU    19     118.624  24.140   9.140  1.00  0.00           C
ATOM   1903  HG1 GLU    19     119.484  23.920   9.800  1.00  0.00           H
ATOM   1904  HG2 GLU    19     118.874  24.110   8.060  1.00  0.00           H
ATOM   1905  CD  GLU    19     117.474  23.170   9.480  1.00  0.00           C
ATOM   1906  OE1 GLU    19     116.814  22.590   8.560  1.00  0.00           O
ATOM   1907  OE2 GLU    19     117.254  22.850  10.710  1.00  0.00           O
ATOM   1908  C   GLU    19     116.274  27.250   8.940  1.00  0.00           C
ATOM   1909  O   GLU    19     116.604  28.350   8.470  1.00  0.00           O
ATOM   1910  N   PRO    20     115.374  27.220   9.920  1.00  0.00           N
ATOM   1911  CD  PRO    20     114.924  26.060  10.660  1.00  0.00           C
ATOM   1912  HD1 PRO    20     115.804  25.570  11.120  1.00  0.00           H
ATOM   1913  HD2 PRO    20     114.554  25.240  10.020  1.00  0.00           H
ATOM   1914  CA  PRO    20     114.974  28.470  10.570  1.00  0.00           C
ATOM   1915  HA  PRO    20     114.314  28.820   9.790  1.00  0.00           H
ATOM   1916  CB  PRO    20     114.274  28.030  11.870  1.00  0.00           C
ATOM   1917  HB1 PRO    20     114.854  28.020  12.820  1.00  0.00           H
ATOM   1918  HB2 PRO    20     113.344  28.610  12.020  1.00  0.00           H
ATOM   1919  CG  PRO    20     113.824  26.520  11.640  1.00  0.00           C
ATOM   1920  HG1 PRO    20     112.814  26.510  11.160  1.00  0.00           H
ATOM   1921  HG2 PRO    20     114.014  25.910  12.550  1.00  0.00           H
ATOM   1922  C   PRO    20     115.884  29.570  10.920  1.00  0.00           C
ATOM   1923  O   PRO    20     117.054  29.320  11.200  1.00  0.00           O
ATOM   1924  N   ARG    21     115.494  30.800  10.810  1.00  0.00           N
ATOM   1925  HN  ARG    21     114.564  31.050  10.560  1.00  0.00           H
ATOM   1926  CA  ARG    21     116.184  31.950  11.290  1.00  0.00           C
ATOM   1927  HA  ARG    21     117.184  32.110  10.900  1.00  0.00           H
ATOM   1928  CB  ARG    21     115.484  33.260  10.770  1.00  0.00           C
ATOM   1929  HB1 ARG    21     114.404  33.110  10.990  1.00  0.00           H
ATOM   1930  HB2 ARG    21     115.904  34.170  11.260  1.00  0.00           H
ATOM   1931  CG  ARG    21     115.534  33.350   9.210  1.00  0.00           C
ATOM   1932  HG1 ARG    21     114.974  32.460   8.860  1.00  0.00           H
ATOM   1933  HG2 ARG    21     116.594  33.240   8.910  1.00  0.00           H
ATOM   1934  CD  ARG    21     115.054  34.720   8.590  1.00  0.00           C
ATOM   1935  HD1 ARG    21     115.314  34.680   7.510  1.00  0.00           H
ATOM   1936  HD2 ARG    21     115.434  35.560   9.200  1.00  0.00           H
ATOM   1937  NE  ARG    21     113.554  34.630   8.740  1.00  0.00           N
ATOM   1938  HE  ARG    21     113.084  33.830   9.110  1.00  0.00           H
ATOM   1939  CZ  ARG    21     112.694  35.610   8.510  1.00  0.00           C
ATOM   1940  NH1 ARG    21     113.104  36.770   8.040  1.00  0.00           N
ATOM   1941 1HH1 ARG    21     112.394  37.460   7.900  1.00  0.00           H
ATOM   1942 2HH1 ARG    21     114.054  36.870   7.760  1.00  0.00           H
ATOM   1943  NH2 ARG    21     111.404  35.420   8.740  1.00  0.00           N
ATOM   1944 1HH2 ARG    21     110.794  36.210   8.690  1.00  0.00           H
ATOM   1945 2HH2 ARG    21     111.124  34.460   8.810  1.00  0.00           H
ATOM   1946  C   ARG    21     116.324  31.960  12.800  1.00  0.00           C
ATOM   1947  O   ARG    21     115.514  31.510  13.570  1.00  0.00           O
ATOM   1948  N   PHE    22     117.494  32.550  13.250  1.00  0.00           N
ATOM   1949  HN  PHE    22     118.274  32.880  12.710  1.00  0.00           H
ATOM   1950  CA  PHE    22     117.614  32.690  14.680  1.00  0.00           C
ATOM   1951  HA  PHE    22     116.654  32.950  15.110  1.00  0.00           H
ATOM   1952  CB  PHE    22     118.214  31.500  15.370  1.00  0.00           C
ATOM   1953  HB1 PHE    22     117.374  30.790  15.210  1.00  0.00           H
ATOM   1954  HB2 PHE    22     119.044  31.110  14.740  1.00  0.00           H
ATOM   1955  CG  PHE    22     118.484  31.490  16.840  1.00  0.00           C
ATOM   1956  CD1 PHE    22     117.434  31.380  17.810  1.00  0.00           C
ATOM   1957  HD1 PHE    22     116.454  31.430  17.370  1.00  0.00           H
ATOM   1958  CE1 PHE    22     117.764  31.370  19.200  1.00  0.00           C
ATOM   1959  HE1 PHE    22     116.894  31.240  19.830  1.00  0.00           H
ATOM   1960  CZ  PHE    22     119.094  31.340  19.620  1.00  0.00           C
ATOM   1961  HZ  PHE    22     119.294  31.070  20.640  1.00  0.00           H
ATOM   1962  CD2 PHE    22     119.854  31.500  17.310  1.00  0.00           C
ATOM   1963  HD2 PHE    22     120.604  31.490  16.520  1.00  0.00           H
ATOM   1964  CE2 PHE    22     120.134  31.470  18.660  1.00  0.00           C
ATOM   1965  HE2 PHE    22     121.134  31.310  19.030  1.00  0.00           H
ATOM   1966  C   PHE    22     118.474  33.820  15.060  1.00  0.00           C
ATOM   1967  O   PHE    22     119.584  34.010  14.460  1.00  0.00           O
ATOM   1968  N   ILE    23     118.004  34.540  16.090  1.00  0.00           N
ATOM   1969  HN  ILE    23     117.084  34.400  16.460  1.00  0.00           H
ATOM   1970  CA  ILE    23     118.744  35.700  16.560  1.00  0.00           C
ATOM   1971  HA  ILE    23     119.744  35.390  16.280  1.00  0.00           H
ATOM   1972  CB  ILE    23     118.444  36.960  15.760  1.00  0.00           C
ATOM   1973  HB  ILE    23     118.774  36.660  14.750  1.00  0.00           H
ATOM   1974  CG2 ILE    23     116.954  37.170  15.790  1.00  0.00           C
ATOM   1975 1HG2 ILE    23     116.494  37.560  16.720  1.00  0.00           H
ATOM   1976 2HG2 ILE    23     116.774  38.030  15.110  1.00  0.00           H
ATOM   1977 3HG2 ILE    23     116.334  36.340  15.380  1.00  0.00           H
ATOM   1978  CG1 ILE    23     119.214  38.310  16.220  1.00  0.00           C
ATOM   1979 1HG1 ILE    23     120.294  38.100  16.370  1.00  0.00           H
ATOM   1980 2HG1 ILE    23     118.704  38.710  17.130  1.00  0.00           H
ATOM   1981  CD  ILE    23     119.324  39.390  15.160  1.00  0.00           C
ATOM   1982  HD1 ILE    23     120.164  39.230  14.460  1.00  0.00           H
ATOM   1983  HD2 ILE    23     118.374  39.350  14.590  1.00  0.00           H
ATOM   1984  HD3 ILE    23     119.524  40.400  15.580  1.00  0.00           H
ATOM   1985  C   ILE    23     118.684  35.860  18.050  1.00  0.00           C
ATOM   1986  O   ILE    23     117.674  35.980  18.710  1.00  0.00           O
ATOM   1987  N   SER    24     119.844  35.900  18.740  1.00  0.00           N
ATOM   1988  HN  SER    24     120.664  35.710  18.210  1.00  0.00           H
ATOM   1989  CA  SER    24     119.974  36.110  20.170  1.00  0.00           C
ATOM   1990  HA  SER    24     119.044  36.050  20.720  1.00  0.00           H
ATOM   1991  CB  SER    24     120.824  34.860  20.700  1.00  0.00           C
ATOM   1992  HB1 SER    24     121.874  35.100  20.420  1.00  0.00           H
ATOM   1993  HB2 SER    24     120.584  33.880  20.220  1.00  0.00           H
ATOM   1994  OG  SER    24     120.614  34.770  22.070  1.00  0.00           O
ATOM   1995  HG1 SER    24     119.714  34.450  22.150  1.00  0.00           H
ATOM   1996  C   SER    24     120.714  37.380  20.470  1.00  0.00           C
ATOM   1997  O   SER    24     121.824  37.650  19.870  1.00  0.00           O
ATOM   1998  N   VAL    25     120.174  38.210  21.440  1.00  0.00           N
ATOM   1999  HN  VAL    25     119.304  38.110  21.920  1.00  0.00           H
ATOM   2000  CA  VAL    25     120.944  39.400  21.860  1.00  0.00           C
ATOM   2001  HA  VAL    25     121.984  39.280  21.610  1.00  0.00           H
ATOM   2002  CB  VAL    25     120.464  40.780  21.460  1.00  0.00           C
ATOM   2003  HB  VAL    25     119.504  40.970  21.990  1.00  0.00           H
ATOM   2004  CG1 VAL    25     121.304  42.020  21.900  1.00  0.00           C
ATOM   2005 1HG1 VAL    25     120.784  42.970  21.630  1.00  0.00           H
ATOM   2006 2HG1 VAL    25     121.334  42.100  23.010  1.00  0.00           H
ATOM   2007 3HG1 VAL    25     122.304  42.040  21.410  1.00  0.00           H
ATOM   2008  CG2 VAL    25     120.264  40.740  19.950  1.00  0.00           C
ATOM   2009 1HG2 VAL    25     119.764  41.700  19.700  1.00  0.00           H
ATOM   2010 2HG2 VAL    25     121.234  40.650  19.420  1.00  0.00           H
ATOM   2011 3HG2 VAL    25     119.594  39.930  19.590  1.00  0.00           H
ATOM   2012  C   VAL    25     121.034  39.290  23.350  1.00  0.00           C
ATOM   2013  O   VAL    25     119.994  38.920  23.930  1.00  0.00           O
ATOM   2014  N   GLY    26     122.174  39.640  23.970  1.00  0.00           N
ATOM   2015  HN  GLY    26     122.914  39.880  23.360  1.00  0.00           H
ATOM   2016  CA  GLY    26     122.314  39.760  25.470  1.00  0.00           C
ATOM   2017  HA1 GLY    26     123.154  39.180  25.840  1.00  0.00           H
ATOM   2018  HA2 GLY    26     121.524  39.260  26.020  1.00  0.00           H
ATOM   2019  C   GLY    26     122.524  41.160  25.920  1.00  0.00           C
ATOM   2020  O   GLY    26     123.314  41.970  25.320  1.00  0.00           O
ATOM   2021  N   TYR    27     121.894  41.490  27.060  1.00  0.00           N
ATOM   2022  HN  TYR    27     121.374  40.760  27.480  1.00  0.00           H
ATOM   2023  CA  TYR    27     121.974  42.850  27.630  1.00  0.00           C
ATOM   2024  HA  TYR    27     122.694  43.350  27.010  1.00  0.00           H
ATOM   2025  CB  TYR    27     120.544  43.520  27.590  1.00  0.00           C
ATOM   2026  HB1 TYR    27     119.764  42.850  27.990  1.00  0.00           H
ATOM   2027  HB2 TYR    27     120.514  44.470  28.160  1.00  0.00           H
ATOM   2028  CG  TYR    27     120.124  43.870  26.240  1.00  0.00           C
ATOM   2029  CD1 TYR    27     119.324  43.000  25.510  1.00  0.00           C
ATOM   2030  HD1 TYR    27     119.114  42.000  25.860  1.00  0.00           H
ATOM   2031  CE1 TYR    27     118.704  43.390  24.280  1.00  0.00           C
ATOM   2032  HE1 TYR    27     118.144  42.630  23.730  1.00  0.00           H
ATOM   2033  CZ  TYR    27     118.894  44.670  23.810  1.00  0.00           C
ATOM   2034  OH  TYR    27     118.134  45.140  22.680  1.00  0.00           O
ATOM   2035  HH  TYR    27     117.544  44.400  22.520  1.00  0.00           H
ATOM   2036  CD2 TYR    27     120.224  45.240  25.780  1.00  0.00           C
ATOM   2037  HD2 TYR    27     120.644  45.970  26.450  1.00  0.00           H
ATOM   2038  CE2 TYR    27     119.574  45.590  24.590  1.00  0.00           C
ATOM   2039  HE2 TYR    27     119.434  46.640  24.380  1.00  0.00           H
ATOM   2040  C   TYR    27     122.354  42.780  29.120  1.00  0.00           C
ATOM   2041  O   TYR    27     121.764  42.090  29.970  1.00  0.00           O
ATOM   2042  N   VAL    28     123.214  43.730  29.580  1.00  0.00           N
ATOM   2043  HN  VAL    28     123.504  44.460  28.960  1.00  0.00           H
ATOM   2044  CA  VAL    28     123.154  44.210  30.950  1.00  0.00           C
ATOM   2045  HA  VAL    28     122.644  43.480  31.560  1.00  0.00           H
ATOM   2046  CB  VAL    28     124.584  44.640  31.490  1.00  0.00           C
ATOM   2047  HB  VAL    28     125.104  45.530  31.060  1.00  0.00           H
ATOM   2048  CG1 VAL    28     124.404  45.070  33.020  1.00  0.00           C
ATOM   2049 1HG1 VAL    28     125.414  45.370  33.380  1.00  0.00           H
ATOM   2050 2HG1 VAL    28     123.704  45.930  33.080  1.00  0.00           H
ATOM   2051 3HG1 VAL    28     124.114  44.260  33.720  1.00  0.00           H
ATOM   2052  CG2 VAL    28     125.564  43.370  31.500  1.00  0.00           C
ATOM   2053 1HG2 VAL    28     125.694  42.940  30.480  1.00  0.00           H
ATOM   2054 2HG2 VAL    28     126.484  43.760  32.000  1.00  0.00           H
ATOM   2055 3HG2 VAL    28     125.214  42.600  32.220  1.00  0.00           H
ATOM   2056  C   VAL    28     122.314  45.460  30.870  1.00  0.00           C
ATOM   2057  O   VAL    28     122.774  46.380  30.220  1.00  0.00           O
ATOM   2058  N   ASP    29     121.114  45.520  31.600  1.00  0.00           N
ATOM   2059  HN  ASP    29     120.854  44.810  32.250  1.00  0.00           H
ATOM   2060  CA  ASP    29     120.174  46.620  31.580  1.00  0.00           C
ATOM   2061  HA  ASP    29     119.324  46.380  32.190  1.00  0.00           H
ATOM   2062  CB  ASP    29     120.764  47.890  32.270  1.00  0.00           C
ATOM   2063  HB1 ASP    29     121.614  48.190  31.620  1.00  0.00           H
ATOM   2064  HB2 ASP    29     120.004  48.700  32.240  1.00  0.00           H
ATOM   2065  CG  ASP    29     121.114  47.600  33.670  1.00  0.00           C
ATOM   2066  OD1 ASP    29     120.614  46.680  34.310  1.00  0.00           O
ATOM   2067  OD2 ASP    29     122.034  48.330  34.210  1.00  0.00           O
ATOM   2068  C   ASP    29     119.764  46.920  30.150  1.00  0.00           C
ATOM   2069  O   ASP    29     119.274  46.090  29.400  1.00  0.00           O
ATOM   2070  N   ASP    30     119.874  48.170  29.750  1.00  0.00           N
ATOM   2071  HN  ASP    30     120.214  48.910  30.320  1.00  0.00           H
ATOM   2072  CA  ASP    30     119.594  48.510  28.370  1.00  0.00           C
ATOM   2073  HA  ASP    30     118.954  47.820  27.830  1.00  0.00           H
ATOM   2074  CB  ASP    30     118.784  49.830  28.370  1.00  0.00           C
ATOM   2075  HB1 ASP    30     119.314  50.550  29.030  1.00  0.00           H
ATOM   2076  HB2 ASP    30     118.814  50.270  27.350  1.00  0.00           H
ATOM   2077  CG  ASP    30     117.374  49.710  28.800  1.00  0.00           C
ATOM   2078  OD1 ASP    30     116.824  50.830  29.070  1.00  0.00           O
ATOM   2079  OD2 ASP    30     116.744  48.650  28.760  1.00  0.00           O
ATOM   2080  C   ASP    30     120.894  48.570  27.530  1.00  0.00           C
ATOM   2081  O   ASP    30     120.854  49.080  26.390  1.00  0.00           O
ATOM   2082  N   THR    31     122.054  48.120  28.000  1.00  0.00           N
ATOM   2083  HN  THR    31     122.014  47.660  28.880  1.00  0.00           H
ATOM   2084  CA  THR    31     123.394  48.010  27.280  1.00  0.00           C
ATOM   2085  HA  THR    31     123.324  48.760  26.510  1.00  0.00           H
ATOM   2086  CB  THR    31     124.704  48.450  28.030  1.00  0.00           C
ATOM   2087  HB  THR    31     125.214  47.640  28.610  1.00  0.00           H
ATOM   2088  OG1 THR    31     124.464  49.500  28.910  1.00  0.00           O
ATOM   2089  HG1 THR    31     123.544  49.510  29.170  1.00  0.00           H
ATOM   2090  CG2 THR    31     125.744  48.790  26.920  1.00  0.00           C
ATOM   2091 1HG2 THR    31     125.374  49.610  26.280  1.00  0.00           H
ATOM   2092 2HG2 THR    31     126.654  49.070  27.490  1.00  0.00           H
ATOM   2093 3HG2 THR    31     126.014  47.980  26.200  1.00  0.00           H
ATOM   2094  C   THR    31     123.544  46.530  26.790  1.00  0.00           C
ATOM   2095  O   THR    31     123.684  45.530  27.510  1.00  0.00           O
ATOM   2096  N   GLN    32     123.484  46.440  25.460  1.00  0.00           N
ATOM   2097  HN  GLN    32     123.184  47.230  24.930  1.00  0.00           H
ATOM   2098  CA  GLN    32     123.954  45.140  24.840  1.00  0.00           C
ATOM   2099  HA  GLN    32     123.214  44.390  25.110  1.00  0.00           H
ATOM   2100  CB  GLN    32     123.984  45.330  23.280  1.00  0.00           C
ATOM   2101  HB1 GLN    32     124.574  46.220  22.960  1.00  0.00           H
ATOM   2102  HB2 GLN    32     124.444  44.400  22.890  1.00  0.00           H
ATOM   2103  CG  GLN    32     122.554  45.460  22.550  1.00  0.00           C
ATOM   2104  HG1 GLN    32     122.104  46.350  23.030  1.00  0.00           H
ATOM   2105  HG2 GLN    32     121.934  44.540  22.690  1.00  0.00           H
ATOM   2106  CD  GLN    32     122.704  45.570  21.040  1.00  0.00           C
ATOM   2107  OE1 GLN    32     123.674  45.210  20.320  1.00  0.00           O
ATOM   2108  NE2 GLN    32     121.684  46.150  20.340  1.00  0.00           N
ATOM   2109 1HE2 GLN    32     120.904  46.510  20.850  1.00  0.00           H
ATOM   2110 2HE2 GLN    32     121.784  46.370  19.370  1.00  0.00           H
ATOM   2111  C   GLN    32     125.384  44.740  25.170  1.00  0.00           C
ATOM   2112  O   GLN    32     126.184  45.660  25.370  1.00  0.00           O
ATOM   2113  N   PHE    33     125.674  43.410  25.150  1.00  0.00           N
ATOM   2114  HN  PHE    33     124.904  42.790  25.210  1.00  0.00           H
ATOM   2115  CA  PHE    33     127.064  43.020  25.390  1.00  0.00           C
ATOM   2116  HA  PHE    33     127.724  43.830  25.100  1.00  0.00           H
ATOM   2117  CB  PHE    33     127.344  42.830  26.940  1.00  0.00           C
ATOM   2118  HB1 PHE    33     128.424  42.780  27.220  1.00  0.00           H
ATOM   2119  HB2 PHE    33     126.854  43.680  27.450  1.00  0.00           H
ATOM   2120  CG  PHE    33     126.724  41.580  27.590  1.00  0.00           C
ATOM   2121  CD1 PHE    33     127.374  40.310  27.460  1.00  0.00           C
ATOM   2122  HD1 PHE    33     128.224  40.190  26.790  1.00  0.00           H
ATOM   2123  CE1 PHE    33     126.814  39.220  28.060  1.00  0.00           C
ATOM   2124  HE1 PHE    33     127.264  38.250  27.890  1.00  0.00           H
ATOM   2125  CZ  PHE    33     125.564  39.330  28.750  1.00  0.00           C
ATOM   2126  HZ  PHE    33     125.154  38.480  29.280  1.00  0.00           H
ATOM   2127  CD2 PHE    33     125.564  41.700  28.370  1.00  0.00           C
ATOM   2128  HD2 PHE    33     125.054  42.650  28.480  1.00  0.00           H
ATOM   2129  CE2 PHE    33     124.964  40.550  28.890  1.00  0.00           C
ATOM   2130  HE2 PHE    33     124.034  40.540  29.440  1.00  0.00           H
ATOM   2131  C   PHE    33     127.484  41.830  24.510  1.00  0.00           C
ATOM   2132  O   PHE    33     128.664  41.540  24.480  1.00  0.00           O
ATOM   2133  N   VAL    34     126.554  41.190  23.800  1.00  0.00           N
ATOM   2134  HN  VAL    34     125.594  41.470  23.860  1.00  0.00           H
ATOM   2135  CA  VAL    34     126.704  40.030  22.970  1.00  0.00           C
ATOM   2136  HA  VAL    34     127.574  40.240  22.370  1.00  0.00           H
ATOM   2137  CB  VAL    34     126.974  38.710  23.720  1.00  0.00           C
ATOM   2138  HB  VAL    34     127.824  38.840  24.430  1.00  0.00           H
ATOM   2139  CG1 VAL    34     125.814  38.430  24.620  1.00  0.00           C
ATOM   2140 1HG1 VAL    34     125.674  39.390  25.160  1.00  0.00           H
ATOM   2141 2HG1 VAL    34     124.854  38.190  24.110  1.00  0.00           H
ATOM   2142 3HG1 VAL    34     126.014  37.650  25.380  1.00  0.00           H
ATOM   2143  CG2 VAL    34     127.304  37.540  22.720  1.00  0.00           C
ATOM   2144 1HG2 VAL    34     127.354  36.580  23.270  1.00  0.00           H
ATOM   2145 2HG2 VAL    34     126.504  37.360  21.980  1.00  0.00           H
ATOM   2146 3HG2 VAL    34     128.284  37.620  22.200  1.00  0.00           H
ATOM   2147  C   VAL    34     125.594  39.930  21.930  1.00  0.00           C
ATOM   2148  O   VAL    34     124.434  40.190  22.220  1.00  0.00           O
ATOM   2149  N   ARG    35     125.884  39.530  20.690  1.00  0.00           N
ATOM   2150  HN  ARG    35     126.824  39.410  20.380  1.00  0.00           H
ATOM   2151  CA  ARG    35     124.844  39.170  19.700  1.00  0.00           C
ATOM   2152  HA  ARG    35     123.914  39.000  20.230  1.00  0.00           H
ATOM   2153  CB  ARG    35     124.564  40.480  18.840  1.00  0.00           C
ATOM   2154  HB1 ARG    35     123.624  40.280  18.290  1.00  0.00           H
ATOM   2155  HB2 ARG    35     124.434  41.360  19.500  1.00  0.00           H
ATOM   2156  CG  ARG    35     125.734  40.790  17.850  1.00  0.00           C
ATOM   2157  HG1 ARG    35     126.624  40.430  18.410  1.00  0.00           H
ATOM   2158  HG2 ARG    35     125.894  41.890  17.880  1.00  0.00           H
ATOM   2159  CD  ARG    35     125.734  40.180  16.470  1.00  0.00           C
ATOM   2160  HD1 ARG    35     125.424  39.120  16.570  1.00  0.00           H
ATOM   2161  HD2 ARG    35     126.734  40.190  15.980  1.00  0.00           H
ATOM   2162  NE  ARG    35     124.754  40.800  15.580  1.00  0.00           N
ATOM   2163  HE  ARG    35     124.194  41.560  15.910  1.00  0.00           H
ATOM   2164  CZ  ARG    35     124.644  40.610  14.240  1.00  0.00           C
ATOM   2165  NH1 ARG    35     125.544  39.930  13.590  1.00  0.00           N
ATOM   2166 1HH1 ARG    35     125.304  39.720  12.650  1.00  0.00           H
ATOM   2167 2HH1 ARG    35     126.344  39.640  14.110  1.00  0.00           H
ATOM   2168  NH2 ARG    35     123.564  41.020  13.590  1.00  0.00           N
ATOM   2169 1HH2 ARG    35     123.514  40.750  12.630  1.00  0.00           H
ATOM   2170 2HH2 ARG    35     122.864  41.590  14.030  1.00  0.00           H
ATOM   2171  C   ARG    35     125.184  37.900  18.920  1.00  0.00           C
ATOM   2172  O   ARG    35     126.324  37.610  18.680  1.00  0.00           O
ATOM   2173  N   PHE    36     124.154  37.140  18.550  1.00  0.00           N
ATOM   2174  HN  PHE    36     123.214  37.450  18.730  1.00  0.00           H
ATOM   2175  CA  PHE    36     124.344  36.040  17.600  1.00  0.00           C
ATOM   2176  HA  PHE    36     125.204  36.320  17.000  1.00  0.00           H
ATOM   2177  CB  PHE    36     124.714  34.730  18.500  1.00  0.00           C
ATOM   2178  HB1 PHE    36     125.614  34.920  19.120  1.00  0.00           H
ATOM   2179  HB2 PHE    36     123.844  34.640  19.180  1.00  0.00           H
ATOM   2180  CG  PHE    36     125.014  33.530  17.710  1.00  0.00           C
ATOM   2181  CD1 PHE    36     124.414  32.290  18.160  1.00  0.00           C
ATOM   2182  HD1 PHE    36     123.684  32.210  18.950  1.00  0.00           H
ATOM   2183  CE1 PHE    36     124.554  31.130  17.310  1.00  0.00           C
ATOM   2184  HE1 PHE    36     124.034  30.220  17.600  1.00  0.00           H
ATOM   2185  CZ  PHE    36     125.464  31.150  16.230  1.00  0.00           C
ATOM   2186  HZ  PHE    36     125.724  30.200  15.790  1.00  0.00           H
ATOM   2187  CD2 PHE    36     125.954  33.490  16.650  1.00  0.00           C
ATOM   2188  HD2 PHE    36     126.144  34.430  16.160  1.00  0.00           H
ATOM   2189  CE2 PHE    36     126.244  32.350  15.970  1.00  0.00           C
ATOM   2190  HE2 PHE    36     126.974  32.340  15.180  1.00  0.00           H
ATOM   2191  C   PHE    36     123.254  35.890  16.510  1.00  0.00           C
ATOM   2192  O   PHE    36     122.104  35.800  16.850  1.00  0.00           O
ATOM   2193  N   ASP    37     123.534  35.940  15.220  1.00  0.00           N
ATOM   2194  HN  ASP    37     124.444  36.210  14.920  1.00  0.00           H
ATOM   2195  CA  ASP    37     122.564  35.830  14.160  1.00  0.00           C
ATOM   2196  HA  ASP    37     121.614  35.510  14.540  1.00  0.00           H
ATOM   2197  CB  ASP    37     122.354  37.250  13.550  1.00  0.00           C
ATOM   2198  HB1 ASP    37     121.954  37.920  14.350  1.00  0.00           H
ATOM   2199  HB2 ASP    37     123.264  37.760  13.170  1.00  0.00           H
ATOM   2200  CG  ASP    37     121.444  37.300  12.380  1.00  0.00           C
ATOM   2201  OD1 ASP    37     121.244  38.450  11.880  1.00  0.00           O
ATOM   2202  OD2 ASP    37     120.944  36.210  11.990  1.00  0.00           O
ATOM   2203  C   ASP    37     123.024  34.680  13.280  1.00  0.00           C
ATOM   2204  O   ASP    37     124.214  34.620  12.960  1.00  0.00           O
ATOM   2205  N   SER    38     122.114  33.750  12.930  1.00  0.00           N
ATOM   2206  HN  SER    38     121.194  33.730  13.300  1.00  0.00           H
ATOM   2207  CA  SER    38     122.424  32.630  12.050  1.00  0.00           C
ATOM   2208  HA  SER    38     123.344  32.220  12.430  1.00  0.00           H
ATOM   2209  CB  SER    38     121.444  31.500  12.190  1.00  0.00           C
ATOM   2210  HB1 SER    38     120.414  31.700  11.820  1.00  0.00           H
ATOM   2211  HB2 SER    38     121.374  31.270  13.270  1.00  0.00           H
ATOM   2212  OG  SER    38     121.844  30.340  11.450  1.00  0.00           O
ATOM   2213  HG1 SER    38     122.654  30.020  11.860  1.00  0.00           H
ATOM   2214  C   SER    38     122.624  33.010  10.540  1.00  0.00           C
ATOM   2215  O   SER    38     123.384  32.440   9.740  1.00  0.00           O
ATOM   2216  N   ASP    39     121.994  34.140  10.160  1.00  0.00           N
ATOM   2217  HN  ASP    39     121.384  34.720  10.680  1.00  0.00           H
ATOM   2218  CA  ASP    39     122.194  34.700   8.820  1.00  0.00           C
ATOM   2219  HA  ASP    39     122.224  33.910   8.090  1.00  0.00           H
ATOM   2220  CB  ASP    39     121.064  35.690   8.620  1.00  0.00           C
ATOM   2221  HB1 ASP    39     121.064  36.370   9.500  1.00  0.00           H
ATOM   2222  HB2 ASP    39     121.284  36.300   7.720  1.00  0.00           H
ATOM   2223  CG  ASP    39     119.714  35.110   8.550  1.00  0.00           C
ATOM   2224  OD1 ASP    39     118.764  35.850   8.920  1.00  0.00           O
ATOM   2225  OD2 ASP    39     119.664  33.930   8.110  1.00  0.00           O
ATOM   2226  C   ASP    39     123.534  35.460   8.620  1.00  0.00           C
ATOM   2227  O   ASP    39     123.824  35.870   7.500  1.00  0.00           O
ATOM   2228  N   ALA    40     124.214  35.760   9.730  1.00  0.00           N
ATOM   2229  HN  ALA    40     123.884  35.440  10.610  1.00  0.00           H
ATOM   2230  CA  ALA    40     125.344  36.690   9.760  1.00  0.00           C
ATOM   2231  HA  ALA    40     125.054  37.650   9.360  1.00  0.00           H
ATOM   2232  CB  ALA    40     125.564  36.980  11.280  1.00  0.00           C
ATOM   2233  HB1 ALA    40     126.464  37.610  11.430  1.00  0.00           H
ATOM   2234  HB2 ALA    40     124.694  37.570  11.630  1.00  0.00           H
ATOM   2235  HB3 ALA    40     125.734  35.990  11.760  1.00  0.00           H
ATOM   2236  C   ALA    40     126.654  36.330   9.090  1.00  0.00           C
ATOM   2237  O   ALA    40     126.974  35.170   8.880  1.00  0.00           O
ATOM   2238  N   ALA    41     127.474  37.340   8.640  1.00  0.00           N
ATOM   2239  HN  ALA    41     127.104  38.260   8.760  1.00  0.00           H
ATOM   2240  CA  ALA    41     128.764  37.090   7.960  1.00  0.00           C
ATOM   2241  HA  ALA    41     128.544  36.620   7.010  1.00  0.00           H
ATOM   2242  CB  ALA    41     129.424  38.480   7.640  1.00  0.00           C
ATOM   2243  HB1 ALA    41     129.694  38.960   8.610  1.00  0.00           H
ATOM   2244  HB2 ALA    41     130.364  38.430   7.050  1.00  0.00           H
ATOM   2245  HB3 ALA    41     128.674  39.090   7.100  1.00  0.00           H
ATOM   2246  C   ALA    41     129.854  36.310   8.720  1.00  0.00           C
ATOM   2247  O   ALA    41     130.454  35.430   8.100  1.00  0.00           O
ATOM   2248  N   SER    42     130.074  36.580  10.010  1.00  0.00           N
ATOM   2249  HN  SER    42     129.414  37.260  10.330  1.00  0.00           H
ATOM   2250  CA  SER    42     130.734  35.770  11.030  1.00  0.00           C
ATOM   2251  HA  SER    42     131.614  35.400  10.520  1.00  0.00           H
ATOM   2252  CB  SER    42     131.264  36.490  12.330  1.00  0.00           C
ATOM   2253  HB1 SER    42     130.374  36.830  12.910  1.00  0.00           H
ATOM   2254  HB2 SER    42     131.864  37.390  12.100  1.00  0.00           H
ATOM   2255  OG  SER    42     131.974  35.480  13.020  1.00  0.00           O
ATOM   2256  HG1 SER    42     132.894  35.560  12.760  1.00  0.00           H
ATOM   2257  C   SER    42     129.924  34.450  11.330  1.00  0.00           C
ATOM   2258  O   SER    42     128.734  34.550  11.690  1.00  0.00           O
ATOM   2259  N   PRO    43     130.454  33.260  11.220  1.00  0.00           N
ATOM   2260  CD  PRO    43     131.834  32.830  10.730  1.00  0.00           C
ATOM   2261  HD1 PRO    43     132.664  33.240  11.340  1.00  0.00           H
ATOM   2262  HD2 PRO    43     131.934  33.180   9.680  1.00  0.00           H
ATOM   2263  CA  PRO    43     129.664  32.020  11.540  1.00  0.00           C
ATOM   2264  HA  PRO    43     128.584  32.120  11.470  1.00  0.00           H
ATOM   2265  CB  PRO    43     130.204  30.900  10.690  1.00  0.00           C
ATOM   2266  HB1 PRO    43     130.134  29.870  11.100  1.00  0.00           H
ATOM   2267  HB2 PRO    43     129.704  30.910   9.700  1.00  0.00           H
ATOM   2268  CG  PRO    43     131.704  31.280  10.560  1.00  0.00           C
ATOM   2269  HG1 PRO    43     131.974  31.030   9.520  1.00  0.00           H
ATOM   2270  HG2 PRO    43     132.404  30.770  11.260  1.00  0.00           H
ATOM   2271  C   PRO    43     129.864  31.720  13.030  1.00  0.00           C
ATOM   2272  O   PRO    43     130.104  30.580  13.480  1.00  0.00           O
ATOM   2273  N   ARG    44     129.854  32.770  13.850  1.00  0.00           N
ATOM   2274  HN  ARG    44     129.564  33.660  13.520  1.00  0.00           H
ATOM   2275  CA  ARG    44     130.364  32.790  15.220  1.00  0.00           C
ATOM   2276  HA  ARG    44     130.064  31.840  15.630  1.00  0.00           H
ATOM   2277  CB  ARG    44     131.954  32.850  15.360  1.00  0.00           C
ATOM   2278  HB1 ARG    44     132.224  33.600  14.590  1.00  0.00           H
ATOM   2279  HB2 ARG    44     132.224  33.160  16.390  1.00  0.00           H
ATOM   2280  CG  ARG    44     132.694  31.550  15.000  1.00  0.00           C
ATOM   2281  HG1 ARG    44     133.784  31.730  15.110  1.00  0.00           H
ATOM   2282  HG2 ARG    44     132.634  31.380  13.900  1.00  0.00           H
ATOM   2283  CD  ARG    44     132.294  30.310  15.770  1.00  0.00           C
ATOM   2284  HD1 ARG    44     132.854  29.420  15.420  1.00  0.00           H
ATOM   2285  HD2 ARG    44     131.194  30.190  15.670  1.00  0.00           H
ATOM   2286  NE  ARG    44     132.644  30.580  17.200  1.00  0.00           N
ATOM   2287  HE  ARG    44     131.934  31.140  17.650  1.00  0.00           H
ATOM   2288  CZ  ARG    44     133.864  30.640  17.810  1.00  0.00           C
ATOM   2289  NH1 ARG    44     134.934  30.110  17.320  1.00  0.00           N
ATOM   2290 1HH1 ARG    44     135.774  30.190  17.850  1.00  0.00           H
ATOM   2291 2HH1 ARG    44     134.844  29.330  16.700  1.00  0.00           H
ATOM   2292  NH2 ARG    44     133.974  31.290  18.910  1.00  0.00           N
ATOM   2293 1HH2 ARG    44     134.904  31.390  19.280  1.00  0.00           H
ATOM   2294 2HH2 ARG    44     133.214  31.810  19.280  1.00  0.00           H
ATOM   2295  C   ARG    44     129.724  33.980  15.830  1.00  0.00           C
ATOM   2296  O   ARG    44     129.414  34.980  15.230  1.00  0.00           O
ATOM   2297  N   GLU    45     129.474  33.700  17.150  1.00  0.00           N
ATOM   2298  HN  GLU    45     129.934  32.940  17.600  1.00  0.00           H
ATOM   2299  CA  GLU    45     128.944  34.680  18.040  1.00  0.00           C
ATOM   2300  HA  GLU    45     128.054  34.960  17.500  1.00  0.00           H
ATOM   2301  CB  GLU    45     128.524  33.960  19.360  1.00  0.00           C
ATOM   2302  HB1 GLU    45     127.674  34.510  19.820  1.00  0.00           H
ATOM   2303  HB2 GLU    45     128.114  33.060  18.870  1.00  0.00           H
ATOM   2304  CG  GLU    45     129.724  33.550  20.290  1.00  0.00           C
ATOM   2305  HG1 GLU    45     129.374  32.870  21.100  1.00  0.00           H
ATOM   2306  HG2 GLU    45     130.104  34.510  20.700  1.00  0.00           H
ATOM   2307  CD  GLU    45     130.894  32.660  19.710  1.00  0.00           C
ATOM   2308  OE1 GLU    45     132.054  32.640  20.230  1.00  0.00           O
ATOM   2309  OE2 GLU    45     130.694  31.850  18.730  1.00  0.00           O
ATOM   2310  C   GLU    45     129.754  35.960  18.190  1.00  0.00           C
ATOM   2311  O   GLU    45     130.984  35.970  18.140  1.00  0.00           O
ATOM   2312  N   GLU    46     129.194  37.160  18.440  1.00  0.00           N
ATOM   2313  HN  GLU    46     128.194  37.120  18.440  1.00  0.00           H
ATOM   2314  CA  GLU    46     129.804  38.430  18.270  1.00  0.00           C
ATOM   2315  HA  GLU    46     130.854  38.300  18.070  1.00  0.00           H
ATOM   2316  CB  GLU    46     129.334  39.230  17.040  1.00  0.00           C
ATOM   2317  HB1 GLU    46     128.234  39.190  17.110  1.00  0.00           H
ATOM   2318  HB2 GLU    46     129.664  40.290  16.930  1.00  0.00           H
ATOM   2319  CG  GLU    46     129.764  38.530  15.790  1.00  0.00           C
ATOM   2320  HG1 GLU    46     129.164  37.610  15.910  1.00  0.00           H
ATOM   2321  HG2 GLU    46     130.854  38.320  15.740  1.00  0.00           H
ATOM   2322  CD  GLU    46     129.324  39.180  14.530  1.00  0.00           C
ATOM   2323  OE1 GLU    46     128.094  38.990  14.120  1.00  0.00           O
ATOM   2324  OE2 GLU    46     130.104  39.920  13.840  1.00  0.00           O
ATOM   2325  C   GLU    46     129.664  39.220  19.520  1.00  0.00           C
ATOM   2326  O   GLU    46     128.584  39.830  19.810  1.00  0.00           O
ATOM   2327  N   PRO    47     130.764  39.380  20.400  1.00  0.00           N
ATOM   2328  CD  PRO    47     131.984  38.590  20.430  1.00  0.00           C
ATOM   2329  HD1 PRO    47     132.584  38.720  19.510  1.00  0.00           H
ATOM   2330  HD2 PRO    47     131.824  37.500  20.630  1.00  0.00           H
ATOM   2331  CA  PRO    47     130.844  40.480  21.400  1.00  0.00           C
ATOM   2332  HA  PRO    47     130.264  40.120  22.240  1.00  0.00           H
ATOM   2333  CB  PRO    47     132.344  40.500  21.810  1.00  0.00           C
ATOM   2334  HB1 PRO    47     132.764  41.210  21.070  1.00  0.00           H
ATOM   2335  HB2 PRO    47     132.564  40.850  22.840  1.00  0.00           H
ATOM   2336  CG  PRO    47     132.814  39.090  21.650  1.00  0.00           C
ATOM   2337  HG1 PRO    47     132.584  38.440  22.530  1.00  0.00           H
ATOM   2338  HG2 PRO    47     133.914  39.110  21.520  1.00  0.00           H
ATOM   2339  C   PRO    47     130.274  41.830  21.060  1.00  0.00           C
ATOM   2340  O   PRO    47     130.544  42.300  19.950  1.00  0.00           O
ATOM   2341  N   ARG    48     129.494  42.520  21.990  1.00  0.00           N
ATOM   2342  HN  ARG    48     129.214  41.850  22.680  1.00  0.00           H
ATOM   2343  CA  ARG    48     129.044  43.920  21.840  1.00  0.00           C
ATOM   2344  HA  ARG    48     129.614  44.320  21.020  1.00  0.00           H
ATOM   2345  CB  ARG    48     127.514  44.050  21.580  1.00  0.00           C
ATOM   2346  HB1 ARG    48     127.024  43.290  22.220  1.00  0.00           H
ATOM   2347  HB2 ARG    48     127.094  45.060  21.770  1.00  0.00           H
ATOM   2348  CG  ARG    48     127.144  43.770  20.110  1.00  0.00           C
ATOM   2349  HG1 ARG    48     126.044  43.600  20.050  1.00  0.00           H
ATOM   2350  HG2 ARG    48     127.704  42.910  19.690  1.00  0.00           H
ATOM   2351  CD  ARG    48     127.404  44.980  19.210  1.00  0.00           C
ATOM   2352  HD1 ARG    48     128.454  45.340  19.210  1.00  0.00           H
ATOM   2353  HD2 ARG    48     126.814  45.890  19.470  1.00  0.00           H
ATOM   2354  NE  ARG    48     127.004  44.580  17.830  1.00  0.00           N
ATOM   2355  HE  ARG    48     126.044  44.670  17.570  1.00  0.00           H
ATOM   2356  CZ  ARG    48     127.684  43.990  16.890  1.00  0.00           C
ATOM   2357  NH1 ARG    48     128.994  43.780  17.050  1.00  0.00           N
ATOM   2358 1HH1 ARG    48     129.484  43.140  16.450  1.00  0.00           H
ATOM   2359 2HH1 ARG    48     129.424  44.190  17.860  1.00  0.00           H
ATOM   2360  NH2 ARG    48     127.214  43.480  15.780  1.00  0.00           N
ATOM   2361 1HH2 ARG    48     127.764  43.010  15.100  1.00  0.00           H
ATOM   2362 2HH2 ARG    48     126.294  43.710  15.460  1.00  0.00           H
ATOM   2363  C   ARG    48     129.514  44.760  22.990  1.00  0.00           C
ATOM   2364  O   ARG    48     129.144  45.910  23.050  1.00  0.00           O
ATOM   2365  N   ALA    49     130.524  44.300  23.800  1.00  0.00           N
ATOM   2366  HN  ALA    49     130.874  43.390  23.590  1.00  0.00           H
ATOM   2367  CA  ALA    49     131.194  45.210  24.690  1.00  0.00           C
ATOM   2368  HA  ALA    49     131.184  46.150  24.140  1.00  0.00           H
ATOM   2369  CB  ALA    49     130.414  45.500  25.920  1.00  0.00           C
ATOM   2370  HB1 ALA    49     130.824  46.410  26.400  1.00  0.00           H
ATOM   2371  HB2 ALA    49     129.344  45.770  25.800  1.00  0.00           H
ATOM   2372  HB3 ALA    49     130.484  44.640  26.610  1.00  0.00           H
ATOM   2373  C   ALA    49     132.604  44.890  25.010  1.00  0.00           C
ATOM   2374  O   ALA    49     132.954  43.690  24.940  1.00  0.00           O
ATOM   2375  N   PRO    50     133.484  45.800  25.350  1.00  0.00           N
ATOM   2376  CD  PRO    50     133.344  47.200  25.540  1.00  0.00           C
ATOM   2377  HD1 PRO    50     132.524  47.420  26.260  1.00  0.00           H
ATOM   2378  HD2 PRO    50     132.894  47.590  24.600  1.00  0.00           H
ATOM   2379  CA  PRO    50     134.894  45.480  25.250  1.00  0.00           C
ATOM   2380  HA  PRO    50     135.024  44.650  24.570  1.00  0.00           H
ATOM   2381  CB  PRO    50     135.554  46.860  24.940  1.00  0.00           C
ATOM   2382  HB1 PRO    50     136.624  46.840  25.260  1.00  0.00           H
ATOM   2383  HB2 PRO    50     135.474  47.150  23.870  1.00  0.00           H
ATOM   2384  CG  PRO    50     134.674  47.830  25.750  1.00  0.00           C
ATOM   2385  HG1 PRO    50     134.724  48.890  25.420  1.00  0.00           H
ATOM   2386  HG2 PRO    50     134.954  47.850  26.830  1.00  0.00           H
ATOM   2387  C   PRO    50     135.304  44.890  26.560  1.00  0.00           C
ATOM   2388  O   PRO    50     136.474  44.540  26.650  1.00  0.00           O
ATOM   2389  N   TRP    51     134.364  44.870  27.630  1.00  0.00           N
ATOM   2390  HN  TRP    51     133.464  45.280  27.510  1.00  0.00           H
ATOM   2391  CA  TRP    51     134.624  44.360  28.960  1.00  0.00           C
ATOM   2392  HA  TRP    51     135.694  44.430  29.040  1.00  0.00           H
ATOM   2393  CB  TRP    51     133.934  45.250  30.110  1.00  0.00           C
ATOM   2394  HB1 TRP    51     133.724  44.730  31.070  1.00  0.00           H
ATOM   2395  HB2 TRP    51     134.724  45.980  30.370  1.00  0.00           H
ATOM   2396  CG  TRP    51     132.694  45.980  29.700  1.00  0.00           C
ATOM   2397  CD1 TRP    51     132.664  47.200  29.250  1.00  0.00           C
ATOM   2398  HD1 TRP    51     133.524  47.810  29.010  1.00  0.00           H
ATOM   2399  NE1 TRP    51     131.364  47.550  28.930  1.00  0.00           N
ATOM   2400  HE1 TRP    51     131.034  48.220  28.300  1.00  0.00           H
ATOM   2401  CE2 TRP    51     130.524  46.480  29.140  1.00  0.00           C
ATOM   2402  CD2 TRP    51     131.374  45.460  29.580  1.00  0.00           C
ATOM   2403  CE3 TRP    51     130.814  44.210  29.760  1.00  0.00           C
ATOM   2404  HE3 TRP    51     131.424  43.410  30.160  1.00  0.00           H
ATOM   2405  CZ3 TRP    51     129.464  44.050  29.650  1.00  0.00           C
ATOM   2406  HZ3 TRP    51     128.954  43.130  29.870  1.00  0.00           H
ATOM   2407  CZ2 TRP    51     129.144  46.330  28.940  1.00  0.00           C
ATOM   2408  HZ2 TRP    51     128.504  47.080  28.500  1.00  0.00           H
ATOM   2409  CH2 TRP    51     128.624  45.090  29.250  1.00  0.00           C
ATOM   2410  HH2 TRP    51     127.574  45.010  29.010  1.00  0.00           H
ATOM   2411  C   TRP    51     134.184  42.880  28.970  1.00  0.00           C
ATOM   2412  O   TRP    51     134.434  42.170  29.930  1.00  0.00           O
ATOM   2413  N   ILE    52     133.594  42.360  27.840  1.00  0.00           N
ATOM   2414  HN  ILE    52     133.484  42.910  27.010  1.00  0.00           H
ATOM   2415  CA  ILE    52     133.324  40.960  27.720  1.00  0.00           C
ATOM   2416  HA  ILE    52     133.224  40.470  28.680  1.00  0.00           H
ATOM   2417  CB  ILE    52     132.104  40.840  26.850  1.00  0.00           C
ATOM   2418  HB  ILE    52     132.124  41.320  25.850  1.00  0.00           H
ATOM   2419  CG2 ILE    52     131.844  39.360  26.510  1.00  0.00           C
ATOM   2420 1HG2 ILE    52     132.694  39.040  25.870  1.00  0.00           H
ATOM   2421 2HG2 ILE    52     131.844  38.820  27.480  1.00  0.00           H
ATOM   2422 3HG2 ILE    52     130.934  39.290  25.870  1.00  0.00           H
ATOM   2423  CG1 ILE    52     130.834  41.410  27.560  1.00  0.00           C
ATOM   2424 1HG1 ILE    52     129.904  41.300  26.950  1.00  0.00           H
ATOM   2425 2HG1 ILE    52     131.004  42.500  27.690  1.00  0.00           H
ATOM   2426  CD  ILE    52     130.554  40.750  28.960  1.00  0.00           C
ATOM   2427  HD1 ILE    52     131.464  40.810  29.590  1.00  0.00           H
ATOM   2428  HD2 ILE    52     129.694  41.250  29.460  1.00  0.00           H
ATOM   2429  HD3 ILE    52     130.294  39.690  28.770  1.00  0.00           H
ATOM   2430  C   ILE    52     134.434  40.230  27.050  1.00  0.00           C
ATOM   2431  O   ILE    52     134.794  39.130  27.350  1.00  0.00           O
ATOM   2432  N   GLU    53     135.244  40.930  26.220  1.00  0.00           N
ATOM   2433  HN  GLU    53     134.944  41.800  25.830  1.00  0.00           H
ATOM   2434  CA  GLU    53     136.454  40.310  25.580  1.00  0.00           C
ATOM   2435  HA  GLU    53     136.224  39.330  25.190  1.00  0.00           H
ATOM   2436  CB  GLU    53     136.854  41.280  24.420  1.00  0.00           C
ATOM   2437  HB1 GLU    53     136.924  42.340  24.760  1.00  0.00           H
ATOM   2438  HB2 GLU    53     137.864  40.940  24.100  1.00  0.00           H
ATOM   2439  CG  GLU    53     135.814  41.070  23.290  1.00  0.00           C
ATOM   2440  HG1 GLU    53     134.844  41.350  23.760  1.00  0.00           H
ATOM   2441  HG2 GLU    53     135.734  39.980  23.130  1.00  0.00           H
ATOM   2442  CD  GLU    53     136.064  41.870  22.090  1.00  0.00           C
ATOM   2443  OE1 GLU    53     136.884  41.440  21.220  1.00  0.00           O
ATOM   2444  OE2 GLU    53     135.524  42.990  22.060  1.00  0.00           O
ATOM   2445  C   GLU    53     137.604  39.950  26.520  1.00  0.00           C
ATOM   2446  O   GLU    53     138.534  39.250  26.160  1.00  0.00           O
ATOM   2447  N   GLN    54     137.604  40.460  27.770  1.00  0.00           N
ATOM   2448  HN  GLN    54     136.914  41.140  28.000  1.00  0.00           H
ATOM   2449  CA  GLN    54     138.524  40.160  28.800  1.00  0.00           C
ATOM   2450  HA  GLN    54     139.534  40.500  28.650  1.00  0.00           H
ATOM   2451  CB  GLN    54     138.074  40.870  30.060  1.00  0.00           C
ATOM   2452  HB1 GLN    54     137.044  40.660  30.400  1.00  0.00           H
ATOM   2453  HB2 GLN    54     138.684  40.480  30.910  1.00  0.00           H
ATOM   2454  CG  GLN    54     138.104  42.410  29.880  1.00  0.00           C
ATOM   2455  HG1 GLN    54     137.794  42.940  30.810  1.00  0.00           H
ATOM   2456  HG2 GLN    54     137.434  42.750  29.070  1.00  0.00           H
ATOM   2457  CD  GLN    54     139.554  42.850  29.550  1.00  0.00           C
ATOM   2458  OE1 GLN    54     139.784  43.540  28.530  1.00  0.00           O
ATOM   2459  NE2 GLN    54     140.574  42.410  30.340  1.00  0.00           N
ATOM   2460 1HE2 GLN    54     140.364  41.940  31.200  1.00  0.00           H
ATOM   2461 2HE2 GLN    54     141.534  42.600  30.160  1.00  0.00           H
ATOM   2462  C   GLN    54     138.724  38.660  29.160  1.00  0.00           C
ATOM   2463  O   GLN    54     139.774  38.190  29.530  1.00  0.00           O
ATOM   2464  N   GLU    55     137.514  37.960  29.250  1.00  0.00           N
ATOM   2465  HN  GLU    55     136.694  38.360  28.840  1.00  0.00           H
ATOM   2466  CA  GLU    55     137.534  36.600  29.740  1.00  0.00           C
ATOM   2467  HA  GLU    55     138.014  36.600  30.710  1.00  0.00           H
ATOM   2468  CB  GLU    55     136.144  35.970  30.080  1.00  0.00           C
ATOM   2469  HB1 GLU    55     135.594  36.070  29.120  1.00  0.00           H
ATOM   2470  HB2 GLU    55     136.224  34.890  30.320  1.00  0.00           H
ATOM   2471  CG  GLU    55     135.354  36.650  31.280  1.00  0.00           C
ATOM   2472  HG1 GLU    55     134.434  36.030  31.370  1.00  0.00           H
ATOM   2473  HG2 GLU    55     135.174  37.720  31.040  1.00  0.00           H
ATOM   2474  CD  GLU    55     136.184  36.780  32.620  1.00  0.00           C
ATOM   2475  OE1 GLU    55     136.464  35.740  33.260  1.00  0.00           O
ATOM   2476  OE2 GLU    55     136.454  37.880  33.100  1.00  0.00           O
ATOM   2477  C   GLU    55     138.374  35.640  28.850  1.00  0.00           C
ATOM   2478  O   GLU    55     138.534  35.870  27.640  1.00  0.00           O
ATOM   2479  N   GLY    56     139.124  34.680  29.420  1.00  0.00           N
ATOM   2480  HN  GLY    56     138.934  34.390  30.360  1.00  0.00           H
ATOM   2481  CA  GLY    56     139.924  33.800  28.720  1.00  0.00           C
ATOM   2482  HA1 GLY    56     140.534  33.420  29.530  1.00  0.00           H
ATOM   2483  HA2 GLY    56     140.584  34.330  28.050  1.00  0.00           H
ATOM   2484  C   GLY    56     139.294  32.590  27.950  1.00  0.00           C
ATOM   2485  O   GLY    56     138.044  32.630  27.700  1.00  0.00           O
ATOM   2486  N   PRO    57     140.064  31.600  27.550  1.00  0.00           N
ATOM   2487  CD  PRO    57     141.554  31.620  27.550  1.00  0.00           C
ATOM   2488  HD1 PRO    57     141.974  31.240  28.500  1.00  0.00           H
ATOM   2489  HD2 PRO    57     142.014  32.620  27.470  1.00  0.00           H
ATOM   2490  CA  PRO    57     139.624  30.600  26.580  1.00  0.00           C
ATOM   2491  HA  PRO    57     139.464  31.120  25.650  1.00  0.00           H
ATOM   2492  CB  PRO    57     140.844  29.690  26.270  1.00  0.00           C
ATOM   2493  HB1 PRO    57     140.994  28.920  27.050  1.00  0.00           H
ATOM   2494  HB2 PRO    57     140.684  29.310  25.240  1.00  0.00           H
ATOM   2495  CG  PRO    57     142.014  30.650  26.430  1.00  0.00           C
ATOM   2496  HG1 PRO    57     142.174  31.240  25.500  1.00  0.00           H
ATOM   2497  HG2 PRO    57     142.954  30.110  26.700  1.00  0.00           H
ATOM   2498  C   PRO    57     138.434  29.740  26.910  1.00  0.00           C
ATOM   2499  O   PRO    57     137.664  29.380  26.070  1.00  0.00           O
ATOM   2500  N   GLU    58     138.314  29.350  28.200  1.00  0.00           N
ATOM   2501  HN  GLU    58     138.824  29.790  28.920  1.00  0.00           H
ATOM   2502  CA  GLU    58     137.234  28.480  28.600  1.00  0.00           C
ATOM   2503  HA  GLU    58     137.334  27.650  27.920  1.00  0.00           H
ATOM   2504  CB  GLU    58     137.474  27.880  29.980  1.00  0.00           C
ATOM   2505  HB1 GLU    58     137.604  28.770  30.630  1.00  0.00           H
ATOM   2506  HB2 GLU    58     136.514  27.420  30.310  1.00  0.00           H
ATOM   2507  CG  GLU    58     138.774  26.950  30.090  1.00  0.00           C
ATOM   2508  HG1 GLU    58     139.664  27.510  29.740  1.00  0.00           H
ATOM   2509  HG2 GLU    58     138.524  26.040  29.510  1.00  0.00           H
ATOM   2510  CD  GLU    58     138.954  26.500  31.500  1.00  0.00           C
ATOM   2511  OE1 GLU    58     138.134  25.680  31.960  1.00  0.00           O
ATOM   2512  OE2 GLU    58     139.884  27.010  32.210  1.00  0.00           O
ATOM   2513  C   GLU    58     135.884  29.100  28.380  1.00  0.00           C
ATOM   2514  O   GLU    58     134.904  28.450  28.020  1.00  0.00           O
ATOM   2515  N   TYR    59     135.784  30.410  28.610  1.00  0.00           N
ATOM   2516  HN  TYR    59     136.524  30.970  28.970  1.00  0.00           H
ATOM   2517  CA  TYR    59     134.564  31.170  28.470  1.00  0.00           C
ATOM   2518  HA  TYR    59     133.854  30.640  29.090  1.00  0.00           H
ATOM   2519  CB  TYR    59     134.844  32.640  29.020  1.00  0.00           C
ATOM   2520  HB1 TYR    59     135.044  32.460  30.090  1.00  0.00           H
ATOM   2521  HB2 TYR    59     135.834  32.930  28.600  1.00  0.00           H
ATOM   2522  CG  TYR    59     133.774  33.640  28.830  1.00  0.00           C
ATOM   2523  CD1 TYR    59     133.994  34.520  27.750  1.00  0.00           C
ATOM   2524  HD1 TYR    59     134.714  34.480  26.950  1.00  0.00           H
ATOM   2525  CE1 TYR    59     132.954  35.490  27.650  1.00  0.00           C
ATOM   2526  HE1 TYR    59     132.924  36.150  26.790  1.00  0.00           H
ATOM   2527  CZ  TYR    59     131.934  35.680  28.640  1.00  0.00           C
ATOM   2528  OH  TYR    59     130.994  36.680  28.370  1.00  0.00           O
ATOM   2529  HH  TYR    59     130.304  36.660  29.030  1.00  0.00           H
ATOM   2530  CD2 TYR    59     132.784  33.830  29.880  1.00  0.00           C
ATOM   2531  HD2 TYR    59     132.764  33.190  30.750  1.00  0.00           H
ATOM   2532  CE2 TYR    59     131.954  34.920  29.760  1.00  0.00           C
ATOM   2533  HE2 TYR    59     131.164  35.080  30.490  1.00  0.00           H
ATOM   2534  C   TYR    59     134.034  31.180  27.060  1.00  0.00           C
ATOM   2535  O   TYR    59     132.934  30.820  26.710  1.00  0.00           O
ATOM   2536  N   TRP    60     134.934  31.360  26.110  1.00  0.00           N
ATOM   2537  HN  TRP    60     135.874  31.630  26.320  1.00  0.00           H
ATOM   2538  CA  TRP    60     134.714  31.200  24.670  1.00  0.00           C
ATOM   2539  HA  TRP    60     133.864  31.810  24.410  1.00  0.00           H
ATOM   2540  CB  TRP    60     135.794  31.830  23.740  1.00  0.00           C
ATOM   2541  HB1 TRP    60     136.584  31.100  23.440  1.00  0.00           H
ATOM   2542  HB2 TRP    60     135.274  31.980  22.770  1.00  0.00           H
ATOM   2543  CG  TRP    60     136.354  33.110  24.210  1.00  0.00           C
ATOM   2544  CD1 TRP    60     137.484  33.430  24.910  1.00  0.00           C
ATOM   2545  HD1 TRP    60     138.244  32.710  25.160  1.00  0.00           H
ATOM   2546  NE1 TRP    60     137.394  34.750  25.260  1.00  0.00           N
ATOM   2547  HE1 TRP    60     137.844  35.120  26.040  1.00  0.00           H
ATOM   2548  CE2 TRP    60     136.334  35.350  24.770  1.00  0.00           C
ATOM   2549  CD2 TRP    60     135.604  34.360  24.060  1.00  0.00           C
ATOM   2550  CE3 TRP    60     134.424  34.660  23.400  1.00  0.00           C
ATOM   2551  HE3 TRP    60     133.884  33.920  22.840  1.00  0.00           H
ATOM   2552  CZ3 TRP    60     133.984  36.020  23.580  1.00  0.00           C
ATOM   2553  HZ3 TRP    60     133.034  36.350  23.180  1.00  0.00           H
ATOM   2554  CZ2 TRP    60     135.914  36.670  24.920  1.00  0.00           C
ATOM   2555  HZ2 TRP    60     136.534  37.350  25.490  1.00  0.00           H
ATOM   2556  CH2 TRP    60     134.664  36.950  24.350  1.00  0.00           C
ATOM   2557  HH2 TRP    60     134.374  37.990  24.480  1.00  0.00           H
ATOM   2558  C   TRP    60     134.324  29.830  24.190  1.00  0.00           C
ATOM   2559  O   TRP    60     133.334  29.670  23.480  1.00  0.00           O
ATOM   2560  N   ASP    61     135.054  28.800  24.630  1.00  0.00           N
ATOM   2561  HN  ASP    61     135.884  28.950  25.150  1.00  0.00           H
ATOM   2562  CA  ASP    61     134.754  27.400  24.370  1.00  0.00           C
ATOM   2563  HA  ASP    61     134.764  27.250  23.310  1.00  0.00           H
ATOM   2564  CB  ASP    61     135.994  26.450  24.830  1.00  0.00           C
ATOM   2565  HB1 ASP    61     136.944  26.770  24.330  1.00  0.00           H
ATOM   2566  HB2 ASP    61     136.134  26.540  25.930  1.00  0.00           H
ATOM   2567  CG  ASP    61     135.884  24.990  24.540  1.00  0.00           C
ATOM   2568  OD1 ASP    61     135.944  24.090  25.460  1.00  0.00           O
ATOM   2569  OD2 ASP    61     135.554  24.620  23.410  1.00  0.00           O
ATOM   2570  C   ASP    61     133.414  26.960  24.910  1.00  0.00           C
ATOM   2571  O   ASP    61     132.704  26.180  24.330  1.00  0.00           O
ATOM   2572  N   ARG    62     133.034  27.420  26.160  1.00  0.00           N
ATOM   2573  HN  ARG    62     133.684  27.820  26.790  1.00  0.00           H
ATOM   2574  CA  ARG    62     131.734  27.080  26.730  1.00  0.00           C
ATOM   2575  HA  ARG    62     131.504  26.050  26.450  1.00  0.00           H
ATOM   2576  CB  ARG    62     131.654  27.420  28.190  1.00  0.00           C
ATOM   2577  HB1 ARG    62     132.054  28.440  28.370  1.00  0.00           H
ATOM   2578  HB2 ARG    62     130.634  27.410  28.630  1.00  0.00           H
ATOM   2579  CG  ARG    62     132.424  26.320  29.050  1.00  0.00           C
ATOM   2580  HG1 ARG    62     133.414  26.170  28.570  1.00  0.00           H
ATOM   2581  HG2 ARG    62     131.914  25.340  28.960  1.00  0.00           H
ATOM   2582  CD  ARG    62     132.814  26.720  30.460  1.00  0.00           C
ATOM   2583  HD1 ARG    62     132.944  27.820  30.530  1.00  0.00           H
ATOM   2584  HD2 ARG    62     133.654  26.110  30.850  1.00  0.00           H
ATOM   2585  NE  ARG    62     131.754  26.360  31.400  1.00  0.00           N
ATOM   2586  HE  ARG    62     131.094  25.620  31.230  1.00  0.00           H
ATOM   2587  CZ  ARG    62     131.454  26.990  32.520  1.00  0.00           C
ATOM   2588  NH1 ARG    62     132.244  27.900  33.020  1.00  0.00           N
ATOM   2589 1HH1 ARG    62     133.174  28.020  32.680  1.00  0.00           H
ATOM   2590 2HH1 ARG    62     131.864  28.450  33.760  1.00  0.00           H
ATOM   2591  NH2 ARG    62     130.414  26.690  33.230  1.00  0.00           N
ATOM   2592 1HH2 ARG    62     130.324  27.120  34.130  1.00  0.00           H
ATOM   2593 2HH2 ARG    62     129.774  26.050  32.810  1.00  0.00           H
ATOM   2594  C   ARG    62     130.564  27.810  26.130  1.00  0.00           C
ATOM   2595  O   ARG    62     129.634  27.230  25.580  1.00  0.00           O
ATOM   2596  N   ASN    63     130.684  29.170  26.090  1.00  0.00           N
ATOM   2597  HN  ASN    63     131.514  29.670  26.340  1.00  0.00           H
ATOM   2598  CA  ASN    63     129.634  30.020  25.510  1.00  0.00           C
ATOM   2599  HA  ASN    63     128.734  29.810  26.070  1.00  0.00           H
ATOM   2600  CB  ASN    63     129.874  31.640  25.570  1.00  0.00           C
ATOM   2601  HB1 ASN    63     130.944  31.740  25.270  1.00  0.00           H
ATOM   2602  HB2 ASN    63     129.204  32.200  24.890  1.00  0.00           H
ATOM   2603  CG  ASN    63     129.744  32.330  26.980  1.00  0.00           C
ATOM   2604  OD1 ASN    63     128.704  32.860  27.250  1.00  0.00           O
ATOM   2605  ND2 ASN    63     130.904  32.390  27.720  1.00  0.00           N
ATOM   2606 1HD2 ASN    63     131.724  31.870  27.500  1.00  0.00           H
ATOM   2607 2HD2 ASN    63     131.004  33.070  28.440  1.00  0.00           H
ATOM   2608  C   ASN    63     129.344  29.620  24.060  1.00  0.00           C
ATOM   2609  O   ASN    63     128.174  29.590  23.750  1.00  0.00           O
ATOM   2610  N   THR    64     130.364  29.330  23.210  1.00  0.00           N
ATOM   2611  HN  THR    64     131.284  29.330  23.590  1.00  0.00           H
ATOM   2612  CA  THR    64     130.144  29.000  21.820  1.00  0.00           C
ATOM   2613  HA  THR    64     129.404  29.720  21.510  1.00  0.00           H
ATOM   2614  CB  THR    64     131.444  29.130  20.980  1.00  0.00           C
ATOM   2615  HB  THR    64     131.984  30.070  21.200  1.00  0.00           H
ATOM   2616  OG1 THR    64     131.034  29.140  19.600  1.00  0.00           O
ATOM   2617  HG1 THR    64     131.014  30.080  19.380  1.00  0.00           H
ATOM   2618  CG2 THR    64     132.284  27.850  21.190  1.00  0.00           C
ATOM   2619 1HG2 THR    64     132.424  27.450  22.220  1.00  0.00           H
ATOM   2620 2HG2 THR    64     131.844  27.110  20.490  1.00  0.00           H
ATOM   2621 3HG2 THR    64     133.304  28.050  20.790  1.00  0.00           H
ATOM   2622  C   THR    64     129.414  27.630  21.650  1.00  0.00           C
ATOM   2623  O   THR    64     128.514  27.470  20.820  1.00  0.00           O
ATOM   2624  N   GLN    65     129.784  26.680  22.480  1.00  0.00           N
ATOM   2625  HN  GLN    65     130.514  26.790  23.150  1.00  0.00           H
ATOM   2626  CA  GLN    65     129.044  25.440  22.520  1.00  0.00           C
ATOM   2627  HA  GLN    65     129.034  25.040  21.520  1.00  0.00           H
ATOM   2628  CB  GLN    65     129.854  24.440  23.480  1.00  0.00           C
ATOM   2629  HB1 GLN    65     130.214  25.000  24.370  1.00  0.00           H
ATOM   2630  HB2 GLN    65     129.234  23.580  23.820  1.00  0.00           H
ATOM   2631  CG  GLN    65     131.094  23.650  22.800  1.00  0.00           C
ATOM   2632  HG1 GLN    65     131.104  22.580  23.110  1.00  0.00           H
ATOM   2633  HG2 GLN    65     132.094  24.020  23.100  1.00  0.00           H
ATOM   2634  CD  GLN    65     131.154  23.580  21.260  1.00  0.00           C
ATOM   2635  OE1 GLN    65     131.854  24.350  20.600  1.00  0.00           O
ATOM   2636  NE2 GLN    65     130.384  22.700  20.670  1.00  0.00           N
ATOM   2637 1HE2 GLN    65     129.894  22.040  21.240  1.00  0.00           H
ATOM   2638 2HE2 GLN    65     130.244  22.610  19.690  1.00  0.00           H
ATOM   2639  C   GLN    65     127.584  25.490  22.920  1.00  0.00           C
ATOM   2640  O   GLN    65     126.724  25.050  22.140  1.00  0.00           O
ATOM   2641  N   ILE    66     127.234  26.170  24.050  1.00  0.00           N
ATOM   2642  HN  ILE    66     127.894  26.660  24.620  1.00  0.00           H
ATOM   2643  CA  ILE    66     125.834  26.410  24.510  1.00  0.00           C
ATOM   2644  HA  ILE    66     125.444  25.400  24.550  1.00  0.00           H
ATOM   2645  CB  ILE    66     125.704  26.880  25.950  1.00  0.00           C
ATOM   2646  HB  ILE    66     126.304  27.810  26.080  1.00  0.00           H
ATOM   2647  CG2 ILE    66     124.244  27.220  26.330  1.00  0.00           C
ATOM   2648 1HG2 ILE    66     123.654  26.300  26.100  1.00  0.00           H
ATOM   2649 2HG2 ILE    66     124.174  27.460  27.420  1.00  0.00           H
ATOM   2650 3HG2 ILE    66     124.024  28.190  25.840  1.00  0.00           H
ATOM   2651  CG1 ILE    66     126.344  25.930  27.010  1.00  0.00           C
ATOM   2652 1HG1 ILE    66     127.334  25.560  26.670  1.00  0.00           H
ATOM   2653 2HG1 ILE    66     125.834  24.960  27.160  1.00  0.00           H
ATOM   2654  CD  ILE    66     126.604  26.570  28.390  1.00  0.00           C
ATOM   2655  HD1 ILE    66     127.074  25.920  29.150  1.00  0.00           H
ATOM   2656  HD2 ILE    66     127.204  27.480  28.160  1.00  0.00           H
ATOM   2657  HD3 ILE    66     125.674  26.850  28.930  1.00  0.00           H
ATOM   2658  C   ILE    66     125.034  27.180  23.480  1.00  0.00           C
ATOM   2659  O   ILE    66     123.924  26.750  23.160  1.00  0.00           O
ATOM   2660  N   PHE    67     125.544  28.280  22.900  1.00  0.00           N
ATOM   2661  HN  PHE    67     126.434  28.620  23.200  1.00  0.00           H
ATOM   2662  CA  PHE    67     125.014  28.900  21.700  1.00  0.00           C
ATOM   2663  HA  PHE    67     124.034  29.240  21.990  1.00  0.00           H
ATOM   2664  CB  PHE    67     126.014  30.040  21.230  1.00  0.00           C
ATOM   2665  HB1 PHE    67     127.064  29.960  21.560  1.00  0.00           H
ATOM   2666  HB2 PHE    67     126.214  30.230  20.160  1.00  0.00           H
ATOM   2667  CG  PHE    67     125.594  31.440  21.900  1.00  0.00           C
ATOM   2668  CD1 PHE    67     124.304  31.950  21.900  1.00  0.00           C
ATOM   2669  HD1 PHE    67     123.504  31.350  21.480  1.00  0.00           H
ATOM   2670  CE1 PHE    67     124.024  33.230  22.270  1.00  0.00           C
ATOM   2671  HE1 PHE    67     123.044  33.630  22.050  1.00  0.00           H
ATOM   2672  CZ  PHE    67     125.054  34.150  22.690  1.00  0.00           C
ATOM   2673  HZ  PHE    67     124.694  35.120  22.990  1.00  0.00           H
ATOM   2674  CD2 PHE    67     126.624  32.220  22.500  1.00  0.00           C
ATOM   2675  HD2 PHE    67     127.574  31.710  22.550  1.00  0.00           H
ATOM   2676  CE2 PHE    67     126.344  33.570  22.960  1.00  0.00           C
ATOM   2677  HE2 PHE    67     127.074  34.200  23.440  1.00  0.00           H
ATOM   2678  C   PHE    67     124.804  28.070  20.460  1.00  0.00           C
ATOM   2679  O   PHE    67     123.704  28.040  19.890  1.00  0.00           O
ATOM   2680  N   LYS    68     125.814  27.220  20.070  1.00  0.00           N
ATOM   2681  HN  LYS    68     126.704  27.280  20.520  1.00  0.00           H
ATOM   2682  CA  LYS    68     125.514  26.260  19.070  1.00  0.00           C
ATOM   2683  HA  LYS    68     125.044  26.810  18.270  1.00  0.00           H
ATOM   2684  CB  LYS    68     126.764  25.540  18.430  1.00  0.00           C
ATOM   2685  HB1 LYS    68     127.274  25.260  19.380  1.00  0.00           H
ATOM   2686  HB2 LYS    68     126.484  24.630  17.860  1.00  0.00           H
ATOM   2687  CG  LYS    68     127.754  26.450  17.620  1.00  0.00           C
ATOM   2688  HG1 LYS    68     127.994  27.350  18.240  1.00  0.00           H
ATOM   2689  HG2 LYS    68     127.254  26.870  16.720  1.00  0.00           H
ATOM   2690  CD  LYS    68     129.104  25.820  17.080  1.00  0.00           C
ATOM   2691  HD1 LYS    68     129.634  26.520  16.400  1.00  0.00           H
ATOM   2692  HD2 LYS    68     128.874  24.860  16.560  1.00  0.00           H
ATOM   2693  CE  LYS    68     129.974  25.340  18.230  1.00  0.00           C
ATOM   2694  HE1 LYS    68     129.464  24.580  18.860  1.00  0.00           H
ATOM   2695  HE2 LYS    68     130.184  26.180  18.930  1.00  0.00           H
ATOM   2696  NZ  LYS    68     131.284  24.870  17.770  1.00  0.00           N
ATOM   2697  HZ1 LYS    68     131.244  24.140  17.030  1.00  0.00           H
ATOM   2698  HZ2 LYS    68     131.864  25.630  17.370  1.00  0.00           H
ATOM   2699  HZ3 LYS    68     131.894  24.620  18.570  1.00  0.00           H
ATOM   2700  C   LYS    68     124.434  25.210  19.380  1.00  0.00           C
ATOM   2701  O   LYS    68     123.614  24.940  18.540  1.00  0.00           O
ATOM   2702  N   THR    69     124.404  24.590  20.620  1.00  0.00           N
ATOM   2703  HN  THR    69     125.194  24.740  21.210  1.00  0.00           H
ATOM   2704  CA  THR    69     123.364  23.750  21.200  1.00  0.00           C
ATOM   2705  HA  THR    69     123.124  22.940  20.530  1.00  0.00           H
ATOM   2706  CB  THR    69     123.794  23.070  22.470  1.00  0.00           C
ATOM   2707  HB  THR    69     123.874  23.880  23.220  1.00  0.00           H
ATOM   2708  OG1 THR    69     125.054  22.410  22.380  1.00  0.00           O
ATOM   2709  HG1 THR    69     125.644  23.130  22.150  1.00  0.00           H
ATOM   2710  CG2 THR    69     122.734  22.100  23.040  1.00  0.00           C
ATOM   2711 1HG2 THR    69     121.844  22.630  23.440  1.00  0.00           H
ATOM   2712 2HG2 THR    69     122.464  21.400  22.230  1.00  0.00           H
ATOM   2713 3HG2 THR    69     123.274  21.650  23.900  1.00  0.00           H
ATOM   2714  C   THR    69     122.034  24.450  21.380  1.00  0.00           C
ATOM   2715  O   THR    69     120.964  23.840  21.110  1.00  0.00           O
ATOM   2716  N   ASN    70     121.944  25.700  21.760  1.00  0.00           N
ATOM   2717  HN  ASN    70     122.694  26.230  22.140  1.00  0.00           H
ATOM   2718  CA  ASN    70     120.694  26.430  21.990  1.00  0.00           C
ATOM   2719  HA  ASN    70     120.024  25.830  22.590  1.00  0.00           H
ATOM   2720  CB  ASN    70     120.814  27.790  22.820  1.00  0.00           C
ATOM   2721  HB1 ASN    70     121.604  28.360  22.280  1.00  0.00           H
ATOM   2722  HB2 ASN    70     119.914  28.430  22.780  1.00  0.00           H
ATOM   2723  CG  ASN    70     121.214  27.550  24.240  1.00  0.00           C
ATOM   2724  OD1 ASN    70     121.314  26.420  24.670  1.00  0.00           O
ATOM   2725  ND2 ASN    70     121.384  28.620  24.990  1.00  0.00           N
ATOM   2726 1HD2 ASN    70     121.344  29.540  24.600  1.00  0.00           H
ATOM   2727 2HD2 ASN    70     121.684  28.380  25.920  1.00  0.00           H
ATOM   2728  C   ASN    70     119.984  26.740  20.700  1.00  0.00           C
ATOM   2729  O   ASN    70     118.784  26.750  20.640  1.00  0.00           O
ATOM   2730  N   THR    71     120.784  27.000  19.670  1.00  0.00           N
ATOM   2731  HN  THR    71     121.744  27.260  19.800  1.00  0.00           H
ATOM   2732  CA  THR    71     120.234  27.200  18.350  1.00  0.00           C
ATOM   2733  HA  THR    71     119.584  28.040  18.510  1.00  0.00           H
ATOM   2734  CB  THR    71     121.264  27.490  17.230  1.00  0.00           C
ATOM   2735  HB  THR    71     121.924  26.600  17.130  1.00  0.00           H
ATOM   2736  OG1 THR    71     122.054  28.650  17.570  1.00  0.00           O
ATOM   2737  HG1 THR    71     122.664  28.320  18.240  1.00  0.00           H
ATOM   2738  CG2 THR    71     120.474  27.940  15.980  1.00  0.00           C
ATOM   2739 1HG2 THR    71     119.714  28.700  16.220  1.00  0.00           H
ATOM   2740 2HG2 THR    71     121.184  28.350  15.220  1.00  0.00           H
ATOM   2741 3HG2 THR    71     120.094  27.020  15.490  1.00  0.00           H
ATOM   2742  C   THR    71     119.494  26.050  17.870  1.00  0.00           C
ATOM   2743  O   THR    71     118.334  26.100  17.440  1.00  0.00           O
ATOM   2744  N   GLN    72     120.094  24.800  18.050  1.00  0.00           N
ATOM   2745  HN  GLN    72     120.954  24.760  18.540  1.00  0.00           H
ATOM   2746  CA  GLN    72     119.494  23.550  17.660  1.00  0.00           C
ATOM   2747  HA  GLN    72     119.314  23.540  16.590  1.00  0.00           H
ATOM   2748  CB  GLN    72     120.374  22.310  17.950  1.00  0.00           C
ATOM   2749  HB1 GLN    72     120.484  22.130  19.040  1.00  0.00           H
ATOM   2750  HB2 GLN    72     119.804  21.430  17.570  1.00  0.00           H
ATOM   2751  CG  GLN    72     121.784  22.280  17.350  1.00  0.00           C
ATOM   2752  HG1 GLN    72     122.094  21.220  17.240  1.00  0.00           H
ATOM   2753  HG2 GLN    72     122.404  22.790  18.110  1.00  0.00           H
ATOM   2754  CD  GLN    72     121.884  23.070  16.000  1.00  0.00           C
ATOM   2755  OE1 GLN    72     121.034  23.080  15.170  1.00  0.00           O
ATOM   2756  NE2 GLN    72     123.084  23.560  15.710  1.00  0.00           N
ATOM   2757 1HE2 GLN    72     123.914  23.430  16.250  1.00  0.00           H
ATOM   2758 2HE2 GLN    72     123.184  23.810  14.740  1.00  0.00           H
ATOM   2759  C   GLN    72     118.204  23.280  18.500  1.00  0.00           C
ATOM   2760  O   GLN    72     117.184  22.850  17.960  1.00  0.00           O
ATOM   2761  N   THR    73     118.204  23.600  19.860  1.00  0.00           N
ATOM   2762  HN  THR    73     119.084  23.970  20.140  1.00  0.00           H
ATOM   2763  CA  THR    73     117.034  23.550  20.760  1.00  0.00           C
ATOM   2764  HA  THR    73     116.634  22.550  20.810  1.00  0.00           H
ATOM   2765  CB  THR    73     117.574  23.910  22.160  1.00  0.00           C
ATOM   2766  HB  THR    73     117.964  24.960  22.160  1.00  0.00           H
ATOM   2767  OG1 THR    73     118.664  23.050  22.530  1.00  0.00           O
ATOM   2768  HG1 THR    73     119.434  23.340  22.040  1.00  0.00           H
ATOM   2769  CG2 THR    73     116.424  23.600  23.100  1.00  0.00           C
ATOM   2770 1HG2 THR    73     115.524  24.230  22.930  1.00  0.00           H
ATOM   2771 2HG2 THR    73     116.144  22.530  23.020  1.00  0.00           H
ATOM   2772 3HG2 THR    73     116.804  23.920  24.090  1.00  0.00           H
ATOM   2773  C   THR    73     115.904  24.470  20.320  1.00  0.00           C
ATOM   2774  O   THR    73     114.774  24.060  20.270  1.00  0.00           O
ATOM   2775  N   ASP    74     116.124  25.740  19.830  1.00  0.00           N
ATOM   2776  HN  ASP    74     117.004  26.200  19.930  1.00  0.00           H
ATOM   2777  CA  ASP    74     115.004  26.570  19.350  1.00  0.00           C
ATOM   2778  HA  ASP    74     114.164  26.330  19.980  1.00  0.00           H
ATOM   2779  CB  ASP    74     115.394  28.050  19.610  1.00  0.00           C
ATOM   2780  HB1 ASP    74     116.314  28.320  19.060  1.00  0.00           H
ATOM   2781  HB2 ASP    74     114.584  28.700  19.220  1.00  0.00           H
ATOM   2782  CG  ASP    74     115.634  28.280  21.140  1.00  0.00           C
ATOM   2783  OD1 ASP    74     116.034  29.420  21.490  1.00  0.00           O
ATOM   2784  OD2 ASP    74     115.444  27.380  22.000  1.00  0.00           O
ATOM   2785  C   ASP    74     114.494  26.310  17.870  1.00  0.00           C
ATOM   2786  O   ASP    74     113.344  26.330  17.530  1.00  0.00           O
ATOM   2787  N   ARG    75     115.404  25.770  17.040  1.00  0.00           N
ATOM   2788  HN  ARG    75     116.394  25.870  17.120  1.00  0.00           H
ATOM   2789  CA  ARG    75     115.064  25.070  15.780  1.00  0.00           C
ATOM   2790  HA  ARG    75     114.524  25.810  15.200  1.00  0.00           H
ATOM   2791  CB  ARG    75     116.294  24.690  15.040  1.00  0.00           C
ATOM   2792  HB1 ARG    75     117.034  24.030  15.550  1.00  0.00           H
ATOM   2793  HB2 ARG    75     115.934  24.200  14.110  1.00  0.00           H
ATOM   2794  CG  ARG    75     117.024  25.890  14.350  1.00  0.00           C
ATOM   2795  HG1 ARG    75     117.474  26.520  15.160  1.00  0.00           H
ATOM   2796  HG2 ARG    75     116.294  26.520  13.810  1.00  0.00           H
ATOM   2797  CD  ARG    75     118.094  25.310  13.460  1.00  0.00           C
ATOM   2798  HD1 ARG    75     117.834  24.650  12.610  1.00  0.00           H
ATOM   2799  HD2 ARG    75     118.904  24.770  14.000  1.00  0.00           H
ATOM   2800  NE  ARG    75     118.704  26.540  12.870  1.00  0.00           N
ATOM   2801  HE  ARG    75     118.494  27.460  13.200  1.00  0.00           H
ATOM   2802  CZ  ARG    75     119.884  26.420  12.300  1.00  0.00           C
ATOM   2803  NH1 ARG    75     120.514  25.320  12.030  1.00  0.00           N
ATOM   2804 1HH1 ARG    75     121.504  25.330  11.900  1.00  0.00           H
ATOM   2805 2HH1 ARG    75     120.024  24.450  12.070  1.00  0.00           H
ATOM   2806  NH2 ARG    75     120.634  27.560  12.320  1.00  0.00           N
ATOM   2807 1HH2 ARG    75     121.514  27.350  11.900  1.00  0.00           H
ATOM   2808 2HH2 ARG    75     120.374  28.450  12.700  1.00  0.00           H
ATOM   2809  C   ARG    75     114.164  23.880  15.920  1.00  0.00           C
ATOM   2810  O   ARG    75     113.134  23.650  15.210  1.00  0.00           O
ATOM   2811  N   CYS    76     114.494  23.020  16.960  1.00  0.00           N
ATOM   2812  HN  CYS    76     115.354  23.240  17.410  1.00  0.00           H
ATOM   2813  CA  CYS    76     113.604  21.930  17.450  1.00  0.00           C
ATOM   2814  HA  CYS    76     113.374  21.320  16.590  1.00  0.00           H
ATOM   2815  CB  CYS    76     114.384  21.020  18.480  1.00  0.00           C
ATOM   2816  HB1 CYS    76     114.944  21.660  19.190  1.00  0.00           H
ATOM   2817  HB2 CYS    76     115.164  20.640  17.790  1.00  0.00           H
ATOM   2818  SG  CYS    76     113.524  19.730  19.390  1.00  0.00           S
ATOM   2819  C   CYS    76     112.294  22.390  17.980  1.00  0.00           C
ATOM   2820  O   CYS    76     111.204  21.930  17.670  1.00  0.00           O
ATOM   2821  N   SER    77     112.364  23.440  18.820  1.00  0.00           N
ATOM   2822  HN  SER    77     113.274  23.740  19.110  1.00  0.00           H
ATOM   2823  CA  SER    77     111.164  24.050  19.390  1.00  0.00           C
ATOM   2824  HA  SER    77     110.704  23.220  19.910  1.00  0.00           H
ATOM   2825  CB  SER    77     111.474  25.190  20.380  1.00  0.00           C
ATOM   2826  HB1 SER    77     110.594  25.610  20.910  1.00  0.00           H
ATOM   2827  HB2 SER    77     111.944  26.000  19.780  1.00  0.00           H
ATOM   2828  OG  SER    77     112.324  24.700  21.470  1.00  0.00           O
ATOM   2829  HG1 SER    77     113.214  24.530  21.140  1.00  0.00           H
ATOM   2830  C   SER    77     110.124  24.640  18.460  1.00  0.00           C
ATOM   2831  O   SER    77     108.914  24.420  18.600  1.00  0.00           O
ATOM   2832  N   LEU    78     110.544  25.370  17.470  1.00  0.00           N
ATOM   2833  HN  LEU    78     111.534  25.450  17.390  1.00  0.00           H
ATOM   2834  CA  LEU    78     109.734  25.850  16.360  1.00  0.00           C
ATOM   2835  HA  LEU    78     108.964  26.470  16.800  1.00  0.00           H
ATOM   2836  CB  LEU    78     110.724  26.570  15.460  1.00  0.00           C
ATOM   2837  HB1 LEU    78     111.494  27.030  16.110  1.00  0.00           H
ATOM   2838  HB2 LEU    78     111.274  25.790  14.890  1.00  0.00           H
ATOM   2839  CG  LEU    78     110.054  27.550  14.500  1.00  0.00           C
ATOM   2840  HG  LEU    78     109.254  27.130  13.860  1.00  0.00           H
ATOM   2841  CD1 LEU    78     109.424  28.700  15.200  1.00  0.00           C
ATOM   2842 1HD1 LEU    78     110.164  29.240  15.830  1.00  0.00           H
ATOM   2843 2HD1 LEU    78     109.164  29.540  14.520  1.00  0.00           H
ATOM   2844 3HD1 LEU    78     108.514  28.560  15.810  1.00  0.00           H
ATOM   2845  CD2 LEU    78     111.084  28.110  13.630  1.00  0.00           C
ATOM   2846 1HD2 LEU    78     110.694  28.940  13.000  1.00  0.00           H
ATOM   2847 2HD2 LEU    78     112.034  28.520  14.040  1.00  0.00           H
ATOM   2848 3HD2 LEU    78     111.394  27.370  12.860  1.00  0.00           H
ATOM   2849  C   LEU    78     109.084  24.660  15.630  1.00  0.00           C
ATOM   2850  O   LEU    78     107.884  24.700  15.290  1.00  0.00           O
ATOM   2851  N   ARG    79     109.824  23.520  15.250  1.00  0.00           N
ATOM   2852  HN  ARG    79     110.764  23.320  15.500  1.00  0.00           H
ATOM   2853  CA  ARG    79     109.174  22.370  14.720  1.00  0.00           C
ATOM   2854  HA  ARG    79     108.594  22.750  13.890  1.00  0.00           H
ATOM   2855  CB  ARG    79     110.164  21.340  14.330  1.00  0.00           C
ATOM   2856  HB1 ARG    79     110.824  21.170  15.210  1.00  0.00           H
ATOM   2857  HB2 ARG    79     109.664  20.360  14.190  1.00  0.00           H
ATOM   2858  CG  ARG    79     110.874  21.810  13.100  1.00  0.00           C
ATOM   2859  HG1 ARG    79     111.034  22.910  13.200  1.00  0.00           H
ATOM   2860  HG2 ARG    79     110.254  21.500  12.240  1.00  0.00           H
ATOM   2861  CD  ARG    79     112.334  21.250  12.780  1.00  0.00           C
ATOM   2862  HD1 ARG    79     112.234  20.170  13.010  1.00  0.00           H
ATOM   2863  HD2 ARG    79     113.174  21.750  13.310  1.00  0.00           H
ATOM   2864  NE  ARG    79     112.764  21.350  11.320  1.00  0.00           N
ATOM   2865  HE  ARG    79     112.134  21.230  10.550  1.00  0.00           H
ATOM   2866  CZ  ARG    79     114.024  21.560  10.930  1.00  0.00           C
ATOM   2867  NH1 ARG    79     115.004  21.540  11.750  1.00  0.00           N
ATOM   2868 1HH1 ARG    79     115.854  21.910  11.360  1.00  0.00           H
ATOM   2869 2HH1 ARG    79     114.954  21.520  12.750  1.00  0.00           H
ATOM   2870  NH2 ARG    79     114.354  21.720   9.680  1.00  0.00           N
ATOM   2871 1HH2 ARG    79     115.314  21.640   9.430  1.00  0.00           H
ATOM   2872 2HH2 ARG    79     113.624  21.670   9.000  1.00  0.00           H
ATOM   2873  C   ARG    79     108.054  21.710  15.500  1.00  0.00           C
ATOM   2874  O   ARG    79     107.024  21.330  14.860  1.00  0.00           O
ATOM   2875  N   ASN    80     108.144  21.530  16.810  1.00  0.00           N
ATOM   2876  HN  ASN    80     108.924  21.870  17.320  1.00  0.00           H
ATOM   2877  CA  ASN    80     107.114  20.830  17.550  1.00  0.00           C
ATOM   2878  HA  ASN    80     106.994  19.800  17.250  1.00  0.00           H
ATOM   2879  CB  ASN    80     107.524  20.580  19.060  1.00  0.00           C
ATOM   2880  HB1 ASN    80     107.744  21.560  19.530  1.00  0.00           H
ATOM   2881  HB2 ASN    80     106.614  20.110  19.510  1.00  0.00           H
ATOM   2882  CG  ASN    80     108.764  19.710  19.180  1.00  0.00           C
ATOM   2883  OD1 ASN    80     109.214  19.050  18.270  1.00  0.00           O
ATOM   2884  ND2 ASN    80     109.294  19.750  20.470  1.00  0.00           N
ATOM   2885 1HD2 ASN    80     110.184  19.310  20.560  1.00  0.00           H
ATOM   2886 2HD2 ASN    80     109.014  20.460  21.120  1.00  0.00           H
ATOM   2887  C   ASN    80     105.774  21.480  17.480  1.00  0.00           C
ATOM   2888  O   ASN    80     104.864  20.950  16.880  1.00  0.00           O
ATOM   2889  N   LEU    81     105.834  22.810  17.850  1.00  0.00           N
ATOM   2890  HN  LEU    81     106.664  23.120  18.310  1.00  0.00           H
ATOM   2891  CA  LEU    81     104.764  23.740  17.660  1.00  0.00           C
ATOM   2892  HA  LEU    81     103.914  23.380  18.230  1.00  0.00           H
ATOM   2893  CB  LEU    81     105.274  25.060  18.180  1.00  0.00           C
ATOM   2894  HB1 LEU    81     106.144  25.310  17.540  1.00  0.00           H
ATOM   2895  HB2 LEU    81     104.424  25.780  18.090  1.00  0.00           H
ATOM   2896  CG  LEU    81     105.754  25.090  19.690  1.00  0.00           C
ATOM   2897  HG  LEU    81     106.634  24.420  19.800  1.00  0.00           H
ATOM   2898  CD1 LEU    81     106.244  26.460  20.030  1.00  0.00           C
ATOM   2899 1HD1 LEU    81     107.044  26.830  19.350  1.00  0.00           H
ATOM   2900 2HD1 LEU    81     105.324  27.080  19.990  1.00  0.00           H
ATOM   2901 3HD1 LEU    81     106.714  26.450  21.030  1.00  0.00           H
ATOM   2902  CD2 LEU    81     104.614  24.620  20.560  1.00  0.00           C
ATOM   2903 1HD2 LEU    81     104.944  24.490  21.610  1.00  0.00           H
ATOM   2904 2HD2 LEU    81     103.684  25.230  20.600  1.00  0.00           H
ATOM   2905 3HD2 LEU    81     104.364  23.550  20.360  1.00  0.00           H
ATOM   2906  C   LEU    81     104.214  23.930  16.240  1.00  0.00           C
ATOM   2907  O   LEU    81     103.004  23.990  16.000  1.00  0.00           O
ATOM   2908  N   ARG    82     105.074  24.030  15.200  1.00  0.00           N
ATOM   2909  HN  ARG    82     106.064  24.100  15.260  1.00  0.00           H
ATOM   2910  CA  ARG    82     104.474  24.090  13.830  1.00  0.00           C
ATOM   2911  HA  ARG    82     103.704  24.840  13.780  1.00  0.00           H
ATOM   2912  CB  ARG    82     105.514  24.440  12.720  1.00  0.00           C
ATOM   2913  HB1 ARG    82     106.384  23.790  12.930  1.00  0.00           H
ATOM   2914  HB2 ARG    82     105.214  24.250  11.670  1.00  0.00           H
ATOM   2915  CG  ARG    82     106.004  25.940  12.660  1.00  0.00           C
ATOM   2916  HG1 ARG    82     106.534  26.380  13.530  1.00  0.00           H
ATOM   2917  HG2 ARG    82     105.044  26.480  12.550  1.00  0.00           H
ATOM   2918  CD  ARG    82     106.944  26.320  11.540  1.00  0.00           C
ATOM   2919  HD1 ARG    82     107.214  27.390  11.580  1.00  0.00           H
ATOM   2920  HD2 ARG    82     106.494  26.240  10.520  1.00  0.00           H
ATOM   2921  NE  ARG    82     108.184  25.480  11.670  1.00  0.00           N
ATOM   2922  HE  ARG    82     108.014  24.530  11.970  1.00  0.00           H
ATOM   2923  CZ  ARG    82     109.304  25.670  10.940  1.00  0.00           C
ATOM   2924  NH1 ARG    82     109.594  26.840  10.420  1.00  0.00           N
ATOM   2925 1HH1 ARG    82     110.384  26.870   9.810  1.00  0.00           H
ATOM   2926 2HH1 ARG    82     109.044  27.630  10.690  1.00  0.00           H
ATOM   2927  NH2 ARG    82     110.014  24.590  10.680  1.00  0.00           N
ATOM   2928 1HH2 ARG    82     110.694  24.650   9.950  1.00  0.00           H
ATOM   2929 2HH2 ARG    82     109.674  23.670  10.910  1.00  0.00           H
ATOM   2930  C   ARG    82     103.714  22.760  13.460  1.00  0.00           C
ATOM   2931  O   ARG    82     102.554  22.730  13.110  1.00  0.00           O
ATOM   2932  N   GLY    83     104.304  21.500  13.710  1.00  0.00           N
ATOM   2933  HN  GLY    83     105.194  21.420  14.140  1.00  0.00           H
ATOM   2934  CA  GLY    83     103.714  20.160  13.370  1.00  0.00           C
ATOM   2935  HA1 GLY    83     104.384  19.330  13.520  1.00  0.00           H
ATOM   2936  HA2 GLY    83     103.254  20.200  12.390  1.00  0.00           H
ATOM   2937  C   GLY    83     102.504  19.850  14.210  1.00  0.00           C
ATOM   2938  O   GLY    83     101.634  19.130  13.860  1.00  0.00           O
ATOM   2939  N   TYR    84     102.474  20.390  15.460  1.00  0.00           N
ATOM   2940  HN  TYR    84     103.244  20.940  15.770  1.00  0.00           H
ATOM   2941  CA  TYR    84     101.364  20.260  16.380  1.00  0.00           C
ATOM   2942  HA  TYR    84     101.044  19.230  16.440  1.00  0.00           H
ATOM   2943  CB  TYR    84     101.774  20.630  17.840  1.00  0.00           C
ATOM   2944  HB1 TYR    84     102.484  19.870  18.240  1.00  0.00           H
ATOM   2945  HB2 TYR    84     102.314  21.600  17.710  1.00  0.00           H
ATOM   2946  CG  TYR    84     100.754  21.030  18.840  1.00  0.00           C
ATOM   2947  CD1 TYR    84      99.674  20.230  19.020  1.00  0.00           C
ATOM   2948  HD1 TYR    84      99.654  19.300  18.480  1.00  0.00           H
ATOM   2949  CE1 TYR    84      98.684  20.530  19.960  1.00  0.00           C
ATOM   2950  HE1 TYR    84      97.864  19.860  20.140  1.00  0.00           H
ATOM   2951  CZ  TYR    84      98.864  21.640  20.800  1.00  0.00           C
ATOM   2952  OH  TYR    84      97.984  21.720  21.900  1.00  0.00           O
ATOM   2953  HH  TYR    84      98.254  22.530  22.350  1.00  0.00           H
ATOM   2954  CD2 TYR    84     100.844  22.250  19.610  1.00  0.00           C
ATOM   2955  HD2 TYR    84     101.684  22.910  19.450  1.00  0.00           H
ATOM   2956  CE2 TYR    84      99.944  22.480  20.670  1.00  0.00           C
ATOM   2957  HE2 TYR    84      99.934  23.370  21.280  1.00  0.00           H
ATOM   2958  C   TYR    84     100.184  21.100  15.860  1.00  0.00           C
ATOM   2959  O   TYR    84      99.074  20.680  15.800  1.00  0.00           O
ATOM   2960  N   TYR    85     100.484  22.310  15.460  1.00  0.00           N
ATOM   2961  HN  TYR    85     101.404  22.690  15.400  1.00  0.00           H
ATOM   2962  CA  TYR    85      99.414  23.190  15.040  1.00  0.00           C
ATOM   2963  HA  TYR    85      98.484  22.930  15.520  1.00  0.00           H
ATOM   2964  CB  TYR    85      99.704  24.750  15.230  1.00  0.00           C
ATOM   2965  HB1 TYR    85     100.694  24.920  14.760  1.00  0.00           H
ATOM   2966  HB2 TYR    85      98.964  25.410  14.730  1.00  0.00           H
ATOM   2967  CG  TYR    85      99.664  25.050  16.670  1.00  0.00           C
ATOM   2968  CD1 TYR    85     100.764  25.800  17.210  1.00  0.00           C
ATOM   2969  HD1 TYR    85     101.494  26.100  16.470  1.00  0.00           H
ATOM   2970  CE1 TYR    85     100.884  25.990  18.580  1.00  0.00           C
ATOM   2971  HE1 TYR    85     101.774  26.390  19.060  1.00  0.00           H
ATOM   2972  CZ  TYR    85      99.844  25.700  19.520  1.00  0.00           C
ATOM   2973  OH  TYR    85      99.964  25.970  20.870  1.00  0.00           O
ATOM   2974  HH  TYR    85      99.094  26.170  21.230  1.00  0.00           H
ATOM   2975  CD2 TYR    85      98.644  24.770  17.610  1.00  0.00           C
ATOM   2976  HD2 TYR    85      97.744  24.270  17.270  1.00  0.00           H
ATOM   2977  CE2 TYR    85      98.704  25.090  18.980  1.00  0.00           C
ATOM   2978  HE2 TYR    85      97.884  24.780  19.610  1.00  0.00           H
ATOM   2979  C   TYR    85      99.044  23.020  13.610  1.00  0.00           C
ATOM   2980  O   TYR    85      98.044  23.560  13.100  1.00  0.00           O
ATOM   2981  N   ASN    86      99.874  22.260  12.810  1.00  0.00           N
ATOM   2982  HN  ASN    86     100.764  22.030  13.180  1.00  0.00           H
ATOM   2983  CA  ASN    86      99.714  21.790  11.440  1.00  0.00           C
ATOM   2984  HA  ASN    86     100.444  20.990  11.390  1.00  0.00           H
ATOM   2985  CB  ASN    86      98.294  21.170  11.240  1.00  0.00           C
ATOM   2986  HB1 ASN    86      97.544  21.970  11.070  1.00  0.00           H
ATOM   2987  HB2 ASN    86      98.264  20.570  10.310  1.00  0.00           H
ATOM   2988  CG  ASN    86      97.824  20.190  12.330  1.00  0.00           C
ATOM   2989  OD1 ASN    86      96.744  20.390  12.920  1.00  0.00           O
ATOM   2990  ND2 ASN    86      98.694  19.140  12.540  1.00  0.00           N
ATOM   2991 1HD2 ASN    86      99.444  18.940  11.910  1.00  0.00           H
ATOM   2992 2HD2 ASN    86      98.504  18.530  13.320  1.00  0.00           H
ATOM   2993  C   ASN    86     100.114  22.880  10.400  1.00  0.00           C
ATOM   2994  O   ASN    86      99.824  22.670   9.190  1.00  0.00           O
ATOM   2995  N   GLN    87     100.814  24.020  10.830  1.00  0.00           N
ATOM   2996  HN  GLN    87     101.404  24.090  11.630  1.00  0.00           H
ATOM   2997  CA  GLN    87     101.064  25.180   9.920  1.00  0.00           C
ATOM   2998  HA  GLN    87     100.334  25.170   9.130  1.00  0.00           H
ATOM   2999  CB  GLN    87     100.674  26.440  10.630  1.00  0.00           C
ATOM   3000  HB1 GLN    87     101.404  26.600  11.440  1.00  0.00           H
ATOM   3001  HB2 GLN    87     100.854  27.300   9.950  1.00  0.00           H
ATOM   3002  CG  GLN    87      99.274  26.530  11.280  1.00  0.00           C
ATOM   3003  HG1 GLN    87      99.194  27.490  11.840  1.00  0.00           H
ATOM   3004  HG2 GLN    87      99.304  25.880  12.180  1.00  0.00           H
ATOM   3005  CD  GLN    87      98.084  26.230  10.390  1.00  0.00           C
ATOM   3006  OE1 GLN    87      97.794  26.880   9.460  1.00  0.00           O
ATOM   3007  NE2 GLN    87      97.364  25.140  10.750  1.00  0.00           N
ATOM   3008 1HE2 GLN    87      97.524  24.650  11.600  1.00  0.00           H
ATOM   3009 2HE2 GLN    87      96.664  24.750  10.160  1.00  0.00           H
ATOM   3010  C   GLN    87     102.434  25.150   9.320  1.00  0.00           C
ATOM   3011  O   GLN    87     103.324  24.340   9.680  1.00  0.00           O
ATOM   3012  N   SER    88     102.574  25.840   8.210  1.00  0.00           N
ATOM   3013  HN  SER    88     101.824  26.430   7.930  1.00  0.00           H
ATOM   3014  CA  SER    88     103.644  25.470   7.230  1.00  0.00           C
ATOM   3015  HA  SER    88     103.574  24.400   7.150  1.00  0.00           H
ATOM   3016  CB  SER    88     103.304  26.130   5.820  1.00  0.00           C
ATOM   3017  HB1 SER    88     102.554  25.500   5.300  1.00  0.00           H
ATOM   3018  HB2 SER    88     104.174  25.890   5.180  1.00  0.00           H
ATOM   3019  OG  SER    88     102.844  27.450   5.860  1.00  0.00           O
ATOM   3020  HG1 SER    88     101.924  27.360   6.110  1.00  0.00           H
ATOM   3021  C   SER    88     105.124  25.760   7.610  1.00  0.00           C
ATOM   3022  O   SER    88     105.484  26.720   8.310  1.00  0.00           O
ATOM   3023  N   GLU    89     106.124  24.970   7.110  1.00  0.00           N
ATOM   3024  HN  GLU    89     105.984  24.100   6.630  1.00  0.00           H
ATOM   3025  CA  GLU    89     107.574  25.220   7.320  1.00  0.00           C
ATOM   3026  HA  GLU    89     107.684  25.100   8.390  1.00  0.00           H
ATOM   3027  CB  GLU    89     108.504  24.200   6.680  1.00  0.00           C
ATOM   3028  HB1 GLU    89     108.434  24.190   5.570  1.00  0.00           H
ATOM   3029  HB2 GLU    89     109.524  24.460   7.020  1.00  0.00           H
ATOM   3030  CG  GLU    89     108.374  22.740   7.340  1.00  0.00           C
ATOM   3031  HG1 GLU    89     107.404  22.220   7.120  1.00  0.00           H
ATOM   3032  HG2 GLU    89     108.454  22.820   8.440  1.00  0.00           H
ATOM   3033  CD  GLU    89     109.414  21.720   6.910  1.00  0.00           C
ATOM   3034  OE1 GLU    89     109.024  20.590   6.630  1.00  0.00           O
ATOM   3035  OE2 GLU    89     110.664  22.010   7.120  1.00  0.00           O
ATOM   3036  C   GLU    89     108.104  26.610   6.930  1.00  0.00           C
ATOM   3037  O   GLU    89     108.834  27.280   7.640  1.00  0.00           O
ATOM   3038  N   ALA    90     107.594  27.170   5.780  1.00  0.00           N
ATOM   3039  HN  ALA    90     107.104  26.510   5.230  1.00  0.00           H
ATOM   3040  CA  ALA    90     107.924  28.480   5.350  1.00  0.00           C
ATOM   3041  HA  ALA    90     108.794  28.780   5.900  1.00  0.00           H
ATOM   3042  CB  ALA    90     108.064  28.590   3.870  1.00  0.00           C
ATOM   3043  HB1 ALA    90     108.764  27.820   3.500  1.00  0.00           H
ATOM   3044  HB2 ALA    90     107.104  28.540   3.310  1.00  0.00           H
ATOM   3045  HB3 ALA    90     108.424  29.620   3.670  1.00  0.00           H
ATOM   3046  C   ALA    90     106.844  29.560   5.670  1.00  0.00           C
ATOM   3047  O   ALA    90     107.044  30.750   5.440  1.00  0.00           O
ATOM   3048  N   GLY    91     105.664  29.190   6.280  1.00  0.00           N
ATOM   3049  HN  GLY    91     105.664  28.210   6.490  1.00  0.00           H
ATOM   3050  CA  GLY    91     104.704  30.130   6.820  1.00  0.00           C
ATOM   3051  HA1 GLY    91     103.864  29.540   7.160  1.00  0.00           H
ATOM   3052  HA2 GLY    91     104.484  30.800   6.010  1.00  0.00           H
ATOM   3053  C   GLY    91     105.364  30.940   7.930  1.00  0.00           C
ATOM   3054  O   GLY    91     106.194  30.500   8.670  1.00  0.00           O
ATOM   3055  N   SER    92     104.794  32.110   8.210  1.00  0.00           N
ATOM   3056  HN  SER    92     104.054  32.540   7.700  1.00  0.00           H
ATOM   3057  CA  SER    92     105.254  33.010   9.230  1.00  0.00           C
ATOM   3058  HA  SER    92     106.324  33.000   9.040  1.00  0.00           H
ATOM   3059  CB  SER    92     104.614  34.460   9.060  1.00  0.00           C
ATOM   3060  HB1 SER    92     105.224  35.150   9.670  1.00  0.00           H
ATOM   3061  HB2 SER    92     103.554  34.380   9.390  1.00  0.00           H
ATOM   3062  OG  SER    92     104.484  34.890   7.700  1.00  0.00           O
ATOM   3063  HG1 SER    92     105.314  34.870   7.220  1.00  0.00           H
ATOM   3064  C   SER    92     105.024  32.590  10.650  1.00  0.00           C
ATOM   3065  O   SER    92     103.864  32.500  11.030  1.00  0.00           O
ATOM   3066  N   HIS    93     106.024  32.290  11.470  1.00  0.00           N
ATOM   3067  HN  HIS    93     106.964  32.390  11.140  1.00  0.00           H
ATOM   3068  CA  HIS    93     105.784  31.990  12.860  1.00  0.00           C
ATOM   3069  HA  HIS    93     104.914  32.560  13.150  1.00  0.00           H
ATOM   3070  CB  HIS    93     105.554  30.490  13.160  1.00  0.00           C
ATOM   3071  HB1 HIS    93     106.514  29.940  13.060  1.00  0.00           H
ATOM   3072  HB2 HIS    93     105.194  30.330  14.200  1.00  0.00           H
ATOM   3073  ND1 HIS    93     104.754  29.340  10.910  1.00  0.00           N
ATOM   3074  HD1 HIS    93     105.454  29.570  10.230  1.00  0.00           H
ATOM   3075  CG  HIS    93     104.604  29.870  12.170  1.00  0.00           C
ATOM   3076  CE1 HIS    93     103.634  28.700  10.620  1.00  0.00           C
ATOM   3077  HE1 HIS    93     103.444  28.370   9.600  1.00  0.00           H
ATOM   3078  NE2 HIS    93     102.734  28.770  11.540  1.00  0.00           N
ATOM   3079  CD2 HIS    93     103.344  29.480  12.550  1.00  0.00           C
ATOM   3080  HD2 HIS    93     102.814  29.730  13.460  1.00  0.00           H
ATOM   3081  C   HIS    93     106.844  32.420  13.790  1.00  0.00           C
ATOM   3082  O   HIS    93     108.034  32.430  13.460  1.00  0.00           O
ATOM   3083  N   THR    94     106.454  32.900  14.950  1.00  0.00           N
ATOM   3084  HN  THR    94     105.484  32.820  15.170  1.00  0.00           H
ATOM   3085  CA  THR    94     107.324  33.730  15.780  1.00  0.00           C
ATOM   3086  HA  THR    94     108.334  33.770  15.390  1.00  0.00           H
ATOM   3087  CB  THR    94     106.884  35.200  15.960  1.00  0.00           C
ATOM   3088  HB  THR    94     105.914  35.190  16.500  1.00  0.00           H
ATOM   3089  OG1 THR    94     106.734  35.800  14.660  1.00  0.00           O
ATOM   3090  HG1 THR    94     106.004  35.340  14.250  1.00  0.00           H
ATOM   3091  CG2 THR    94     107.934  36.040  16.680  1.00  0.00           C
ATOM   3092 1HG2 THR    94     107.884  35.940  17.780  1.00  0.00           H
ATOM   3093 2HG2 THR    94     108.964  35.760  16.370  1.00  0.00           H
ATOM   3094 3HG2 THR    94     107.594  37.080  16.470  1.00  0.00           H
ATOM   3095  C   THR    94     107.384  33.090  17.140  1.00  0.00           C
ATOM   3096  O   THR    94     106.394  33.150  17.880  1.00  0.00           O
ATOM   3097  N   LEU    95     108.494  32.360  17.490  1.00  0.00           N
ATOM   3098  HN  LEU    95     109.174  32.160  16.790  1.00  0.00           H
ATOM   3099  CA  LEU    95     108.884  31.880  18.800  1.00  0.00           C
ATOM   3100  HA  LEU    95     108.074  31.840  19.500  1.00  0.00           H
ATOM   3101  CB  LEU    95     109.524  30.450  18.770  1.00  0.00           C
ATOM   3102  HB1 LEU    95     108.644  29.780  18.690  1.00  0.00           H
ATOM   3103  HB2 LEU    95     110.054  30.330  17.800  1.00  0.00           H
ATOM   3104  CG  LEU    95     110.434  29.890  19.880  1.00  0.00           C
ATOM   3105  HG  LEU    95     111.274  30.590  20.060  1.00  0.00           H
ATOM   3106  CD1 LEU    95     109.664  29.750  21.190  1.00  0.00           C
ATOM   3107 1HD1 LEU    95     109.004  30.630  21.330  1.00  0.00           H
ATOM   3108 2HD1 LEU    95     108.984  28.880  21.050  1.00  0.00           H
ATOM   3109 3HD1 LEU    95     110.404  29.580  22.000  1.00  0.00           H
ATOM   3110  CD2 LEU    95     111.064  28.540  19.480  1.00  0.00           C
ATOM   3111 1HD2 LEU    95     111.974  28.280  20.040  1.00  0.00           H
ATOM   3112 2HD2 LEU    95     110.334  27.740  19.730  1.00  0.00           H
ATOM   3113 3HD2 LEU    95     111.334  28.550  18.400  1.00  0.00           H
ATOM   3114  C   LEU    95     109.864  32.840  19.400  1.00  0.00           C
ATOM   3115  O   LEU    95     110.874  33.190  18.780  1.00  0.00           O
ATOM   3116  N   GLN    96     109.594  33.310  20.630  1.00  0.00           N
ATOM   3117  HN  GLN    96     108.764  33.030  21.100  1.00  0.00           H
ATOM   3118  CA  GLN    96     110.514  34.160  21.380  1.00  0.00           C
ATOM   3119  HA  GLN    96     111.494  34.130  20.930  1.00  0.00           H
ATOM   3120  CB  GLN    96     110.124  35.770  21.450  1.00  0.00           C
ATOM   3121  HB1 GLN    96     109.184  35.810  22.040  1.00  0.00           H
ATOM   3122  HB2 GLN    96     110.904  36.450  21.860  1.00  0.00           H
ATOM   3123  CG  GLN    96     109.774  36.310  20.030  1.00  0.00           C
ATOM   3124  HG1 GLN    96     109.354  35.550  19.350  1.00  0.00           H
ATOM   3125  HG2 GLN    96     110.614  36.830  19.520  1.00  0.00           H
ATOM   3126  CD  GLN    96     108.654  37.400  20.160  1.00  0.00           C
ATOM   3127  OE1 GLN    96     107.504  36.960  20.100  1.00  0.00           O
ATOM   3128  NE2 GLN    96     108.964  38.640  20.580  1.00  0.00           N
ATOM   3129 1HE2 GLN    96     109.834  38.880  21.010  1.00  0.00           H
ATOM   3130 2HE2 GLN    96     108.314  39.370  20.390  1.00  0.00           H
ATOM   3131  C   GLN    96     110.714  33.580  22.820  1.00  0.00           C
ATOM   3132  O   GLN    96     109.874  32.830  23.380  1.00  0.00           O
ATOM   3133  N   SER    97     111.894  33.920  23.350  1.00  0.00           N
ATOM   3134  HN  SER    97     112.534  34.450  22.790  1.00  0.00           H
ATOM   3135  CA  SER    97     112.484  33.380  24.570  1.00  0.00           C
ATOM   3136  HA  SER    97     111.744  32.850  25.150  1.00  0.00           H
ATOM   3137  CB  SER    97     113.594  32.370  24.130  1.00  0.00           C
ATOM   3138  HB1 SER    97     114.214  32.980  23.440  1.00  0.00           H
ATOM   3139  HB2 SER    97     113.124  31.460  23.690  1.00  0.00           H
ATOM   3140  OG  SER    97     114.444  31.940  25.210  1.00  0.00           O
ATOM   3141  HG1 SER    97     115.104  32.610  25.400  1.00  0.00           H
ATOM   3142  C   SER    97     113.094  34.500  25.450  1.00  0.00           C
ATOM   3143  O   SER    97     113.924  35.290  25.020  1.00  0.00           O
ATOM   3144  N   MET    98     112.724  34.610  26.710  1.00  0.00           N
ATOM   3145  HN  MET    98     112.184  33.920  27.180  1.00  0.00           H
ATOM   3146  CA  MET    98     113.394  35.590  27.610  1.00  0.00           C
ATOM   3147  HA  MET    98     114.344  35.960  27.260  1.00  0.00           H
ATOM   3148  CB  MET    98     112.544  36.850  27.950  1.00  0.00           C
ATOM   3149  HB1 MET    98     112.274  37.280  26.960  1.00  0.00           H
ATOM   3150  HB2 MET    98     111.614  36.470  28.420  1.00  0.00           H
ATOM   3151  CG  MET    98     113.154  37.800  29.020  1.00  0.00           C
ATOM   3152  HG1 MET    98     112.594  38.750  28.920  1.00  0.00           H
ATOM   3153  HG2 MET    98     114.234  37.820  28.800  1.00  0.00           H
ATOM   3154  SD  MET    98     112.954  37.380  30.820  1.00  0.00           S
ATOM   3155  CE  MET    98     114.174  38.610  31.340  1.00  0.00           C
ATOM   3156  HE1 MET    98     115.204  38.370  31.010  1.00  0.00           H
ATOM   3157  HE2 MET    98     113.904  39.610  30.940  1.00  0.00           H
ATOM   3158  HE3 MET    98     114.224  38.790  32.440  1.00  0.00           H
ATOM   3159  C   MET    98     113.834  34.850  28.810  1.00  0.00           C
ATOM   3160  O   MET    98     113.034  34.170  29.410  1.00  0.00           O
ATOM   3161  N   TYR    99     115.084  34.960  29.250  1.00  0.00           N
ATOM   3162  HN  TYR    99     115.764  35.300  28.600  1.00  0.00           H
ATOM   3163  CA  TYR    99     115.604  34.600  30.550  1.00  0.00           C
ATOM   3164  HA  TYR    99     114.704  34.550  31.140  1.00  0.00           H
ATOM   3165  CB  TYR    99     116.304  33.140  30.470  1.00  0.00           C
ATOM   3166  HB1 TYR    99     116.514  32.680  31.460  1.00  0.00           H
ATOM   3167  HB2 TYR    99     115.484  32.570  29.980  1.00  0.00           H
ATOM   3168  CG  TYR    99     117.484  33.050  29.660  1.00  0.00           C
ATOM   3169  CD1 TYR    99     118.814  33.280  30.140  1.00  0.00           C
ATOM   3170  HD1 TYR    99     118.954  33.520  31.180  1.00  0.00           H
ATOM   3171  CE1 TYR    99     119.944  33.170  29.340  1.00  0.00           C
ATOM   3172  HE1 TYR    99     120.944  33.340  29.720  1.00  0.00           H
ATOM   3173  CZ  TYR    99     119.814  32.890  27.970  1.00  0.00           C
ATOM   3174  OH  TYR    99     120.964  32.760  27.160  1.00  0.00           O
ATOM   3175  HH  TYR    99     120.774  33.140  26.290  1.00  0.00           H
ATOM   3176  CD2 TYR    99     117.404  32.810  28.300  1.00  0.00           C
ATOM   3177  HD2 TYR    99     116.404  32.610  27.940  1.00  0.00           H
ATOM   3178  CE2 TYR    99     118.544  32.680  27.440  1.00  0.00           C
ATOM   3179  HE2 TYR    99     118.434  32.590  26.370  1.00  0.00           H
ATOM   3180  C   TYR    99     116.424  35.750  31.170  1.00  0.00           C
ATOM   3181  O   TYR    99     116.914  36.630  30.470  1.00  0.00           O
ATOM   3182  N   GLY   100     116.644  35.770  32.500  1.00  0.00           N
ATOM   3183  HN  GLY   100     116.114  35.230  33.140  1.00  0.00           H
ATOM   3184  CA  GLY   100     117.534  36.760  33.030  1.00  0.00           C
ATOM   3185  HA1 GLY   100     117.314  37.770  32.690  1.00  0.00           H
ATOM   3186  HA2 GLY   100     118.564  36.500  32.810  1.00  0.00           H
ATOM   3187  C   GLY   100     117.304  36.920  34.500  1.00  0.00           C
ATOM   3188  O   GLY   100     116.374  36.440  35.150  1.00  0.00           O
ATOM   3189  N   CYS   101     118.304  37.680  35.150  1.00  0.00           N
ATOM   3190  HN  CYS   101     119.184  37.930  34.740  1.00  0.00           H
ATOM   3191  CA  CYS   101     118.364  38.020  36.590  1.00  0.00           C
ATOM   3192  HA  CYS   101     117.534  37.430  36.940  1.00  0.00           H
ATOM   3193  CB  CYS   101     119.624  37.400  37.320  1.00  0.00           C
ATOM   3194  HB1 CYS   101     119.324  36.340  37.430  1.00  0.00           H
ATOM   3195  HB2 CYS   101     119.864  37.910  38.280  1.00  0.00           H
ATOM   3196  SG  CYS   101     121.164  37.390  36.320  1.00  0.00           S
ATOM   3197  C   CYS   101     118.224  39.450  36.880  1.00  0.00           C
ATOM   3198  O   CYS   101     118.644  40.320  36.100  1.00  0.00           O
ATOM   3199  N   ASP   102     117.574  39.790  37.970  1.00  0.00           N
ATOM   3200  HN  ASP   102     116.964  39.200  38.490  1.00  0.00           H
ATOM   3201  CA  ASP   102     117.534  41.140  38.460  1.00  0.00           C
ATOM   3202  HA  ASP   102     117.944  41.930  37.850  1.00  0.00           H
ATOM   3203  CB  ASP   102     116.014  41.460  38.690  1.00  0.00           C
ATOM   3204  HB1 ASP   102     115.484  40.770  39.390  1.00  0.00           H
ATOM   3205  HB2 ASP   102     115.934  42.440  39.210  1.00  0.00           H
ATOM   3206  CG  ASP   102     115.214  41.720  37.370  1.00  0.00           C
ATOM   3207  OD1 ASP   102     114.024  42.050  37.450  1.00  0.00           O
ATOM   3208  OD2 ASP   102     115.774  41.730  36.230  1.00  0.00           O
ATOM   3209  C   ASP   102     118.294  41.270  39.860  1.00  0.00           C
ATOM   3210  O   ASP   102     117.854  40.580  40.790  1.00  0.00           O
ATOM   3211  N   VAL   103     119.474  42.000  39.970  1.00  0.00           N
ATOM   3212  HN  VAL   103     119.814  42.450  39.150  1.00  0.00           H
ATOM   3213  CA  VAL   103     120.384  41.940  41.060  1.00  0.00           C
ATOM   3214  HA  VAL   103     120.084  41.330  41.900  1.00  0.00           H
ATOM   3215  CB  VAL   103     121.704  41.310  40.630  1.00  0.00           C
ATOM   3216  HB  VAL   103     122.104  41.850  39.740  1.00  0.00           H
ATOM   3217  CG1 VAL   103     122.894  41.370  41.670  1.00  0.00           C
ATOM   3218 1HG1 VAL   103     123.844  40.990  41.240  1.00  0.00           H
ATOM   3219 2HG1 VAL   103     123.264  42.400  41.850  1.00  0.00           H
ATOM   3220 3HG1 VAL   103     122.634  40.950  42.670  1.00  0.00           H
ATOM   3221  CG2 VAL   103     121.354  39.930  40.070  1.00  0.00           C
ATOM   3222 1HG2 VAL   103     121.244  39.220  40.920  1.00  0.00           H
ATOM   3223 2HG2 VAL   103     120.534  39.850  39.320  1.00  0.00           H
ATOM   3224 3HG2 VAL   103     122.264  39.620  39.500  1.00  0.00           H
ATOM   3225  C   VAL   103     120.544  43.290  41.620  1.00  0.00           C
ATOM   3226  O   VAL   103     120.794  44.240  40.870  1.00  0.00           O
ATOM   3227  N   GLY   104     120.464  43.410  42.980  1.00  0.00           N
ATOM   3228  HN  GLY   104     120.074  42.660  43.510  1.00  0.00           H
ATOM   3229  CA  GLY   104     120.644  44.600  43.810  1.00  0.00           C
ATOM   3230  HA1 GLY   104     120.144  44.340  44.730  1.00  0.00           H
ATOM   3231  HA2 GLY   104     120.174  45.360  43.190  1.00  0.00           H
ATOM   3232  C   GLY   104     122.064  45.030  43.960  1.00  0.00           C
ATOM   3233  O   GLY   104     122.924  44.490  43.340  1.00  0.00           O
ATOM   3234  N   PRO   105     122.434  45.990  44.770  1.00  0.00           N
ATOM   3235  CD  PRO   105     121.504  46.700  45.630  1.00  0.00           C
ATOM   3236  HD1 PRO   105     120.934  46.030  46.310  1.00  0.00           H
ATOM   3237  HD2 PRO   105     120.914  47.270  44.880  1.00  0.00           H
ATOM   3238  CA  PRO   105     123.764  46.660  44.720  1.00  0.00           C
ATOM   3239  HA  PRO   105     124.254  46.740  43.760  1.00  0.00           H
ATOM   3240  CB  PRO   105     123.424  47.970  45.310  1.00  0.00           C
ATOM   3241  HB1 PRO   105     124.274  48.500  45.780  1.00  0.00           H
ATOM   3242  HB2 PRO   105     122.994  48.660  44.550  1.00  0.00           H
ATOM   3243  CG  PRO   105     122.304  47.740  46.350  1.00  0.00           C
ATOM   3244  HG1 PRO   105     121.744  48.650  46.670  1.00  0.00           H
ATOM   3245  HG2 PRO   105     122.934  47.340  47.180  1.00  0.00           H
ATOM   3246  C   PRO   105     124.814  45.980  45.490  1.00  0.00           C
ATOM   3247  O   PRO   105     125.994  45.930  45.060  1.00  0.00           O
ATOM   3248  N   ASP   106     124.574  45.340  46.620  1.00  0.00           N
ATOM   3249  HN  ASP   106     123.654  45.420  46.990  1.00  0.00           H
ATOM   3250  CA  ASP   106     125.474  44.530  47.390  1.00  0.00           C
ATOM   3251  HA  ASP   106     126.484  44.910  47.320  1.00  0.00           H
ATOM   3252  CB  ASP   106     124.974  44.570  48.920  1.00  0.00           C
ATOM   3253  HB1 ASP   106     125.674  44.100  49.640  1.00  0.00           H
ATOM   3254  HB2 ASP   106     124.854  45.600  49.300  1.00  0.00           H
ATOM   3255  CG  ASP   106     123.554  43.990  49.090  1.00  0.00           C
ATOM   3256  OD1 ASP   106     123.184  43.890  50.300  1.00  0.00           O
ATOM   3257  OD2 ASP   106     122.854  43.670  48.090  1.00  0.00           O
ATOM   3258  C   ASP   106     125.544  43.130  46.880  1.00  0.00           C
ATOM   3259  O   ASP   106     126.494  42.410  47.230  1.00  0.00           O
ATOM   3260  N   GLY   107     124.704  42.860  45.850  1.00  0.00           N
ATOM   3261  HN  GLY   107     123.874  43.390  45.740  1.00  0.00           H
ATOM   3262  CA  GLY   107     124.774  41.690  45.060  1.00  0.00           C
ATOM   3263  HA1 GLY   107     125.694  41.180  45.290  1.00  0.00           H
ATOM   3264  HA2 GLY   107     124.744  41.940  44.010  1.00  0.00           H
ATOM   3265  C   GLY   107     123.654  40.800  45.240  1.00  0.00           C
ATOM   3266  O   GLY   107     123.684  39.630  44.710  1.00  0.00           O
ATOM   3267  N   ARG   108     122.654  41.150  46.020  1.00  0.00           N
ATOM   3268  HN  ARG   108     122.744  42.080  46.350  1.00  0.00           H
ATOM   3269  CA  ARG   108     121.444  40.410  46.340  1.00  0.00           C
ATOM   3270  HA  ARG   108     121.704  39.420  46.690  1.00  0.00           H
ATOM   3271  CB  ARG   108     120.594  41.070  47.410  1.00  0.00           C
ATOM   3272  HB1 ARG   108     119.804  40.360  47.720  1.00  0.00           H
ATOM   3273  HB2 ARG   108     121.144  41.200  48.370  1.00  0.00           H
ATOM   3274  CG  ARG   108     120.004  42.480  47.040  1.00  0.00           C
ATOM   3275  HG1 ARG   108     119.394  42.400  46.120  1.00  0.00           H
ATOM   3276  HG2 ARG   108     120.864  43.130  46.780  1.00  0.00           H
ATOM   3277  CD  ARG   108     119.184  43.120  48.130  1.00  0.00           C
ATOM   3278  HD1 ARG   108     118.484  42.430  48.640  1.00  0.00           H
ATOM   3279  HD2 ARG   108     118.464  43.870  47.730  1.00  0.00           H
ATOM   3280  NE  ARG   108     120.164  43.660  49.130  1.00  0.00           N
ATOM   3281  HE  ARG   108     121.144  43.490  49.000  1.00  0.00           H
ATOM   3282  CZ  ARG   108     119.894  44.500  50.090  1.00  0.00           C
ATOM   3283  NH1 ARG   108     118.624  44.980  50.290  1.00  0.00           N
ATOM   3284 1HH1 ARG   108     118.554  45.410  51.190  1.00  0.00           H
ATOM   3285 2HH1 ARG   108     117.894  44.380  49.970  1.00  0.00           H
ATOM   3286  NH2 ARG   108     120.854  44.940  50.870  1.00  0.00           N
ATOM   3287 1HH2 ARG   108     120.594  45.410  51.720  1.00  0.00           H
ATOM   3288 2HH2 ARG   108     121.784  44.610  50.740  1.00  0.00           H
ATOM   3289  C   ARG   108     120.614  40.090  45.130  1.00  0.00           C
ATOM   3290  O   ARG   108     120.244  40.900  44.270  1.00  0.00           O
ATOM   3291  N   LEU   109     120.174  38.830  45.030  1.00  0.00           N
ATOM   3292  HN  LEU   109     120.424  38.230  45.790  1.00  0.00           H
ATOM   3293  CA  LEU   109     119.114  38.420  44.130  1.00  0.00           C
ATOM   3294  HA  LEU   109     119.384  38.820  43.160  1.00  0.00           H
ATOM   3295  CB  LEU   109     118.944  36.850  44.100  1.00  0.00           C
ATOM   3296  HB1 LEU   109     119.994  36.520  43.930  1.00  0.00           H
ATOM   3297  HB2 LEU   109     118.624  36.370  45.050  1.00  0.00           H
ATOM   3298  CG  LEU   109     118.084  36.260  42.970  1.00  0.00           C
ATOM   3299  HG  LEU   109     117.034  36.470  43.250  1.00  0.00           H
ATOM   3300  CD1 LEU   109     118.484  36.820  41.640  1.00  0.00           C
ATOM   3301 1HD1 LEU   109     119.594  36.710  41.590  1.00  0.00           H
ATOM   3302 2HD1 LEU   109     117.944  36.260  40.840  1.00  0.00           H
ATOM   3303 3HD1 LEU   109     118.314  37.920  41.580  1.00  0.00           H
ATOM   3304  CD2 LEU   109     118.204  34.720  42.970  1.00  0.00           C
ATOM   3305 1HD2 LEU   109     119.284  34.530  43.140  1.00  0.00           H
ATOM   3306 2HD2 LEU   109     117.784  34.370  43.940  1.00  0.00           H
ATOM   3307 3HD2 LEU   109     117.814  34.180  42.080  1.00  0.00           H
ATOM   3308  C   LEU   109     117.734  38.970  44.530  1.00  0.00           C
ATOM   3309  O   LEU   109     117.094  38.550  45.470  1.00  0.00           O
ATOM   3310  N   LEU   110     117.164  39.880  43.690  1.00  0.00           N
ATOM   3311  HN  LEU   110     117.804  40.350  43.090  1.00  0.00           H
ATOM   3312  CA  LEU   110     115.754  40.290  43.680  1.00  0.00           C
ATOM   3313  HA  LEU   110     115.404  40.460  44.680  1.00  0.00           H
ATOM   3314  CB  LEU   110     115.594  41.700  42.950  1.00  0.00           C
ATOM   3315  HB1 LEU   110     115.664  41.570  41.850  1.00  0.00           H
ATOM   3316  HB2 LEU   110     114.614  42.150  43.240  1.00  0.00           H
ATOM   3317  CG  LEU   110     116.634  42.820  43.180  1.00  0.00           C
ATOM   3318  HG  LEU   110     117.604  42.340  42.910  1.00  0.00           H
ATOM   3319  CD1 LEU   110     116.464  44.050  42.310  1.00  0.00           C
ATOM   3320 1HD1 LEU   110     115.534  44.630  42.500  1.00  0.00           H
ATOM   3321 2HD1 LEU   110     117.304  44.760  42.440  1.00  0.00           H
ATOM   3322 3HD1 LEU   110     116.374  43.790  41.240  1.00  0.00           H
ATOM   3323  CD2 LEU   110     116.634  43.330  44.610  1.00  0.00           C
ATOM   3324 1HD2 LEU   110     116.694  42.500  45.350  1.00  0.00           H
ATOM   3325 2HD2 LEU   110     117.504  43.990  44.780  1.00  0.00           H
ATOM   3326 3HD2 LEU   110     115.734  43.910  44.910  1.00  0.00           H
ATOM   3327  C   LEU   110     114.844  39.220  43.070  1.00  0.00           C
ATOM   3328  O   LEU   110     114.034  38.630  43.790  1.00  0.00           O
ATOM   3329  N   ARG   111     114.904  38.880  41.710  1.00  0.00           N
ATOM   3330  HN  ARG   111     115.544  39.340  41.090  1.00  0.00           H
ATOM   3331  CA  ARG   111     114.014  37.990  40.990  1.00  0.00           C
ATOM   3332  HA  ARG   111     113.814  37.220  41.720  1.00  0.00           H
ATOM   3333  CB  ARG   111     112.774  38.610  40.320  1.00  0.00           C
ATOM   3334  HB1 ARG   111     113.104  39.190  39.430  1.00  0.00           H
ATOM   3335  HB2 ARG   111     112.164  37.750  39.970  1.00  0.00           H
ATOM   3336  CG  ARG   111     112.094  39.550  41.210  1.00  0.00           C
ATOM   3337  HG1 ARG   111     112.684  40.460  41.410  1.00  0.00           H
ATOM   3338  HG2 ARG   111     112.004  39.110  42.220  1.00  0.00           H
ATOM   3339  CD  ARG   111     110.724  39.990  40.630  1.00  0.00           C
ATOM   3340  HD1 ARG   111     109.994  39.180  40.410  1.00  0.00           H
ATOM   3341  HD2 ARG   111     110.844  40.500  39.650  1.00  0.00           H
ATOM   3342  NE  ARG   111     110.264  41.050  41.570  1.00  0.00           N
ATOM   3343  HE  ARG   111     110.984  41.600  42.010  1.00  0.00           H
ATOM   3344  CZ  ARG   111     109.014  41.480  41.720  1.00  0.00           C
ATOM   3345  NH1 ARG   111     108.064  41.010  40.990  1.00  0.00           N
ATOM   3346 1HH1 ARG   111     107.164  41.450  41.050  1.00  0.00           H
ATOM   3347 2HH1 ARG   111     108.224  40.220  40.400  1.00  0.00           H
ATOM   3348  NH2 ARG   111     108.794  42.410  42.580  1.00  0.00           N
ATOM   3349 1HH2 ARG   111     107.864  42.630  42.870  1.00  0.00           H
ATOM   3350 2HH2 ARG   111     109.514  42.880  43.110  1.00  0.00           H
ATOM   3351  C   ARG   111     114.844  37.290  39.950  1.00  0.00           C
ATOM   3352  O   ARG   111     115.854  37.840  39.490  1.00  0.00           O
ATOM   3353  N   GLY   112     114.454  36.090  39.540  1.00  0.00           N
ATOM   3354  HN  GLY   112     113.634  35.680  39.920  1.00  0.00           H
ATOM   3355  CA  GLY   112     114.864  35.450  38.310  1.00  0.00           C
ATOM   3356  HA1 GLY   112     115.304  34.520  38.650  1.00  0.00           H
ATOM   3357  HA2 GLY   112     115.564  36.110  37.800  1.00  0.00           H
ATOM   3358  C   GLY   112     113.674  35.270  37.470  1.00  0.00           C
ATOM   3359  O   GLY   112     112.554  35.410  38.000  1.00  0.00           O
ATOM   3360  N   HIS   113     113.914  35.180  36.180  1.00  0.00           N
ATOM   3361  HN  HIS   113     114.884  35.190  35.930  1.00  0.00           H
ATOM   3362  CA  HIS   113     113.024  35.260  35.060  1.00  0.00           C
ATOM   3363  HA  HIS   113     112.024  35.040  35.390  1.00  0.00           H
ATOM   3364  CB  HIS   113     112.924  36.560  34.380  1.00  0.00           C
ATOM   3365  HB1 HIS   113     113.854  36.890  33.870  1.00  0.00           H
ATOM   3366  HB2 HIS   113     112.034  36.540  33.710  1.00  0.00           H
ATOM   3367  ND1 HIS   113     111.494  37.850  36.000  1.00  0.00           N
ATOM   3368  CG  HIS   113     112.694  37.730  35.320  1.00  0.00           C
ATOM   3369  CE1 HIS   113     111.524  39.000  36.630  1.00  0.00           C
ATOM   3370  HE1 HIS   113     110.704  39.470  37.160  1.00  0.00           H
ATOM   3371  NE2 HIS   113     112.754  39.560  36.520  1.00  0.00           N
ATOM   3372  HE2 HIS   113     112.934  40.510  36.770  1.00  0.00           H
ATOM   3373  CD2 HIS   113     113.524  38.760  35.690  1.00  0.00           C
ATOM   3374  HD2 HIS   113     114.494  39.070  35.320  1.00  0.00           H
ATOM   3375  C   HIS   113     113.424  34.180  34.010  1.00  0.00           C
ATOM   3376  O   HIS   113     114.564  33.830  33.750  1.00  0.00           O
ATOM   3377  N   ASN   114     112.324  33.630  33.320  1.00  0.00           N
ATOM   3378  HN  ASN   114     111.384  33.870  33.550  1.00  0.00           H
ATOM   3379  CA  ASN   114     112.404  32.560  32.330  1.00  0.00           C
ATOM   3380  HA  ASN   114     113.024  32.960  31.550  1.00  0.00           H
ATOM   3381  CB  ASN   114     113.014  31.290  32.930  1.00  0.00           C
ATOM   3382  HB1 ASN   114     113.974  31.470  33.450  1.00  0.00           H
ATOM   3383  HB2 ASN   114     112.314  30.860  33.670  1.00  0.00           H
ATOM   3384  CG  ASN   114     113.214  30.210  31.800  1.00  0.00           C
ATOM   3385  OD1 ASN   114     113.514  30.690  30.700  1.00  0.00           O
ATOM   3386  ND2 ASN   114     112.894  28.960  31.930  1.00  0.00           N
ATOM   3387 1HD2 ASN   114     113.004  28.370  31.130  1.00  0.00           H
ATOM   3388 2HD2 ASN   114     112.484  28.530  32.740  1.00  0.00           H
ATOM   3389  C   ASN   114     111.034  32.400  31.670  1.00  0.00           C
ATOM   3390  O   ASN   114     110.054  31.940  32.250  1.00  0.00           O
ATOM   3391  N   GLN   115     110.974  32.880  30.400  1.00  0.00           N
ATOM   3392  HN  GLN   115     111.834  33.080  29.950  1.00  0.00           H
ATOM   3393  CA  GLN   115     109.684  32.980  29.770  1.00  0.00           C
ATOM   3394  HA  GLN   115     109.024  32.360  30.350  1.00  0.00           H
ATOM   3395  CB  GLN   115     109.284  34.480  29.650  1.00  0.00           C
ATOM   3396  HB1 GLN   115     110.054  35.000  29.030  1.00  0.00           H
ATOM   3397  HB2 GLN   115     108.244  34.560  29.280  1.00  0.00           H
ATOM   3398  CG  GLN   115     109.374  35.260  31.010  1.00  0.00           C
ATOM   3399  HG1 GLN   115     110.414  35.390  31.370  1.00  0.00           H
ATOM   3400  HG2 GLN   115     108.914  34.650  31.820  1.00  0.00           H
ATOM   3401  CD  GLN   115     108.814  36.720  30.920  1.00  0.00           C
ATOM   3402  OE1 GLN   115     109.564  37.670  31.090  1.00  0.00           O
ATOM   3403  NE2 GLN   115     107.474  36.860  30.740  1.00  0.00           N
ATOM   3404 1HE2 GLN   115     107.224  37.740  30.330  1.00  0.00           H
ATOM   3405 2HE2 GLN   115     106.914  36.040  30.890  1.00  0.00           H
ATOM   3406  C   GLN   115     109.814  32.490  28.330  1.00  0.00           C
ATOM   3407  O   GLN   115     110.894  32.520  27.670  1.00  0.00           O
ATOM   3408  N   TYR   116     108.744  32.020  27.700  1.00  0.00           N
ATOM   3409  HN  TYR   116     107.894  31.950  28.220  1.00  0.00           H
ATOM   3410  CA  TYR   116     108.564  31.810  26.200  1.00  0.00           C
ATOM   3411  HA  TYR   116     109.294  32.370  25.640  1.00  0.00           H
ATOM   3412  CB  TYR   116     108.474  30.360  25.730  1.00  0.00           C
ATOM   3413  HB1 TYR   116     107.824  29.830  26.460  1.00  0.00           H
ATOM   3414  HB2 TYR   116     108.154  30.270  24.670  1.00  0.00           H
ATOM   3415  CG  TYR   116     109.854  29.780  25.910  1.00  0.00           C
ATOM   3416  CD1 TYR   116     110.114  28.940  27.030  1.00  0.00           C
ATOM   3417  HD1 TYR   116     109.484  29.020  27.900  1.00  0.00           H
ATOM   3418  CE1 TYR   116     111.224  28.100  27.020  1.00  0.00           C
ATOM   3419  HE1 TYR   116     111.394  27.510  27.900  1.00  0.00           H
ATOM   3420  CZ  TYR   116     112.074  28.030  25.940  1.00  0.00           C
ATOM   3421  OH  TYR   116     113.124  27.110  25.970  1.00  0.00           O
ATOM   3422  HH  TYR   116     113.464  26.890  25.100  1.00  0.00           H
ATOM   3423  CD2 TYR   116     110.714  29.720  24.840  1.00  0.00           C
ATOM   3424  HD2 TYR   116     110.354  30.230  23.960  1.00  0.00           H
ATOM   3425  CE2 TYR   116     111.844  28.880  24.850  1.00  0.00           C
ATOM   3426  HE2 TYR   116     112.464  28.900  23.960  1.00  0.00           H
ATOM   3427  C   TYR   116     107.264  32.400  25.770  1.00  0.00           C
ATOM   3428  O   TYR   116     106.354  32.660  26.570  1.00  0.00           O
ATOM   3429  N   ALA   117     107.244  32.710  24.470  1.00  0.00           N
ATOM   3430  HN  ALA   117     108.054  32.600  23.890  1.00  0.00           H
ATOM   3431  CA  ALA   117     106.154  33.320  23.730  1.00  0.00           C
ATOM   3432  HA  ALA   117     105.254  33.150  24.300  1.00  0.00           H
ATOM   3433  CB  ALA   117     106.334  34.850  23.550  1.00  0.00           C
ATOM   3434  HB1 ALA   117     107.184  35.190  22.930  1.00  0.00           H
ATOM   3435  HB2 ALA   117     105.464  35.330  23.050  1.00  0.00           H
ATOM   3436  HB3 ALA   117     106.314  35.340  24.550  1.00  0.00           H
ATOM   3437  C   ALA   117     106.034  32.720  22.360  1.00  0.00           C
ATOM   3438  O   ALA   117     107.034  32.600  21.650  1.00  0.00           O
ATOM   3439  N   TYR   118     104.824  32.230  21.940  1.00  0.00           N
ATOM   3440  HN  TYR   118     103.984  32.230  22.480  1.00  0.00           H
ATOM   3441  CA  TYR   118     104.514  31.810  20.590  1.00  0.00           C
ATOM   3442  HA  TYR   118     105.354  32.030  19.940  1.00  0.00           H
ATOM   3443  CB  TYR   118     104.314  30.320  20.720  1.00  0.00           C
ATOM   3444  HB1 TYR   118     105.324  29.960  20.990  1.00  0.00           H
ATOM   3445  HB2 TYR   118     103.584  29.980  21.480  1.00  0.00           H
ATOM   3446  CG  TYR   118     104.204  29.740  19.360  1.00  0.00           C
ATOM   3447  CD1 TYR   118     105.334  29.510  18.530  1.00  0.00           C
ATOM   3448  HD1 TYR   118     106.284  29.710  19.020  1.00  0.00           H
ATOM   3449  CE1 TYR   118     105.114  28.990  17.260  1.00  0.00           C
ATOM   3450  HE1 TYR   118     105.894  28.900  16.510  1.00  0.00           H
ATOM   3451  CZ  TYR   118     103.834  28.630  16.790  1.00  0.00           C
ATOM   3452  OH  TYR   118     103.674  28.270  15.500  1.00  0.00           O
ATOM   3453  HH  TYR   118     102.774  28.060  15.230  1.00  0.00           H
ATOM   3454  CD2 TYR   118     102.934  29.200  18.950  1.00  0.00           C
ATOM   3455  HD2 TYR   118     102.034  29.260  19.540  1.00  0.00           H
ATOM   3456  CE2 TYR   118     102.684  28.730  17.650  1.00  0.00           C
ATOM   3457  HE2 TYR   118     101.724  28.420  17.280  1.00  0.00           H
ATOM   3458  C   TYR   118     103.274  32.630  20.290  1.00  0.00           C
ATOM   3459  O   TYR   118     102.404  32.800  21.100  1.00  0.00           O
ATOM   3460  N   ASP   119     103.334  33.260  19.160  1.00  0.00           N
ATOM   3461  HN  ASP   119     104.114  33.130  18.560  1.00  0.00           H
ATOM   3462  CA  ASP   119     102.264  33.990  18.550  1.00  0.00           C
ATOM   3463  HA  ASP   119     102.634  34.100  17.540  1.00  0.00           H
ATOM   3464  CB  ASP   119     101.034  33.040  18.450  1.00  0.00           C
ATOM   3465  HB1 ASP   119     101.544  32.100  18.160  1.00  0.00           H
ATOM   3466  HB2 ASP   119     100.494  33.030  19.420  1.00  0.00           H
ATOM   3467  CG  ASP   119     100.124  33.290  17.260  1.00  0.00           C
ATOM   3468  OD1 ASP   119     100.484  34.120  16.420  1.00  0.00           O
ATOM   3469  OD2 ASP   119      99.084  32.550  17.140  1.00  0.00           O
ATOM   3470  C   ASP   119     102.084  35.430  19.090  1.00  0.00           C
ATOM   3471  O   ASP   119     100.984  36.030  19.080  1.00  0.00           O
ATOM   3472  N   GLY   120     103.124  36.010  19.810  1.00  0.00           N
ATOM   3473  HN  GLY   120     103.974  35.520  19.940  1.00  0.00           H
ATOM   3474  CA  GLY   120     103.064  37.280  20.560  1.00  0.00           C
ATOM   3475  HA1 GLY   120     102.664  38.070  19.940  1.00  0.00           H
ATOM   3476  HA2 GLY   120     104.094  37.470  20.820  1.00  0.00           H
ATOM   3477  C   GLY   120     102.394  37.210  21.900  1.00  0.00           C
ATOM   3478  O   GLY   120     102.284  38.200  22.620  1.00  0.00           O
ATOM   3479  N   LYS   121     101.944  36.010  22.350  1.00  0.00           N
ATOM   3480  HN  LYS   121     101.954  35.220  21.750  1.00  0.00           H
ATOM   3481  CA  LYS   121     101.604  35.880  23.770  1.00  0.00           C
ATOM   3482  HA  LYS   121     102.124  36.680  24.280  1.00  0.00           H
ATOM   3483  CB  LYS   121     100.114  36.050  24.180  1.00  0.00           C
ATOM   3484  HB1 LYS   121      99.554  35.600  23.340  1.00  0.00           H
ATOM   3485  HB2 LYS   121      99.784  35.430  25.040  1.00  0.00           H
ATOM   3486  CG  LYS   121      99.604  37.530  24.180  1.00  0.00           C
ATOM   3487  HG1 LYS   121     100.204  38.080  23.420  1.00  0.00           H
ATOM   3488  HG2 LYS   121      99.704  37.960  25.200  1.00  0.00           H
ATOM   3489  CD  LYS   121      98.124  37.760  23.730  1.00  0.00           C
ATOM   3490  HD1 LYS   121      98.134  37.540  22.640  1.00  0.00           H
ATOM   3491  HD2 LYS   121      97.774  38.790  23.930  1.00  0.00           H
ATOM   3492  CE  LYS   121      97.164  36.730  24.370  1.00  0.00           C
ATOM   3493  HE1 LYS   121      97.514  35.690  24.200  1.00  0.00           H
ATOM   3494  HE2 LYS   121      96.154  36.920  23.960  1.00  0.00           H
ATOM   3495  NZ  LYS   121      97.074  36.970  25.790  1.00  0.00           N
ATOM   3496  HZ1 LYS   121      96.094  36.970  26.130  1.00  0.00           H
ATOM   3497  HZ2 LYS   121      97.634  36.260  26.300  1.00  0.00           H
ATOM   3498  HZ3 LYS   121      97.564  37.880  25.910  1.00  0.00           H
ATOM   3499  C   LYS   121     102.294  34.680  24.400  1.00  0.00           C
ATOM   3500  O   LYS   121     102.674  33.760  23.680  1.00  0.00           O
ATOM   3501  N   ASP   122     102.574  34.690  25.750  1.00  0.00           N
ATOM   3502  HN  ASP   122     102.434  35.560  26.230  1.00  0.00           H
ATOM   3503  CA  ASP   122     103.444  33.760  26.540  1.00  0.00           C
ATOM   3504  HA  ASP   122     104.364  33.750  25.980  1.00  0.00           H
ATOM   3505  CB  ASP   122     103.614  34.070  28.100  1.00  0.00           C
ATOM   3506  HB1 ASP   122     102.734  33.660  28.630  1.00  0.00           H
ATOM   3507  HB2 ASP   122     104.544  33.650  28.550  1.00  0.00           H
ATOM   3508  CG  ASP   122     103.564  35.560  28.500  1.00  0.00           C
ATOM   3509  OD1 ASP   122     103.664  35.850  29.720  1.00  0.00           O
ATOM   3510  OD2 ASP   122     103.144  36.410  27.630  1.00  0.00           O
ATOM   3511  C   ASP   122     102.914  32.350  26.440  1.00  0.00           C
ATOM   3512  O   ASP   122     101.684  32.240  26.430  1.00  0.00           O
ATOM   3513  N   TYR   123     103.824  31.350  26.310  1.00  0.00           N
ATOM   3514  HN  TYR   123     104.794  31.610  26.350  1.00  0.00           H
ATOM   3515  CA  TYR   123     103.384  29.990  26.210  1.00  0.00           C
ATOM   3516  HA  TYR   123     102.314  29.930  26.050  1.00  0.00           H
ATOM   3517  CB  TYR   123     104.284  29.350  25.160  1.00  0.00           C
ATOM   3518  HB1 TYR   123     104.384  30.170  24.420  1.00  0.00           H
ATOM   3519  HB2 TYR   123     105.314  29.250  25.570  1.00  0.00           H
ATOM   3520  CG  TYR   123     103.694  28.130  24.520  1.00  0.00           C
ATOM   3521  CD1 TYR   123     104.074  26.790  24.690  1.00  0.00           C
ATOM   3522  HD1 TYR   123     104.854  26.680  25.420  1.00  0.00           H
ATOM   3523  CE1 TYR   123     103.514  25.700  24.130  1.00  0.00           C
ATOM   3524  HE1 TYR   123     103.914  24.700  24.210  1.00  0.00           H
ATOM   3525  CZ  TYR   123     102.454  25.900  23.190  1.00  0.00           C
ATOM   3526  OH  TYR   123     102.124  24.840  22.390  1.00  0.00           O
ATOM   3527  HH  TYR   123     101.354  25.180  21.930  1.00  0.00           H
ATOM   3528  CD2 TYR   123     102.524  28.300  23.690  1.00  0.00           C
ATOM   3529  HD2 TYR   123     102.124  29.300  23.580  1.00  0.00           H
ATOM   3530  CE2 TYR   123     101.904  27.190  23.060  1.00  0.00           C
ATOM   3531  HE2 TYR   123     101.134  27.410  22.330  1.00  0.00           H
ATOM   3532  C   TYR   123     103.644  29.200  27.490  1.00  0.00           C
ATOM   3533  O   TYR   123     102.914  28.280  27.860  1.00  0.00           O
ATOM   3534  N   ILE   124     104.724  29.560  28.210  1.00  0.00           N
ATOM   3535  HN  ILE   124     105.394  30.230  27.900  1.00  0.00           H
ATOM   3536  CA  ILE   124     104.924  29.060  29.490  1.00  0.00           C
ATOM   3537  HA  ILE   124     103.944  29.010  29.960  1.00  0.00           H
ATOM   3538  CB  ILE   124     105.594  27.730  29.350  1.00  0.00           C
ATOM   3539  HB  ILE   124     105.004  27.170  28.590  1.00  0.00           H
ATOM   3540  CG2 ILE   124     106.974  27.840  28.710  1.00  0.00           C
ATOM   3541 1HG2 ILE   124     106.984  28.520  27.830  1.00  0.00           H
ATOM   3542 2HG2 ILE   124     107.714  28.210  29.450  1.00  0.00           H
ATOM   3543 3HG2 ILE   124     107.324  26.890  28.240  1.00  0.00           H
ATOM   3544  CG1 ILE   124     105.684  26.960  30.660  1.00  0.00           C
ATOM   3545 1HG1 ILE   124     104.784  27.030  31.310  1.00  0.00           H
ATOM   3546 2HG1 ILE   124     106.584  27.290  31.210  1.00  0.00           H
ATOM   3547  CD  ILE   124     105.924  25.420  30.400  1.00  0.00           C
ATOM   3548  HD1 ILE   124     105.154  24.910  29.790  1.00  0.00           H
ATOM   3549  HD2 ILE   124     106.954  25.330  29.980  1.00  0.00           H
ATOM   3550  HD3 ILE   124     105.984  25.010  31.430  1.00  0.00           H
ATOM   3551  C   ILE   124     105.884  30.100  30.170  1.00  0.00           C
ATOM   3552  O   ILE   124     106.604  30.870  29.490  1.00  0.00           O
ATOM   3553  N   ALA   125     105.974  30.250  31.530  1.00  0.00           N
ATOM   3554  HN  ALA   125     105.274  29.790  32.060  1.00  0.00           H
ATOM   3555  CA  ALA   125     106.934  31.060  32.250  1.00  0.00           C
ATOM   3556  HA  ALA   125     107.924  31.030  31.830  1.00  0.00           H
ATOM   3557  CB  ALA   125     106.374  32.520  32.270  1.00  0.00           C
ATOM   3558  HB1 ALA   125     105.574  32.590  33.040  1.00  0.00           H
ATOM   3559  HB2 ALA   125     107.224  33.160  32.570  1.00  0.00           H
ATOM   3560  HB3 ALA   125     106.104  32.860  31.250  1.00  0.00           H
ATOM   3561  C   ALA   125     107.114  30.520  33.630  1.00  0.00           C
ATOM   3562  O   ALA   125     106.184  30.010  34.300  1.00  0.00           O
ATOM   3563  N   LEU   126     108.354  30.510  34.100  1.00  0.00           N
ATOM   3564  HN  LEU   126     108.984  31.000  33.500  1.00  0.00           H
ATOM   3565  CA  LEU   126     108.824  30.160  35.460  1.00  0.00           C
ATOM   3566  HA  LEU   126     108.504  29.140  35.600  1.00  0.00           H
ATOM   3567  CB  LEU   126     110.384  30.160  35.700  1.00  0.00           C
ATOM   3568  HB1 LEU   126     110.864  29.520  34.920  1.00  0.00           H
ATOM   3569  HB2 LEU   126     110.844  31.170  35.680  1.00  0.00           H
ATOM   3570  CG  LEU   126     110.934  29.440  36.960  1.00  0.00           C
ATOM   3571  HG  LEU   126     110.594  30.020  37.840  1.00  0.00           H
ATOM   3572  CD1 LEU   126     110.574  27.900  37.010  1.00  0.00           C
ATOM   3573 1HD1 LEU   126     109.554  27.800  37.440  1.00  0.00           H
ATOM   3574 2HD1 LEU   126     110.794  27.450  36.020  1.00  0.00           H
ATOM   3575 3HD1 LEU   126     111.334  27.600  37.760  1.00  0.00           H
ATOM   3576  CD2 LEU   126     112.424  29.440  36.920  1.00  0.00           C
ATOM   3577 1HD2 LEU   126     112.754  28.950  37.860  1.00  0.00           H
ATOM   3578 2HD2 LEU   126     112.974  28.980  36.080  1.00  0.00           H
ATOM   3579 3HD2 LEU   126     112.914  30.430  36.930  1.00  0.00           H
ATOM   3580  C   LEU   126     108.094  30.960  36.500  1.00  0.00           C
ATOM   3581  O   LEU   126     107.974  32.120  36.290  1.00  0.00           O
ATOM   3582  N   ASN   127     107.454  30.270  37.490  1.00  0.00           N
ATOM   3583  HN  ASN   127     107.524  29.280  37.630  1.00  0.00           H
ATOM   3584  CA  ASN   127     106.634  30.830  38.570  1.00  0.00           C
ATOM   3585  HA  ASN   127     106.034  31.630  38.150  1.00  0.00           H
ATOM   3586  CB  ASN   127     105.684  29.800  39.320  1.00  0.00           C
ATOM   3587  HB1 ASN   127     106.194  28.880  39.680  1.00  0.00           H
ATOM   3588  HB2 ASN   127     105.194  30.390  40.120  1.00  0.00           H
ATOM   3589  CG  ASN   127     104.444  29.490  38.440  1.00  0.00           C
ATOM   3590  OD1 ASN   127     104.224  30.010  37.380  1.00  0.00           O
ATOM   3591  ND2 ASN   127     103.674  28.530  38.910  1.00  0.00           N
ATOM   3592 1HD2 ASN   127     102.844  28.400  38.360  1.00  0.00           H
ATOM   3593 2HD2 ASN   127     103.964  28.050  39.740  1.00  0.00           H
ATOM   3594  C   ASN   127     107.604  31.450  39.570  1.00  0.00           C
ATOM   3595  O   ASN   127     108.734  31.000  39.680  1.00  0.00           O
ATOM   3596  N   GLU   128     107.174  32.470  40.380  1.00  0.00           N
ATOM   3597  HN  GLU   128     106.194  32.650  40.310  1.00  0.00           H
ATOM   3598  CA  GLU   128     108.044  33.420  41.100  1.00  0.00           C
ATOM   3599  HA  GLU   128     108.724  33.770  40.330  1.00  0.00           H
ATOM   3600  CB  GLU   128     107.194  34.580  41.640  1.00  0.00           C
ATOM   3601  HB1 GLU   128     106.534  34.230  42.460  1.00  0.00           H
ATOM   3602  HB2 GLU   128     107.884  35.370  42.010  1.00  0.00           H
ATOM   3603  CG  GLU   128     106.334  35.450  40.640  1.00  0.00           C
ATOM   3604  HG1 GLU   128     105.434  34.880  40.350  1.00  0.00           H
ATOM   3605  HG2 GLU   128     107.034  35.660  39.810  1.00  0.00           H
ATOM   3606  CD  GLU   128     105.774  36.710  41.290  1.00  0.00           C
ATOM   3607  OE1 GLU   128     105.714  37.690  40.520  1.00  0.00           O
ATOM   3608  OE2 GLU   128     105.274  36.680  42.460  1.00  0.00           O
ATOM   3609  C   GLU   128     109.034  32.850  42.110  1.00  0.00           C
ATOM   3610  O   GLU   128     110.124  33.330  42.400  1.00  0.00           O
ATOM   3611  N   ASP   129     108.534  31.750  42.690  1.00  0.00           N
ATOM   3612  HN  ASP   129     107.654  31.390  42.410  1.00  0.00           H
ATOM   3613  CA  ASP   129     109.444  31.030  43.620  1.00  0.00           C
ATOM   3614  HA  ASP   129     110.024  31.750  44.180  1.00  0.00           H
ATOM   3615  CB  ASP   129     108.534  30.310  44.720  1.00  0.00           C
ATOM   3616  HB1 ASP   129     107.784  29.690  44.170  1.00  0.00           H
ATOM   3617  HB2 ASP   129     109.234  29.570  45.170  1.00  0.00           H
ATOM   3618  CG  ASP   129     107.894  31.080  45.790  1.00  0.00           C
ATOM   3619  OD1 ASP   129     108.214  32.310  45.860  1.00  0.00           O
ATOM   3620  OD2 ASP   129     107.164  30.510  46.670  1.00  0.00           O
ATOM   3621  C   ASP   129     110.404  30.070  42.930  1.00  0.00           C
ATOM   3622  O   ASP   129     111.244  29.420  43.560  1.00  0.00           O
ATOM   3623  N   LEU   130     110.354  29.880  41.570  1.00  0.00           N
ATOM   3624  HN  LEU   130     109.674  30.350  41.010  1.00  0.00           H
ATOM   3625  CA  LEU   130     111.344  29.240  40.720  1.00  0.00           C
ATOM   3626  HA  LEU   130     111.124  29.480  39.690  1.00  0.00           H
ATOM   3627  CB  LEU   130     112.864  29.650  41.010  1.00  0.00           C
ATOM   3628  HB1 LEU   130     113.184  29.250  42.000  1.00  0.00           H
ATOM   3629  HB2 LEU   130     113.464  29.110  40.260  1.00  0.00           H
ATOM   3630  CG  LEU   130     113.244  31.190  41.040  1.00  0.00           C
ATOM   3631  HG  LEU   130     112.704  31.670  41.880  1.00  0.00           H
ATOM   3632  CD1 LEU   130     114.744  31.240  41.070  1.00  0.00           C
ATOM   3633 1HD1 LEU   130     115.054  32.300  40.940  1.00  0.00           H
ATOM   3634 2HD1 LEU   130     115.164  30.890  42.040  1.00  0.00           H
ATOM   3635 3HD1 LEU   130     115.284  30.720  40.250  1.00  0.00           H
ATOM   3636  CD2 LEU   130     112.644  31.890  39.740  1.00  0.00           C
ATOM   3637 1HD2 LEU   130     112.824  32.980  39.810  1.00  0.00           H
ATOM   3638 2HD2 LEU   130     113.204  31.410  38.910  1.00  0.00           H
ATOM   3639 3HD2 LEU   130     111.574  31.620  39.610  1.00  0.00           H
ATOM   3640  C   LEU   130     111.184  27.760  40.860  1.00  0.00           C
ATOM   3641  O   LEU   130     112.124  27.010  40.650  1.00  0.00           O
ATOM   3642  N   ARG   131     110.004  27.210  41.380  1.00  0.00           N
ATOM   3643  HN  ARG   131     109.364  27.860  41.780  1.00  0.00           H
ATOM   3644  CA  ARG   131     109.904  25.820  41.740  1.00  0.00           C
ATOM   3645  HA  ARG   131     110.794  25.210  41.670  1.00  0.00           H
ATOM   3646  CB  ARG   131     109.404  25.670  43.230  1.00  0.00           C
ATOM   3647  HB1 ARG   131     108.364  26.040  43.340  1.00  0.00           H
ATOM   3648  HB2 ARG   131     109.254  24.580  43.360  1.00  0.00           H
ATOM   3649  CG  ARG   131     110.294  26.340  44.290  1.00  0.00           C
ATOM   3650  HG1 ARG   131     109.754  26.290  45.260  1.00  0.00           H
ATOM   3651  HG2 ARG   131     110.374  27.400  43.980  1.00  0.00           H
ATOM   3652  CD  ARG   131     111.694  25.800  44.380  1.00  0.00           C
ATOM   3653  HD1 ARG   131     112.114  25.910  43.360  1.00  0.00           H
ATOM   3654  HD2 ARG   131     111.724  24.720  44.650  1.00  0.00           H
ATOM   3655  NE  ARG   131     112.434  26.650  45.340  1.00  0.00           N
ATOM   3656  HE  ARG   131     112.764  27.560  45.090  1.00  0.00           H
ATOM   3657  CZ  ARG   131     112.814  26.400  46.580  1.00  0.00           C
ATOM   3658  NH1 ARG   131     112.544  25.280  47.210  1.00  0.00           N
ATOM   3659 1HH1 ARG   131     112.954  25.070  48.100  1.00  0.00           H
ATOM   3660 2HH1 ARG   131     111.754  24.720  46.960  1.00  0.00           H
ATOM   3661  NH2 ARG   131     113.504  27.290  47.220  1.00  0.00           N
ATOM   3662 1HH2 ARG   131     113.914  27.180  48.120  1.00  0.00           H
ATOM   3663 2HH2 ARG   131     113.814  28.070  46.670  1.00  0.00           H
ATOM   3664  C   ARG   131     108.884  25.110  40.810  1.00  0.00           C
ATOM   3665  O   ARG   131     108.974  23.890  40.620  1.00  0.00           O
ATOM   3666  N   SER   132     108.014  25.910  40.140  1.00  0.00           N
ATOM   3667  HN  SER   132     108.164  26.890  40.300  1.00  0.00           H
ATOM   3668  CA  SER   132     106.834  25.460  39.370  1.00  0.00           C
ATOM   3669  HA  SER   132     107.034  24.480  38.970  1.00  0.00           H
ATOM   3670  CB  SER   132     105.484  25.400  40.230  1.00  0.00           C
ATOM   3671  HB1 SER   132     105.584  24.530  40.910  1.00  0.00           H
ATOM   3672  HB2 SER   132     104.694  25.130  39.500  1.00  0.00           H
ATOM   3673  OG  SER   132     105.144  26.550  40.920  1.00  0.00           O
ATOM   3674  HG1 SER   132     104.944  26.350  41.840  1.00  0.00           H
ATOM   3675  C   SER   132     106.604  26.470  38.230  1.00  0.00           C
ATOM   3676  O   SER   132     107.314  27.430  38.080  1.00  0.00           O
ATOM   3677  N   TRP   133     105.744  26.080  37.230  1.00  0.00           N
ATOM   3678  HN  TRP   133     105.334  25.170  37.230  1.00  0.00           H
ATOM   3679  CA  TRP   133     105.524  26.910  36.020  1.00  0.00           C
ATOM   3680  HA  TRP   133     105.854  27.900  36.270  1.00  0.00           H
ATOM   3681  CB  TRP   133     106.104  26.420  34.710  1.00  0.00           C
ATOM   3682  HB1 TRP   133     105.854  27.050  33.840  1.00  0.00           H
ATOM   3683  HB2 TRP   133     107.214  26.450  34.790  1.00  0.00           H
ATOM   3684  CG  TRP   133     105.854  25.000  34.380  1.00  0.00           C
ATOM   3685  CD1 TRP   133     104.854  24.630  33.590  1.00  0.00           C
ATOM   3686  HD1 TRP   133     104.234  25.360  33.080  1.00  0.00           H
ATOM   3687  NE1 TRP   133     104.874  23.270  33.420  1.00  0.00           N
ATOM   3688  HE1 TRP   133     104.254  22.720  32.910  1.00  0.00           H
ATOM   3689  CE2 TRP   133     105.914  22.760  34.150  1.00  0.00           C
ATOM   3690  CD2 TRP   133     106.534  23.810  34.840  1.00  0.00           C
ATOM   3691  CE3 TRP   133     107.674  23.610  35.670  1.00  0.00           C
ATOM   3692  HE3 TRP   133     108.084  24.390  36.290  1.00  0.00           H
ATOM   3693  CZ3 TRP   133     108.134  22.310  35.830  1.00  0.00           C
ATOM   3694  HZ3 TRP   133     108.994  22.080  36.440  1.00  0.00           H
ATOM   3695  CZ2 TRP   133     106.344  21.460  34.330  1.00  0.00           C
ATOM   3696  HZ2 TRP   133     105.984  20.610  33.770  1.00  0.00           H
ATOM   3697  CH2 TRP   133     107.424  21.200  35.190  1.00  0.00           C
ATOM   3698  HH2 TRP   133     107.814  20.230  35.440  1.00  0.00           H
ATOM   3699  C   TRP   133     103.964  27.090  35.800  1.00  0.00           C
ATOM   3700  O   TRP   133     103.164  26.250  36.240  1.00  0.00           O
ATOM   3701  N   THR   134     103.604  28.140  35.160  1.00  0.00           N
ATOM   3702  HN  THR   134     104.324  28.750  34.820  1.00  0.00           H
ATOM   3703  CA  THR   134     102.274  28.310  34.630  1.00  0.00           C
ATOM   3704  HA  THR   134     101.574  27.610  35.070  1.00  0.00           H
ATOM   3705  CB  THR   134     101.774  29.690  34.910  1.00  0.00           C
ATOM   3706  HB  THR   134     102.354  30.490  34.400  1.00  0.00           H
ATOM   3707  OG1 THR   134     101.684  29.960  36.320  1.00  0.00           O
ATOM   3708  HG1 THR   134     102.524  29.800  36.750  1.00  0.00           H
ATOM   3709  CG2 THR   134     100.324  29.880  34.360  1.00  0.00           C
ATOM   3710 1HG2 THR   134      99.944  30.910  34.550  1.00  0.00           H
ATOM   3711 2HG2 THR   134     100.264  29.760  33.250  1.00  0.00           H
ATOM   3712 3HG2 THR   134      99.724  29.100  34.860  1.00  0.00           H
ATOM   3713  C   THR   134     102.364  28.180  33.140  1.00  0.00           C
ATOM   3714  O   THR   134     103.134  28.870  32.460  1.00  0.00           O
ATOM   3715  N   ALA   135     101.564  27.300  32.590  1.00  0.00           N
ATOM   3716  HN  ALA   135     100.794  26.900  33.070  1.00  0.00           H
ATOM   3717  CA  ALA   135     101.494  27.050  31.180  1.00  0.00           C
ATOM   3718  HA  ALA   135     102.334  27.540  30.710  1.00  0.00           H
ATOM   3719  CB  ALA   135     101.594  25.590  30.970  1.00  0.00           C
ATOM   3720  HB1 ALA   135     101.274  25.230  29.960  1.00  0.00           H
ATOM   3721  HB2 ALA   135     102.564  25.070  31.110  1.00  0.00           H
ATOM   3722  HB3 ALA   135     100.924  25.000  31.630  1.00  0.00           H
ATOM   3723  C   ALA   135     100.234  27.620  30.560  1.00  0.00           C
ATOM   3724  O   ALA   135      99.314  28.060  31.230  1.00  0.00           O
ATOM   3725  N   ALA   136     100.144  27.850  29.170  1.00  0.00           N
ATOM   3726  HN  ALA   136     100.964  27.740  28.630  1.00  0.00           H
ATOM   3727  CA  ALA   136      98.994  28.180  28.380  1.00  0.00           C
ATOM   3728  HA  ALA   136      98.354  28.980  28.730  1.00  0.00           H
ATOM   3729  CB  ALA   136      99.594  28.850  27.070  1.00  0.00           C
ATOM   3730  HB1 ALA   136     100.264  28.190  26.480  1.00  0.00           H
ATOM   3731  HB2 ALA   136      98.744  29.190  26.440  1.00  0.00           H
ATOM   3732  HB3 ALA   136     100.124  29.770  27.400  1.00  0.00           H
ATOM   3733  C   ALA   136      98.054  27.000  28.040  1.00  0.00           C
ATOM   3734  O   ALA   136      98.464  25.830  28.070  1.00  0.00           O
ATOM   3735  N   ASP   137      96.734  27.300  27.950  1.00  0.00           N
ATOM   3736  HN  ASP   137      96.464  28.260  27.870  1.00  0.00           H
ATOM   3737  CA  ASP   137      95.754  26.300  27.660  1.00  0.00           C
ATOM   3738  HA  ASP   137      95.634  25.650  28.510  1.00  0.00           H
ATOM   3739  CB  ASP   137      94.494  27.100  27.440  1.00  0.00           C
ATOM   3740  HB1 ASP   137      94.694  27.810  26.610  1.00  0.00           H
ATOM   3741  HB2 ASP   137      93.684  26.420  27.100  1.00  0.00           H
ATOM   3742  CG  ASP   137      94.044  27.830  28.680  1.00  0.00           C
ATOM   3743  OD1 ASP   137      94.234  27.300  29.820  1.00  0.00           O
ATOM   3744  OD2 ASP   137      93.364  28.830  28.450  1.00  0.00           O
ATOM   3745  C   ASP   137      96.024  25.420  26.440  1.00  0.00           C
ATOM   3746  O   ASP   137      95.824  24.190  26.480  1.00  0.00           O
ATOM   3747  N   THR   138      96.494  26.030  25.340  1.00  0.00           N
ATOM   3748  HN  THR   138      96.684  27.000  25.420  1.00  0.00           H
ATOM   3749  CA  THR   138      96.954  25.400  24.100  1.00  0.00           C
ATOM   3750  HA  THR   138      96.204  24.710  23.730  1.00  0.00           H
ATOM   3751  CB  THR   138      97.164  26.430  22.920  1.00  0.00           C
ATOM   3752  HB  THR   138      96.234  27.040  22.920  1.00  0.00           H
ATOM   3753  OG1 THR   138      97.324  25.930  21.630  1.00  0.00           O
ATOM   3754  HG1 THR   138      96.644  25.260  21.480  1.00  0.00           H
ATOM   3755  CG2 THR   138      98.294  27.490  23.140  1.00  0.00           C
ATOM   3756 1HG2 THR   138      98.464  28.210  22.310  1.00  0.00           H
ATOM   3757 2HG2 THR   138      98.154  28.040  24.090  1.00  0.00           H
ATOM   3758 3HG2 THR   138      99.314  27.060  23.280  1.00  0.00           H
ATOM   3759  C   THR   138      98.234  24.620  24.240  1.00  0.00           C
ATOM   3760  O   THR   138      98.554  23.790  23.410  1.00  0.00           O
ATOM   3761  N   ALA   139      99.084  24.800  25.260  1.00  0.00           N
ATOM   3762  HN  ALA   139      98.844  25.330  26.070  1.00  0.00           H
ATOM   3763  CA  ALA   139     100.314  23.970  25.410  1.00  0.00           C
ATOM   3764  HA  ALA   139     100.814  24.040  24.450  1.00  0.00           H
ATOM   3765  CB  ALA   139     101.234  24.400  26.580  1.00  0.00           C
ATOM   3766  HB1 ALA   139     102.154  23.780  26.560  1.00  0.00           H
ATOM   3767  HB2 ALA   139     101.454  25.490  26.530  1.00  0.00           H
ATOM   3768  HB3 ALA   139     100.744  24.290  27.570  1.00  0.00           H
ATOM   3769  C   ALA   139      99.944  22.480  25.620  1.00  0.00           C
ATOM   3770  O   ALA   139      98.774  22.150  25.920  1.00  0.00           O
ATOM   3771  N   ALA   140     100.874  21.500  25.450  1.00  0.00           N
ATOM   3772  HN  ALA   140     101.824  21.770  25.320  1.00  0.00           H
ATOM   3773  CA  ALA   140     100.584  20.100  25.490  1.00  0.00           C
ATOM   3774  HA  ALA   140      99.524  19.910  25.520  1.00  0.00           H
ATOM   3775  CB  ALA   140     101.234  19.440  24.300  1.00  0.00           C
ATOM   3776  HB1 ALA   140     100.874  19.770  23.300  1.00  0.00           H
ATOM   3777  HB2 ALA   140     102.294  19.760  24.340  1.00  0.00           H
ATOM   3778  HB3 ALA   140     101.164  18.330  24.260  1.00  0.00           H
ATOM   3779  C   ALA   140     101.094  19.300  26.780  1.00  0.00           C
ATOM   3780  O   ALA   140     102.054  19.670  27.440  1.00  0.00           O
ATOM   3781  N   GLN   141     100.434  18.230  27.190  1.00  0.00           N
ATOM   3782  HN  GLN   141      99.724  17.810  26.620  1.00  0.00           H
ATOM   3783  CA  GLN   141     100.704  17.510  28.430  1.00  0.00           C
ATOM   3784  HA  GLN   141     100.614  18.290  29.180  1.00  0.00           H
ATOM   3785  CB  GLN   141      99.524  16.430  28.520  1.00  0.00           C
ATOM   3786  HB1 GLN   141      99.474  15.790  27.620  1.00  0.00           H
ATOM   3787  HB2 GLN   141      99.644  15.810  29.440  1.00  0.00           H
ATOM   3788  CG  GLN   141      98.174  17.220  28.630  1.00  0.00           C
ATOM   3789  HG1 GLN   141      97.374  16.480  28.840  1.00  0.00           H
ATOM   3790  HG2 GLN   141      97.984  17.760  27.680  1.00  0.00           H
ATOM   3791  CD  GLN   141      98.084  18.240  29.740  1.00  0.00           C
ATOM   3792  OE1 GLN   141      98.324  19.440  29.460  1.00  0.00           O
ATOM   3793  NE2 GLN   141      97.734  17.820  30.970  1.00  0.00           N
ATOM   3794 1HE2 GLN   141      97.404  16.910  31.200  1.00  0.00           H
ATOM   3795 2HE2 GLN   141      97.594  18.470  31.710  1.00  0.00           H
ATOM   3796  C   GLN   141     102.114  16.840  28.320  1.00  0.00           C
ATOM   3797  O   GLN   141     102.874  16.820  29.330  1.00  0.00           O
ATOM   3798  N   ILE   142     102.454  16.290  27.150  1.00  0.00           N
ATOM   3799  HN  ILE   142     101.784  16.250  26.420  1.00  0.00           H
ATOM   3800  CA  ILE   142     103.724  15.750  26.790  1.00  0.00           C
ATOM   3801  HA  ILE   142     103.884  14.910  27.450  1.00  0.00           H
ATOM   3802  CB  ILE   142     103.884  15.180  25.390  1.00  0.00           C
ATOM   3803  HB  ILE   142     103.064  14.440  25.270  1.00  0.00           H
ATOM   3804  CG2 ILE   142     103.664  16.270  24.340  1.00  0.00           C
ATOM   3805 1HG2 ILE   142     102.674  16.720  24.570  1.00  0.00           H
ATOM   3806 2HG2 ILE   142     104.414  17.080  24.300  1.00  0.00           H
ATOM   3807 3HG2 ILE   142     103.584  15.780  23.350  1.00  0.00           H
ATOM   3808  CG1 ILE   142     105.254  14.480  25.160  1.00  0.00           C
ATOM   3809 1HG1 ILE   142     106.134  15.160  25.210  1.00  0.00           H
ATOM   3810 2HG1 ILE   142     105.114  14.120  24.110  1.00  0.00           H
ATOM   3811  CD  ILE   142     105.484  13.280  26.080  1.00  0.00           C
ATOM   3812  HD1 ILE   142     104.514  12.850  26.410  1.00  0.00           H
ATOM   3813  HD2 ILE   142     106.074  12.480  25.590  1.00  0.00           H
ATOM   3814  HD3 ILE   142     106.044  13.670  26.960  1.00  0.00           H
ATOM   3815  C   ILE   142     104.904  16.610  27.150  1.00  0.00           C
ATOM   3816  O   ILE   142     105.744  16.140  27.940  1.00  0.00           O
ATOM   3817  N   THR   143     104.914  17.920  26.700  1.00  0.00           N
ATOM   3818  HN  THR   143     104.274  18.070  25.940  1.00  0.00           H
ATOM   3819  CA  THR   143     105.894  18.890  27.110  1.00  0.00           C
ATOM   3820  HA  THR   143     106.834  18.410  26.850  1.00  0.00           H
ATOM   3821  CB  THR   143     105.814  20.260  26.550  1.00  0.00           C
ATOM   3822  HB  THR   143     105.194  21.020  27.060  1.00  0.00           H
ATOM   3823  OG1 THR   143     105.274  20.180  25.280  1.00  0.00           O
ATOM   3824  HG1 THR   143     105.784  19.500  24.840  1.00  0.00           H
ATOM   3825  CG2 THR   143     107.264  20.890  26.410  1.00  0.00           C
ATOM   3826 1HG2 THR   143     107.814  20.280  25.660  1.00  0.00           H
ATOM   3827 2HG2 THR   143     107.274  21.960  26.090  1.00  0.00           H
ATOM   3828 3HG2 THR   143     107.744  20.800  27.410  1.00  0.00           H
ATOM   3829  C   THR   143     105.964  19.010  28.660  1.00  0.00           C
ATOM   3830  O   THR   143     107.004  19.030  29.330  1.00  0.00           O
ATOM   3831  N   GLN   144     104.784  18.950  29.300  1.00  0.00           N
ATOM   3832  HN  GLN   144     103.934  18.780  28.810  1.00  0.00           H
ATOM   3833  CA  GLN   144     104.744  19.000  30.780  1.00  0.00           C
ATOM   3834  HA  GLN   144     105.454  19.770  31.050  1.00  0.00           H
ATOM   3835  CB  GLN   144     103.324  19.280  31.360  1.00  0.00           C
ATOM   3836  HB1 GLN   144     102.744  18.330  31.350  1.00  0.00           H
ATOM   3837  HB2 GLN   144     103.564  19.560  32.410  1.00  0.00           H
ATOM   3838  CG  GLN   144     102.384  20.310  30.650  1.00  0.00           C
ATOM   3839  HG1 GLN   144     101.604  20.710  31.330  1.00  0.00           H
ATOM   3840  HG2 GLN   144     101.794  19.760  29.890  1.00  0.00           H
ATOM   3841  CD  GLN   144     103.124  21.530  30.170  1.00  0.00           C
ATOM   3842  OE1 GLN   144     103.864  22.170  30.940  1.00  0.00           O
ATOM   3843  NE2 GLN   144     102.994  21.980  28.910  1.00  0.00           N
ATOM   3844 1HE2 GLN   144     102.824  21.260  28.230  1.00  0.00           H
ATOM   3845 2HE2 GLN   144     103.644  22.610  28.490  1.00  0.00           H
ATOM   3846  C   GLN   144     105.294  17.810  31.500  1.00  0.00           C
ATOM   3847  O   GLN   144     105.954  18.010  32.480  1.00  0.00           O
ATOM   3848  N   ARG   145     105.084  16.600  30.920  1.00  0.00           N
ATOM   3849  HN  ARG   145     104.584  16.650  30.070  1.00  0.00           H
ATOM   3850  CA  ARG   145     105.744  15.290  31.320  1.00  0.00           C
ATOM   3851  HA  ARG   145     105.434  15.050  32.320  1.00  0.00           H
ATOM   3852  CB  ARG   145     105.104  14.080  30.420  1.00  0.00           C
ATOM   3853  HB1 ARG   145     104.714  14.420  29.440  1.00  0.00           H
ATOM   3854  HB2 ARG   145     105.814  13.240  30.280  1.00  0.00           H
ATOM   3855  CG  ARG   145     103.884  13.460  31.110  1.00  0.00           C
ATOM   3856  HG1 ARG   145     104.204  13.270  32.160  1.00  0.00           H
ATOM   3857  HG2 ARG   145     103.624  12.510  30.590  1.00  0.00           H
ATOM   3858  CD  ARG   145     102.644  14.330  31.020  1.00  0.00           C
ATOM   3859  HD1 ARG   145     102.414  14.530  29.950  1.00  0.00           H
ATOM   3860  HD2 ARG   145     102.844  15.300  31.530  1.00  0.00           H
ATOM   3861  NE  ARG   145     101.564  13.520  31.630  1.00  0.00           N
ATOM   3862  HE  ARG   145     101.154  12.780  31.100  1.00  0.00           H
ATOM   3863  CZ  ARG   145     100.794  13.800  32.630  1.00  0.00           C
ATOM   3864  NH1 ARG   145     100.834  14.930  33.320  1.00  0.00           N
ATOM   3865 1HH1 ARG   145     100.234  15.080  34.110  1.00  0.00           H
ATOM   3866 2HH1 ARG   145     101.694  15.440  33.310  1.00  0.00           H
ATOM   3867  NH2 ARG   145      99.754  13.020  32.870  1.00  0.00           N
ATOM   3868 1HH2 ARG   145      98.974  13.500  33.280  1.00  0.00           H
ATOM   3869 2HH2 ARG   145      99.624  12.240  32.270  1.00  0.00           H
ATOM   3870  C   ARG   145     107.264  15.330  31.140  1.00  0.00           C
ATOM   3871  O   ARG   145     108.074  14.900  32.020  1.00  0.00           O
ATOM   3872  N   LYS   146     107.754  15.890  30.030  1.00  0.00           N
ATOM   3873  HN  LYS   146     107.184  16.440  29.430  1.00  0.00           H
ATOM   3874  CA  LYS   146     109.184  16.090  29.770  1.00  0.00           C
ATOM   3875  HA  LYS   146     109.664  15.140  29.930  1.00  0.00           H
ATOM   3876  CB  LYS   146     109.244  16.520  28.250  1.00  0.00           C
ATOM   3877  HB1 LYS   146     108.514  17.350  28.130  1.00  0.00           H
ATOM   3878  HB2 LYS   146     110.254  16.810  27.880  1.00  0.00           H
ATOM   3879  CG  LYS   146     108.874  15.280  27.430  1.00  0.00           C
ATOM   3880  HG1 LYS   146     108.574  15.680  26.440  1.00  0.00           H
ATOM   3881  HG2 LYS   146     107.904  14.870  27.800  1.00  0.00           H
ATOM   3882  CD  LYS   146     110.044  14.300  27.300  1.00  0.00           C
ATOM   3883  HD1 LYS   146     110.494  14.120  28.300  1.00  0.00           H
ATOM   3884  HD2 LYS   146     110.794  14.770  26.630  1.00  0.00           H
ATOM   3885  CE  LYS   146     109.634  13.000  26.730  1.00  0.00           C
ATOM   3886  HE1 LYS   146     109.114  13.040  25.750  1.00  0.00           H
ATOM   3887  HE2 LYS   146     108.974  12.410  27.410  1.00  0.00           H
ATOM   3888  NZ  LYS   146     110.834  12.160  26.730  1.00  0.00           N
ATOM   3889  HZ1 LYS   146     111.664  12.450  26.170  1.00  0.00           H
ATOM   3890  HZ2 LYS   146     111.034  11.910  27.720  1.00  0.00           H
ATOM   3891  HZ3 LYS   146     110.534  11.320  26.190  1.00  0.00           H
ATOM   3892  C   LYS   146     109.884  17.040  30.660  1.00  0.00           C
ATOM   3893  O   LYS   146     111.014  16.730  31.050  1.00  0.00           O
ATOM   3894  N   TRP   147     109.254  18.200  30.910  1.00  0.00           N
ATOM   3895  HN  TRP   147     108.434  18.510  30.440  1.00  0.00           H
ATOM   3896  CA  TRP   147     109.784  19.140  31.920  1.00  0.00           C
ATOM   3897  HA  TRP   147     110.764  19.380  31.540  1.00  0.00           H
ATOM   3898  CB  TRP   147     109.034  20.440  31.870  1.00  0.00           C
ATOM   3899  HB1 TRP   147     107.944  20.250  31.730  1.00  0.00           H
ATOM   3900  HB2 TRP   147     109.164  20.970  32.840  1.00  0.00           H
ATOM   3901  CG  TRP   147     109.254  21.520  30.860  1.00  0.00           C
ATOM   3902  CD1 TRP   147     109.424  21.370  29.500  1.00  0.00           C
ATOM   3903  HD1 TRP   147     109.374  20.420  28.970  1.00  0.00           H
ATOM   3904  NE1 TRP   147     109.614  22.660  28.940  1.00  0.00           N
ATOM   3905  HE1 TRP   147     109.904  22.860  28.030  1.00  0.00           H
ATOM   3906  CE2 TRP   147     109.624  23.630  29.930  1.00  0.00           C
ATOM   3907  CD2 TRP   147     109.354  22.970  31.160  1.00  0.00           C
ATOM   3908  CE3 TRP   147     109.354  23.730  32.280  1.00  0.00           C
ATOM   3909  HE3 TRP   147     109.204  23.270  33.240  1.00  0.00           H
ATOM   3910  CZ3 TRP   147     109.584  25.170  32.110  1.00  0.00           C
ATOM   3911  HZ3 TRP   147     109.574  25.740  33.020  1.00  0.00           H
ATOM   3912  CZ2 TRP   147     109.944  24.940  29.770  1.00  0.00           C
ATOM   3913  HZ2 TRP   147     109.904  25.310  28.760  1.00  0.00           H
ATOM   3914  CH2 TRP   147     109.794  25.760  30.880  1.00  0.00           C
ATOM   3915  HH2 TRP   147     109.964  26.810  30.700  1.00  0.00           H
ATOM   3916  C   TRP   147     109.924  18.630  33.290  1.00  0.00           C
ATOM   3917  O   TRP   147     110.844  18.980  34.010  1.00  0.00           O
ATOM   3918  N   GLU   148     109.054  17.690  33.750  1.00  0.00           N
ATOM   3919  HN  GLU   148     108.324  17.380  33.150  1.00  0.00           H
ATOM   3920  CA  GLU   148     109.314  17.040  34.940  1.00  0.00           C
ATOM   3921  HA  GLU   148     109.534  17.720  35.760  1.00  0.00           H
ATOM   3922  CB  GLU   148     108.014  16.220  35.330  1.00  0.00           C
ATOM   3923  HB1 GLU   148     107.644  15.760  34.400  1.00  0.00           H
ATOM   3924  HB2 GLU   148     108.344  15.310  35.880  1.00  0.00           H
ATOM   3925  CG  GLU   148     106.884  17.000  36.040  1.00  0.00           C
ATOM   3926  HG1 GLU   148     106.514  17.540  35.140  1.00  0.00           H
ATOM   3927  HG2 GLU   148     107.344  17.670  36.800  1.00  0.00           H
ATOM   3928  CD  GLU   148     105.754  16.160  36.550  1.00  0.00           C
ATOM   3929  OE1 GLU   148     105.054  15.450  35.840  1.00  0.00           O
ATOM   3930  OE2 GLU   148     105.544  16.350  37.780  1.00  0.00           O
ATOM   3931  C   GLU   148     110.474  16.050  34.850  1.00  0.00           C
ATOM   3932  O   GLU   148     111.204  15.840  35.810  1.00  0.00           O
ATOM   3933  N   ALA   149     110.414  15.320  33.750  1.00  0.00           N
ATOM   3934  HN  ALA   149     109.864  15.640  32.990  1.00  0.00           H
ATOM   3935  CA  ALA   149     111.294  14.150  33.430  1.00  0.00           C
ATOM   3936  HA  ALA   149     111.164  13.460  34.250  1.00  0.00           H
ATOM   3937  CB  ALA   149     110.694  13.360  32.260  1.00  0.00           C
ATOM   3938  HB1 ALA   149     109.754  12.880  32.620  1.00  0.00           H
ATOM   3939  HB2 ALA   149     110.474  13.860  31.300  1.00  0.00           H
ATOM   3940  HB3 ALA   149     111.354  12.500  32.020  1.00  0.00           H
ATOM   3941  C   ALA   149     112.834  14.400  33.220  1.00  0.00           C
ATOM   3942  O   ALA   149     113.584  13.550  33.630  1.00  0.00           O
ATOM   3943  N   ALA   150     113.124  15.570  32.700  1.00  0.00           N
ATOM   3944  HN  ALA   150     112.384  16.120  32.330  1.00  0.00           H
ATOM   3945  CA  ALA   150     114.424  16.100  32.460  1.00  0.00           C
ATOM   3946  HA  ALA   150     115.084  15.260  32.650  1.00  0.00           H
ATOM   3947  CB  ALA   150     114.454  16.540  30.970  1.00  0.00           C
ATOM   3948  HB1 ALA   150     113.574  17.150  30.660  1.00  0.00           H
ATOM   3949  HB2 ALA   150     115.444  17.000  30.780  1.00  0.00           H
ATOM   3950  HB3 ALA   150     114.474  15.640  30.310  1.00  0.00           H
ATOM   3951  C   ALA   150     114.744  17.200  33.510  1.00  0.00           C
ATOM   3952  O   ALA   150     115.764  17.910  33.360  1.00  0.00           O
ATOM   3953  N   ARG   151     113.924  17.320  34.600  1.00  0.00           N
ATOM   3954  HN  ARG   151     113.204  16.630  34.640  1.00  0.00           H
ATOM   3955  CA  ARG   151     114.114  18.250  35.710  1.00  0.00           C
ATOM   3956  HA  ARG   151     113.074  18.280  35.970  1.00  0.00           H
ATOM   3957  CB  ARG   151     115.024  17.630  36.840  1.00  0.00           C
ATOM   3958  HB1 ARG   151     115.974  17.360  36.330  1.00  0.00           H
ATOM   3959  HB2 ARG   151     115.204  18.350  37.670  1.00  0.00           H
ATOM   3960  CG  ARG   151     114.374  16.400  37.550  1.00  0.00           C
ATOM   3961  HG1 ARG   151     114.024  15.770  36.700  1.00  0.00           H
ATOM   3962  HG2 ARG   151     113.484  16.660  38.150  1.00  0.00           H
ATOM   3963  CD  ARG   151     115.354  15.580  38.410  1.00  0.00           C
ATOM   3964  HD1 ARG   151     116.194  15.480  37.690  1.00  0.00           H
ATOM   3965  HD2 ARG   151     114.834  14.640  38.700  1.00  0.00           H
ATOM   3966  NE  ARG   151     115.804  16.550  39.460  1.00  0.00           N
ATOM   3967  HE  ARG   151     115.344  17.440  39.520  1.00  0.00           H
ATOM   3968  CZ  ARG   151     116.384  16.170  40.550  1.00  0.00           C
ATOM   3969  NH1 ARG   151     117.134  15.110  40.620  1.00  0.00           N
ATOM   3970 1HH1 ARG   151     117.784  15.100  41.380  1.00  0.00           H
ATOM   3971 2HH1 ARG   151     117.334  14.600  39.780  1.00  0.00           H
ATOM   3972  NH2 ARG   151     116.494  17.030  41.460  1.00  0.00           N
ATOM   3973 1HH2 ARG   151     117.144  16.840  42.200  1.00  0.00           H
ATOM   3974 2HH2 ARG   151     115.854  17.790  41.480  1.00  0.00           H
ATOM   3975  C   ARG   151     114.494  19.710  35.350  1.00  0.00           C
ATOM   3976  O   ARG   151     115.304  20.370  35.950  1.00  0.00           O
ATOM   3977  N   VAL   152     113.814  20.220  34.320  1.00  0.00           N
ATOM   3978  HN  VAL   152     113.044  19.620  34.120  1.00  0.00           H
ATOM   3979  CA  VAL   152     114.044  21.390  33.450  1.00  0.00           C
ATOM   3980  HA  VAL   152     115.014  21.300  33.000  1.00  0.00           H
ATOM   3981  CB  VAL   152     112.954  21.350  32.400  1.00  0.00           C
ATOM   3982  HB  VAL   152     112.024  21.010  32.900  1.00  0.00           H
ATOM   3983  CG1 VAL   152     112.954  22.730  31.650  1.00  0.00           C
ATOM   3984 1HG1 VAL   152     112.274  22.700  30.770  1.00  0.00           H
ATOM   3985 2HG1 VAL   152     112.534  23.540  32.280  1.00  0.00           H
ATOM   3986 3HG1 VAL   152     113.974  23.010  31.290  1.00  0.00           H
ATOM   3987  CG2 VAL   152     113.294  20.200  31.410  1.00  0.00           C
ATOM   3988 1HG2 VAL   152     114.324  20.110  31.010  1.00  0.00           H
ATOM   3989 2HG2 VAL   152     113.074  19.210  31.870  1.00  0.00           H
ATOM   3990 3HG2 VAL   152     112.724  20.190  30.460  1.00  0.00           H
ATOM   3991  C   VAL   152     114.044  22.720  34.210  1.00  0.00           C
ATOM   3992  O   VAL   152     114.954  23.520  34.070  1.00  0.00           O
ATOM   3993  N   ALA   153     112.974  22.890  35.140  1.00  0.00           N
ATOM   3994  HN  ALA   153     112.404  22.080  35.260  1.00  0.00           H
ATOM   3995  CA  ALA   153     112.804  24.080  36.020  1.00  0.00           C
ATOM   3996  HA  ALA   153     112.914  24.850  35.270  1.00  0.00           H
ATOM   3997  CB  ALA   153     111.424  23.920  36.630  1.00  0.00           C
ATOM   3998  HB1 ALA   153     111.394  23.140  37.420  1.00  0.00           H
ATOM   3999  HB2 ALA   153     111.104  24.890  37.070  1.00  0.00           H
ATOM   4000  HB3 ALA   153     110.784  23.620  35.770  1.00  0.00           H
ATOM   4001  C   ALA   153     113.894  24.230  37.070  1.00  0.00           C
ATOM   4002  O   ALA   153     114.244  25.330  37.480  1.00  0.00           O
ATOM   4003  N   GLU   154     114.414  23.100  37.670  1.00  0.00           N
ATOM   4004  HN  GLU   154     114.214  22.180  37.330  1.00  0.00           H
ATOM   4005  CA  GLU   154     115.484  23.120  38.630  1.00  0.00           C
ATOM   4006  HA  GLU   154     115.174  23.780  39.420  1.00  0.00           H
ATOM   4007  CB  GLU   154     115.634  21.650  39.160  1.00  0.00           C
ATOM   4008  HB1 GLU   154     115.874  20.920  38.360  1.00  0.00           H
ATOM   4009  HB2 GLU   154     116.434  21.700  39.930  1.00  0.00           H
ATOM   4010  CG  GLU   154     114.474  21.160  40.030  1.00  0.00           C
ATOM   4011  HG1 GLU   154     113.574  21.110  39.380  1.00  0.00           H
ATOM   4012  HG2 GLU   154     114.304  21.900  40.840  1.00  0.00           H
ATOM   4013  CD  GLU   154     114.674  19.760  40.590  1.00  0.00           C
ATOM   4014  OE1 GLU   154     115.294  19.610  41.700  1.00  0.00           O
ATOM   4015  OE2 GLU   154     114.234  18.710  40.050  1.00  0.00           O
ATOM   4016  C   GLU   154     116.804  23.560  38.120  1.00  0.00           C
ATOM   4017  O   GLU   154     117.474  24.320  38.740  1.00  0.00           O
ATOM   4018  N   GLN   155     117.214  23.050  36.890  1.00  0.00           N
ATOM   4019  HN  GLN   155     116.654  22.320  36.490  1.00  0.00           H
ATOM   4020  CA  GLN   155     118.364  23.450  36.180  1.00  0.00           C
ATOM   4021  HA  GLN   155     119.254  23.230  36.730  1.00  0.00           H
ATOM   4022  CB  GLN   155     118.494  22.590  34.810  1.00  0.00           C
ATOM   4023  HB1 GLN   155     117.634  22.830  34.140  1.00  0.00           H
ATOM   4024  HB2 GLN   155     119.414  22.830  34.230  1.00  0.00           H
ATOM   4025  CG  GLN   155     118.594  21.020  35.050  1.00  0.00           C
ATOM   4026  HG1 GLN   155     119.084  20.490  34.210  1.00  0.00           H
ATOM   4027  HG2 GLN   155     117.504  20.790  35.040  1.00  0.00           H
ATOM   4028  CD  GLN   155     119.124  20.600  36.450  1.00  0.00           C
ATOM   4029  OE1 GLN   155     118.444  19.940  37.190  1.00  0.00           O
ATOM   4030  NE2 GLN   155     120.444  20.880  36.750  1.00  0.00           N
ATOM   4031 1HE2 GLN   155     120.904  20.600  37.600  1.00  0.00           H
ATOM   4032 2HE2 GLN   155     121.074  20.960  35.990  1.00  0.00           H
ATOM   4033  C   GLN   155     118.354  24.970  35.790  1.00  0.00           C
ATOM   4034  O   GLN   155     119.404  25.620  35.940  1.00  0.00           O
ATOM   4035  N   ASP   156     117.264  25.590  35.390  1.00  0.00           N
ATOM   4036  HN  ASP   156     116.434  25.050  35.290  1.00  0.00           H
ATOM   4037  CA  ASP   156     117.034  27.010  35.260  1.00  0.00           C
ATOM   4038  HA  ASP   156     117.914  27.290  34.700  1.00  0.00           H
ATOM   4039  CB  ASP   156     115.604  27.240  34.510  1.00  0.00           C
ATOM   4040  HB1 ASP   156     114.764  26.860  35.120  1.00  0.00           H
ATOM   4041  HB2 ASP   156     115.374  28.320  34.360  1.00  0.00           H
ATOM   4042  CG  ASP   156     115.564  26.590  33.170  1.00  0.00           C
ATOM   4043  OD1 ASP   156     114.454  26.300  32.690  1.00  0.00           O
ATOM   4044  OD2 ASP   156     116.614  26.630  32.420  1.00  0.00           O
ATOM   4045  C   ASP   156     117.094  27.840  36.550  1.00  0.00           C
ATOM   4046  O   ASP   156     117.664  28.920  36.550  1.00  0.00           O
ATOM   4047  N   ARG   157     116.544  27.330  37.660  1.00  0.00           N
ATOM   4048  HN  ARG   157     116.034  26.490  37.490  1.00  0.00           H
ATOM   4049  CA  ARG   157     116.684  27.870  38.950  1.00  0.00           C
ATOM   4050  HA  ARG   157     116.274  28.860  38.840  1.00  0.00           H
ATOM   4051  CB  ARG   157     115.764  27.060  39.930  1.00  0.00           C
ATOM   4052  HB1 ARG   157     114.674  27.190  39.780  1.00  0.00           H
ATOM   4053  HB2 ARG   157     115.954  25.970  39.880  1.00  0.00           H
ATOM   4054  CG  ARG   157     116.084  27.380  41.400  1.00  0.00           C
ATOM   4055  HG1 ARG   157     116.024  28.470  41.590  1.00  0.00           H
ATOM   4056  HG2 ARG   157     117.104  26.980  41.610  1.00  0.00           H
ATOM   4057  CD  ARG   157     115.124  26.630  42.350  1.00  0.00           C
ATOM   4058  HD1 ARG   157     115.044  25.550  42.120  1.00  0.00           H
ATOM   4059  HD2 ARG   157     114.154  27.160  42.200  1.00  0.00           H
ATOM   4060  NE  ARG   157     115.594  26.850  43.740  1.00  0.00           N
ATOM   4061  HE  ARG   157     116.204  27.640  43.840  1.00  0.00           H
ATOM   4062  CZ  ARG   157     115.744  25.930  44.730  1.00  0.00           C
ATOM   4063  NH1 ARG   157     115.494  24.650  44.650  1.00  0.00           N
ATOM   4064 1HH1 ARG   157     115.824  24.030  45.370  1.00  0.00           H
ATOM   4065 2HH1 ARG   157     114.734  24.290  44.120  1.00  0.00           H
ATOM   4066  NH2 ARG   157     116.494  26.220  45.780  1.00  0.00           N
ATOM   4067 1HH2 ARG   157     116.794  25.450  46.350  1.00  0.00           H
ATOM   4068 2HH2 ARG   157     116.794  27.160  45.900  1.00  0.00           H
ATOM   4069  C   ARG   157     118.094  27.980  39.480  1.00  0.00           C
ATOM   4070  O   ARG   157     118.534  29.000  39.950  1.00  0.00           O
ATOM   4071  N   ALA   158     118.874  26.880  39.160  1.00  0.00           N
ATOM   4072  HN  ALA   158     118.464  26.020  38.860  1.00  0.00           H
ATOM   4073  CA  ALA   158     120.244  26.760  39.480  1.00  0.00           C
ATOM   4074  HA  ALA   158     120.214  26.920  40.550  1.00  0.00           H
ATOM   4075  CB  ALA   158     120.834  25.330  39.370  1.00  0.00           C
ATOM   4076  HB1 ALA   158     121.914  25.340  39.630  1.00  0.00           H
ATOM   4077  HB2 ALA   158     120.374  24.680  40.150  1.00  0.00           H
ATOM   4078  HB3 ALA   158     120.564  25.010  38.340  1.00  0.00           H
ATOM   4079  C   ALA   158     121.134  27.760  38.730  1.00  0.00           C
ATOM   4080  O   ALA   158     122.084  28.300  39.260  1.00  0.00           O
ATOM   4081  N   TYR   159     120.774  28.060  37.480  1.00  0.00           N
ATOM   4082  HN  TYR   159     119.964  27.690  37.040  1.00  0.00           H
ATOM   4083  CA  TYR   159     121.344  29.100  36.710  1.00  0.00           C
ATOM   4084  HA  TYR   159     122.414  29.030  36.790  1.00  0.00           H
ATOM   4085  CB  TYR   159     121.064  28.970  35.190  1.00  0.00           C
ATOM   4086  HB1 TYR   159     121.684  28.190  34.700  1.00  0.00           H
ATOM   4087  HB2 TYR   159     119.954  28.880  35.190  1.00  0.00           H
ATOM   4088  CG  TYR   159     121.334  30.310  34.400  1.00  0.00           C
ATOM   4089  CD1 TYR   159     122.554  30.410  33.730  1.00  0.00           C
ATOM   4090  HD1 TYR   159     123.254  29.590  33.790  1.00  0.00           H
ATOM   4091  CE1 TYR   159     122.874  31.570  33.040  1.00  0.00           C
ATOM   4092  HE1 TYR   159     123.824  31.590  32.530  1.00  0.00           H
ATOM   4093  CZ  TYR   159     121.914  32.580  32.900  1.00  0.00           C
ATOM   4094  OH  TYR   159     122.024  33.700  32.030  1.00  0.00           O
ATOM   4095  HH  TYR   159     122.814  33.560  31.510  1.00  0.00           H
ATOM   4096  CD2 TYR   159     120.344  31.280  34.270  1.00  0.00           C
ATOM   4097  HD2 TYR   159     119.404  31.230  34.790  1.00  0.00           H
ATOM   4098  CE2 TYR   159     120.734  32.520  33.620  1.00  0.00           C
ATOM   4099  HE2 TYR   159     120.084  33.350  33.390  1.00  0.00           H
ATOM   4100  C   TYR   159     121.134  30.450  37.260  1.00  0.00           C
ATOM   4101  O   TYR   159     122.104  31.220  37.500  1.00  0.00           O
ATOM   4102  N   LEU   160     119.944  30.850  37.620  1.00  0.00           N
ATOM   4103  HN  LEU   160     119.194  30.230  37.390  1.00  0.00           H
ATOM   4104  CA  LEU   160     119.544  32.130  38.230  1.00  0.00           C
ATOM   4105  HA  LEU   160     120.024  32.840  37.570  1.00  0.00           H
ATOM   4106  CB  LEU   160     118.004  32.370  38.290  1.00  0.00           C
ATOM   4107  HB1 LEU   160     117.504  31.590  38.910  1.00  0.00           H
ATOM   4108  HB2 LEU   160     117.924  33.340  38.810  1.00  0.00           H
ATOM   4109  CG  LEU   160     117.274  32.390  36.910  1.00  0.00           C
ATOM   4110  HG  LEU   160     117.754  31.650  36.230  1.00  0.00           H
ATOM   4111  CD1 LEU   160     115.804  31.880  37.150  1.00  0.00           C
ATOM   4112 1HD1 LEU   160     115.254  31.930  36.190  1.00  0.00           H
ATOM   4113 2HD1 LEU   160     115.874  30.800  37.420  1.00  0.00           H
ATOM   4114 3HD1 LEU   160     115.274  32.420  37.960  1.00  0.00           H
ATOM   4115  CD2 LEU   160     117.334  33.740  36.230  1.00  0.00           C
ATOM   4116 1HD2 LEU   160     118.364  34.020  35.920  1.00  0.00           H
ATOM   4117 2HD2 LEU   160     116.744  33.710  35.290  1.00  0.00           H
ATOM   4118 3HD2 LEU   160     116.914  34.630  36.740  1.00  0.00           H
ATOM   4119  C   LEU   160     120.074  32.400  39.630  1.00  0.00           C
ATOM   4120  O   LEU   160     120.494  33.500  39.920  1.00  0.00           O
ATOM   4121  N   GLU   161     120.104  31.430  40.550  1.00  0.00           N
ATOM   4122  HN  GLU   161     119.684  30.570  40.270  1.00  0.00           H
ATOM   4123  CA  GLU   161     120.444  31.580  41.870  1.00  0.00           C
ATOM   4124  HA  GLU   161     120.104  32.480  42.360  1.00  0.00           H
ATOM   4125  CB  GLU   161     119.764  30.490  42.750  1.00  0.00           C
ATOM   4126  HB1 GLU   161     119.964  29.490  42.310  1.00  0.00           H
ATOM   4127  HB2 GLU   161     120.154  30.580  43.780  1.00  0.00           H
ATOM   4128  CG  GLU   161     118.234  30.680  42.740  1.00  0.00           C
ATOM   4129  HG1 GLU   161     117.734  30.350  41.810  1.00  0.00           H
ATOM   4130  HG2 GLU   161     118.084  31.760  42.990  1.00  0.00           H
ATOM   4131  CD  GLU   161     117.694  29.840  43.870  1.00  0.00           C
ATOM   4132  OE1 GLU   161     118.074  28.650  44.060  1.00  0.00           O
ATOM   4133  OE2 GLU   161     116.824  30.380  44.590  1.00  0.00           O
ATOM   4134  C   GLU   161     121.904  31.590  42.060  1.00  0.00           C
ATOM   4135  O   GLU   161     122.274  32.090  43.110  1.00  0.00           O
ATOM   4136  N   GLY   162     122.714  31.200  41.110  1.00  0.00           N
ATOM   4137  HN  GLY   162     122.284  31.000  40.240  1.00  0.00           H
ATOM   4138  CA  GLY   162     124.124  31.440  41.120  1.00  0.00           C
ATOM   4139  HA1 GLY   162     124.604  30.470  41.190  1.00  0.00           H
ATOM   4140  HA2 GLY   162     124.404  32.090  41.930  1.00  0.00           H
ATOM   4141  C   GLY   162     124.784  32.040  39.920  1.00  0.00           C
ATOM   4142  O   GLY   162     125.114  33.220  39.870  1.00  0.00           O
ATOM   4143  N   THR   163     124.944  31.250  38.800  1.00  0.00           N
ATOM   4144  HN  THR   163     124.584  30.340  38.980  1.00  0.00           H
ATOM   4145  CA  THR   163     125.634  31.500  37.570  1.00  0.00           C
ATOM   4146  HA  THR   163     126.684  31.500  37.830  1.00  0.00           H
ATOM   4147  CB  THR   163     125.414  30.290  36.600  1.00  0.00           C
ATOM   4148  HB  THR   163     124.374  30.270  36.190  1.00  0.00           H
ATOM   4149  OG1 THR   163     125.624  29.100  37.260  1.00  0.00           O
ATOM   4150  HG1 THR   163     125.074  28.450  36.810  1.00  0.00           H
ATOM   4151  CG2 THR   163     126.364  30.480  35.390  1.00  0.00           C
ATOM   4152 1HG2 THR   163     126.194  31.360  34.740  1.00  0.00           H
ATOM   4153 2HG2 THR   163     127.404  30.560  35.770  1.00  0.00           H
ATOM   4154 3HG2 THR   163     126.414  29.550  34.780  1.00  0.00           H
ATOM   4155  C   THR   163     125.264  32.850  36.940  1.00  0.00           C
ATOM   4156  O   THR   163     126.164  33.500  36.420  1.00  0.00           O
ATOM   4157  N   CYS   164     123.924  33.190  36.990  1.00  0.00           N
ATOM   4158  HN  CYS   164     123.244  32.550  37.340  1.00  0.00           H
ATOM   4159  CA  CYS   164     123.494  34.500  36.520  1.00  0.00           C
ATOM   4160  HA  CYS   164     123.844  34.690  35.510  1.00  0.00           H
ATOM   4161  CB  CYS   164     121.954  34.570  36.550  1.00  0.00           C
ATOM   4162  HB1 CYS   164     121.594  34.770  37.580  1.00  0.00           H
ATOM   4163  HB2 CYS   164     121.584  33.540  36.330  1.00  0.00           H
ATOM   4164  SG  CYS   164     121.254  35.720  35.310  1.00  0.00           S
ATOM   4165  C   CYS   164     124.074  35.650  37.200  1.00  0.00           C
ATOM   4166  O   CYS   164     124.604  36.520  36.520  1.00  0.00           O
ATOM   4167  N   VAL   165     123.924  35.680  38.550  1.00  0.00           N
ATOM   4168  HN  VAL   165     123.614  34.830  38.980  1.00  0.00           H
ATOM   4169  CA  VAL   165     124.474  36.650  39.500  1.00  0.00           C
ATOM   4170  HA  VAL   165     124.014  37.620  39.390  1.00  0.00           H
ATOM   4171  CB  VAL   165     124.154  36.210  40.950  1.00  0.00           C
ATOM   4172  HB  VAL   165     124.744  35.290  41.130  1.00  0.00           H
ATOM   4173  CG1 VAL   165     124.754  37.340  41.940  1.00  0.00           C
ATOM   4174 1HG1 VAL   165     124.324  37.050  42.930  1.00  0.00           H
ATOM   4175 2HG1 VAL   165     125.854  37.180  42.000  1.00  0.00           H
ATOM   4176 3HG1 VAL   165     124.464  38.390  41.760  1.00  0.00           H
ATOM   4177  CG2 VAL   165     122.704  35.980  41.240  1.00  0.00           C
ATOM   4178 1HG2 VAL   165     122.334  35.210  40.530  1.00  0.00           H
ATOM   4179 2HG2 VAL   165     122.584  35.710  42.310  1.00  0.00           H
ATOM   4180 3HG2 VAL   165     122.134  36.920  41.050  1.00  0.00           H
ATOM   4181  C   VAL   165     125.984  36.820  39.240  1.00  0.00           C
ATOM   4182  O   VAL   165     126.414  37.930  38.970  1.00  0.00           O
ATOM   4183  N   GLU   166     126.694  35.650  39.310  1.00  0.00           N
ATOM   4184  HN  GLU   166     126.144  34.820  39.310  1.00  0.00           H
ATOM   4185  CA  GLU   166     128.134  35.630  39.200  1.00  0.00           C
ATOM   4186  HA  GLU   166     128.474  36.240  40.020  1.00  0.00           H
ATOM   4187  CB  GLU   166     128.624  34.170  39.470  1.00  0.00           C
ATOM   4188  HB1 GLU   166     128.114  33.410  38.840  1.00  0.00           H
ATOM   4189  HB2 GLU   166     129.704  34.050  39.230  1.00  0.00           H
ATOM   4190  CG  GLU   166     128.404  33.720  40.910  1.00  0.00           C
ATOM   4191  HG1 GLU   166     127.314  33.690  41.090  1.00  0.00           H
ATOM   4192  HG2 GLU   166     128.784  34.490  41.620  1.00  0.00           H
ATOM   4193  CD  GLU   166     128.954  32.410  41.370  1.00  0.00           C
ATOM   4194  OE1 GLU   166     128.464  32.060  42.500  1.00  0.00           O
ATOM   4195  OE2 GLU   166     129.784  31.750  40.700  1.00  0.00           O
ATOM   4196  C   GLU   166     128.754  36.220  38.000  1.00  0.00           C
ATOM   4197  O   GLU   166     129.624  37.030  38.080  1.00  0.00           O
ATOM   4198  N   TRP   167     128.244  35.800  36.820  1.00  0.00           N
ATOM   4199  HN  TRP   167     127.564  35.090  36.680  1.00  0.00           H
ATOM   4200  CA  TRP   167     128.634  36.380  35.560  1.00  0.00           C
ATOM   4201  HA  TRP   167     129.694  36.550  35.470  1.00  0.00           H
ATOM   4202  CB  TRP   167     128.384  35.540  34.290  1.00  0.00           C
ATOM   4203  HB1 TRP   167     127.374  35.120  34.110  1.00  0.00           H
ATOM   4204  HB2 TRP   167     128.704  36.190  33.440  1.00  0.00           H
ATOM   4205  CG  TRP   167     129.334  34.370  34.200  1.00  0.00           C
ATOM   4206  CD1 TRP   167     129.274  32.980  34.550  1.00  0.00           C
ATOM   4207  HD1 TRP   167     128.394  32.480  34.930  1.00  0.00           H
ATOM   4208  NE1 TRP   167     130.444  32.350  34.130  1.00  0.00           N
ATOM   4209  HE1 TRP   167     130.594  31.400  33.940  1.00  0.00           H
ATOM   4210  CE2 TRP   167     131.294  33.310  33.710  1.00  0.00           C
ATOM   4211  CD2 TRP   167     130.714  34.510  33.820  1.00  0.00           C
ATOM   4212  CE3 TRP   167     131.364  35.690  33.490  1.00  0.00           C
ATOM   4213  HE3 TRP   167     130.924  36.680  33.560  1.00  0.00           H
ATOM   4214  CZ3 TRP   167     132.754  35.520  33.290  1.00  0.00           C
ATOM   4215  HZ3 TRP   167     133.314  36.440  33.180  1.00  0.00           H
ATOM   4216  CZ2 TRP   167     132.664  33.120  33.310  1.00  0.00           C
ATOM   4217  HZ2 TRP   167     133.274  32.230  33.390  1.00  0.00           H
ATOM   4218  CH2 TRP   167     133.324  34.310  33.090  1.00  0.00           C
ATOM   4219  HH2 TRP   167     134.374  34.180  32.900  1.00  0.00           H
ATOM   4220  C   TRP   167     128.264  37.820  35.360  1.00  0.00           C
ATOM   4221  O   TRP   167     128.984  38.550  34.760  1.00  0.00           O
ATOM   4222  N   LEU   168     127.064  38.230  35.860  1.00  0.00           N
ATOM   4223  HN  LEU   168     126.544  37.520  36.340  1.00  0.00           H
ATOM   4224  CA  LEU   168     126.674  39.620  35.960  1.00  0.00           C
ATOM   4225  HA  LEU   168     126.724  39.960  34.940  1.00  0.00           H
ATOM   4226  CB  LEU   168     125.164  39.830  36.370  1.00  0.00           C
ATOM   4227  HB1 LEU   168     124.484  39.330  35.650  1.00  0.00           H
ATOM   4228  HB2 LEU   168     124.994  39.120  37.210  1.00  0.00           H
ATOM   4229  CG  LEU   168     124.864  41.230  36.730  1.00  0.00           C
ATOM   4230  HG  LEU   168     125.404  41.570  37.630  1.00  0.00           H
ATOM   4231  CD1 LEU   168     125.164  42.170  35.550  1.00  0.00           C
ATOM   4232 1HD1 LEU   168     124.674  41.920  34.590  1.00  0.00           H
ATOM   4233 2HD1 LEU   168     124.884  43.200  35.880  1.00  0.00           H
ATOM   4234 3HD1 LEU   168     126.244  42.240  35.300  1.00  0.00           H
ATOM   4235  CD2 LEU   168     123.384  41.380  37.030  1.00  0.00           C
ATOM   4236 1HD2 LEU   168     123.304  42.410  37.440  1.00  0.00           H
ATOM   4237 2HD2 LEU   168     122.764  41.290  36.120  1.00  0.00           H
ATOM   4238 3HD2 LEU   168     123.084  40.640  37.810  1.00  0.00           H
ATOM   4239  C   LEU   168     127.674  40.470  36.810  1.00  0.00           C
ATOM   4240  O   LEU   168     128.234  41.470  36.380  1.00  0.00           O
ATOM   4241  N   ARG   169     128.014  39.990  38.020  1.00  0.00           N
ATOM   4242  HN  ARG   169     127.524  39.230  38.430  1.00  0.00           H
ATOM   4243  CA  ARG   169     128.864  40.670  38.960  1.00  0.00           C
ATOM   4244  HA  ARG   169     128.544  41.700  39.030  1.00  0.00           H
ATOM   4245  CB  ARG   169     128.704  39.940  40.370  1.00  0.00           C
ATOM   4246  HB1 ARG   169     128.754  38.860  40.100  1.00  0.00           H
ATOM   4247  HB2 ARG   169     129.524  40.200  41.070  1.00  0.00           H
ATOM   4248  CG  ARG   169     127.344  40.060  41.070  1.00  0.00           C
ATOM   4249  HG1 ARG   169     127.284  39.370  41.940  1.00  0.00           H
ATOM   4250  HG2 ARG   169     126.564  39.830  40.310  1.00  0.00           H
ATOM   4251  CD  ARG   169     126.984  41.430  41.790  1.00  0.00           C
ATOM   4252  HD1 ARG   169     126.064  41.420  42.420  1.00  0.00           H
ATOM   4253  HD2 ARG   169     126.884  42.180  40.980  1.00  0.00           H
ATOM   4254  NE  ARG   169     128.064  41.730  42.730  1.00  0.00           N
ATOM   4255  HE  ARG   169     128.664  40.960  42.960  1.00  0.00           H
ATOM   4256  CZ  ARG   169     128.144  42.840  43.500  1.00  0.00           C
ATOM   4257  NH1 ARG   169     127.244  43.780  43.520  1.00  0.00           N
ATOM   4258 1HH1 ARG   169     127.234  44.270  44.400  1.00  0.00           H
ATOM   4259 2HH1 ARG   169     126.654  43.920  42.730  1.00  0.00           H
ATOM   4260  NH2 ARG   169     129.004  42.920  44.480  1.00  0.00           N
ATOM   4261 1HH2 ARG   169     129.104  43.820  44.890  1.00  0.00           H
ATOM   4262 2HH2 ARG   169     129.664  42.170  44.580  1.00  0.00           H
ATOM   4263  C   ARG   169     130.304  40.700  38.470  1.00  0.00           C
ATOM   4264  O   ARG   169     130.964  41.760  38.570  1.00  0.00           O
ATOM   4265  N   ARG   170     130.794  39.590  37.800  1.00  0.00           N
ATOM   4266  HN  ARG   170     130.284  38.730  37.770  1.00  0.00           H
ATOM   4267  CA  ARG   170     131.984  39.640  37.010  1.00  0.00           C
ATOM   4268  HA  ARG   170     132.824  39.870  37.640  1.00  0.00           H
ATOM   4269  CB  ARG   170     132.174  38.130  36.530  1.00  0.00           C
ATOM   4270  HB1 ARG   170     132.164  37.470  37.430  1.00  0.00           H
ATOM   4271  HB2 ARG   170     131.324  37.880  35.850  1.00  0.00           H
ATOM   4272  CG  ARG   170     133.484  38.020  35.770  1.00  0.00           C
ATOM   4273  HG1 ARG   170     133.534  38.550  34.790  1.00  0.00           H
ATOM   4274  HG2 ARG   170     133.564  36.970  35.410  1.00  0.00           H
ATOM   4275  CD  ARG   170     134.724  38.460  36.550  1.00  0.00           C
ATOM   4276  HD1 ARG   170     134.764  38.120  37.600  1.00  0.00           H
ATOM   4277  HD2 ARG   170     134.734  39.570  36.600  1.00  0.00           H
ATOM   4278  NE  ARG   170     135.854  38.020  35.690  1.00  0.00           N
ATOM   4279  HE  ARG   170     135.914  38.150  34.700  1.00  0.00           H
ATOM   4280  CZ  ARG   170     136.874  37.410  36.250  1.00  0.00           C
ATOM   4281  NH1 ARG   170     137.074  37.610  37.510  1.00  0.00           N
ATOM   4282 1HH1 ARG   170     137.814  37.030  37.870  1.00  0.00           H
ATOM   4283 2HH1 ARG   170     136.864  38.560  37.730  1.00  0.00           H
ATOM   4284  NH2 ARG   170     137.634  36.730  35.470  1.00  0.00           N
ATOM   4285 1HH2 ARG   170     138.324  36.110  35.850  1.00  0.00           H
ATOM   4286 2HH2 ARG   170     137.254  36.640  34.550  1.00  0.00           H
ATOM   4287  C   ARG   170     131.954  40.620  35.870  1.00  0.00           C
ATOM   4288  O   ARG   170     132.854  41.370  35.720  1.00  0.00           O
ATOM   4289  N   TYR   171     130.924  40.700  34.980  1.00  0.00           N
ATOM   4290  HN  TYR   171     130.284  39.940  34.870  1.00  0.00           H
ATOM   4291  CA  TYR   171     130.834  41.780  33.940  1.00  0.00           C
ATOM   4292  HA  TYR   171     131.684  41.740  33.280  1.00  0.00           H
ATOM   4293  CB  TYR   171     129.644  41.700  33.030  1.00  0.00           C
ATOM   4294  HB1 TYR   171     128.774  41.620  33.710  1.00  0.00           H
ATOM   4295  HB2 TYR   171     129.504  42.590  32.380  1.00  0.00           H
ATOM   4296  CG  TYR   171     129.644  40.460  32.230  1.00  0.00           C
ATOM   4297  CD1 TYR   171     130.774  39.700  31.960  1.00  0.00           C
ATOM   4298  HD1 TYR   171     131.774  39.930  32.300  1.00  0.00           H
ATOM   4299  CE1 TYR   171     130.694  38.380  31.410  1.00  0.00           C
ATOM   4300  HE1 TYR   171     131.574  37.800  31.170  1.00  0.00           H
ATOM   4301  CZ  TYR   171     129.394  37.940  31.180  1.00  0.00           C
ATOM   4302  OH  TYR   171     129.264  36.660  30.590  1.00  0.00           O
ATOM   4303  HH  TYR   171     128.354  36.500  30.330  1.00  0.00           H
ATOM   4304  CD2 TYR   171     128.364  40.030  31.800  1.00  0.00           C
ATOM   4305  HD2 TYR   171     127.544  40.720  31.950  1.00  0.00           H
ATOM   4306  CE2 TYR   171     128.244  38.730  31.420  1.00  0.00           C
ATOM   4307  HE2 TYR   171     127.284  38.260  31.220  1.00  0.00           H
ATOM   4308  C   TYR   171     130.884  43.190  34.580  1.00  0.00           C
ATOM   4309  O   TYR   171     131.624  44.090  34.170  1.00  0.00           O
ATOM   4310  N   LEU   172     130.284  43.430  35.760  1.00  0.00           N
ATOM   4311  HN  LEU   172     129.644  42.730  36.070  1.00  0.00           H
ATOM   4312  CA  LEU   172     130.424  44.720  36.440  1.00  0.00           C
ATOM   4313  HA  LEU   172     130.094  45.440  35.700  1.00  0.00           H
ATOM   4314  CB  LEU   172     129.474  44.650  37.600  1.00  0.00           C
ATOM   4315  HB1 LEU   172     129.754  43.730  38.160  1.00  0.00           H
ATOM   4316  HB2 LEU   172     129.684  45.480  38.320  1.00  0.00           H
ATOM   4317  CG  LEU   172     127.954  44.590  37.300  1.00  0.00           C
ATOM   4318  HG  LEU   172     127.844  43.680  36.670  1.00  0.00           H
ATOM   4319  CD1 LEU   172     127.104  44.510  38.580  1.00  0.00           C
ATOM   4320 1HD1 LEU   172     126.034  44.530  38.270  1.00  0.00           H
ATOM   4321 2HD1 LEU   172     127.284  43.590  39.170  1.00  0.00           H
ATOM   4322 3HD1 LEU   172     127.294  45.450  39.140  1.00  0.00           H
ATOM   4323  CD2 LEU   172     127.474  45.790  36.440  1.00  0.00           C
ATOM   4324 1HD2 LEU   172     128.114  45.780  35.530  1.00  0.00           H
ATOM   4325 2HD2 LEU   172     126.404  45.700  36.180  1.00  0.00           H
ATOM   4326 3HD2 LEU   172     127.674  46.770  36.930  1.00  0.00           H
ATOM   4327  C   LEU   172     131.774  45.070  37.000  1.00  0.00           C
ATOM   4328  O   LEU   172     132.274  46.190  36.900  1.00  0.00           O
ATOM   4329  N   GLU   173     132.454  43.990  37.410  1.00  0.00           N
ATOM   4330  HN  GLU   173     131.984  43.120  37.500  1.00  0.00           H
ATOM   4331  CA  GLU   173     133.954  44.070  37.650  1.00  0.00           C
ATOM   4332  HA  GLU   173     134.024  44.920  38.320  1.00  0.00           H
ATOM   4333  CB  GLU   173     134.284  42.800  38.550  1.00  0.00           C
ATOM   4334  HB1 GLU   173     134.034  43.060  39.600  1.00  0.00           H
ATOM   4335  HB2 GLU   173     133.544  42.030  38.230  1.00  0.00           H
ATOM   4336  CG  GLU   173     135.734  42.330  38.450  1.00  0.00           C
ATOM   4337  HG1 GLU   173     136.464  42.950  39.030  1.00  0.00           H
ATOM   4338  HG2 GLU   173     136.154  42.240  37.420  1.00  0.00           H
ATOM   4339  CD  GLU   173     135.984  40.890  38.950  1.00  0.00           C
ATOM   4340  OE1 GLU   173     135.344  40.490  39.980  1.00  0.00           O
ATOM   4341  OE2 GLU   173     136.924  40.210  38.370  1.00  0.00           O
ATOM   4342  C   GLU   173     134.934  44.290  36.500  1.00  0.00           C
ATOM   4343  O   GLU   173     135.744  45.200  36.540  1.00  0.00           O
ATOM   4344  N   ASN   174     134.614  43.620  35.400  1.00  0.00           N
ATOM   4345  HN  ASN   174     133.974  42.850  35.430  1.00  0.00           H
ATOM   4346  CA  ASN   174     135.124  43.790  34.060  1.00  0.00           C
ATOM   4347  HA  ASN   174     136.204  43.810  33.980  1.00  0.00           H
ATOM   4348  CB  ASN   174     134.604  42.680  33.100  1.00  0.00           C
ATOM   4349  HB1 ASN   174     133.524  42.740  32.860  1.00  0.00           H
ATOM   4350  HB2 ASN   174     135.024  42.820  32.080  1.00  0.00           H
ATOM   4351  CG  ASN   174     135.204  41.290  33.440  1.00  0.00           C
ATOM   4352  OD1 ASN   174     136.084  41.140  34.260  1.00  0.00           O
ATOM   4353  ND2 ASN   174     134.744  40.180  32.750  1.00  0.00           N
ATOM   4354 1HD2 ASN   174     135.364  39.420  32.900  1.00  0.00           H
ATOM   4355 2HD2 ASN   174     133.974  40.140  32.110  1.00  0.00           H
ATOM   4356  C   ASN   174     134.804  45.220  33.530  1.00  0.00           C
ATOM   4357  O   ASN   174     135.574  45.910  32.920  1.00  0.00           O
ATOM   4358  N   GLY   175     133.564  45.710  33.790  1.00  0.00           N
ATOM   4359  HN  GLY   175     132.834  45.150  34.180  1.00  0.00           H
ATOM   4360  CA  GLY   175     133.154  46.990  33.320  1.00  0.00           C
ATOM   4361  HA1 GLY   175     132.134  47.170  33.640  1.00  0.00           H
ATOM   4362  HA2 GLY   175     133.444  47.180  32.300  1.00  0.00           H
ATOM   4363  C   GLY   175     133.784  48.170  34.070  1.00  0.00           C
ATOM   4364  O   GLY   175     134.084  49.180  33.510  1.00  0.00           O
ATOM   4365  N   LYS   176     133.944  48.030  35.390  1.00  0.00           N
ATOM   4366  HN  LYS   176     133.774  47.120  35.760  1.00  0.00           H
ATOM   4367  CA  LYS   176     134.304  49.130  36.360  1.00  0.00           C
ATOM   4368  HA  LYS   176     134.434  48.800  37.390  1.00  0.00           H
ATOM   4369  CB  LYS   176     135.744  49.620  36.060  1.00  0.00           C
ATOM   4370  HB1 LYS   176     135.864  49.950  35.000  1.00  0.00           H
ATOM   4371  HB2 LYS   176     136.064  50.450  36.720  1.00  0.00           H
ATOM   4372  CG  LYS   176     136.844  48.510  36.200  1.00  0.00           C
ATOM   4373  HG1 LYS   176     137.734  48.810  35.610  1.00  0.00           H
ATOM   4374  HG2 LYS   176     136.584  47.610  35.600  1.00  0.00           H
ATOM   4375  CD  LYS   176     137.184  48.140  37.690  1.00  0.00           C
ATOM   4376  HD1 LYS   176     137.874  47.270  37.710  1.00  0.00           H
ATOM   4377  HD2 LYS   176     136.244  47.840  38.190  1.00  0.00           H
ATOM   4378  CE  LYS   176     137.794  49.350  38.420  1.00  0.00           C
ATOM   4379  HE1 LYS   176     137.024  50.150  38.530  1.00  0.00           H
ATOM   4380  HE2 LYS   176     138.644  49.670  37.780  1.00  0.00           H
ATOM   4381  NZ  LYS   176     138.284  48.970  39.720  1.00  0.00           N
ATOM   4382  HZ1 LYS   176     137.824  48.130  40.130  1.00  0.00           H
ATOM   4383  HZ2 LYS   176     139.294  48.740  39.610  1.00  0.00           H
ATOM   4384  HZ3 LYS   176     138.284  49.710  40.450  1.00  0.00           H
ATOM   4385  C   LYS   176     133.204  50.200  36.510  1.00  0.00           C
ATOM   4386  O   LYS   176     132.054  50.150  36.100  1.00  0.00           O
ATOM   4387  N   ASP   177     133.574  51.370  37.130  1.00  0.00           N
ATOM   4388  HN  ASP   177     134.454  51.360  37.610  1.00  0.00           H
ATOM   4389  CA  ASP   177     132.634  52.480  37.450  1.00  0.00           C
ATOM   4390  HA  ASP   177     131.884  52.120  38.130  1.00  0.00           H
ATOM   4391  CB  ASP   177     133.434  53.570  38.270  1.00  0.00           C
ATOM   4392  HB1 ASP   177     134.174  54.010  37.560  1.00  0.00           H
ATOM   4393  HB2 ASP   177     132.904  54.460  38.650  1.00  0.00           H
ATOM   4394  CG  ASP   177     134.174  53.020  39.430  1.00  0.00           C
ATOM   4395  OD1 ASP   177     133.624  52.130  40.120  1.00  0.00           O
ATOM   4396  OD2 ASP   177     135.294  53.530  39.700  1.00  0.00           O
ATOM   4397  C   ASP   177     131.974  53.130  36.160  1.00  0.00           C
ATOM   4398  O   ASP   177     130.964  53.690  36.250  1.00  0.00           O
ATOM   4399  N   THR   178     132.684  53.180  35.050  1.00  0.00           N
ATOM   4400  HN  THR   178     133.594  52.780  35.080  1.00  0.00           H
ATOM   4401  CA  THR   178     132.274  53.810  33.830  1.00  0.00           C
ATOM   4402  HA  THR   178     131.894  54.800  34.020  1.00  0.00           H
ATOM   4403  CB  THR   178     133.334  54.080  32.760  1.00  0.00           C
ATOM   4404  HB  THR   178     132.934  54.280  31.740  1.00  0.00           H
ATOM   4405  OG1 THR   178     134.274  53.030  32.610  1.00  0.00           O
ATOM   4406  HG1 THR   178     134.014  52.470  31.880  1.00  0.00           H
ATOM   4407  CG2 THR   178     134.174  55.300  33.190  1.00  0.00           C
ATOM   4408 1HG2 THR   178     134.604  55.220  34.210  1.00  0.00           H
ATOM   4409 2HG2 THR   178     135.094  55.400  32.580  1.00  0.00           H
ATOM   4410 3HG2 THR   178     133.524  56.190  33.070  1.00  0.00           H
ATOM   4411  C   THR   178     131.084  53.110  33.300  1.00  0.00           C
ATOM   4412  O   THR   178     130.074  53.740  32.960  1.00  0.00           O
ATOM   4413  N   LEU   179     131.074  51.800  33.440  1.00  0.00           N
ATOM   4414  HN  LEU   179     131.854  51.450  33.950  1.00  0.00           H
ATOM   4415  CA  LEU   179     129.904  50.910  33.230  1.00  0.00           C
ATOM   4416  HA  LEU   179     129.554  51.120  32.230  1.00  0.00           H
ATOM   4417  CB  LEU   179     130.374  49.430  33.140  1.00  0.00           C
ATOM   4418  HB1 LEU   179     131.214  49.200  32.450  1.00  0.00           H
ATOM   4419  HB2 LEU   179     130.844  49.190  34.110  1.00  0.00           H
ATOM   4420  CG  LEU   179     129.224  48.380  32.950  1.00  0.00           C
ATOM   4421  HG  LEU   179     128.414  48.680  33.650  1.00  0.00           H
ATOM   4422  CD1 LEU   179     128.444  48.620  31.580  1.00  0.00           C
ATOM   4423 1HD1 LEU   179     129.174  48.390  30.780  1.00  0.00           H
ATOM   4424 2HD1 LEU   179     127.614  47.920  31.400  1.00  0.00           H
ATOM   4425 3HD1 LEU   179     128.114  49.670  31.420  1.00  0.00           H
ATOM   4426  CD2 LEU   179     129.534  46.930  33.080  1.00  0.00           C
ATOM   4427 1HD2 LEU   179     129.934  46.600  34.060  1.00  0.00           H
ATOM   4428 2HD2 LEU   179     128.584  46.370  32.940  1.00  0.00           H
ATOM   4429 3HD2 LEU   179     130.184  46.520  32.280  1.00  0.00           H
ATOM   4430  C   LEU   179     128.794  51.230  34.120  1.00  0.00           C
ATOM   4431  O   LEU   179     127.634  51.310  33.670  1.00  0.00           O
ATOM   4432  N   GLU   180     129.124  51.430  35.430  1.00  0.00           N
ATOM   4433  HN  GLU   180     130.034  51.520  35.810  1.00  0.00           H
ATOM   4434  CA  GLU   180     128.044  51.460  36.450  1.00  0.00           C
ATOM   4435  HA  GLU   180     127.294  50.730  36.180  1.00  0.00           H
ATOM   4436  CB  GLU   180     128.674  51.060  37.760  1.00  0.00           C
ATOM   4437  HB1 GLU   180     128.684  49.950  37.690  1.00  0.00           H
ATOM   4438  HB2 GLU   180     129.734  51.400  37.730  1.00  0.00           H
ATOM   4439  CG  GLU   180     127.884  51.400  39.010  1.00  0.00           C
ATOM   4440  HG1 GLU   180     126.874  50.940  38.900  1.00  0.00           H
ATOM   4441  HG2 GLU   180     127.714  52.490  39.100  1.00  0.00           H
ATOM   4442  CD  GLU   180     128.484  50.780  40.270  1.00  0.00           C
ATOM   4443  OE1 GLU   180     129.654  50.380  40.240  1.00  0.00           O
ATOM   4444  OE2 GLU   180     127.804  50.730  41.340  1.00  0.00           O
ATOM   4445  C   GLU   180     127.284  52.780  36.660  1.00  0.00           C
ATOM   4446  O   GLU   180     126.074  52.740  36.680  1.00  0.00           O
ATOM   4447  N   ARG   181     128.004  53.930  36.690  1.00  0.00           N
ATOM   4448  HN  ARG   181     128.994  53.830  36.660  1.00  0.00           H
ATOM   4449  CA  ARG   181     127.514  55.270  37.020  1.00  0.00           C
ATOM   4450  HA  ARG   181     126.874  55.200  37.890  1.00  0.00           H
ATOM   4451  CB  ARG   181     128.814  56.210  37.380  1.00  0.00           C
ATOM   4452  HB1 ARG   181     128.474  57.170  37.840  1.00  0.00           H
ATOM   4453  HB2 ARG   181     129.474  55.770  38.160  1.00  0.00           H
ATOM   4454  CG  ARG   181     129.494  56.720  36.080  1.00  0.00           C
ATOM   4455  HG1 ARG   181     128.884  57.440  35.500  1.00  0.00           H
ATOM   4456  HG2 ARG   181     129.574  55.920  35.310  1.00  0.00           H
ATOM   4457  CD  ARG   181     130.804  57.440  36.390  1.00  0.00           C
ATOM   4458  HD1 ARG   181     131.474  56.700  36.860  1.00  0.00           H
ATOM   4459  HD2 ARG   181     130.694  58.300  37.070  1.00  0.00           H
ATOM   4460  NE  ARG   181     131.304  57.890  35.070  1.00  0.00           N
ATOM   4461  HE  ARG   181     130.734  57.880  34.250  1.00  0.00           H
ATOM   4462  CZ  ARG   181     132.434  58.540  34.900  1.00  0.00           C
ATOM   4463  NH1 ARG   181     133.344  58.760  35.860  1.00  0.00           N
ATOM   4464 1HH1 ARG   181     134.054  59.460  35.790  1.00  0.00           H
ATOM   4465 2HH1 ARG   181     133.264  58.230  36.700  1.00  0.00           H
ATOM   4466  NH2 ARG   181     132.714  59.170  33.800  1.00  0.00           N
ATOM   4467 1HH2 ARG   181     133.654  59.500  33.750  1.00  0.00           H
ATOM   4468 2HH2 ARG   181     132.184  58.840  33.020  1.00  0.00           H
ATOM   4469  C   ARG   181     126.814  55.820  35.810  1.00  0.00           C
ATOM   4470  O   ARG   181     126.964  55.360  34.670  1.00  0.00           O
ATOM   4471  N   ALA   182     126.054  56.820  36.070  1.00  0.00           N
ATOM   4472  HN  ALA   182     126.044  57.150  37.010  1.00  0.00           H
ATOM   4473  CA  ALA   182     125.134  57.440  35.100  1.00  0.00           C
ATOM   4474  HA  ALA   182     124.914  56.770  34.280  1.00  0.00           H
ATOM   4475  CB  ALA   182     123.814  57.930  35.710  1.00  0.00           C
ATOM   4476  HB1 ALA   182     124.074  58.490  36.630  1.00  0.00           H
ATOM   4477  HB2 ALA   182     123.314  58.560  34.940  1.00  0.00           H
ATOM   4478  HB3 ALA   182     123.184  57.070  36.000  1.00  0.00           H
ATOM   4479  C   ALA   182     125.774  58.640  34.300  1.00  0.00           C
ATOM   4480  O   ALA   182     126.784  59.170  34.710  1.00  0.00           O
ATOM   4481  N   ASP   183     125.184  58.870  33.090  1.00  0.00           N
ATOM   4482  HN  ASP   183     124.364  58.330  32.900  1.00  0.00           H
ATOM   4483  CA  ASP   183     125.494  59.970  32.130  1.00  0.00           C
ATOM   4484  HA  ASP   183     126.464  60.340  32.410  1.00  0.00           H
ATOM   4485  CB  ASP   183     125.454  59.590  30.610  1.00  0.00           C
ATOM   4486  HB1 ASP   183     124.414  59.250  30.430  1.00  0.00           H
ATOM   4487  HB2 ASP   183     125.644  60.530  30.040  1.00  0.00           H
ATOM   4488  CG  ASP   183     126.434  58.550  30.280  1.00  0.00           C
ATOM   4489  OD1 ASP   183     127.514  58.560  30.940  1.00  0.00           O
ATOM   4490  OD2 ASP   183     126.174  57.700  29.410  1.00  0.00           O
ATOM   4491  C   ASP   183     124.574  61.210  32.270  1.00  0.00           C
ATOM   4492  O   ASP   183     123.394  61.110  32.020  1.00  0.00           O
ATOM   4493  N   PRO   184     125.024  62.440  32.660  1.00  0.00           N
ATOM   4494  CD  PRO   184     126.404  62.810  32.860  1.00  0.00           C
ATOM   4495  HD1 PRO   184     127.024  62.350  32.070  1.00  0.00           H
ATOM   4496  HD2 PRO   184     126.854  62.360  33.770  1.00  0.00           H
ATOM   4497  CA  PRO   184     124.154  63.600  32.920  1.00  0.00           C
ATOM   4498  HA  PRO   184     123.374  63.330  33.620  1.00  0.00           H
ATOM   4499  CB  PRO   184     125.134  64.680  33.660  1.00  0.00           C
ATOM   4500  HB1 PRO   184     124.864  65.760  33.570  1.00  0.00           H
ATOM   4501  HB2 PRO   184     125.074  64.420  34.740  1.00  0.00           H
ATOM   4502  CG  PRO   184     126.534  64.310  33.010  1.00  0.00           C
ATOM   4503  HG1 PRO   184     127.434  64.640  33.570  1.00  0.00           H
ATOM   4504  HG2 PRO   184     126.554  64.770  32.000  1.00  0.00           H
ATOM   4505  C   PRO   184     123.504  64.130  31.600  1.00  0.00           C
ATOM   4506  O   PRO   184     124.244  64.190  30.640  1.00  0.00           O
ATOM   4507  N   PRO   185     122.224  64.490  31.520  1.00  0.00           N
ATOM   4508  CD  PRO   185     121.134  64.300  32.490  1.00  0.00           C
ATOM   4509  HD1 PRO   185     121.474  64.230  33.540  1.00  0.00           H
ATOM   4510  HD2 PRO   185     120.794  63.290  32.210  1.00  0.00           H
ATOM   4511  CA  PRO   185     121.744  65.170  30.290  1.00  0.00           C
ATOM   4512  HA  PRO   185     121.814  64.490  29.460  1.00  0.00           H
ATOM   4513  CB  PRO   185     120.234  65.410  30.580  1.00  0.00           C
ATOM   4514  HB1 PRO   185     119.884  66.350  30.100  1.00  0.00           H
ATOM   4515  HB2 PRO   185     119.744  64.570  30.040  1.00  0.00           H
ATOM   4516  CG  PRO   185     120.154  65.380  32.100  1.00  0.00           C
ATOM   4517  HG1 PRO   185     119.114  65.120  32.390  1.00  0.00           H
ATOM   4518  HG2 PRO   185     120.594  66.300  32.550  1.00  0.00           H
ATOM   4519  C   PRO   185     122.374  66.480  29.830  1.00  0.00           C
ATOM   4520  O   PRO   185     122.774  67.200  30.730  1.00  0.00           O
ATOM   4521  N   LYS   186     122.444  66.790  28.540  1.00  0.00           N
ATOM   4522  HN  LYS   186     122.314  66.110  27.820  1.00  0.00           H
ATOM   4523  CA  LYS   186     122.364  68.150  28.090  1.00  0.00           C
ATOM   4524  HA  LYS   186     122.794  68.750  28.870  1.00  0.00           H
ATOM   4525  CB  LYS   186     123.214  68.410  26.800  1.00  0.00           C
ATOM   4526  HB1 LYS   186     124.264  68.170  27.080  1.00  0.00           H
ATOM   4527  HB2 LYS   186     122.964  67.610  26.070  1.00  0.00           H
ATOM   4528  CG  LYS   186     123.094  69.730  26.060  1.00  0.00           C
ATOM   4529  HG1 LYS   186     123.084  70.600  26.740  1.00  0.00           H
ATOM   4530  HG2 LYS   186     122.084  69.740  25.600  1.00  0.00           H
ATOM   4531  CD  LYS   186     124.214  69.930  25.130  1.00  0.00           C
ATOM   4532  HD1 LYS   186     125.234  69.940  25.590  1.00  0.00           H
ATOM   4533  HD2 LYS   186     124.054  70.950  24.710  1.00  0.00           H
ATOM   4534  CE  LYS   186     124.384  68.860  24.010  1.00  0.00           C
ATOM   4535  HE1 LYS   186     123.544  68.630  23.330  1.00  0.00           H
ATOM   4536  HE2 LYS   186     124.694  67.930  24.530  1.00  0.00           H
ATOM   4537  NZ  LYS   186     125.534  69.170  23.140  1.00  0.00           N
ATOM   4538  HZ1 LYS   186     126.454  69.260  23.610  1.00  0.00           H
ATOM   4539  HZ2 LYS   186     125.714  68.400  22.460  1.00  0.00           H
ATOM   4540  HZ3 LYS   186     125.334  70.050  22.620  1.00  0.00           H
ATOM   4541  C   LYS   186     120.904  68.440  27.860  1.00  0.00           C
ATOM   4542  O   LYS   186     120.144  67.600  27.340  1.00  0.00           O
ATOM   4543  N   THR   187     120.394  69.550  28.360  1.00  0.00           N
ATOM   4544  HN  THR   187     120.924  70.140  28.960  1.00  0.00           H
ATOM   4545  CA  THR   187     118.954  69.800  28.260  1.00  0.00           C
ATOM   4546  HA  THR   187     118.504  69.500  27.330  1.00  0.00           H
ATOM   4547  CB  THR   187     118.174  69.110  29.370  1.00  0.00           C
ATOM   4548  HB  THR   187     118.334  68.010  29.370  1.00  0.00           H
ATOM   4549  OG1 THR   187     116.774  69.340  29.240  1.00  0.00           O
ATOM   4550  HG1 THR   187     116.514  68.800  28.490  1.00  0.00           H
ATOM   4551  CG2 THR   187     118.624  69.680  30.790  1.00  0.00           C
ATOM   4552 1HG2 THR   187     117.924  69.340  31.590  1.00  0.00           H
ATOM   4553 2HG2 THR   187     119.654  69.300  30.990  1.00  0.00           H
ATOM   4554 3HG2 THR   187     118.744  70.780  30.780  1.00  0.00           H
ATOM   4555  C   THR   187     118.634  71.230  28.170  1.00  0.00           C
ATOM   4556  O   THR   187     119.114  72.090  28.860  1.00  0.00           O
ATOM   4557  N   HIS   188     117.634  71.550  27.270  1.00  0.00           N
ATOM   4558  HN  HIS   188     117.234  70.880  26.640  1.00  0.00           H
ATOM   4559  CA  HIS   188     117.274  72.900  26.870  1.00  0.00           C
ATOM   4560  HA  HIS   188     117.534  73.490  27.740  1.00  0.00           H
ATOM   4561  CB  HIS   188     118.124  73.480  25.740  1.00  0.00           C
ATOM   4562  HB1 HIS   188     118.274  72.600  25.070  1.00  0.00           H
ATOM   4563  HB2 HIS   188     117.784  74.430  25.290  1.00  0.00           H
ATOM   4564  ND1 HIS   188     119.934  74.790  26.730  1.00  0.00           N
ATOM   4565  CG  HIS   188     119.504  73.630  26.150  1.00  0.00           C
ATOM   4566  CE1 HIS   188     121.234  74.670  26.800  1.00  0.00           C
ATOM   4567  HE1 HIS   188     121.984  75.410  27.080  1.00  0.00           H
ATOM   4568  NE2 HIS   188     121.664  73.490  26.220  1.00  0.00           N
ATOM   4569  HE2 HIS   188     122.624  73.210  26.270  1.00  0.00           H
ATOM   4570  CD2 HIS   188     120.554  72.780  25.820  1.00  0.00           C
ATOM   4571  HD2 HIS   188     120.604  71.860  25.250  1.00  0.00           H
ATOM   4572  C   HIS   188     115.744  73.050  26.580  1.00  0.00           C
ATOM   4573  O   HIS   188     115.104  72.010  26.500  1.00  0.00           O
ATOM   4574  N   VAL   189     115.234  74.320  26.480  1.00  0.00           N
ATOM   4575  HN  VAL   189     115.604  75.140  26.900  1.00  0.00           H
ATOM   4576  CA  VAL   189     113.804  74.540  26.040  1.00  0.00           C
ATOM   4577  HA  VAL   189     113.244  73.690  25.670  1.00  0.00           H
ATOM   4578  CB  VAL   189     112.934  75.330  27.130  1.00  0.00           C
ATOM   4579  HB  VAL   189     113.624  76.110  27.510  1.00  0.00           H
ATOM   4580  CG1 VAL   189     111.724  76.020  26.570  1.00  0.00           C
ATOM   4581 1HG1 VAL   189     111.134  76.350  27.440  1.00  0.00           H
ATOM   4582 2HG1 VAL   189     111.974  76.890  25.920  1.00  0.00           H
ATOM   4583 3HG1 VAL   189     111.154  75.260  26.000  1.00  0.00           H
ATOM   4584  CG2 VAL   189     112.624  74.280  28.220  1.00  0.00           C
ATOM   4585 1HG2 VAL   189     112.204  74.730  29.140  1.00  0.00           H
ATOM   4586 2HG2 VAL   189     111.964  73.430  27.940  1.00  0.00           H
ATOM   4587 3HG2 VAL   189     113.594  73.850  28.550  1.00  0.00           H
ATOM   4588  C   VAL   189     113.934  75.290  24.740  1.00  0.00           C
ATOM   4589  O   VAL   189     114.834  76.030  24.600  1.00  0.00           O
ATOM   4590  N   THR   190     113.084  74.990  23.760  1.00  0.00           N
ATOM   4591  HN  THR   190     112.294  74.440  24.000  1.00  0.00           H
ATOM   4592  CA  THR   190     112.954  75.630  22.480  1.00  0.00           C
ATOM   4593  HA  THR   190     113.294  76.650  22.550  1.00  0.00           H
ATOM   4594  CB  THR   190     113.804  74.970  21.300  1.00  0.00           C
ATOM   4595  HB  THR   190     114.804  75.180  21.740  1.00  0.00           H
ATOM   4596  OG1 THR   190     113.514  75.530  20.050  1.00  0.00           O
ATOM   4597  HG1 THR   190     113.674  76.470  20.060  1.00  0.00           H
ATOM   4598  CG2 THR   190     113.514  73.450  21.210  1.00  0.00           C
ATOM   4599 1HG2 THR   190     114.004  73.040  20.290  1.00  0.00           H
ATOM   4600 2HG2 THR   190     113.924  73.000  22.140  1.00  0.00           H
ATOM   4601 3HG2 THR   190     112.424  73.240  21.260  1.00  0.00           H
ATOM   4602  C   THR   190     111.504  75.890  22.390  1.00  0.00           C
ATOM   4603  O   THR   190     110.634  75.210  23.030  1.00  0.00           O
ATOM   4604  N   HIS   191     111.094  76.900  21.600  1.00  0.00           N
ATOM   4605  HN  HIS   191     111.754  77.290  20.960  1.00  0.00           H
ATOM   4606  CA  HIS   191     109.714  77.440  21.520  1.00  0.00           C
ATOM   4607  HA  HIS   191     109.094  76.850  22.180  1.00  0.00           H
ATOM   4608  CB  HIS   191     109.634  78.940  21.980  1.00  0.00           C
ATOM   4609  HB1 HIS   191     109.644  79.010  23.080  1.00  0.00           H
ATOM   4610  HB2 HIS   191     110.514  79.370  21.450  1.00  0.00           H
ATOM   4611  ND1 HIS   191     108.374  80.200  20.090  1.00  0.00           N
ATOM   4612  CG  HIS   191     108.524  79.760  21.440  1.00  0.00           C
ATOM   4613  CE1 HIS   191     107.224  80.890  20.090  1.00  0.00           C
ATOM   4614  HE1 HIS   191     106.844  81.380  19.190  1.00  0.00           H
ATOM   4615  NE2 HIS   191     106.714  81.050  21.320  1.00  0.00           N
ATOM   4616  HE2 HIS   191     105.804  81.420  21.520  1.00  0.00           H
ATOM   4617  CD2 HIS   191     107.464  80.270  22.180  1.00  0.00           C
ATOM   4618  HD2 HIS   191     107.204  80.130  23.230  1.00  0.00           H
ATOM   4619  C   HIS   191     109.204  77.230  20.130  1.00  0.00           C
ATOM   4620  O   HIS   191     110.004  77.300  19.190  1.00  0.00           O
ATOM   4621  N   HIS   192     107.884  77.080  19.860  1.00  0.00           N
ATOM   4622  HN  HIS   192     107.154  77.170  20.530  1.00  0.00           H
ATOM   4623  CA  HIS   192     107.374  77.310  18.480  1.00  0.00           C
ATOM   4624  HA  HIS   192     108.014  78.030  18.000  1.00  0.00           H
ATOM   4625  CB  HIS   192     107.324  75.980  17.720  1.00  0.00           C
ATOM   4626  HB1 HIS   192     108.264  75.400  17.800  1.00  0.00           H
ATOM   4627  HB2 HIS   192     106.504  75.380  18.160  1.00  0.00           H
ATOM   4628  ND1 HIS   192     108.124  76.730  15.500  1.00  0.00           N
ATOM   4629  CG  HIS   192     107.034  76.270  16.280  1.00  0.00           C
ATOM   4630  CE1 HIS   192     107.794  76.430  14.260  1.00  0.00           C
ATOM   4631  HE1 HIS   192     108.444  76.480  13.380  1.00  0.00           H
ATOM   4632  NE2 HIS   192     106.544  75.860  14.240  1.00  0.00           N
ATOM   4633  HE2 HIS   192     106.164  75.370  13.460  1.00  0.00           H
ATOM   4634  CD2 HIS   192     106.034  75.730  15.510  1.00  0.00           C
ATOM   4635  HD2 HIS   192     105.054  75.320  15.700  1.00  0.00           H
ATOM   4636  C   HIS   192     105.954  77.820  18.650  1.00  0.00           C
ATOM   4637  O   HIS   192     105.314  77.360  19.610  1.00  0.00           O
ATOM   4638  N   PRO   193     105.394  78.780  17.780  1.00  0.00           N
ATOM   4639  CD  PRO   193     106.174  79.640  16.870  1.00  0.00           C
ATOM   4640  HD1 PRO   193     106.644  79.020  16.080  1.00  0.00           H
ATOM   4641  HD2 PRO   193     107.044  80.010  17.450  1.00  0.00           H
ATOM   4642  CA  PRO   193     103.984  79.090  17.820  1.00  0.00           C
ATOM   4643  HA  PRO   193     103.614  78.970  18.830  1.00  0.00           H
ATOM   4644  CB  PRO   193     103.934  80.560  17.310  1.00  0.00           C
ATOM   4645  HB1 PRO   193     102.994  80.950  16.870  1.00  0.00           H
ATOM   4646  HB2 PRO   193     104.234  81.200  18.170  1.00  0.00           H
ATOM   4647  CG  PRO   193     105.184  80.670  16.410  1.00  0.00           C
ATOM   4648  HG1 PRO   193     105.624  81.680  16.340  1.00  0.00           H
ATOM   4649  HG2 PRO   193     104.814  80.410  15.390  1.00  0.00           H
ATOM   4650  C   PRO   193     103.224  78.200  16.830  1.00  0.00           C
ATOM   4651  O   PRO   193     103.704  77.710  15.800  1.00  0.00           O
ATOM   4652  N   ILE   194     101.934  77.950  17.160  1.00  0.00           N
ATOM   4653  HN  ILE   194     101.524  78.400  17.950  1.00  0.00           H
ATOM   4654  CA  ILE   194     101.094  77.080  16.390  1.00  0.00           C
ATOM   4655  HA  ILE   194     101.714  76.460  15.760  1.00  0.00           H
ATOM   4656  CB  ILE   194     100.354  76.130  17.320  1.00  0.00           C
ATOM   4657  HB  ILE   194      99.774  76.750  18.030  1.00  0.00           H
ATOM   4658  CG2 ILE   194      99.544  75.150  16.400  1.00  0.00           C
ATOM   4659 1HG2 ILE   194     100.134  74.800  15.520  1.00  0.00           H
ATOM   4660 2HG2 ILE   194      99.014  74.360  16.980  1.00  0.00           H
ATOM   4661 3HG2 ILE   194      98.744  75.690  15.850  1.00  0.00           H
ATOM   4662  CG1 ILE   194     101.404  75.260  18.120  1.00  0.00           C
ATOM   4663 1HG1 ILE   194     102.254  75.880  18.480  1.00  0.00           H
ATOM   4664 2HG1 ILE   194     101.884  74.490  17.470  1.00  0.00           H
ATOM   4665  CD  ILE   194     100.704  74.460  19.270  1.00  0.00           C
ATOM   4666  HD1 ILE   194     101.404  73.650  19.580  1.00  0.00           H
ATOM   4667  HD2 ILE   194     100.494  75.000  20.210  1.00  0.00           H
ATOM   4668  HD3 ILE   194      99.834  73.950  18.820  1.00  0.00           H
ATOM   4669  C   ILE   194     100.184  77.970  15.580  1.00  0.00           C
ATOM   4670  O   ILE   194     100.094  77.890  14.390  1.00  0.00           O
ATOM   4671  N   SER   195      99.494  78.860  16.350  1.00  0.00           N
ATOM   4672  HN  SER   195      99.464  78.760  17.340  1.00  0.00           H
ATOM   4673  CA  SER   195      98.644  79.910  15.820  1.00  0.00           C
ATOM   4674  HA  SER   195      99.004  80.120  14.820  1.00  0.00           H
ATOM   4675  CB  SER   195      97.184  79.400  15.730  1.00  0.00           C
ATOM   4676  HB1 SER   195      96.744  78.980  16.660  1.00  0.00           H
ATOM   4677  HB2 SER   195      97.114  78.610  14.960  1.00  0.00           H
ATOM   4678  OG  SER   195      96.244  80.390  15.320  1.00  0.00           O
ATOM   4679  HG1 SER   195      95.354  80.020  15.370  1.00  0.00           H
ATOM   4680  C   SER   195      98.814  81.210  16.630  1.00  0.00           C
ATOM   4681  O   SER   195      99.794  81.350  17.380  1.00  0.00           O
ATOM   4682  N   ASP   196      98.014  82.190  16.500  1.00  0.00           N
ATOM   4683  HN  ASP   196      97.184  82.050  15.970  1.00  0.00           H
ATOM   4684  CA  ASP   196      98.034  83.540  17.100  1.00  0.00           C
ATOM   4685  HA  ASP   196      98.994  83.960  16.820  1.00  0.00           H
ATOM   4686  CB  ASP   196      97.034  84.460  16.400  1.00  0.00           C
ATOM   4687  HB1 ASP   196      96.044  83.970  16.300  1.00  0.00           H
ATOM   4688  HB2 ASP   196      96.934  85.490  16.810  1.00  0.00           H
ATOM   4689  CG  ASP   196      97.584  84.660  15.010  1.00  0.00           C
ATOM   4690  OD1 ASP   196      98.854  84.750  14.820  1.00  0.00           O
ATOM   4691  OD2 ASP   196      96.774  85.070  14.130  1.00  0.00           O
ATOM   4692  C   ASP   196      97.794  83.530  18.570  1.00  0.00           C
ATOM   4693  O   ASP   196      98.564  84.070  19.310  1.00  0.00           O
ATOM   4694  N   HIS   197      96.774  82.800  19.100  1.00  0.00           N
ATOM   4695  HN  HIS   197      96.154  82.280  18.510  1.00  0.00           H
ATOM   4696  CA  HIS   197      96.654  82.800  20.530  1.00  0.00           C
ATOM   4697  HA  HIS   197      97.214  83.630  20.940  1.00  0.00           H
ATOM   4698  CB  HIS   197      95.094  82.980  20.830  1.00  0.00           C
ATOM   4699  HB1 HIS   197      95.014  83.120  21.920  1.00  0.00           H
ATOM   4700  HB2 HIS   197      94.724  83.860  20.260  1.00  0.00           H
ATOM   4701  ND1 HIS   197      94.064  81.170  19.210  1.00  0.00           N
ATOM   4702  CG  HIS   197      94.144  81.780  20.460  1.00  0.00           C
ATOM   4703  CE1 HIS   197      93.054  80.250  19.360  1.00  0.00           C
ATOM   4704  HE1 HIS   197      92.694  79.710  18.490  1.00  0.00           H
ATOM   4705  NE2 HIS   197      92.514  80.260  20.550  1.00  0.00           N
ATOM   4706  HE2 HIS   197      91.714  79.750  20.900  1.00  0.00           H
ATOM   4707  CD2 HIS   197      93.174  81.260  21.250  1.00  0.00           C
ATOM   4708  HD2 HIS   197      93.014  81.370  22.310  1.00  0.00           H
ATOM   4709  C   HIS   197      97.104  81.480  21.300  1.00  0.00           C
ATOM   4710  O   HIS   197      97.024  81.430  22.470  1.00  0.00           O
ATOM   4711  N   GLU   198      97.674  80.510  20.530  1.00  0.00           N
ATOM   4712  HN  GLU   198      97.954  80.610  19.580  1.00  0.00           H
ATOM   4713  CA  GLU   198      98.154  79.320  21.130  1.00  0.00           C
ATOM   4714  HA  GLU   198      98.304  79.380  22.200  1.00  0.00           H
ATOM   4715  CB  GLU   198      97.224  78.070  21.010  1.00  0.00           C
ATOM   4716  HB1 GLU   198      97.004  77.830  19.940  1.00  0.00           H
ATOM   4717  HB2 GLU   198      97.824  77.180  21.280  1.00  0.00           H
ATOM   4718  CG  GLU   198      95.904  78.060  21.800  1.00  0.00           C
ATOM   4719  HG1 GLU   198      95.344  78.860  21.250  1.00  0.00           H
ATOM   4720  HG2 GLU   198      96.114  78.500  22.790  1.00  0.00           H
ATOM   4721  CD  GLU   198      95.184  76.710  21.820  1.00  0.00           C
ATOM   4722  OE1 GLU   198      94.084  76.700  21.260  1.00  0.00           O
ATOM   4723  OE2 GLU   198      95.614  75.740  22.470  1.00  0.00           O
ATOM   4724  C   GLU   198      99.534  78.940  20.520  1.00  0.00           C
ATOM   4725  O   GLU   198      99.884  79.400  19.440  1.00  0.00           O
ATOM   4726  N   ALA   199     100.394  78.360  21.380  1.00  0.00           N
ATOM   4727  HN  ALA   199     100.094  78.240  22.320  1.00  0.00           H
ATOM   4728  CA  ALA   199     101.754  78.030  21.090  1.00  0.00           C
ATOM   4729  HA  ALA   199     101.824  77.840  20.030  1.00  0.00           H
ATOM   4730  CB  ALA   199     102.614  79.240  21.480  1.00  0.00           C
ATOM   4731  HB1 ALA   199     103.584  79.200  20.930  1.00  0.00           H
ATOM   4732  HB2 ALA   199     102.204  80.160  21.010  1.00  0.00           H
ATOM   4733  HB3 ALA   199     102.914  79.520  22.510  1.00  0.00           H
ATOM   4734  C   ALA   199     102.214  76.770  21.770  1.00  0.00           C
ATOM   4735  O   ALA   199     101.404  76.080  22.400  1.00  0.00           O
ATOM   4736  N   THR   200     103.494  76.390  21.670  1.00  0.00           N
ATOM   4737  HN  THR   200     104.284  76.850  21.270  1.00  0.00           H
ATOM   4738  CA  THR   200     104.024  75.260  22.470  1.00  0.00           C
ATOM   4739  HA  THR   200     103.534  75.190  23.430  1.00  0.00           H
ATOM   4740  CB  THR   200     103.814  73.900  21.740  1.00  0.00           C
ATOM   4741  HB  THR   200     102.734  73.740  21.540  1.00  0.00           H
ATOM   4742  OG1 THR   200     104.324  72.850  22.540  1.00  0.00           O
ATOM   4743  HG1 THR   200     103.784  72.700  23.320  1.00  0.00           H
ATOM   4744  CG2 THR   200     104.504  73.870  20.320  1.00  0.00           C
ATOM   4745 1HG2 THR   200     104.324  72.870  19.890  1.00  0.00           H
ATOM   4746 2HG2 THR   200     104.114  74.540  19.530  1.00  0.00           H
ATOM   4747 3HG2 THR   200     105.574  74.150  20.470  1.00  0.00           H
ATOM   4748  C   THR   200     105.444  75.480  22.900  1.00  0.00           C
ATOM   4749  O   THR   200     106.274  76.200  22.310  1.00  0.00           O
ATOM   4750  N   LEU   201     105.854  74.820  23.960  1.00  0.00           N
ATOM   4751  HN  LEU   201     105.324  74.040  24.290  1.00  0.00           H
ATOM   4752  CA  LEU   201     107.174  74.880  24.470  1.00  0.00           C
ATOM   4753  HA  LEU   201     107.744  75.420  23.730  1.00  0.00           H
ATOM   4754  CB  LEU   201     107.334  75.510  25.930  1.00  0.00           C
ATOM   4755  HB1 LEU   201     106.634  74.970  26.610  1.00  0.00           H
ATOM   4756  HB2 LEU   201     108.414  75.520  26.180  1.00  0.00           H
ATOM   4757  CG  LEU   201     106.784  76.940  26.030  1.00  0.00           C
ATOM   4758  HG  LEU   201     105.814  76.900  25.490  1.00  0.00           H
ATOM   4759  CD1 LEU   201     106.494  77.310  27.500  1.00  0.00           C
ATOM   4760 1HD1 LEU   201     105.794  78.160  27.650  1.00  0.00           H
ATOM   4761 2HD1 LEU   201     106.224  76.440  28.130  1.00  0.00           H
ATOM   4762 3HD1 LEU   201     107.394  77.620  28.080  1.00  0.00           H
ATOM   4763  CD2 LEU   201     107.634  77.950  25.280  1.00  0.00           C
ATOM   4764 1HD2 LEU   201     107.304  78.990  25.490  1.00  0.00           H
ATOM   4765 2HD2 LEU   201     108.714  77.920  25.540  1.00  0.00           H
ATOM   4766 3HD2 LEU   201     107.674  77.750  24.190  1.00  0.00           H
ATOM   4767  C   LEU   201     107.674  73.470  24.570  1.00  0.00           C
ATOM   4768  O   LEU   201     106.964  72.490  24.900  1.00  0.00           O
ATOM   4769  N   ARG   202     108.964  73.220  24.260  1.00  0.00           N
ATOM   4770  HN  ARG   202     109.654  73.900  24.030  1.00  0.00           H
ATOM   4771  CA  ARG   202     109.484  71.940  24.090  1.00  0.00           C
ATOM   4772  HA  ARG   202     108.764  71.230  24.460  1.00  0.00           H
ATOM   4773  CB  ARG   202     109.884  71.490  22.720  1.00  0.00           C
ATOM   4774  HB1 ARG   202     110.544  72.200  22.190  1.00  0.00           H
ATOM   4775  HB2 ARG   202     110.354  70.490  22.820  1.00  0.00           H
ATOM   4776  CG  ARG   202     108.624  71.350  21.790  1.00  0.00           C
ATOM   4777  HG1 ARG   202     107.764  71.880  22.250  1.00  0.00           H
ATOM   4778  HG2 ARG   202     108.384  70.280  21.670  1.00  0.00           H
ATOM   4779  CD  ARG   202     108.884  72.040  20.450  1.00  0.00           C
ATOM   4780  HD1 ARG   202     109.774  71.550  19.990  1.00  0.00           H
ATOM   4781  HD2 ARG   202     109.164  73.110  20.530  1.00  0.00           H
ATOM   4782  NE  ARG   202     107.704  71.830  19.550  1.00  0.00           N
ATOM   4783  HE  ARG   202     106.864  71.450  19.930  1.00  0.00           H
ATOM   4784  CZ  ARG   202     107.894  72.070  18.310  1.00  0.00           C
ATOM   4785  NH1 ARG   202     108.954  72.580  17.690  1.00  0.00           N
ATOM   4786 1HH1 ARG   202     108.904  72.830  16.730  1.00  0.00           H
ATOM   4787 2HH1 ARG   202     109.744  72.840  18.240  1.00  0.00           H
ATOM   4788  NH2 ARG   202     106.844  71.850  17.470  1.00  0.00           N
ATOM   4789 1HH2 ARG   202     107.054  72.070  16.520  1.00  0.00           H
ATOM   4790 2HH2 ARG   202     106.124  71.230  17.770  1.00  0.00           H
ATOM   4791  C   ARG   202     110.684  71.820  24.920  1.00  0.00           C
ATOM   4792  O   ARG   202     111.714  72.520  24.700  1.00  0.00           O
ATOM   4793  N   CYS   203     110.754  70.990  25.930  1.00  0.00           N
ATOM   4794  HN  CYS   203     109.994  70.400  26.170  1.00  0.00           H
ATOM   4795  CA  CYS   203     111.884  70.810  26.800  1.00  0.00           C
ATOM   4796  HA  CYS   203     112.664  71.490  26.490  1.00  0.00           H
ATOM   4797  CB  CYS   203     111.454  70.720  28.360  1.00  0.00           C
ATOM   4798  HB1 CYS   203     110.714  69.910  28.540  1.00  0.00           H
ATOM   4799  HB2 CYS   203     110.934  71.710  28.440  1.00  0.00           H
ATOM   4800  SG  CYS   203     112.734  70.640  29.670  1.00  0.00           S
ATOM   4801  C   CYS   203     112.444  69.500  26.330  1.00  0.00           C
ATOM   4802  O   CYS   203     111.794  68.460  26.100  1.00  0.00           O
ATOM   4803  N   TRP   204     113.814  69.450  26.170  1.00  0.00           N
ATOM   4804  HN  TRP   204     114.424  70.160  26.520  1.00  0.00           H
ATOM   4805  CA  TRP   204     114.384  68.330  25.460  1.00  0.00           C
ATOM   4806  HA  TRP   204     113.684  67.510  25.490  1.00  0.00           H
ATOM   4807  CB  TRP   204     114.754  68.620  23.970  1.00  0.00           C
ATOM   4808  HB1 TRP   204     115.234  67.740  23.480  1.00  0.00           H
ATOM   4809  HB2 TRP   204     113.774  68.840  23.480  1.00  0.00           H
ATOM   4810  CG  TRP   204     115.674  69.750  23.570  1.00  0.00           C
ATOM   4811  CD1 TRP   204     115.344  71.080  23.510  1.00  0.00           C
ATOM   4812  HD1 TRP   204     114.414  71.460  23.890  1.00  0.00           H
ATOM   4813  NE1 TRP   204     116.454  71.830  23.160  1.00  0.00           N
ATOM   4814  HE1 TRP   204     116.694  72.780  23.090  1.00  0.00           H
ATOM   4815  CE2 TRP   204     117.574  70.980  22.960  1.00  0.00           C
ATOM   4816  CD2 TRP   204     117.074  69.670  23.180  1.00  0.00           C
ATOM   4817  CE3 TRP   204     117.974  68.610  23.050  1.00  0.00           C
ATOM   4818  HE3 TRP   204     117.724  67.590  23.320  1.00  0.00           H
ATOM   4819  CZ3 TRP   204     119.384  68.880  22.770  1.00  0.00           C
ATOM   4820  HZ3 TRP   204     120.004  68.040  22.500  1.00  0.00           H
ATOM   4821  CZ2 TRP   204     118.904  71.220  22.500  1.00  0.00           C
ATOM   4822  HZ2 TRP   204     119.274  72.230  22.430  1.00  0.00           H
ATOM   4823  CH2 TRP   204     119.804  70.130  22.450  1.00  0.00           C
ATOM   4824  HH2 TRP   204     120.824  70.300  22.130  1.00  0.00           H
ATOM   4825  C   TRP   204     115.544  67.760  26.240  1.00  0.00           C
ATOM   4826  O   TRP   204     116.304  68.550  26.810  1.00  0.00           O
ATOM   4827  N   ALA   205     115.664  66.420  26.310  1.00  0.00           N
ATOM   4828  HN  ALA   205     115.034  65.750  25.940  1.00  0.00           H
ATOM   4829  CA  ALA   205     116.804  65.790  26.990  1.00  0.00           C
ATOM   4830  HA  ALA   205     117.494  66.580  27.210  1.00  0.00           H
ATOM   4831  CB  ALA   205     116.374  64.850  28.110  1.00  0.00           C
ATOM   4832  HB1 ALA   205     117.154  64.380  28.750  1.00  0.00           H
ATOM   4833  HB2 ALA   205     115.734  65.400  28.830  1.00  0.00           H
ATOM   4834  HB3 ALA   205     115.774  63.970  27.780  1.00  0.00           H
ATOM   4835  C   ALA   205     117.604  64.910  25.940  1.00  0.00           C
ATOM   4836  O   ALA   205     117.134  64.030  25.200  1.00  0.00           O
ATOM   4837  N   LEU   206     118.944  65.200  25.900  1.00  0.00           N
ATOM   4838  HN  LEU   206     119.244  65.880  26.570  1.00  0.00           H
ATOM   4839  CA  LEU   206     119.904  64.490  25.040  1.00  0.00           C
ATOM   4840  HA  LEU   206     119.394  63.740  24.460  1.00  0.00           H
ATOM   4841  CB  LEU   206     120.354  65.580  23.980  1.00  0.00           C
ATOM   4842  HB1 LEU   206     119.434  65.930  23.480  1.00  0.00           H
ATOM   4843  HB2 LEU   206     120.944  66.420  24.410  1.00  0.00           H
ATOM   4844  CG  LEU   206     121.354  64.920  23.000  1.00  0.00           C
ATOM   4845  HG  LEU   206     122.204  64.500  23.590  1.00  0.00           H
ATOM   4846  CD1 LEU   206     120.694  63.980  21.990  1.00  0.00           C
ATOM   4847 1HD1 LEU   206     120.254  63.010  22.330  1.00  0.00           H
ATOM   4848 2HD1 LEU   206     119.904  64.580  21.480  1.00  0.00           H
ATOM   4849 3HD1 LEU   206     121.524  63.670  21.320  1.00  0.00           H
ATOM   4850  CD2 LEU   206     122.274  65.910  22.250  1.00  0.00           C
ATOM   4851 1HD2 LEU   206     122.684  66.710  22.910  1.00  0.00           H
ATOM   4852 2HD2 LEU   206     123.134  65.500  21.680  1.00  0.00           H
ATOM   4853 3HD2 LEU   206     121.614  66.400  21.500  1.00  0.00           H
ATOM   4854  C   LEU   206     121.084  64.050  25.920  1.00  0.00           C
ATOM   4855  O   LEU   206     121.644  64.800  26.720  1.00  0.00           O
ATOM   4856  N   GLY   207     121.474  62.780  25.730  1.00  0.00           N
ATOM   4857  HN  GLY   207     120.894  62.250  25.120  1.00  0.00           H
ATOM   4858  CA  GLY   207     122.714  62.200  26.300  1.00  0.00           C
ATOM   4859  HA1 GLY   207     123.534  62.900  26.270  1.00  0.00           H
ATOM   4860  HA2 GLY   207     122.854  61.300  25.720  1.00  0.00           H
ATOM   4861  C   GLY   207     122.644  61.740  27.770  1.00  0.00           C
ATOM   4862  O   GLY   207     123.594  61.940  28.570  1.00  0.00           O
ATOM   4863  N   PHE   208     121.474  61.170  28.130  1.00  0.00           N
ATOM   4864  HN  PHE   208     120.764  61.010  27.440  1.00  0.00           H
ATOM   4865  CA  PHE   208     121.174  60.510  29.430  1.00  0.00           C
ATOM   4866  HA  PHE   208     121.974  60.850  30.070  1.00  0.00           H
ATOM   4867  CB  PHE   208     119.864  61.030  30.050  1.00  0.00           C
ATOM   4868  HB1 PHE   208     119.754  60.810  31.140  1.00  0.00           H
ATOM   4869  HB2 PHE   208     119.914  62.130  30.110  1.00  0.00           H
ATOM   4870  CG  PHE   208     118.644  60.700  29.280  1.00  0.00           C
ATOM   4871  CD1 PHE   208     118.174  61.580  28.270  1.00  0.00           C
ATOM   4872  HD1 PHE   208     118.814  62.350  27.880  1.00  0.00           H
ATOM   4873  CE1 PHE   208     117.004  61.350  27.630  1.00  0.00           C
ATOM   4874  HE1 PHE   208     116.694  61.980  26.810  1.00  0.00           H
ATOM   4875  CZ  PHE   208     116.244  60.270  27.970  1.00  0.00           C
ATOM   4876  HZ  PHE   208     115.334  60.100  27.420  1.00  0.00           H
ATOM   4877  CD2 PHE   208     117.834  59.720  29.740  1.00  0.00           C
ATOM   4878  HD2 PHE   208     118.114  59.080  30.570  1.00  0.00           H
ATOM   4879  CE2 PHE   208     116.624  59.430  29.120  1.00  0.00           C
ATOM   4880  HE2 PHE   208     116.084  58.530  29.350  1.00  0.00           H
ATOM   4881  C   PHE   208     121.264  58.970  29.340  1.00  0.00           C
ATOM   4882  O   PHE   208     120.754  58.370  28.370  1.00  0.00           O
ATOM   4883  N   TYR   209     121.924  58.340  30.340  1.00  0.00           N
ATOM   4884  HN  TYR   209     122.384  58.880  31.040  1.00  0.00           H
ATOM   4885  CA  TYR   209     121.754  56.990  30.630  1.00  0.00           C
ATOM   4886  HA  TYR   209     120.724  56.760  30.400  1.00  0.00           H
ATOM   4887  CB  TYR   209     122.834  56.100  29.970  1.00  0.00           C
ATOM   4888  HB1 TYR   209     122.764  56.260  28.870  1.00  0.00           H
ATOM   4889  HB2 TYR   209     123.844  56.480  30.270  1.00  0.00           H
ATOM   4890  CG  TYR   209     122.784  54.600  30.310  1.00  0.00           C
ATOM   4891  CD1 TYR   209     123.604  53.970  31.200  1.00  0.00           C
ATOM   4892  HD1 TYR   209     124.314  54.500  31.810  1.00  0.00           H
ATOM   4893  CE1 TYR   209     123.324  52.540  31.430  1.00  0.00           C
ATOM   4894  HE1 TYR   209     123.974  52.140  32.190  1.00  0.00           H
ATOM   4895  CZ  TYR   209     122.474  51.810  30.610  1.00  0.00           C
ATOM   4896  OH  TYR   209     122.254  50.420  30.730  1.00  0.00           O
ATOM   4897  HH  TYR   209     122.904  50.290  31.420  1.00  0.00           H
ATOM   4898  CD2 TYR   209     121.754  53.880  29.660  1.00  0.00           C
ATOM   4899  HD2 TYR   209     121.204  54.460  28.930  1.00  0.00           H
ATOM   4900  CE2 TYR   209     121.584  52.480  29.790  1.00  0.00           C
ATOM   4901  HE2 TYR   209     120.754  51.970  29.310  1.00  0.00           H
ATOM   4902  C   TYR   209     121.924  56.870  32.140  1.00  0.00           C
ATOM   4903  O   TYR   209     122.614  57.690  32.710  1.00  0.00           O
ATOM   4904  N   PRO   210     121.244  55.960  32.810  1.00  0.00           N
ATOM   4905  CD  PRO   210     121.594  55.610  34.200  1.00  0.00           C
ATOM   4906  HD1 PRO   210     121.224  56.380  34.910  1.00  0.00           H
ATOM   4907  HD2 PRO   210     122.644  55.390  34.450  1.00  0.00           H
ATOM   4908  CA  PRO   210     119.994  55.250  32.500  1.00  0.00           C
ATOM   4909  HA  PRO   210     120.204  54.470  31.790  1.00  0.00           H
ATOM   4910  CB  PRO   210     119.534  54.590  33.780  1.00  0.00           C
ATOM   4911  HB1 PRO   210     118.794  55.320  34.160  1.00  0.00           H
ATOM   4912  HB2 PRO   210     119.024  53.620  33.590  1.00  0.00           H
ATOM   4913  CG  PRO   210     120.804  54.380  34.580  1.00  0.00           C
ATOM   4914  HG1 PRO   210     121.354  53.460  34.290  1.00  0.00           H
ATOM   4915  HG2 PRO   210     120.734  54.350  35.690  1.00  0.00           H
ATOM   4916  C   PRO   210     118.814  55.970  31.790  1.00  0.00           C
ATOM   4917  O   PRO   210     118.794  57.210  31.810  1.00  0.00           O
ATOM   4918  N   ALA   211     117.884  55.190  31.050  1.00  0.00           N
ATOM   4919  HN  ALA   211     117.994  54.200  31.090  1.00  0.00           H
ATOM   4920  CA  ALA   211     116.904  55.840  30.320  1.00  0.00           C
ATOM   4921  HA  ALA   211     117.294  56.740  29.860  1.00  0.00           H
ATOM   4922  CB  ALA   211     116.444  54.980  29.100  1.00  0.00           C
ATOM   4923  HB1 ALA   211     115.914  55.680  28.420  1.00  0.00           H
ATOM   4924  HB2 ALA   211     117.324  54.640  28.510  1.00  0.00           H
ATOM   4925  HB3 ALA   211     115.754  54.140  29.340  1.00  0.00           H
ATOM   4926  C   ALA   211     115.724  56.380  31.090  1.00  0.00           C
ATOM   4927  O   ALA   211     114.824  56.980  30.500  1.00  0.00           O
ATOM   4928  N   GLU   212     115.694  56.220  32.430  1.00  0.00           N
ATOM   4929  HN  GLU   212     116.344  55.530  32.740  1.00  0.00           H
ATOM   4930  CA  GLU   212     114.724  56.790  33.330  1.00  0.00           C
ATOM   4931  HA  GLU   212     113.744  56.620  32.900  1.00  0.00           H
ATOM   4932  CB  GLU   212     114.724  56.030  34.720  1.00  0.00           C
ATOM   4933  HB1 GLU   212     115.764  56.010  35.100  1.00  0.00           H
ATOM   4934  HB2 GLU   212     114.194  56.710  35.420  1.00  0.00           H
ATOM   4935  CG  GLU   212     114.164  54.630  34.670  1.00  0.00           C
ATOM   4936  HG1 GLU   212     114.494  54.090  33.760  1.00  0.00           H
ATOM   4937  HG2 GLU   212     113.114  54.840  34.390  1.00  0.00           H
ATOM   4938  CD  GLU   212     114.484  53.820  35.870  1.00  0.00           C
ATOM   4939  OE1 GLU   212     115.634  53.720  36.360  1.00  0.00           O
ATOM   4940  OE2 GLU   212     113.494  53.200  36.360  1.00  0.00           O
ATOM   4941  C   GLU   212     115.024  58.250  33.540  1.00  0.00           C
ATOM   4942  O   GLU   212     115.884  58.590  34.320  1.00  0.00           O
ATOM   4943  N   ILE   213     114.374  59.140  32.820  1.00  0.00           N
ATOM   4944  HN  ILE   213     113.694  58.820  32.170  1.00  0.00           H
ATOM   4945  CA  ILE   213     114.504  60.600  32.850  1.00  0.00           C
ATOM   4946  HA  ILE   213     115.174  60.750  33.680  1.00  0.00           H
ATOM   4947  CB  ILE   213     115.064  61.400  31.760  1.00  0.00           C
ATOM   4948  HB  ILE   213     116.024  60.880  31.590  1.00  0.00           H
ATOM   4949  CG2 ILE   213     114.164  61.280  30.530  1.00  0.00           C
ATOM   4950 1HG2 ILE   213     114.684  61.700  29.640  1.00  0.00           H
ATOM   4951 2HG2 ILE   213     113.884  60.240  30.260  1.00  0.00           H
ATOM   4952 3HG2 ILE   213     113.264  61.920  30.620  1.00  0.00           H
ATOM   4953  CG1 ILE   213     115.464  62.880  32.160  1.00  0.00           C
ATOM   4954 1HG1 ILE   213     115.524  62.970  33.270  1.00  0.00           H
ATOM   4955 2HG1 ILE   213     114.664  63.540  31.780  1.00  0.00           H
ATOM   4956  CD  ILE   213     116.824  63.300  31.600  1.00  0.00           C
ATOM   4957  HD1 ILE   213     116.794  63.060  30.520  1.00  0.00           H
ATOM   4958  HD2 ILE   213     116.934  64.400  31.770  1.00  0.00           H
ATOM   4959  HD3 ILE   213     117.664  62.750  32.070  1.00  0.00           H
ATOM   4960  C   ILE   213     113.124  61.110  33.200  1.00  0.00           C
ATOM   4961  O   ILE   213     112.164  60.480  32.870  1.00  0.00           O
ATOM   4962  N   THR   214     112.994  62.170  33.940  1.00  0.00           N
ATOM   4963  HN  THR   214     113.714  62.530  34.530  1.00  0.00           H
ATOM   4964  CA  THR   214     111.734  62.910  33.990  1.00  0.00           C
ATOM   4965  HA  THR   214     110.974  62.470  33.360  1.00  0.00           H
ATOM   4966  CB  THR   214     111.014  62.920  35.380  1.00  0.00           C
ATOM   4967  HB  THR   214     110.834  61.840  35.570  1.00  0.00           H
ATOM   4968  OG1 THR   214     109.754  63.590  35.410  1.00  0.00           O
ATOM   4969  HG1 THR   214     109.154  63.060  35.940  1.00  0.00           H
ATOM   4970  CG2 THR   214     111.814  63.480  36.520  1.00  0.00           C
ATOM   4971 1HG2 THR   214     111.304  63.630  37.490  1.00  0.00           H
ATOM   4972 2HG2 THR   214     112.674  62.790  36.670  1.00  0.00           H
ATOM   4973 3HG2 THR   214     112.204  64.480  36.250  1.00  0.00           H
ATOM   4974  C   THR   214     112.024  64.350  33.490  1.00  0.00           C
ATOM   4975  O   THR   214     112.994  65.000  33.960  1.00  0.00           O
ATOM   4976  N   LEU   215     111.224  64.900  32.550  1.00  0.00           N
ATOM   4977  HN  LEU   215     110.504  64.270  32.240  1.00  0.00           H
ATOM   4978  CA  LEU   215     111.034  66.280  32.300  1.00  0.00           C
ATOM   4979  HA  LEU   215     111.654  66.880  32.940  1.00  0.00           H
ATOM   4980  CB  LEU   215     111.164  66.600  30.790  1.00  0.00           C
ATOM   4981  HB1 LEU   215     110.304  66.140  30.250  1.00  0.00           H
ATOM   4982  HB2 LEU   215     110.984  67.690  30.660  1.00  0.00           H
ATOM   4983  CG  LEU   215     112.484  66.180  30.080  1.00  0.00           C
ATOM   4984  HG  LEU   215     113.214  65.790  30.820  1.00  0.00           H
ATOM   4985  CD1 LEU   215     112.324  65.020  29.000  1.00  0.00           C
ATOM   4986 1HD1 LEU   215     113.274  64.820  28.470  1.00  0.00           H
ATOM   4987 2HD1 LEU   215     111.954  64.100  29.500  1.00  0.00           H
ATOM   4988 3HD1 LEU   215     111.494  65.280  28.320  1.00  0.00           H
ATOM   4989  CD2 LEU   215     113.124  67.420  29.470  1.00  0.00           C
ATOM   4990 1HD2 LEU   215     114.134  67.080  29.160  1.00  0.00           H
ATOM   4991 2HD2 LEU   215     112.644  67.750  28.520  1.00  0.00           H
ATOM   4992 3HD2 LEU   215     113.104  68.220  30.240  1.00  0.00           H
ATOM   4993  C   LEU   215     109.644  66.600  32.740  1.00  0.00           C
ATOM   4994  O   LEU   215     108.744  65.990  32.130  1.00  0.00           O
ATOM   4995  N   THR   216     109.524  67.490  33.720  1.00  0.00           N
ATOM   4996  HN  THR   216     110.284  68.100  33.980  1.00  0.00           H
ATOM   4997  CA  THR   216     108.254  67.850  34.200  1.00  0.00           C
ATOM   4998  HA  THR   216     107.534  67.260  33.660  1.00  0.00           H
ATOM   4999  CB  THR   216     108.024  67.400  35.580  1.00  0.00           C
ATOM   5000  HB  THR   216     108.074  66.290  35.640  1.00  0.00           H
ATOM   5001  OG1 THR   216     106.764  67.790  36.140  1.00  0.00           O
ATOM   5002  HG1 THR   216     106.054  67.460  35.580  1.00  0.00           H
ATOM   5003  CG2 THR   216     109.134  67.930  36.600  1.00  0.00           C
ATOM   5004 1HG2 THR   216     108.774  67.570  37.580  1.00  0.00           H
ATOM   5005 2HG2 THR   216     110.054  67.300  36.550  1.00  0.00           H
ATOM   5006 3HG2 THR   216     109.434  69.000  36.540  1.00  0.00           H
ATOM   5007  C   THR   216     107.884  69.260  33.910  1.00  0.00           C
ATOM   5008  O   THR   216     108.454  70.270  34.350  1.00  0.00           O
ATOM   5009  N   TRP   217     106.894  69.440  33.030  1.00  0.00           N
ATOM   5010  HN  TRP   217     106.494  68.590  32.680  1.00  0.00           H
ATOM   5011  CA  TRP   217     106.244  70.730  32.700  1.00  0.00           C
ATOM   5012  HA  TRP   217     106.944  71.550  32.720  1.00  0.00           H
ATOM   5013  CB  TRP   217     105.604  70.750  31.320  1.00  0.00           C
ATOM   5014  HB1 TRP   217     104.994  69.840  31.120  1.00  0.00           H
ATOM   5015  HB2 TRP   217     104.964  71.650  31.200  1.00  0.00           H
ATOM   5016  CG  TRP   217     106.564  71.000  30.240  1.00  0.00           C
ATOM   5017  CD1 TRP   217     106.864  70.220  29.180  1.00  0.00           C
ATOM   5018  HD1 TRP   217     106.494  69.220  28.980  1.00  0.00           H
ATOM   5019  NE1 TRP   217     107.654  70.970  28.320  1.00  0.00           N
ATOM   5020  HE1 TRP   217     107.924  70.590  27.470  1.00  0.00           H
ATOM   5021  CE2 TRP   217     107.864  72.220  28.820  1.00  0.00           C
ATOM   5022  CD2 TRP   217     107.204  72.250  30.060  1.00  0.00           C
ATOM   5023  CE3 TRP   217     107.184  73.470  30.730  1.00  0.00           C
ATOM   5024  HE3 TRP   217     106.634  73.570  31.660  1.00  0.00           H
ATOM   5025  CZ3 TRP   217     107.804  74.590  30.140  1.00  0.00           C
ATOM   5026  HZ3 TRP   217     107.764  75.490  30.740  1.00  0.00           H
ATOM   5027  CZ2 TRP   217     108.664  73.320  28.380  1.00  0.00           C
ATOM   5028  HZ2 TRP   217     109.354  73.200  27.560  1.00  0.00           H
ATOM   5029  CH2 TRP   217     108.764  74.440  29.130  1.00  0.00           C
ATOM   5030  HH2 TRP   217     109.484  75.190  28.850  1.00  0.00           H
ATOM   5031  C   TRP   217     105.234  71.070  33.850  1.00  0.00           C
ATOM   5032  O   TRP   217     104.234  70.410  34.110  1.00  0.00           O
ATOM   5033  N   GLN   218     105.444  72.190  34.510  1.00  0.00           N
ATOM   5034  HN  GLN   218     106.334  72.620  34.320  1.00  0.00           H
ATOM   5035  CA  GLN   218     104.764  72.750  35.670  1.00  0.00           C
ATOM   5036  HA  GLN   218     103.794  72.290  35.810  1.00  0.00           H
ATOM   5037  CB  GLN   218     105.654  72.530  36.890  1.00  0.00           C
ATOM   5038  HB1 GLN   218     106.644  72.960  36.610  1.00  0.00           H
ATOM   5039  HB2 GLN   218     105.194  73.060  37.750  1.00  0.00           H
ATOM   5040  CG  GLN   218     105.814  71.030  37.340  1.00  0.00           C
ATOM   5041  HG1 GLN   218     106.264  70.420  36.530  1.00  0.00           H
ATOM   5042  HG2 GLN   218     104.804  70.650  37.630  1.00  0.00           H
ATOM   5043  CD  GLN   218     106.614  70.840  38.620  1.00  0.00           C
ATOM   5044  OE1 GLN   218     106.464  71.600  39.590  1.00  0.00           O
ATOM   5045  NE2 GLN   218     107.434  69.770  38.720  1.00  0.00           N
ATOM   5046 1HE2 GLN   218     107.974  69.730  39.560  1.00  0.00           H
ATOM   5047 2HE2 GLN   218     107.504  69.130  37.960  1.00  0.00           H
ATOM   5048  C   GLN   218     104.414  74.220  35.510  1.00  0.00           C
ATOM   5049  O   GLN   218     104.994  74.970  34.680  1.00  0.00           O
ATOM   5050  N   ARG   219     103.374  74.670  36.200  1.00  0.00           N
ATOM   5051  HN  ARG   219     102.864  73.960  36.690  1.00  0.00           H
ATOM   5052  CA  ARG   219     103.074  76.090  36.360  1.00  0.00           C
ATOM   5053  HA  ARG   219     104.014  76.610  36.240  1.00  0.00           H
ATOM   5054  CB  ARG   219     102.164  76.640  35.230  1.00  0.00           C
ATOM   5055  HB1 ARG   219     102.554  76.600  34.190  1.00  0.00           H
ATOM   5056  HB2 ARG   219     101.244  76.020  35.300  1.00  0.00           H
ATOM   5057  CG  ARG   219     101.614  78.060  35.360  1.00  0.00           C
ATOM   5058  HG1 ARG   219     102.504  78.690  35.120  1.00  0.00           H
ATOM   5059  HG2 ARG   219     101.124  78.330  36.320  1.00  0.00           H
ATOM   5060  CD  ARG   219     100.544  78.390  34.330  1.00  0.00           C
[truncated: 83,673 more chars]
