# Supplementary material for: Crystal structures of MHC class I complexes reveal the elusive intermediate conformations explored during peptide editing
Source: Nat Commun. 2023 Aug 18;14:5020. doi: 10.1038/s41467-023-40736-6 (PMC10439229; doi:10.1038/s41467-023-40736-6)
Supplement: Supplementary file 4 — Supplementary Data 1 [file 41467_2023_40736_MOESM4_ESM.zip › MD_input_outpfut_coordinate_files_FigS9_FigS10/FigS10b_output_replica2.pdb]

REMARK    GENERATED BY TRJCONV
TITLE     Protein in water t= 1000000.00000 step= 500000000
REMARK    THIS IS A SIMULATION BOX
CRYST1  100.038  100.038  100.038  70.53 109.47  70.53 P 1           1
MODEL        1
ATOM      1  N   ILE     1      31.180  88.110  23.460  1.00  0.00           N
ATOM      2  H1  ILE     1      30.510  87.690  24.130  1.00  0.00           H
ATOM      3  H2  ILE     1      30.630  88.490  22.660  1.00  0.00           H
ATOM      4  H3  ILE     1      31.610  87.240  23.110  1.00  0.00           H
ATOM      5  CA  ILE     1      32.210  89.040  24.010  1.00  0.00           C
ATOM      6  HA  ILE     1      32.980  88.420  24.440  1.00  0.00           H
ATOM      7  CB  ILE     1      32.890  89.740  22.850  1.00  0.00           C
ATOM      8  HB  ILE     1      32.060  90.170  22.240  1.00  0.00           H
ATOM      9  CG2 ILE     1      33.790  90.850  23.330  1.00  0.00           C
ATOM     10 1HG2 ILE     1      34.350  91.230  22.450  1.00  0.00           H
ATOM     11 2HG2 ILE     1      33.240  91.720  23.740  1.00  0.00           H
ATOM     12 3HG2 ILE     1      34.540  90.590  24.090  1.00  0.00           H
ATOM     13  CG1 ILE     1      33.640  88.680  21.950  1.00  0.00           C
ATOM     14 1HG1 ILE     1      33.040  87.750  21.970  1.00  0.00           H
ATOM     15 2HG1 ILE     1      34.640  88.560  22.420  1.00  0.00           H
ATOM     16  CD  ILE     1      33.690  89.120  20.510  1.00  0.00           C
ATOM     17  HD1 ILE     1      34.180  88.350  19.880  1.00  0.00           H
ATOM     18  HD2 ILE     1      32.640  89.190  20.150  1.00  0.00           H
ATOM     19  HD3 ILE     1      34.220  90.080  20.320  1.00  0.00           H
ATOM     20  C   ILE     1      31.640  90.030  25.090  1.00  0.00           C
ATOM     21  O   ILE     1      30.460  90.360  24.900  1.00  0.00           O
ATOM     22  N   GLN     2      32.410  90.410  26.140  1.00  0.00           N
ATOM     23  HN  GLN     2      33.330  90.080  26.310  1.00  0.00           H
ATOM     24  CA  GLN     2      32.000  91.500  27.010  1.00  0.00           C
ATOM     25  HA  GLN     2      31.020  91.280  27.410  1.00  0.00           H
ATOM     26  CB  GLN     2      32.850  91.680  28.270  1.00  0.00           C
ATOM     27  HB1 GLN     2      33.850  91.770  27.820  1.00  0.00           H
ATOM     28  HB2 GLN     2      32.550  92.570  28.870  1.00  0.00           H
ATOM     29  CG  GLN     2      32.890  90.440  29.190  1.00  0.00           C
ATOM     30  HG1 GLN     2      33.500  90.540  30.110  1.00  0.00           H
ATOM     31  HG2 GLN     2      33.270  89.610  28.540  1.00  0.00           H
ATOM     32  CD  GLN     2      31.490  90.080  29.670  1.00  0.00           C
ATOM     33  OE1 GLN     2      30.710  89.330  29.010  1.00  0.00           O
ATOM     34  NE2 GLN     2      31.170  90.610  30.890  1.00  0.00           N
ATOM     35 1HE2 GLN     2      30.230  90.430  31.170  1.00  0.00           H
ATOM     36 2HE2 GLN     2      31.830  91.180  31.380  1.00  0.00           H
ATOM     37  C   GLN     2      31.720  92.820  26.360  1.00  0.00           C
ATOM     38  O   GLN     2      32.400  93.250  25.430  1.00  0.00           O
ATOM     39  N   ARG     3      30.640  93.530  26.760  1.00  0.00           N
ATOM     40  HN  ARG     3      30.100  93.310  27.570  1.00  0.00           H
ATOM     41  CA  ARG     3      30.130  94.650  25.980  1.00  0.00           C
ATOM     42  HA  ARG     3      30.470  94.530  24.960  1.00  0.00           H
ATOM     43  CB  ARG     3      28.660  94.880  26.280  1.00  0.00           C
ATOM     44  HB1 ARG     3      28.470  95.020  27.370  1.00  0.00           H
ATOM     45  HB2 ARG     3      28.240  95.850  25.920  1.00  0.00           H
ATOM     46  CG  ARG     3      27.810  93.720  25.740  1.00  0.00           C
ATOM     47  HG1 ARG     3      26.730  93.910  25.910  1.00  0.00           H
ATOM     48  HG2 ARG     3      28.100  92.790  26.270  1.00  0.00           H
ATOM     49  CD  ARG     3      28.040  93.400  24.250  1.00  0.00           C
ATOM     50  HD1 ARG     3      29.040  92.920  24.160  1.00  0.00           H
ATOM     51  HD2 ARG     3      28.060  94.290  23.580  1.00  0.00           H
ATOM     52  NE  ARG     3      27.010  92.410  23.790  1.00  0.00           N
ATOM     53  HE  ARG     3      27.350  91.470  23.650  1.00  0.00           H
ATOM     54  CZ  ARG     3      25.760  92.770  23.450  1.00  0.00           C
ATOM     55  NH1 ARG     3      25.400  94.030  23.370  1.00  0.00           N
ATOM     56 1HH1 ARG     3      24.470  94.280  23.110  1.00  0.00           H
ATOM     57 2HH1 ARG     3      25.960  94.750  23.760  1.00  0.00           H
ATOM     58  NH2 ARG     3      24.930  91.830  23.010  1.00  0.00           N
ATOM     59 1HH2 ARG     3      24.030  92.020  22.630  1.00  0.00           H
ATOM     60 2HH2 ARG     3      25.200  90.890  23.210  1.00  0.00           H
ATOM     61  C   ARG     3      30.920  95.880  26.400  1.00  0.00           C
ATOM     62  O   ARG     3      31.010  96.850  25.660  1.00  0.00           O
ATOM     63  N   THR     4      31.480  95.860  27.640  1.00  0.00           N
ATOM     64  HN  THR     4      31.440  95.070  28.250  1.00  0.00           H
ATOM     65  CA  THR     4      32.010  97.120  28.190  1.00  0.00           C
ATOM     66  HA  THR     4      31.480  97.880  27.630  1.00  0.00           H
ATOM     67  CB  THR     4      31.640  97.380  29.650  1.00  0.00           C
ATOM     68  HB  THR     4      30.610  96.960  29.660  1.00  0.00           H
ATOM     69  OG1 THR     4      31.760  98.690  30.200  1.00  0.00           O
ATOM     70  HG1 THR     4      31.360  98.670  31.070  1.00  0.00           H
ATOM     71  CG2 THR     4      32.490  96.460  30.560  1.00  0.00           C
ATOM     72 1HG2 THR     4      32.570  95.440  30.150  1.00  0.00           H
ATOM     73 2HG2 THR     4      33.460  96.950  30.790  1.00  0.00           H
ATOM     74 3HG2 THR     4      31.990  96.330  31.550  1.00  0.00           H
ATOM     75  C   THR     4      33.540  97.260  27.860  1.00  0.00           C
ATOM     76  O   THR     4      34.320  96.390  28.220  1.00  0.00           O
ATOM     77  N   PRO     5      34.010  98.310  27.170  1.00  0.00           N
ATOM     78  CD  PRO     5      33.260  99.600  27.100  1.00  0.00           C
ATOM     79  HD1 PRO     5      32.640  99.640  28.020  1.00  0.00           H
ATOM     80  HD2 PRO     5      32.570  99.620  26.230  1.00  0.00           H
ATOM     81  CA  PRO     5      35.470  98.470  27.050  1.00  0.00           C
ATOM     82  HA  PRO     5      35.880  97.710  26.400  1.00  0.00           H
ATOM     83  CB  PRO     5      35.530  99.770  26.260  1.00  0.00           C
ATOM     84  HB1 PRO     5      36.600 100.080  26.310  1.00  0.00           H
ATOM     85  HB2 PRO     5      35.380  99.530  25.190  1.00  0.00           H
ATOM     86  CG  PRO     5      34.360 100.610  26.860  1.00  0.00           C
ATOM     87  HG1 PRO     5      34.060 101.290  26.030  1.00  0.00           H
ATOM     88  HG2 PRO     5      34.570 101.080  27.840  1.00  0.00           H
ATOM     89  C   PRO     5      36.310  98.450  28.290  1.00  0.00           C
ATOM     90  O   PRO     5      35.960  99.100  29.250  1.00  0.00           O
ATOM     91  N   LYS     6      37.540  97.870  28.160  1.00  0.00           N
ATOM     92  HN  LYS     6      37.800  97.410  27.320  1.00  0.00           H
ATOM     93  CA  LYS     6      38.710  98.410  28.940  1.00  0.00           C
ATOM     94  HA  LYS     6      38.480  98.350  30.000  1.00  0.00           H
ATOM     95  CB  LYS     6      40.050  97.490  28.660  1.00  0.00           C
ATOM     96  HB1 LYS     6      40.160  97.360  27.560  1.00  0.00           H
ATOM     97  HB2 LYS     6      41.010  97.930  28.980  1.00  0.00           H
ATOM     98  CG  LYS     6      39.920  96.090  29.210  1.00  0.00           C
ATOM     99  HG1 LYS     6      40.570  95.320  28.740  1.00  0.00           H
ATOM    100  HG2 LYS     6      38.900  95.750  28.960  1.00  0.00           H
ATOM    101  CD  LYS     6      40.110  95.940  30.710  1.00  0.00           C
ATOM    102  HD1 LYS     6      39.590  96.750  31.260  1.00  0.00           H
ATOM    103  HD2 LYS     6      41.160  96.200  30.970  1.00  0.00           H
ATOM    104  CE  LYS     6      39.770  94.510  31.300  1.00  0.00           C
ATOM    105  HE1 LYS     6      38.730  94.170  31.170  1.00  0.00           H
ATOM    106  HE2 LYS     6      40.010  94.510  32.380  1.00  0.00           H
ATOM    107  NZ  LYS     6      40.580  93.510  30.640  1.00  0.00           N
ATOM    108  HZ1 LYS     6      41.520  93.870  30.380  1.00  0.00           H
ATOM    109  HZ2 LYS     6      40.550  92.550  31.040  1.00  0.00           H
ATOM    110  HZ3 LYS     6      40.180  93.370  29.690  1.00  0.00           H
ATOM    111  C   LYS     6      39.110  99.820  28.550  1.00  0.00           C
ATOM    112  O   LYS     6      39.320 100.130  27.360  1.00  0.00           O
ATOM    113  N   ILE     7      39.160 100.720  29.560  1.00  0.00           N
ATOM    114  HN  ILE     7      39.050 100.520  30.530  1.00  0.00           H
ATOM    115  CA  ILE     7      39.550 102.120  29.400  1.00  0.00           C
ATOM    116  HA  ILE     7      39.610 102.330  28.340  1.00  0.00           H
ATOM    117  CB  ILE     7      38.490 103.120  29.820  1.00  0.00           C
ATOM    118  HB  ILE     7      38.590 103.330  30.910  1.00  0.00           H
ATOM    119  CG2 ILE     7      38.740 104.540  29.120  1.00  0.00           C
ATOM    120 1HG2 ILE     7      37.850 105.190  29.180  1.00  0.00           H
ATOM    121 2HG2 ILE     7      39.500 105.180  29.620  1.00  0.00           H
ATOM    122 3HG2 ILE     7      38.950 104.410  28.040  1.00  0.00           H
ATOM    123  CG1 ILE     7      37.070 102.540  29.570  1.00  0.00           C
ATOM    124 1HG1 ILE     7      36.970 101.690  30.280  1.00  0.00           H
ATOM    125 2HG1 ILE     7      37.030 102.100  28.560  1.00  0.00           H
ATOM    126  CD  ILE     7      35.910 103.540  29.850  1.00  0.00           C
ATOM    127  HD1 ILE     7      35.960 104.430  29.180  1.00  0.00           H
ATOM    128  HD2 ILE     7      34.900 103.070  29.790  1.00  0.00           H
ATOM    129  HD3 ILE     7      35.910 103.920  30.890  1.00  0.00           H
ATOM    130  C   ILE     7      40.870 102.430  30.140  1.00  0.00           C
ATOM    131  O   ILE     7      41.000 102.110  31.330  1.00  0.00           O
ATOM    132  N   GLN     8      41.750 103.170  29.520  1.00  0.00           N
ATOM    133  HN  GLN     8      41.660 103.270  28.530  1.00  0.00           H
ATOM    134  CA  GLN     8      42.900 103.770  30.120  1.00  0.00           C
ATOM    135  HA  GLN     8      42.740 103.920  31.180  1.00  0.00           H
ATOM    136  CB  GLN     8      44.160 102.970  29.950  1.00  0.00           C
ATOM    137  HB1 GLN     8      44.560 103.050  28.910  1.00  0.00           H
ATOM    138  HB2 GLN     8      44.850 103.430  30.680  1.00  0.00           H
ATOM    139  CG  GLN     8      44.210 101.450  30.350  1.00  0.00           C
ATOM    140  HG1 GLN     8      43.500 100.890  29.720  1.00  0.00           H
ATOM    141  HG2 GLN     8      43.760 101.400  31.370  1.00  0.00           H
ATOM    142  CD  GLN     8      45.590 100.840  30.480  1.00  0.00           C
ATOM    143  OE1 GLN     8      46.530 101.490  30.960  1.00  0.00           O
ATOM    144  NE2 GLN     8      45.800  99.580  29.980  1.00  0.00           N
ATOM    145 1HE2 GLN     8      45.120  99.100  29.410  1.00  0.00           H
ATOM    146 2HE2 GLN     8      46.770  99.370  29.880  1.00  0.00           H
ATOM    147  C   GLN     8      43.170 105.110  29.570  1.00  0.00           C
ATOM    148  O   GLN     8      42.800 105.370  28.440  1.00  0.00           O
ATOM    149  N   VAL     9      43.790 106.040  30.340  1.00  0.00           N
ATOM    150  HN  VAL     9      44.270 105.620  31.110  1.00  0.00           H
ATOM    151  CA  VAL     9      43.870 107.450  30.070  1.00  0.00           C
ATOM    152  HA  VAL     9      43.770 107.540  28.990  1.00  0.00           H
ATOM    153  CB  VAL     9      42.860 108.410  30.730  1.00  0.00           C
ATOM    154  HB  VAL     9      43.110 108.460  31.810  1.00  0.00           H
ATOM    155  CG1 VAL     9      42.880 109.810  30.140  1.00  0.00           C
ATOM    156 1HG1 VAL     9      41.910 110.250  30.450  1.00  0.00           H
ATOM    157 2HG1 VAL     9      43.790 110.370  30.460  1.00  0.00           H
ATOM    158 3HG1 VAL     9      42.840 109.880  29.030  1.00  0.00           H
ATOM    159  CG2 VAL     9      41.420 107.910  30.710  1.00  0.00           C
ATOM    160 1HG2 VAL     9      40.970 107.840  29.690  1.00  0.00           H
ATOM    161 2HG2 VAL     9      41.320 106.870  31.090  1.00  0.00           H
ATOM    162 3HG2 VAL     9      40.770 108.560  31.320  1.00  0.00           H
ATOM    163  C   VAL     9      45.290 107.870  30.430  1.00  0.00           C
ATOM    164  O   VAL     9      45.780 107.520  31.500  1.00  0.00           O
ATOM    165  N   TYR    10      46.030 108.460  29.520  1.00  0.00           N
ATOM    166  HN  TYR    10      45.620 108.780  28.660  1.00  0.00           H
ATOM    167  CA  TYR    10      47.390 108.730  29.790  1.00  0.00           C
ATOM    168  HA  TYR    10      47.460 109.030  30.820  1.00  0.00           H
ATOM    169  CB  TYR    10      48.340 107.410  29.800  1.00  0.00           C
ATOM    170  HB1 TYR    10      49.390 107.740  29.970  1.00  0.00           H
ATOM    171  HB2 TYR    10      48.000 106.780  30.640  1.00  0.00           H
ATOM    172  CG  TYR    10      48.180 106.610  28.410  1.00  0.00           C
ATOM    173  CD1 TYR    10      47.030 105.850  28.150  1.00  0.00           C
ATOM    174  HD1 TYR    10      46.120 105.990  28.710  1.00  0.00           H
ATOM    175  CE1 TYR    10      46.990 105.030  26.990  1.00  0.00           C
ATOM    176  HE1 TYR    10      46.110 104.410  26.930  1.00  0.00           H
ATOM    177  CZ  TYR    10      48.080 105.060  26.010  1.00  0.00           C
ATOM    178  OH  TYR    10      48.140 104.390  24.770  1.00  0.00           O
ATOM    179  HH  TYR    10      49.050 104.210  24.510  1.00  0.00           H
ATOM    180  CD2 TYR    10      49.250 106.560  27.550  1.00  0.00           C
ATOM    181  HD2 TYR    10      50.090 107.170  27.840  1.00  0.00           H
ATOM    182  CE2 TYR    10      49.230 105.830  26.320  1.00  0.00           C
ATOM    183  HE2 TYR    10      50.080 105.880  25.660  1.00  0.00           H
ATOM    184  C   TYR    10      47.970 109.810  28.860  1.00  0.00           C
ATOM    185  O   TYR    10      47.380 110.200  27.850  1.00  0.00           O
ATOM    186  N   SER    11      49.120 110.340  29.220  1.00  0.00           N
ATOM    187  HN  SER    11      49.460 110.040  30.100  1.00  0.00           H
ATOM    188  CA  SER    11      50.000 111.070  28.300  1.00  0.00           C
ATOM    189  HA  SER    11      49.370 111.640  27.620  1.00  0.00           H
ATOM    190  CB  SER    11      51.000 112.050  28.990  1.00  0.00           C
ATOM    191  HB1 SER    11      50.510 113.010  29.250  1.00  0.00           H
ATOM    192  HB2 SER    11      51.770 112.260  28.210  1.00  0.00           H
ATOM    193  OG  SER    11      51.650 111.390  30.100  1.00  0.00           O
ATOM    194  HG1 SER    11      50.950 110.980  30.600  1.00  0.00           H
ATOM    195  C   SER    11      50.840 110.040  27.490  1.00  0.00           C
ATOM    196  O   SER    11      51.320 109.070  28.080  1.00  0.00           O
ATOM    197  N   ARG    12      51.010 110.290  26.160  1.00  0.00           N
ATOM    198  HN  ARG    12      50.540 111.090  25.810  1.00  0.00           H
ATOM    199  CA  ARG    12      51.680 109.400  25.180  1.00  0.00           C
ATOM    200  HA  ARG    12      51.060 108.520  25.140  1.00  0.00           H
ATOM    201  CB  ARG    12      51.690 110.030  23.760  1.00  0.00           C
ATOM    202  HB1 ARG    12      50.660 110.410  23.570  1.00  0.00           H
ATOM    203  HB2 ARG    12      52.340 110.930  23.770  1.00  0.00           H
ATOM    204  CG  ARG    12      52.230 109.130  22.610  1.00  0.00           C
ATOM    205  HG1 ARG    12      51.590 108.260  22.330  1.00  0.00           H
ATOM    206  HG2 ARG    12      53.190 108.720  22.990  1.00  0.00           H
ATOM    207  CD  ARG    12      52.770 109.780  21.270  1.00  0.00           C
ATOM    208  HD1 ARG    12      53.390 109.140  20.610  1.00  0.00           H
ATOM    209  HD2 ARG    12      53.280 110.720  21.570  1.00  0.00           H
ATOM    210  NE  ARG    12      51.520 110.150  20.550  1.00  0.00           N
ATOM    211  HE  ARG    12      50.650 109.760  20.850  1.00  0.00           H
ATOM    212  CZ  ARG    12      51.610 110.730  19.340  1.00  0.00           C
ATOM    213  NH1 ARG    12      52.790 110.990  18.780  1.00  0.00           N
ATOM    214 1HH1 ARG    12      52.850 111.650  18.030  1.00  0.00           H
ATOM    215 2HH1 ARG    12      53.580 111.010  19.390  1.00  0.00           H
ATOM    216  NH2 ARG    12      50.520 110.980  18.720  1.00  0.00           N
ATOM    217 1HH2 ARG    12      50.530 111.430  17.820  1.00  0.00           H
ATOM    218 2HH2 ARG    12      49.660 110.800  19.190  1.00  0.00           H
ATOM    219  C   ARG    12      53.100 109.100  25.660  1.00  0.00           C
ATOM    220  O   ARG    12      53.610 108.040  25.670  1.00  0.00           O
ATOM    221  N   HIS    13      53.800 110.180  26.160  1.00  0.00           N
ATOM    222  HN  HIS    13      53.360 111.070  26.140  1.00  0.00           H
ATOM    223  CA  HIS    13      55.180 110.060  26.670  1.00  0.00           C
ATOM    224  HA  HIS    13      55.460 109.040  26.840  1.00  0.00           H
ATOM    225  CB  HIS    13      56.190 110.560  25.610  1.00  0.00           C
ATOM    226  HB1 HIS    13      55.810 110.130  24.650  1.00  0.00           H
ATOM    227  HB2 HIS    13      56.140 111.660  25.520  1.00  0.00           H
ATOM    228  ND1 HIS    13      58.190 109.610  26.810  1.00  0.00           N
ATOM    229  CG  HIS    13      57.680 110.220  25.690  1.00  0.00           C
ATOM    230  CE1 HIS    13      59.480 109.460  26.480  1.00  0.00           C
ATOM    231  HE1 HIS    13      60.190 109.110  27.230  1.00  0.00           H
ATOM    232  NE2 HIS    13      59.770 109.990  25.290  1.00  0.00           N
ATOM    233  HE2 HIS    13      60.680 110.130  24.900  1.00  0.00           H
ATOM    234  CD2 HIS    13      58.620 110.450  24.790  1.00  0.00           C
ATOM    235  HD2 HIS    13      58.410 110.770  23.780  1.00  0.00           H
ATOM    236  C   HIS    13      55.230 110.890  27.950  1.00  0.00           C
ATOM    237  O   HIS    13      54.890 112.110  27.990  1.00  0.00           O
ATOM    238  N   PRO    14      55.510 110.320  29.130  1.00  0.00           N
ATOM    239  CD  PRO    14      55.210 108.930  29.290  1.00  0.00           C
ATOM    240  HD1 PRO    14      55.820 108.260  28.640  1.00  0.00           H
ATOM    241  HD2 PRO    14      54.130 108.850  29.010  1.00  0.00           H
ATOM    242  CA  PRO    14      55.530 111.000  30.410  1.00  0.00           C
ATOM    243  HA  PRO    14      54.790 111.790  30.380  1.00  0.00           H
ATOM    244  CB  PRO    14      55.030 109.940  31.370  1.00  0.00           C
ATOM    245  HB1 PRO    14      55.260 110.060  32.450  1.00  0.00           H
ATOM    246  HB2 PRO    14      53.930 110.070  31.310  1.00  0.00           H
ATOM    247  CG  PRO    14      55.510 108.600  30.710  1.00  0.00           C
ATOM    248  HG1 PRO    14      54.950 107.730  31.100  1.00  0.00           H
ATOM    249  HG2 PRO    14      56.580 108.460  30.940  1.00  0.00           H
ATOM    250  C   PRO    14      56.890 111.480  30.680  1.00  0.00           C
ATOM    251  O   PRO    14      57.110 112.300  31.600  1.00  0.00           O
ATOM    252  N   ALA    15      57.850 110.920  29.950  1.00  0.00           N
ATOM    253  HN  ALA    15      57.560 110.210  29.310  1.00  0.00           H
ATOM    254  CA  ALA    15      59.200 111.370  30.120  1.00  0.00           C
ATOM    255  HA  ALA    15      59.360 111.720  31.120  1.00  0.00           H
ATOM    256  CB  ALA    15      60.240 110.210  30.010  1.00  0.00           C
ATOM    257  HB1 ALA    15      60.240 109.600  29.080  1.00  0.00           H
ATOM    258  HB2 ALA    15      61.250 110.630  30.200  1.00  0.00           H
ATOM    259  HB3 ALA    15      60.000 109.430  30.770  1.00  0.00           H
ATOM    260  C   ALA    15      59.460 112.570  29.210  1.00  0.00           C
ATOM    261  O   ALA    15      60.270 113.360  29.690  1.00  0.00           O
ATOM    262  N   GLU    16      58.780 112.820  28.090  1.00  0.00           N
ATOM    263  HN  GLU    16      58.230 112.150  27.610  1.00  0.00           H
ATOM    264  CA  GLU    16      58.810 114.160  27.410  1.00  0.00           C
ATOM    265  HA  GLU    16      59.810 114.500  27.210  1.00  0.00           H
ATOM    266  CB  GLU    16      58.080 114.140  26.010  1.00  0.00           C
ATOM    267  HB1 GLU    16      58.470 113.290  25.400  1.00  0.00           H
ATOM    268  HB2 GLU    16      56.980 114.000  26.010  1.00  0.00           H
ATOM    269  CG  GLU    16      58.330 115.440  25.200  1.00  0.00           C
ATOM    270  HG1 GLU    16      57.950 116.280  25.820  1.00  0.00           H
ATOM    271  HG2 GLU    16      57.690 115.310  24.300  1.00  0.00           H
ATOM    272  CD  GLU    16      59.770 115.760  24.740  1.00  0.00           C
ATOM    273  OE1 GLU    16      60.210 115.120  23.720  1.00  0.00           O
ATOM    274  OE2 GLU    16      60.470 116.570  25.420  1.00  0.00           O
ATOM    275  C   GLU    16      58.300 115.340  28.220  1.00  0.00           C
ATOM    276  O   GLU    16      57.110 115.390  28.510  1.00  0.00           O
ATOM    277  N   ASN    17      59.210 116.210  28.590  1.00  0.00           N
ATOM    278  HN  ASN    17      60.150 116.160  28.270  1.00  0.00           H
ATOM    279  CA  ASN    17      58.950 117.380  29.360  1.00  0.00           C
ATOM    280  HA  ASN    17      57.970 117.340  29.820  1.00  0.00           H
ATOM    281  CB  ASN    17      59.990 117.470  30.500  1.00  0.00           C
ATOM    282  HB1 ASN    17      61.010 117.420  30.070  1.00  0.00           H
ATOM    283  HB2 ASN    17      59.930 118.460  30.990  1.00  0.00           H
ATOM    284  CG  ASN    17      59.730 116.340  31.450  1.00  0.00           C
ATOM    285  OD1 ASN    17      60.580 115.520  31.770  1.00  0.00           O
ATOM    286  ND2 ASN    17      58.520 116.200  31.920  1.00  0.00           N
ATOM    287 1HD2 ASN    17      57.840 116.920  31.760  1.00  0.00           H
ATOM    288 2HD2 ASN    17      58.370 115.360  32.450  1.00  0.00           H
ATOM    289  C   ASN    17      58.960 118.670  28.530  1.00  0.00           C
ATOM    290  O   ASN    17      58.640 119.740  29.000  1.00  0.00           O
ATOM    291  N   GLY    18      59.290 118.610  27.230  1.00  0.00           N
ATOM    292  HN  GLY    18      59.490 117.730  26.810  1.00  0.00           H
ATOM    293  CA  GLY    18      59.250 119.730  26.310  1.00  0.00           C
ATOM    294  HA1 GLY    18      60.100 119.700  25.640  1.00  0.00           H
ATOM    295  HA2 GLY    18      59.270 120.690  26.800  1.00  0.00           H
ATOM    296  C   GLY    18      58.070 119.650  25.450  1.00  0.00           C
ATOM    297  O   GLY    18      57.040 119.000  25.720  1.00  0.00           O
ATOM    298  N   LYS    19      58.210 120.220  24.240  1.00  0.00           N
ATOM    299  HN  LYS    19      59.050 120.700  24.010  1.00  0.00           H
ATOM    300  CA  LYS    19      57.180 120.110  23.210  1.00  0.00           C
ATOM    301  HA  LYS    19      56.270 120.360  23.730  1.00  0.00           H
ATOM    302  CB  LYS    19      57.400 121.080  22.050  1.00  0.00           C
ATOM    303  HB1 LYS    19      56.640 121.020  21.240  1.00  0.00           H
ATOM    304  HB2 LYS    19      57.560 122.060  22.550  1.00  0.00           H
ATOM    305  CG  LYS    19      58.700 120.830  21.210  1.00  0.00           C
ATOM    306  HG1 LYS    19      58.660 119.810  20.790  1.00  0.00           H
ATOM    307  HG2 LYS    19      59.600 120.880  21.870  1.00  0.00           H
ATOM    308  CD  LYS    19      58.900 121.970  20.150  1.00  0.00           C
ATOM    309  HD1 LYS    19      58.670 122.930  20.650  1.00  0.00           H
ATOM    310  HD2 LYS    19      58.200 121.810  19.300  1.00  0.00           H
ATOM    311  CE  LYS    19      60.370 121.870  19.660  1.00  0.00           C
ATOM    312  HE1 LYS    19      60.440 122.610  18.830  1.00  0.00           H
ATOM    313  HE2 LYS    19      60.740 120.870  19.350  1.00  0.00           H
ATOM    314  NZ  LYS    19      61.290 122.440  20.680  1.00  0.00           N
ATOM    315  HZ1 LYS    19      62.240 122.510  20.250  1.00  0.00           H
ATOM    316  HZ2 LYS    19      60.940 123.390  20.880  1.00  0.00           H
ATOM    317  HZ3 LYS    19      61.280 121.850  21.530  1.00  0.00           H
ATOM    318  C   LYS    19      56.990 118.710  22.630  1.00  0.00           C
ATOM    319  O   LYS    19      57.790 117.770  22.730  1.00  0.00           O
ATOM    320  N   SER    20      55.730 118.470  22.140  1.00  0.00           N
ATOM    321  HN  SER    20      55.080 119.220  22.200  1.00  0.00           H
ATOM    322  CA  SER    20      55.180 117.210  21.540  1.00  0.00           C
ATOM    323  HA  SER    20      54.420 117.460  20.820  1.00  0.00           H
ATOM    324  CB  SER    20      56.160 116.180  20.910  1.00  0.00           C
ATOM    325  HB1 SER    20      56.860 115.680  21.620  1.00  0.00           H
ATOM    326  HB2 SER    20      56.770 116.740  20.180  1.00  0.00           H
ATOM    327  OG  SER    20      55.430 115.130  20.210  1.00  0.00           O
ATOM    328  HG1 SER    20      55.950 114.320  20.280  1.00  0.00           H
ATOM    329  C   SER    20      54.440 116.490  22.640  1.00  0.00           C
ATOM    330  O   SER    20      54.910 115.510  23.220  1.00  0.00           O
ATOM    331  N   ASN    21      53.230 116.880  23.000  1.00  0.00           N
ATOM    332  HN  ASN    21      52.910 117.620  22.410  1.00  0.00           H
ATOM    333  CA  ASN    21      52.330 116.520  24.120  1.00  0.00           C
ATOM    334  HA  ASN    21      52.730 115.650  24.620  1.00  0.00           H
ATOM    335  CB  ASN    21      52.250 117.690  25.170  1.00  0.00           C
ATOM    336  HB1 ASN    21      51.680 118.560  24.780  1.00  0.00           H
ATOM    337  HB2 ASN    21      51.740 117.280  26.060  1.00  0.00           H
ATOM    338  CG  ASN    21      53.550 118.230  25.660  1.00  0.00           C
ATOM    339  OD1 ASN    21      53.650 119.420  25.970  1.00  0.00           O
ATOM    340  ND2 ASN    21      54.630 117.470  25.920  1.00  0.00           N
ATOM    341 1HD2 ASN    21      54.530 116.480  25.820  1.00  0.00           H
ATOM    342 2HD2 ASN    21      55.510 117.900  26.130  1.00  0.00           H
ATOM    343  C   ASN    21      50.980 116.120  23.640  1.00  0.00           C
ATOM    344  O   ASN    21      50.200 116.960  23.170  1.00  0.00           O
ATOM    345  N   PHE    22      50.650 114.810  23.800  1.00  0.00           N
ATOM    346  HN  PHE    22      51.330 114.210  24.220  1.00  0.00           H
ATOM    347  CA  PHE    22      49.400 114.140  23.320  1.00  0.00           C
ATOM    348  HA  PHE    22      48.680 114.910  23.090  1.00  0.00           H
ATOM    349  CB  PHE    22      49.590 113.160  22.130  1.00  0.00           C
ATOM    350  HB1 PHE    22      50.310 112.350  22.360  1.00  0.00           H
ATOM    351  HB2 PHE    22      48.640 112.670  21.810  1.00  0.00           H
ATOM    352  CG  PHE    22      50.020 113.910  20.920  1.00  0.00           C
ATOM    353  CD1 PHE    22      49.140 114.370  19.880  1.00  0.00           C
ATOM    354  HD1 PHE    22      48.070 114.360  20.060  1.00  0.00           H
ATOM    355  CE1 PHE    22      49.620 114.990  18.770  1.00  0.00           C
ATOM    356  HE1 PHE    22      48.900 115.310  18.030  1.00  0.00           H
ATOM    357  CZ  PHE    22      50.930 115.220  18.600  1.00  0.00           C
ATOM    358  HZ  PHE    22      51.370 115.890  17.870  1.00  0.00           H
ATOM    359  CD2 PHE    22      51.370 114.020  20.680  1.00  0.00           C
ATOM    360  HD2 PHE    22      52.070 113.710  21.430  1.00  0.00           H
ATOM    361  CE2 PHE    22      51.860 114.680  19.490  1.00  0.00           C
ATOM    362  HE2 PHE    22      52.910 114.940  19.420  1.00  0.00           H
ATOM    363  C   PHE    22      48.690 113.390  24.430  1.00  0.00           C
ATOM    364  O   PHE    22      49.380 112.750  25.280  1.00  0.00           O
ATOM    365  N   LEU    23      47.390 113.650  24.530  1.00  0.00           N
ATOM    366  HN  LEU    23      46.980 114.250  23.850  1.00  0.00           H
ATOM    367  CA  LEU    23      46.540 113.060  25.480  1.00  0.00           C
ATOM    368  HA  LEU    23      47.090 112.790  26.370  1.00  0.00           H
ATOM    369  CB  LEU    23      45.360 113.940  25.880  1.00  0.00           C
ATOM    370  HB1 LEU    23      45.730 114.800  26.490  1.00  0.00           H
ATOM    371  HB2 LEU    23      44.750 114.280  25.010  1.00  0.00           H
ATOM    372  CG  LEU    23      44.430 113.400  27.010  1.00  0.00           C
ATOM    373  HG  LEU    23      43.910 112.490  26.650  1.00  0.00           H
ATOM    374  CD1 LEU    23      45.160 112.940  28.310  1.00  0.00           C
ATOM    375 1HD1 LEU    23      44.490 112.820  29.190  1.00  0.00           H
ATOM    376 2HD1 LEU    23      45.540 111.950  27.970  1.00  0.00           H
ATOM    377 3HD1 LEU    23      46.000 113.660  28.410  1.00  0.00           H
ATOM    378  CD2 LEU    23      43.300 114.410  27.260  1.00  0.00           C
ATOM    379 1HD2 LEU    23      42.580 113.860  27.900  1.00  0.00           H
ATOM    380 2HD2 LEU    23      43.600 115.350  27.770  1.00  0.00           H
ATOM    381 3HD2 LEU    23      42.910 114.500  26.230  1.00  0.00           H
ATOM    382  C   LEU    23      45.870 111.900  24.900  1.00  0.00           C
ATOM    383  O   LEU    23      45.120 112.070  23.950  1.00  0.00           O
ATOM    384  N   ASN    24      46.130 110.650  25.440  1.00  0.00           N
ATOM    385  HN  ASN    24      46.670 110.580  26.270  1.00  0.00           H
ATOM    386  CA  ASN    24      45.650 109.410  24.850  1.00  0.00           C
ATOM    387  HA  ASN    24      45.280 109.590  23.850  1.00  0.00           H
ATOM    388  CB  ASN    24      46.820 108.300  24.800  1.00  0.00           C
ATOM    389  HB1 ASN    24      47.190 108.150  25.830  1.00  0.00           H
ATOM    390  HB2 ASN    24      46.360 107.340  24.470  1.00  0.00           H
ATOM    391  CG  ASN    24      47.880 108.720  23.810  1.00  0.00           C
ATOM    392  OD1 ASN    24      47.810 109.730  23.060  1.00  0.00           O
ATOM    393  ND2 ASN    24      48.720 107.690  23.530  1.00  0.00           N
ATOM    394 1HD2 ASN    24      49.310 107.670  22.720  1.00  0.00           H
ATOM    395 2HD2 ASN    24      48.660 106.910  24.160  1.00  0.00           H
ATOM    396  C   ASN    24      44.530 108.870  25.720  1.00  0.00           C
ATOM    397  O   ASN    24      44.710 108.690  26.960  1.00  0.00           O
ATOM    398  N   CYS    25      43.400 108.460  25.140  1.00  0.00           N
ATOM    399  HN  CYS    25      43.220 108.670  24.180  1.00  0.00           H
ATOM    400  CA  CYS    25      42.420 107.600  25.840  1.00  0.00           C
ATOM    401  HA  CYS    25      42.800 107.320  26.810  1.00  0.00           H
ATOM    402  CB  CYS    25      41.100 108.340  26.080  1.00  0.00           C
ATOM    403  HB1 CYS    25      40.790 108.750  25.090  1.00  0.00           H
ATOM    404  HB2 CYS    25      41.260 109.170  26.790  1.00  0.00           H
ATOM    405  SG  CYS    25      39.890 107.280  26.870  1.00  0.00           S
ATOM    406  C   CYS    25      42.300 106.310  25.010  1.00  0.00           C
ATOM    407  O   CYS    25      42.060 106.330  23.810  1.00  0.00           O
ATOM    408  N   TYR    26      42.540 105.220  25.690  1.00  0.00           N
ATOM    409  HN  TYR    26      42.680 105.200  26.680  1.00  0.00           H
ATOM    410  CA  TYR    26      42.650 103.900  25.090  1.00  0.00           C
ATOM    411  HA  TYR    26      42.560 104.010  24.020  1.00  0.00           H
ATOM    412  CB  TYR    26      44.060 103.240  25.480  1.00  0.00           C
ATOM    413  HB1 TYR    26      44.870 103.960  25.220  1.00  0.00           H
ATOM    414  HB2 TYR    26      44.080 103.090  26.580  1.00  0.00           H
ATOM    415  CG  TYR    26      44.390 101.950  24.800  1.00  0.00           C
ATOM    416  CD1 TYR    26      44.230 101.720  23.420  1.00  0.00           C
ATOM    417  HD1 TYR    26      43.890 102.510  22.770  1.00  0.00           H
ATOM    418  CE1 TYR    26      44.700 100.490  22.900  1.00  0.00           C
ATOM    419  HE1 TYR    26      44.650 100.250  21.850  1.00  0.00           H
ATOM    420  CZ  TYR    26      45.070  99.460  23.790  1.00  0.00           C
ATOM    421  OH  TYR    26      45.510  98.210  23.330  1.00  0.00           O
ATOM    422  HH  TYR    26      45.520  98.120  22.370  1.00  0.00           H
ATOM    423  CD2 TYR    26      44.780 100.880  25.670  1.00  0.00           C
ATOM    424  HD2 TYR    26      44.810 101.020  26.740  1.00  0.00           H
ATOM    425  CE2 TYR    26      45.020  99.660  25.190  1.00  0.00           C
ATOM    426  HE2 TYR    26      45.270  98.870  25.890  1.00  0.00           H
ATOM    427  C   TYR    26      41.420 103.130  25.450  1.00  0.00           C
ATOM    428  O   TYR    26      41.070 102.960  26.640  1.00  0.00           O
ATOM    429  N   VAL    27      40.800 102.560  24.340  1.00  0.00           N
ATOM    430  HN  VAL    27      41.220 102.660  23.440  1.00  0.00           H
ATOM    431  CA  VAL    27      39.550 101.820  24.360  1.00  0.00           C
ATOM    432  HA  VAL    27      39.200 101.690  25.370  1.00  0.00           H
ATOM    433  CB  VAL    27      38.350 102.520  23.600  1.00  0.00           C
ATOM    434  HB  VAL    27      38.690 102.660  22.560  1.00  0.00           H
ATOM    435  CG1 VAL    27      37.240 101.520  23.500  1.00  0.00           C
ATOM    436 1HG1 VAL    27      37.030 101.130  24.520  1.00  0.00           H
ATOM    437 2HG1 VAL    27      36.360 102.010  23.030  1.00  0.00           H
ATOM    438 3HG1 VAL    27      37.570 100.710  22.820  1.00  0.00           H
ATOM    439  CG2 VAL    27      37.920 103.810  24.290  1.00  0.00           C
ATOM    440 1HG2 VAL    27      37.590 103.660  25.340  1.00  0.00           H
ATOM    441 2HG2 VAL    27      38.720 104.580  24.210  1.00  0.00           H
ATOM    442 3HG2 VAL    27      36.910 104.120  23.940  1.00  0.00           H
ATOM    443  C   VAL    27      39.880 100.400  23.810  1.00  0.00           C
ATOM    444  O   VAL    27      40.400 100.220  22.730  1.00  0.00           O
ATOM    445  N   SER    28      39.680  99.290  24.540  1.00  0.00           N
ATOM    446  HN  SER    28      39.340  99.320  25.480  1.00  0.00           H
ATOM    447  CA  SER    28      40.000  97.940  24.030  1.00  0.00           C
ATOM    448  HA  SER    28      39.790  97.980  22.970  1.00  0.00           H
ATOM    449  CB  SER    28      41.490  97.530  24.360  1.00  0.00           C
ATOM    450  HB1 SER    28      42.150  98.240  23.830  1.00  0.00           H
ATOM    451  HB2 SER    28      41.650  96.500  23.980  1.00  0.00           H
ATOM    452  OG  SER    28      41.810  97.640  25.780  1.00  0.00           O
ATOM    453  HG1 SER    28      42.580  97.070  25.900  1.00  0.00           H
ATOM    454  C   SER    28      39.000  96.970  24.670  1.00  0.00           C
ATOM    455  O   SER    28      38.190  97.290  25.490  1.00  0.00           O
ATOM    456  N   GLY    29      38.970  95.730  24.140  1.00  0.00           N
ATOM    457  HN  GLY    29      39.350  95.500  23.250  1.00  0.00           H
ATOM    458  CA  GLY    29      38.390  94.670  24.860  1.00  0.00           C
ATOM    459  HA1 GLY    29      38.480  94.850  25.920  1.00  0.00           H
ATOM    460  HA2 GLY    29      38.970  93.810  24.560  1.00  0.00           H
ATOM    461  C   GLY    29      36.940  94.360  24.620  1.00  0.00           C
ATOM    462  O   GLY    29      36.280  93.610  25.370  1.00  0.00           O
ATOM    463  N   PHE    30      36.280  94.890  23.590  1.00  0.00           N
ATOM    464  HN  PHE    30      36.780  95.520  23.000  1.00  0.00           H
ATOM    465  CA  PHE    30      34.830  94.910  23.500  1.00  0.00           C
ATOM    466  HA  PHE    30      34.360  94.170  24.120  1.00  0.00           H
ATOM    467  CB  PHE    30      34.310  96.290  24.120  1.00  0.00           C
ATOM    468  HB1 PHE    30      33.240  96.240  24.430  1.00  0.00           H
ATOM    469  HB2 PHE    30      34.810  96.510  25.090  1.00  0.00           H
ATOM    470  CG  PHE    30      34.600  97.480  23.140  1.00  0.00           C
ATOM    471  CD1 PHE    30      35.920  97.920  22.800  1.00  0.00           C
ATOM    472  HD1 PHE    30      36.880  97.640  23.220  1.00  0.00           H
ATOM    473  CE1 PHE    30      36.090  98.830  21.710  1.00  0.00           C
ATOM    474  HE1 PHE    30      37.000  99.310  21.400  1.00  0.00           H
ATOM    475  CZ  PHE    30      34.920  99.400  21.160  1.00  0.00           C
ATOM    476  HZ  PHE    30      35.090 100.060  20.320  1.00  0.00           H
ATOM    477  CD2 PHE    30      33.490  98.100  22.610  1.00  0.00           C
ATOM    478  HD2 PHE    30      32.480  97.820  22.880  1.00  0.00           H
ATOM    479  CE2 PHE    30      33.670  99.040  21.600  1.00  0.00           C
ATOM    480  HE2 PHE    30      32.800  99.490  21.140  1.00  0.00           H
ATOM    481  C   PHE    30      34.250  94.640  22.210  1.00  0.00           C
ATOM    482  O   PHE    30      34.900  94.470  21.210  1.00  0.00           O
ATOM    483  N   HIS    31      32.940  94.550  22.220  1.00  0.00           N
ATOM    484  HN  HIS    31      32.470  94.790  23.060  1.00  0.00           H
ATOM    485  CA  HIS    31      32.120  94.320  20.980  1.00  0.00           C
ATOM    486  HA  HIS    31      32.510  94.930  20.180  1.00  0.00           H
ATOM    487  CB  HIS    31      32.230  92.770  20.650  1.00  0.00           C
ATOM    488  HB1 HIS    31      33.280  92.520  20.920  1.00  0.00           H
ATOM    489  HB2 HIS    31      31.520  92.050  21.120  1.00  0.00           H
ATOM    490  ND1 HIS    31      30.960  92.680  18.610  1.00  0.00           N
ATOM    491  CG  HIS    31      32.160  92.430  19.220  1.00  0.00           C
ATOM    492  CE1 HIS    31      31.070  92.240  17.420  1.00  0.00           C
ATOM    493  HE1 HIS    31      30.380  92.420  16.590  1.00  0.00           H
ATOM    494  NE2 HIS    31      32.190  91.550  17.250  1.00  0.00           N
ATOM    495  HE2 HIS    31      32.570  91.330  16.350  1.00  0.00           H
ATOM    496  CD2 HIS    31      32.960  91.730  18.410  1.00  0.00           C
ATOM    497  HD2 HIS    31      33.980  91.450  18.630  1.00  0.00           H
ATOM    498  C   HIS    31      30.720  94.830  21.240  1.00  0.00           C
ATOM    499  O   HIS    31      30.310  94.530  22.350  1.00  0.00           O
ATOM    500  N   PRO    32      29.920  95.420  20.400  1.00  0.00           N
ATOM    501  CD  PRO    32      28.520  95.460  20.750  1.00  0.00           C
ATOM    502  HD1 PRO    32      28.430  95.900  21.770  1.00  0.00           H
ATOM    503  HD2 PRO    32      27.970  94.500  20.850  1.00  0.00           H
ATOM    504  CA  PRO    32      30.150  95.900  19.010  1.00  0.00           C
ATOM    505  HA  PRO    32      30.650  95.180  18.370  1.00  0.00           H
ATOM    506  CB  PRO    32      28.680  96.100  18.480  1.00  0.00           C
ATOM    507  HB1 PRO    32      28.590  96.830  17.650  1.00  0.00           H
ATOM    508  HB2 PRO    32      28.400  95.120  18.040  1.00  0.00           H
ATOM    509  CG  PRO    32      27.870  96.350  19.670  1.00  0.00           C
ATOM    510  HG1 PRO    32      26.830  96.020  19.480  1.00  0.00           H
ATOM    511  HG2 PRO    32      27.940  97.380  20.070  1.00  0.00           H
ATOM    512  C   PRO    32      31.010  97.120  18.980  1.00  0.00           C
ATOM    513  O   PRO    32      31.390  97.620  20.020  1.00  0.00           O
ATOM    514  N   SER    33      31.440  97.580  17.780  1.00  0.00           N
ATOM    515  HN  SER    33      31.090  97.160  16.940  1.00  0.00           H
ATOM    516  CA  SER    33      32.470  98.660  17.590  1.00  0.00           C
ATOM    517  HA  SER    33      33.320  98.480  18.220  1.00  0.00           H
ATOM    518  CB  SER    33      33.120  98.670  16.230  1.00  0.00           C
ATOM    519  HB1 SER    33      33.780  97.780  16.150  1.00  0.00           H
ATOM    520  HB2 SER    33      33.890  99.470  16.090  1.00  0.00           H
ATOM    521  OG  SER    33      32.070  98.640  15.240  1.00  0.00           O
ATOM    522  HG1 SER    33      31.490  97.890  15.140  1.00  0.00           H
ATOM    523  C   SER    33      32.030 100.070  17.880  1.00  0.00           C
ATOM    524  O   SER    33      32.720 100.880  18.470  1.00  0.00           O
ATOM    525  N   ASP    34      30.770 100.420  17.480  1.00  0.00           N
ATOM    526  HN  ASP    34      30.210  99.850  16.880  1.00  0.00           H
ATOM    527  CA  ASP    34      30.110 101.650  17.900  1.00  0.00           C
ATOM    528  HA  ASP    34      30.440 102.420  17.220  1.00  0.00           H
ATOM    529  CB  ASP    34      28.620 101.450  17.780  1.00  0.00           C
ATOM    530  HB1 ASP    34      28.280 100.490  18.220  1.00  0.00           H
ATOM    531  HB2 ASP    34      27.970 102.230  18.230  1.00  0.00           H
ATOM    532  CG  ASP    34      28.190 101.300  16.380  1.00  0.00           C
ATOM    533  OD1 ASP    34      27.040 100.870  16.240  1.00  0.00           O
ATOM    534  OD2 ASP    34      28.940 101.690  15.410  1.00  0.00           O
ATOM    535  C   ASP    34      30.490 102.250  19.280  1.00  0.00           C
ATOM    536  O   ASP    34      30.170 101.670  20.310  1.00  0.00           O
ATOM    537  N   ILE    35      31.080 103.450  19.340  1.00  0.00           N
ATOM    538  HN  ILE    35      31.210 103.920  18.460  1.00  0.00           H
ATOM    539  CA  ILE    35      31.460 104.220  20.510  1.00  0.00           C
ATOM    540  HA  ILE    35      30.670 104.130  21.240  1.00  0.00           H
ATOM    541  CB  ILE    35      32.710 103.630  21.110  1.00  0.00           C
ATOM    542  HB  ILE    35      32.550 102.530  21.160  1.00  0.00           H
ATOM    543  CG2 ILE    35      33.990 103.890  20.230  1.00  0.00           C
ATOM    544 1HG2 ILE    35      34.350 104.940  20.350  1.00  0.00           H
ATOM    545 2HG2 ILE    35      34.740 103.140  20.540  1.00  0.00           H
ATOM    546 3HG2 ILE    35      33.720 103.670  19.180  1.00  0.00           H
ATOM    547  CG1 ILE    35      32.930 103.920  22.610  1.00  0.00           C
ATOM    548 1HG1 ILE    35      32.950 105.020  22.770  1.00  0.00           H
ATOM    549 2HG1 ILE    35      33.940 103.450  22.710  1.00  0.00           H
ATOM    550  CD  ILE    35      31.910 103.120  23.450  1.00  0.00           C
ATOM    551  HD1 ILE    35      30.870 103.440  23.230  1.00  0.00           H
ATOM    552  HD2 ILE    35      32.090 102.040  23.320  1.00  0.00           H
ATOM    553  HD3 ILE    35      32.180 103.230  24.520  1.00  0.00           H
ATOM    554  C   ILE    35      31.540 105.700  20.190  1.00  0.00           C
ATOM    555  O   ILE    35      31.720 106.040  19.010  1.00  0.00           O
ATOM    556  N   GLU    36      31.270 106.520  21.220  1.00  0.00           N
ATOM    557  HN  GLU    36      30.970 106.180  22.110  1.00  0.00           H
ATOM    558  CA  GLU    36      31.650 107.910  21.140  1.00  0.00           C
ATOM    559  HA  GLU    36      32.380 107.980  20.340  1.00  0.00           H
ATOM    560  CB  GLU    36      30.400 108.830  20.920  1.00  0.00           C
ATOM    561  HB1 GLU    36      29.680 108.800  21.760  1.00  0.00           H
ATOM    562  HB2 GLU    36      30.840 109.840  20.760  1.00  0.00           H
ATOM    563  CG  GLU    36      29.620 108.590  19.620  1.00  0.00           C
ATOM    564  HG1 GLU    36      29.010 107.690  19.850  1.00  0.00           H
ATOM    565  HG2 GLU    36      30.260 108.510  18.710  1.00  0.00           H
ATOM    566  CD  GLU    36      28.610 109.720  19.480  1.00  0.00           C
ATOM    567  OE1 GLU    36      27.570 109.610  20.130  1.00  0.00           O
ATOM    568  OE2 GLU    36      28.830 110.680  18.750  1.00  0.00           O
ATOM    569  C   GLU    36      32.390 108.340  22.360  1.00  0.00           C
ATOM    570  O   GLU    36      31.990 108.110  23.520  1.00  0.00           O
ATOM    571  N   VAL    37      33.510 108.960  22.120  1.00  0.00           N
ATOM    572  HN  VAL    37      33.760 109.010  21.150  1.00  0.00           H
ATOM    573  CA  VAL    37      34.550 109.260  23.050  1.00  0.00           C
ATOM    574  HA  VAL    37      34.190 108.980  24.030  1.00  0.00           H
ATOM    575  CB  VAL    37      35.850 108.470  22.620  1.00  0.00           C
ATOM    576  HB  VAL    37      36.300 108.870  21.680  1.00  0.00           H
ATOM    577  CG1 VAL    37      36.870 108.600  23.710  1.00  0.00           C
ATOM    578 1HG1 VAL    37      37.830 108.090  23.480  1.00  0.00           H
ATOM    579 2HG1 VAL    37      37.170 109.660  23.880  1.00  0.00           H
ATOM    580 3HG1 VAL    37      36.570 108.090  24.640  1.00  0.00           H
ATOM    581  CG2 VAL    37      35.410 107.030  22.420  1.00  0.00           C
ATOM    582 1HG2 VAL    37      34.920 106.570  23.300  1.00  0.00           H
ATOM    583 2HG2 VAL    37      34.760 106.970  21.520  1.00  0.00           H
ATOM    584 3HG2 VAL    37      36.260 106.330  22.260  1.00  0.00           H
ATOM    585  C   VAL    37      34.890 110.750  23.100  1.00  0.00           C
ATOM    586  O   VAL    37      35.490 111.280  22.180  1.00  0.00           O
ATOM    587  N   ASP    38      34.630 111.420  24.290  1.00  0.00           N
ATOM    588  HN  ASP    38      34.460 110.980  25.160  1.00  0.00           H
ATOM    589  CA  ASP    38      34.920 112.830  24.480  1.00  0.00           C
ATOM    590  HA  ASP    38      35.410 113.290  23.630  1.00  0.00           H
ATOM    591  CB  ASP    38      33.620 113.650  24.790  1.00  0.00           C
ATOM    592  HB1 ASP    38      33.080 113.140  25.620  1.00  0.00           H
ATOM    593  HB2 ASP    38      33.910 114.670  25.130  1.00  0.00           H
ATOM    594  CG  ASP    38      32.850 113.650  23.540  1.00  0.00           C
ATOM    595  OD1 ASP    38      31.690 113.080  23.570  1.00  0.00           O
ATOM    596  OD2 ASP    38      33.220 114.300  22.560  1.00  0.00           O
ATOM    597  C   ASP    38      35.960 112.970  25.500  1.00  0.00           C
ATOM    598  O   ASP    38      35.940 112.300  26.500  1.00  0.00           O
ATOM    599  N   LEU    39      36.960 113.920  25.320  1.00  0.00           N
ATOM    600  HN  LEU    39      36.970 114.520  24.530  1.00  0.00           H
ATOM    601  CA  LEU    39      38.070 114.230  26.150  1.00  0.00           C
ATOM    602  HA  LEU    39      38.010 113.590  27.010  1.00  0.00           H
ATOM    603  CB  LEU    39      39.420 114.130  25.370  1.00  0.00           C
ATOM    604  HB1 LEU    39      39.580 114.930  24.610  1.00  0.00           H
ATOM    605  HB2 LEU    39      40.200 114.260  26.150  1.00  0.00           H
ATOM    606  CG  LEU    39      39.690 112.800  24.630  1.00  0.00           C
ATOM    607  HG  LEU    39      38.910 112.570  23.870  1.00  0.00           H
ATOM    608  CD1 LEU    39      41.070 112.920  23.900  1.00  0.00           C
ATOM    609 1HD1 LEU    39      41.120 113.850  23.280  1.00  0.00           H
ATOM    610 2HD1 LEU    39      41.760 113.050  24.760  1.00  0.00           H
ATOM    611 3HD1 LEU    39      41.300 112.020  23.290  1.00  0.00           H
ATOM    612  CD2 LEU    39      39.610 111.620  25.570  1.00  0.00           C
ATOM    613 1HD2 LEU    39      39.640 110.650  25.020  1.00  0.00           H
ATOM    614 2HD2 LEU    39      40.500 111.570  26.220  1.00  0.00           H
ATOM    615 3HD2 LEU    39      38.720 111.640  26.240  1.00  0.00           H
ATOM    616  C   LEU    39      37.800 115.610  26.670  1.00  0.00           C
ATOM    617  O   LEU    39      37.560 116.550  25.910  1.00  0.00           O
ATOM    618  N   LEU    40      37.710 115.690  28.000  1.00  0.00           N
ATOM    619  HN  LEU    40      37.920 114.920  28.600  1.00  0.00           H
ATOM    620  CA  LEU    40      37.240 116.940  28.580  1.00  0.00           C
ATOM    621  HA  LEU    40      37.040 117.600  27.750  1.00  0.00           H
ATOM    622  CB  LEU    40      35.890 116.720  29.320  1.00  0.00           C
ATOM    623  HB1 LEU    40      36.010 116.120  30.250  1.00  0.00           H
ATOM    624  HB2 LEU    40      35.500 117.740  29.500  1.00  0.00           H
ATOM    625  CG  LEU    40      34.760 115.920  28.550  1.00  0.00           C
ATOM    626  HG  LEU    40      34.830 116.080  27.450  1.00  0.00           H
ATOM    627  CD1 LEU    40      34.650 114.450  28.960  1.00  0.00           C
ATOM    628 1HD1 LEU    40      35.620 113.930  28.800  1.00  0.00           H
ATOM    629 2HD1 LEU    40      34.370 114.310  30.030  1.00  0.00           H
ATOM    630 3HD1 LEU    40      33.870 114.030  28.300  1.00  0.00           H
ATOM    631  CD2 LEU    40      33.400 116.560  28.910  1.00  0.00           C
ATOM    632 1HD2 LEU    40      32.530 116.030  28.480  1.00  0.00           H
ATOM    633 2HD2 LEU    40      33.300 116.620  30.010  1.00  0.00           H
ATOM    634 3HD2 LEU    40      33.360 117.580  28.480  1.00  0.00           H
ATOM    635  C   LEU    40      38.190 117.590  29.530  1.00  0.00           C
ATOM    636  O   LEU    40      38.760 116.910  30.340  1.00  0.00           O
ATOM    637  N   LYS    41      38.370 118.960  29.370  1.00  0.00           N
ATOM    638  HN  LYS    41      37.790 119.540  28.800  1.00  0.00           H
ATOM    639  CA  LYS    41      39.220 119.880  30.100  1.00  0.00           C
ATOM    640  HA  LYS    41      39.900 119.330  30.740  1.00  0.00           H
ATOM    641  CB  LYS    41      40.040 120.730  29.110  1.00  0.00           C
ATOM    642  HB1 LYS    41      40.710 119.970  28.670  1.00  0.00           H
ATOM    643  HB2 LYS    41      39.470 121.090  28.220  1.00  0.00           H
ATOM    644  CG  LYS    41      40.860 121.860  29.830  1.00  0.00           C
ATOM    645  HG1 LYS    41      41.250 121.360  30.750  1.00  0.00           H
ATOM    646  HG2 LYS    41      40.190 122.640  30.230  1.00  0.00           H
ATOM    647  CD  LYS    41      42.060 122.450  28.900  1.00  0.00           C
ATOM    648  HD1 LYS    41      41.580 122.990  28.050  1.00  0.00           H
ATOM    649  HD2 LYS    41      42.680 121.610  28.530  1.00  0.00           H
ATOM    650  CE  LYS    41      43.060 123.340  29.720  1.00  0.00           C
ATOM    651  HE1 LYS    41      43.560 122.900  30.610  1.00  0.00           H
ATOM    652  HE2 LYS    41      42.480 124.220  30.090  1.00  0.00           H
ATOM    653  NZ  LYS    41      44.110 123.830  28.800  1.00  0.00           N
ATOM    654  HZ1 LYS    41      44.550 123.010  28.340  1.00  0.00           H
ATOM    655  HZ2 LYS    41      43.640 124.290  27.990  1.00  0.00           H
ATOM    656  HZ3 LYS    41      44.860 124.460  29.150  1.00  0.00           H
ATOM    657  C   LYS    41      38.390 120.820  30.970  1.00  0.00           C
ATOM    658  O   LYS    41      37.610 121.650  30.500  1.00  0.00           O
ATOM    659  N   ASN    42      38.460 120.580  32.290  1.00  0.00           N
ATOM    660  HN  ASN    42      38.950 119.800  32.660  1.00  0.00           H
ATOM    661  CA  ASN    42      37.620 121.290  33.190  1.00  0.00           C
ATOM    662  HA  ASN    42      37.870 121.040  34.210  1.00  0.00           H
ATOM    663  CB  ASN    42      38.120 122.780  33.260  1.00  0.00           C
ATOM    664  HB1 ASN    42      38.050 123.220  32.240  1.00  0.00           H
ATOM    665  HB2 ASN    42      37.630 123.350  34.080  1.00  0.00           H
ATOM    666  CG  ASN    42      39.590 122.820  33.720  1.00  0.00           C
ATOM    667  OD1 ASN    42      40.030 121.970  34.470  1.00  0.00           O
ATOM    668  ND2 ASN    42      40.270 123.910  33.190  1.00  0.00           N
ATOM    669 1HD2 ASN    42      39.790 124.620  32.660  1.00  0.00           H
ATOM    670 2HD2 ASN    42      41.190 124.060  33.540  1.00  0.00           H
ATOM    671  C   ASN    42      36.140 121.070  32.910  1.00  0.00           C
ATOM    672  O   ASN    42      35.290 121.930  33.240  1.00  0.00           O
ATOM    673  N   GLY    43      35.810 119.970  32.270  1.00  0.00           N
ATOM    674  HN  GLY    43      36.520 119.340  31.990  1.00  0.00           H
ATOM    675  CA  GLY    43      34.450 119.570  32.030  1.00  0.00           C
ATOM    676  HA1 GLY    43      33.790 119.920  32.800  1.00  0.00           H
ATOM    677  HA2 GLY    43      34.470 118.490  32.110  1.00  0.00           H
ATOM    678  C   GLY    43      33.960 119.950  30.720  1.00  0.00           C
ATOM    679  O   GLY    43      32.880 119.520  30.260  1.00  0.00           O
ATOM    680  N   GLU    44      34.720 120.770  30.000  1.00  0.00           N
ATOM    681  HN  GLU    44      35.610 121.080  30.320  1.00  0.00           H
ATOM    682  CA  GLU    44      34.450 121.270  28.700  1.00  0.00           C
ATOM    683  HA  GLU    44      33.370 121.260  28.590  1.00  0.00           H
ATOM    684  CB  GLU    44      35.120 122.640  28.490  1.00  0.00           C
ATOM    685  HB1 GLU    44      36.210 122.670  28.720  1.00  0.00           H
ATOM    686  HB2 GLU    44      35.110 122.990  27.430  1.00  0.00           H
ATOM    687  CG  GLU    44      34.590 123.820  29.330  1.00  0.00           C
ATOM    688  HG1 GLU    44      35.170 124.730  29.040  1.00  0.00           H
ATOM    689  HG2 GLU    44      34.600 123.580  30.420  1.00  0.00           H
ATOM    690  CD  GLU    44      33.110 124.030  29.010  1.00  0.00           C
ATOM    691  OE1 GLU    44      32.230 123.930  29.890  1.00  0.00           O
ATOM    692  OE2 GLU    44      32.820 124.340  27.860  1.00  0.00           O
ATOM    693  C   GLU    44      34.960 120.290  27.680  1.00  0.00           C
ATOM    694  O   GLU    44      35.970 119.660  27.900  1.00  0.00           O
ATOM    695  N   ARG    45      34.240 120.060  26.540  1.00  0.00           N
ATOM    696  HN  ARG    45      33.490 120.690  26.350  1.00  0.00           H
ATOM    697  CA  ARG    45      34.850 119.270  25.400  1.00  0.00           C
ATOM    698  HA  ARG    45      35.220 118.380  25.900  1.00  0.00           H
ATOM    699  CB  ARG    45      33.830 118.780  24.390  1.00  0.00           C
ATOM    700  HB1 ARG    45      33.310 119.730  24.160  1.00  0.00           H
ATOM    701  HB2 ARG    45      34.210 118.220  23.500  1.00  0.00           H
ATOM    702  CG  ARG    45      32.730 117.820  24.980  1.00  0.00           C
ATOM    703  HG1 ARG    45      32.060 118.300  25.720  1.00  0.00           H
ATOM    704  HG2 ARG    45      33.220 116.940  25.440  1.00  0.00           H
ATOM    705  CD  ARG    45      31.770 117.190  23.860  1.00  0.00           C
ATOM    706  HD1 ARG    45      31.110 116.450  24.360  1.00  0.00           H
ATOM    707  HD2 ARG    45      32.330 116.750  23.000  1.00  0.00           H
ATOM    708  NE  ARG    45      30.920 118.360  23.370  1.00  0.00           N
ATOM    709  HE  ARG    45      31.070 119.170  23.950  1.00  0.00           H
ATOM    710  CZ  ARG    45      30.020 118.370  22.370  1.00  0.00           C
ATOM    711  NH1 ARG    45      29.700 117.440  21.550  1.00  0.00           N
ATOM    712 1HH1 ARG    45      28.930 117.630  20.940  1.00  0.00           H
ATOM    713 2HH1 ARG    45      30.170 116.560  21.630  1.00  0.00           H
ATOM    714  NH2 ARG    45      29.320 119.520  22.240  1.00  0.00           N
ATOM    715 1HH2 ARG    45      28.650 119.700  21.520  1.00  0.00           H
ATOM    716 2HH2 ARG    45      29.590 120.230  22.900  1.00  0.00           H
ATOM    717  C   ARG    45      36.030 119.810  24.640  1.00  0.00           C
ATOM    718  O   ARG    45      36.030 120.950  24.170  1.00  0.00           O
ATOM    719  N   ILE    46      37.070 118.980  24.460  1.00  0.00           N
ATOM    720  HN  ILE    46      37.270 118.120  24.950  1.00  0.00           H
ATOM    721  CA  ILE    46      38.200 119.320  23.620  1.00  0.00           C
ATOM    722  HA  ILE    46      38.510 120.340  23.840  1.00  0.00           H
ATOM    723  CB  ILE    46      39.490 118.490  23.850  1.00  0.00           C
ATOM    724  HB  ILE    46      39.180 117.450  23.610  1.00  0.00           H
ATOM    725  CG2 ILE    46      40.670 118.910  22.870  1.00  0.00           C
ATOM    726 1HG2 ILE    46      41.670 118.460  23.070  1.00  0.00           H
ATOM    727 2HG2 ILE    46      40.470 118.820  21.780  1.00  0.00           H
ATOM    728 3HG2 ILE    46      40.830 120.000  22.990  1.00  0.00           H
ATOM    729  CG1 ILE    46      39.960 118.580  25.290  1.00  0.00           C
ATOM    730 1HG1 ILE    46      39.120 118.250  25.950  1.00  0.00           H
ATOM    731 2HG1 ILE    46      40.270 119.620  25.520  1.00  0.00           H
ATOM    732  CD  ILE    46      41.160 117.630  25.610  1.00  0.00           C
ATOM    733  HD1 ILE    46      41.520 117.790  26.650  1.00  0.00           H
ATOM    734  HD2 ILE    46      40.780 116.590  25.580  1.00  0.00           H
ATOM    735  HD3 ILE    46      42.090 117.780  25.030  1.00  0.00           H
ATOM    736  C   ILE    46      37.740 119.230  22.130  1.00  0.00           C
ATOM    737  O   ILE    46      37.190 118.220  21.630  1.00  0.00           O
ATOM    738  N   GLU    47      37.970 120.330  21.320  1.00  0.00           N
ATOM    739  HN  GLU    47      38.410 121.130  21.740  1.00  0.00           H
ATOM    740  CA  GLU    47      37.840 120.480  19.920  1.00  0.00           C
ATOM    741  HA  GLU    47      36.820 120.240  19.660  1.00  0.00           H
ATOM    742  CB  GLU    47      38.000 121.960  19.620  1.00  0.00           C
ATOM    743  HB1 GLU    47      39.000 122.260  19.990  1.00  0.00           H
ATOM    744  HB2 GLU    47      38.030 122.140  18.520  1.00  0.00           H
ATOM    745  CG  GLU    47      36.890 122.830  20.300  1.00  0.00           C
ATOM    746  HG1 GLU    47      36.420 122.390  21.210  1.00  0.00           H
ATOM    747  HG2 GLU    47      36.040 123.130  19.660  1.00  0.00           H
ATOM    748  CD  GLU    47      37.550 124.050  20.830  1.00  0.00           C
ATOM    749  OE1 GLU    47      37.550 124.280  22.090  1.00  0.00           O
ATOM    750  OE2 GLU    47      38.120 124.860  20.040  1.00  0.00           O
ATOM    751  C   GLU    47      38.730 119.610  19.060  1.00  0.00           C
ATOM    752  O   GLU    47      39.910 119.510  19.300  1.00  0.00           O
ATOM    753  N   LYS    48      38.090 118.910  18.120  1.00  0.00           N
ATOM    754  HN  LYS    48      37.140 119.080  17.870  1.00  0.00           H
ATOM    755  CA  LYS    48      38.740 117.950  17.250  1.00  0.00           C
ATOM    756  HA  LYS    48      37.990 117.260  16.900  1.00  0.00           H
ATOM    757  CB  LYS    48      39.470 118.660  16.090  1.00  0.00           C
ATOM    758  HB1 LYS    48      40.170 119.470  16.380  1.00  0.00           H
ATOM    759  HB2 LYS    48      40.070 117.930  15.490  1.00  0.00           H
ATOM    760  CG  LYS    48      38.440 119.180  15.140  1.00  0.00           C
ATOM    761  HG1 LYS    48      37.630 119.790  15.610  1.00  0.00           H
ATOM    762  HG2 LYS    48      37.920 118.260  14.790  1.00  0.00           H
ATOM    763  CD  LYS    48      38.920 120.080  13.900  1.00  0.00           C
ATOM    764  HD1 LYS    48      39.470 120.900  14.400  1.00  0.00           H
ATOM    765  HD2 LYS    48      38.270 120.600  13.170  1.00  0.00           H
ATOM    766  CE  LYS    48      40.080 119.380  13.040  1.00  0.00           C
ATOM    767  HE1 LYS    48      40.900 118.970  13.670  1.00  0.00           H
ATOM    768  HE2 LYS    48      40.540 120.120  12.360  1.00  0.00           H
ATOM    769  NZ  LYS    48      39.570 118.240  12.280  1.00  0.00           N
ATOM    770  HZ1 LYS    48      40.210 118.000  11.490  1.00  0.00           H
ATOM    771  HZ2 LYS    48      39.300 117.430  12.880  1.00  0.00           H
ATOM    772  HZ3 LYS    48      38.800 118.720  11.790  1.00  0.00           H
ATOM    773  C   LYS    48      39.670 116.900  17.920  1.00  0.00           C
ATOM    774  O   LYS    48      40.870 117.010  18.020  1.00  0.00           O
ATOM    775  N   VAL    49      39.040 115.790  18.310  1.00  0.00           N
ATOM    776  HN  VAL    49      38.100 115.600  18.030  1.00  0.00           H
ATOM    777  CA  VAL    49      39.810 114.620  18.710  1.00  0.00           C
ATOM    778  HA  VAL    49      40.830 114.950  18.820  1.00  0.00           H
ATOM    779  CB  VAL    49      39.210 113.950  19.930  1.00  0.00           C
ATOM    780  HB  VAL    49      38.210 113.530  19.690  1.00  0.00           H
ATOM    781  CG1 VAL    49      39.930 112.760  20.580  1.00  0.00           C
ATOM    782 1HG1 VAL    49      40.850 113.230  20.990  1.00  0.00           H
ATOM    783 2HG1 VAL    49      39.330 112.470  21.480  1.00  0.00           H
ATOM    784 3HG1 VAL    49      40.120 111.830  20.000  1.00  0.00           H
ATOM    785  CG2 VAL    49      39.060 114.990  21.070  1.00  0.00           C
ATOM    786 1HG2 VAL    49      38.710 114.520  22.020  1.00  0.00           H
ATOM    787 2HG2 VAL    49      39.970 115.570  21.310  1.00  0.00           H
ATOM    788 3HG2 VAL    49      38.210 115.610  20.700  1.00  0.00           H
ATOM    789  C   VAL    49      39.900 113.740  17.470  1.00  0.00           C
ATOM    790  O   VAL    49      39.210 113.860  16.500  1.00  0.00           O
ATOM    791  N   GLU    50      40.890 112.840  17.560  1.00  0.00           N
ATOM    792  HN  GLU    50      41.350 112.790  18.450  1.00  0.00           H
ATOM    793  CA  GLU    50      41.430 112.130  16.430  1.00  0.00           C
ATOM    794  HA  GLU    50      40.690 112.200  15.640  1.00  0.00           H
ATOM    795  CB  GLU    50      42.800 112.520  15.830  1.00  0.00           C
ATOM    796  HB1 GLU    50      43.510 112.500  16.690  1.00  0.00           H
ATOM    797  HB2 GLU    50      43.000 111.640  15.200  1.00  0.00           H
ATOM    798  CG  GLU    50      42.850 113.940  15.270  1.00  0.00           C
ATOM    799  HG1 GLU    50      42.680 114.720  16.040  1.00  0.00           H
ATOM    800  HG2 GLU    50      42.100 113.940  14.460  1.00  0.00           H
ATOM    801  CD  GLU    50      44.200 114.220  14.540  1.00  0.00           C
ATOM    802  OE1 GLU    50      44.570 113.360  13.630  1.00  0.00           O
ATOM    803  OE2 GLU    50      44.920 115.200  14.870  1.00  0.00           O
ATOM    804  C   GLU    50      41.520 110.700  16.860  1.00  0.00           C
ATOM    805  O   GLU    50      41.780 110.340  18.000  1.00  0.00           O
ATOM    806  N   HIS    51      41.310 109.640  16.030  1.00  0.00           N
ATOM    807  HN  HIS    51      40.950 109.880  15.130  1.00  0.00           H
ATOM    808  CA  HIS    51      41.520 108.230  16.400  1.00  0.00           C
ATOM    809  HA  HIS    51      42.180 108.190  17.250  1.00  0.00           H
ATOM    810  CB  HIS    51      40.150 107.550  16.660  1.00  0.00           C
ATOM    811  HB1 HIS    51      40.190 106.470  16.910  1.00  0.00           H
ATOM    812  HB2 HIS    51      39.960 108.140  17.580  1.00  0.00           H
ATOM    813  ND1 HIS    51      38.580 106.680  14.840  1.00  0.00           N
ATOM    814  HD1 HIS    51      38.770 105.700  14.920  1.00  0.00           H
ATOM    815  CG  HIS    51      39.100 107.760  15.600  1.00  0.00           C
ATOM    816  CE1 HIS    51      37.610 107.130  14.070  1.00  0.00           C
ATOM    817  HE1 HIS    51      36.910 106.510  13.510  1.00  0.00           H
ATOM    818  NE2 HIS    51      37.380 108.430  14.340  1.00  0.00           N
ATOM    819  CD2 HIS    51      38.280 108.840  15.240  1.00  0.00           C
ATOM    820  HD2 HIS    51      38.220 109.890  15.490  1.00  0.00           H
ATOM    821  C   HIS    51      42.230 107.350  15.320  1.00  0.00           C
ATOM    822  O   HIS    51      42.350 107.730  14.140  1.00  0.00           O
ATOM    823  N   SER    52      42.670 106.220  15.830  1.00  0.00           N
ATOM    824  HN  SER    52      42.780 106.060  16.810  1.00  0.00           H
ATOM    825  CA  SER    52      43.190 105.160  14.980  1.00  0.00           C
ATOM    826  HA  SER    52      43.790 105.630  14.210  1.00  0.00           H
ATOM    827  CB  SER    52      44.190 104.270  15.760  1.00  0.00           C
ATOM    828  HB1 SER    52      44.970 104.970  16.150  1.00  0.00           H
ATOM    829  HB2 SER    52      44.770 103.580  15.120  1.00  0.00           H
ATOM    830  OG  SER    52      43.520 103.530  16.770  1.00  0.00           O
ATOM    831  HG1 SER    52      43.120 102.810  16.270  1.00  0.00           H
ATOM    832  C   SER    52      42.120 104.300  14.330  1.00  0.00           C
ATOM    833  O   SER    52      41.070 104.200  14.930  1.00  0.00           O
ATOM    834  N   ASP    53      42.370 103.830  13.090  1.00  0.00           N
ATOM    835  HN  ASP    53      43.220 104.120  12.660  1.00  0.00           H
ATOM    836  CA  ASP    53      41.480 102.990  12.210  1.00  0.00           C
ATOM    837  HA  ASP    53      40.640 103.640  12.000  1.00  0.00           H
ATOM    838  CB  ASP    53      42.200 102.700  10.910  1.00  0.00           C
ATOM    839  HB1 ASP    53      43.240 102.330  11.060  1.00  0.00           H
ATOM    840  HB2 ASP    53      41.820 101.880  10.260  1.00  0.00           H
ATOM    841  CG  ASP    53      42.360 103.980  10.160  1.00  0.00           C
ATOM    842  OD1 ASP    53      41.640 104.960  10.410  1.00  0.00           O
ATOM    843  OD2 ASP    53      43.150 104.120   9.200  1.00  0.00           O
ATOM    844  C   ASP    53      40.970 101.780  12.900  1.00  0.00           C
ATOM    845  O   ASP    53      41.660 101.180  13.710  1.00  0.00           O
ATOM    846  N   LEU    54      39.700 101.340  12.640  1.00  0.00           N
ATOM    847  HN  LEU    54      39.090 101.710  11.940  1.00  0.00           H
ATOM    848  CA  LEU    54      39.120 100.200  13.310  1.00  0.00           C
ATOM    849  HA  LEU    54      39.310 100.300  14.370  1.00  0.00           H
ATOM    850  CB  LEU    54      37.570 100.070  12.980  1.00  0.00           C
ATOM    851  HB1 LEU    54      37.140 101.090  13.100  1.00  0.00           H
ATOM    852  HB2 LEU    54      37.500  99.690  11.940  1.00  0.00           H
ATOM    853  CG  LEU    54      36.740  99.010  13.870  1.00  0.00           C
ATOM    854  HG  LEU    54      37.070  97.960  13.780  1.00  0.00           H
ATOM    855  CD1 LEU    54      36.810  99.180  15.340  1.00  0.00           C
ATOM    856 1HD1 LEU    54      36.280  98.380  15.900  1.00  0.00           H
ATOM    857 2HD1 LEU    54      37.860  99.160  15.710  1.00  0.00           H
ATOM    858 3HD1 LEU    54      36.410 100.180  15.620  1.00  0.00           H
ATOM    859  CD2 LEU    54      35.220  99.030  13.460  1.00  0.00           C
ATOM    860 1HD2 LEU    54      34.710  99.890  13.940  1.00  0.00           H
ATOM    861 2HD2 LEU    54      35.100  99.080  12.350  1.00  0.00           H
ATOM    862 3HD2 LEU    54      34.760  98.160  13.970  1.00  0.00           H
ATOM    863  C   LEU    54      39.810  98.860  13.150  1.00  0.00           C
ATOM    864  O   LEU    54      39.870  98.270  12.030  1.00  0.00           O
ATOM    865  N   SER    55      40.260  98.300  14.360  1.00  0.00           N
ATOM    866  HN  SER    55      40.290  98.810  15.220  1.00  0.00           H
ATOM    867  CA  SER    55      40.950  97.030  14.270  1.00  0.00           C
ATOM    868  HA  SER    55      40.660  96.370  13.470  1.00  0.00           H
ATOM    869  CB  SER    55      42.490  97.220  14.140  1.00  0.00           C
ATOM    870  HB1 SER    55      42.860  97.760  15.040  1.00  0.00           H
ATOM    871  HB2 SER    55      42.680  97.800  13.210  1.00  0.00           H
ATOM    872  OG  SER    55      43.200  96.020  13.930  1.00  0.00           O
ATOM    873  HG1 SER    55      44.120  96.150  14.180  1.00  0.00           H
ATOM    874  C   SER    55      40.600  96.250  15.560  1.00  0.00           C
ATOM    875  O   SER    55      40.220  96.920  16.520  1.00  0.00           O
ATOM    876  N   PHE    56      40.770  94.910  15.460  1.00  0.00           N
ATOM    877  HN  PHE    56      41.230  94.520  14.670  1.00  0.00           H
ATOM    878  CA  PHE    56      40.420  94.020  16.500  1.00  0.00           C
ATOM    879  HA  PHE    56      40.330  94.640  17.380  1.00  0.00           H
ATOM    880  CB  PHE    56      38.960  93.330  16.250  1.00  0.00           C
ATOM    881  HB1 PHE    56      38.750  92.420  16.850  1.00  0.00           H
ATOM    882  HB2 PHE    56      38.220  94.140  16.390  1.00  0.00           H
ATOM    883  CG  PHE    56      38.870  92.940  14.790  1.00  0.00           C
ATOM    884  CD1 PHE    56      39.370  91.670  14.470  1.00  0.00           C
ATOM    885  HD1 PHE    56      39.910  91.050  15.180  1.00  0.00           H
ATOM    886  CE1 PHE    56      39.200  91.140  13.170  1.00  0.00           C
ATOM    887  HE1 PHE    56      39.520  90.130  12.930  1.00  0.00           H
ATOM    888  CZ  PHE    56      38.550  91.830  12.210  1.00  0.00           C
ATOM    889  HZ  PHE    56      38.440  91.500  11.180  1.00  0.00           H
ATOM    890  CD2 PHE    56      38.160  93.690  13.780  1.00  0.00           C
ATOM    891  HD2 PHE    56      38.020  94.750  13.900  1.00  0.00           H
ATOM    892  CE2 PHE    56      38.030  93.120  12.500  1.00  0.00           C
ATOM    893  HE2 PHE    56      37.550  93.700  11.730  1.00  0.00           H
ATOM    894  C   PHE    56      41.470  92.930  16.710  1.00  0.00           C
ATOM    895  O   PHE    56      42.340  92.550  15.880  1.00  0.00           O
ATOM    896  N   SER    57      41.490  92.370  17.880  1.00  0.00           N
ATOM    897  HN  SER    57      40.810  92.690  18.540  1.00  0.00           H
ATOM    898  CA  SER    57      42.350  91.290  18.360  1.00  0.00           C
ATOM    899  HA  SER    57      43.320  91.320  17.890  1.00  0.00           H
ATOM    900  CB  SER    57      42.400  91.480  19.940  1.00  0.00           C
ATOM    901  HB1 SER    57      41.360  91.300  20.300  1.00  0.00           H
ATOM    902  HB2 SER    57      42.600  92.530  20.240  1.00  0.00           H
ATOM    903  OG  SER    57      43.350  90.580  20.560  1.00  0.00           O
ATOM    904  HG1 SER    57      42.960  90.450  21.430  1.00  0.00           H
ATOM    905  C   SER    57      41.770  89.970  17.970  1.00  0.00           C
ATOM    906  O   SER    57      40.630  89.890  17.420  1.00  0.00           O
ATOM    907  N   LYS    58      42.440  88.840  18.220  1.00  0.00           N
ATOM    908  HN  LYS    58      43.300  88.840  18.720  1.00  0.00           H
ATOM    909  CA  LYS    58      42.130  87.490  17.690  1.00  0.00           C
ATOM    910  HA  LYS    58      42.080  87.640  16.620  1.00  0.00           H
ATOM    911  CB  LYS    58      43.230  86.450  18.000  1.00  0.00           C
ATOM    912  HB1 LYS    58      43.080  85.550  17.350  1.00  0.00           H
ATOM    913  HB2 LYS    58      44.210  86.890  17.720  1.00  0.00           H
ATOM    914  CG  LYS    58      43.400  85.960  19.480  1.00  0.00           C
ATOM    915  HG1 LYS    58      44.140  85.130  19.530  1.00  0.00           H
ATOM    916  HG2 LYS    58      42.490  85.400  19.750  1.00  0.00           H
ATOM    917  CD  LYS    58      43.770  87.020  20.490  1.00  0.00           C
ATOM    918  HD1 LYS    58      42.870  87.580  20.830  1.00  0.00           H
ATOM    919  HD2 LYS    58      44.450  87.750  19.990  1.00  0.00           H
ATOM    920  CE  LYS    58      44.160  86.400  21.840  1.00  0.00           C
ATOM    921  HE1 LYS    58      43.380  85.790  22.350  1.00  0.00           H
ATOM    922  HE2 LYS    58      44.370  87.270  22.500  1.00  0.00           H
ATOM    923  NZ  LYS    58      45.400  85.540  21.790  1.00  0.00           N
ATOM    924  HZ1 LYS    58      45.220  84.740  21.140  1.00  0.00           H
ATOM    925  HZ2 LYS    58      46.110  86.150  21.350  1.00  0.00           H
ATOM    926  HZ3 LYS    58      45.630  85.160  22.730  1.00  0.00           H
ATOM    927  C   LYS    58      40.880  86.910  18.120  1.00  0.00           C
ATOM    928  O   LYS    58      40.310  86.090  17.410  1.00  0.00           O
ATOM    929  N   ASP    59      40.380  87.300  19.290  1.00  0.00           N
ATOM    930  HN  ASP    59      40.810  88.090  19.720  1.00  0.00           H
ATOM    931  CA  ASP    59      39.130  86.870  19.930  1.00  0.00           C
ATOM    932  HA  ASP    59      38.840  85.870  19.640  1.00  0.00           H
ATOM    933  CB  ASP    59      39.360  86.800  21.500  1.00  0.00           C
ATOM    934  HB1 ASP    59      38.490  86.230  21.880  1.00  0.00           H
ATOM    935  HB2 ASP    59      40.130  86.060  21.800  1.00  0.00           H
ATOM    936  CG  ASP    59      39.490  88.080  22.200  1.00  0.00           C
ATOM    937  OD1 ASP    59      39.790  89.090  21.480  1.00  0.00           O
ATOM    938  OD2 ASP    59      39.370  88.100  23.470  1.00  0.00           O
ATOM    939  C   ASP    59      37.990  87.830  19.430  1.00  0.00           C
ATOM    940  O   ASP    59      36.880  87.740  19.900  1.00  0.00           O
ATOM    941  N   TRP    60      38.250  88.660  18.450  1.00  0.00           N
ATOM    942  HN  TRP    60      39.170  88.710  18.070  1.00  0.00           H
ATOM    943  CA  TRP    60      37.330  89.580  17.700  1.00  0.00           C
ATOM    944  HA  TRP    60      37.940  89.770  16.830  1.00  0.00           H
ATOM    945  CB  TRP    60      35.980  88.920  17.260  1.00  0.00           C
ATOM    946  HB1 TRP    60      35.360  88.660  18.140  1.00  0.00           H
ATOM    947  HB2 TRP    60      35.590  89.730  16.610  1.00  0.00           H
ATOM    948  CG  TRP    60      36.130  87.710  16.420  1.00  0.00           C
ATOM    949  CD1 TRP    60      36.020  86.410  16.880  1.00  0.00           C
ATOM    950  HD1 TRP    60      35.990  86.280  17.950  1.00  0.00           H
ATOM    951  NE1 TRP    60      36.430  85.570  15.940  1.00  0.00           N
ATOM    952  HE1 TRP    60      36.190  84.620  15.970  1.00  0.00           H
ATOM    953  CE2 TRP    60      36.780  86.240  14.760  1.00  0.00           C
ATOM    954  CD2 TRP    60      36.610  87.610  15.060  1.00  0.00           C
ATOM    955  CE3 TRP    60      36.970  88.540  14.140  1.00  0.00           C
ATOM    956  HE3 TRP    60      36.850  89.570  14.450  1.00  0.00           H
ATOM    957  CZ3 TRP    60      37.340  88.180  12.850  1.00  0.00           C
ATOM    958  HZ3 TRP    60      37.490  88.960  12.120  1.00  0.00           H
ATOM    959  CZ2 TRP    60      37.150  85.830  13.510  1.00  0.00           C
ATOM    960  HZ2 TRP    60      37.080  84.760  13.340  1.00  0.00           H
ATOM    961  CH2 TRP    60      37.390  86.770  12.560  1.00  0.00           C
ATOM    962  HH2 TRP    60      37.700  86.450  11.580  1.00  0.00           H
ATOM    963  C   TRP    60      37.080  90.810  18.520  1.00  0.00           C
ATOM    964  O   TRP    60      36.200  91.570  18.200  1.00  0.00           O
ATOM    965  N   SER    61      37.750  91.070  19.650  1.00  0.00           N
ATOM    966  HN  SER    61      38.320  90.390  20.100  1.00  0.00           H
ATOM    967  CA  SER    61      37.520  92.340  20.330  1.00  0.00           C
ATOM    968  HA  SER    61      36.470  92.600  20.310  1.00  0.00           H
ATOM    969  CB  SER    61      37.920  92.150  21.830  1.00  0.00           C
ATOM    970  HB1 SER    61      37.160  91.450  22.240  1.00  0.00           H
ATOM    971  HB2 SER    61      37.730  93.060  22.430  1.00  0.00           H
ATOM    972  OG  SER    61      39.300  91.610  22.070  1.00  0.00           O
ATOM    973  HG1 SER    61      39.390  90.670  21.890  1.00  0.00           H
ATOM    974  C   SER    61      38.190  93.610  19.820  1.00  0.00           C
ATOM    975  O   SER    61      39.410  93.600  19.540  1.00  0.00           O
ATOM    976  N   PHE    62      37.380  94.670  19.560  1.00  0.00           N
ATOM    977  HN  PHE    62      36.410  94.550  19.730  1.00  0.00           H
ATOM    978  CA  PHE    62      37.840  95.930  18.920  1.00  0.00           C
ATOM    979  HA  PHE    62      38.350  95.600  18.030  1.00  0.00           H
ATOM    980  CB  PHE    62      36.610  96.800  18.500  1.00  0.00           C
ATOM    981  HB1 PHE    62      36.060  96.910  19.460  1.00  0.00           H
ATOM    982  HB2 PHE    62      37.010  97.750  18.100  1.00  0.00           H
ATOM    983  CG  PHE    62      35.730  96.050  17.580  1.00  0.00           C
ATOM    984  CD1 PHE    62      36.170  95.910  16.230  1.00  0.00           C
ATOM    985  HD1 PHE    62      37.180  96.210  15.990  1.00  0.00           H
ATOM    986  CE1 PHE    62      35.410  95.180  15.240  1.00  0.00           C
ATOM    987  HE1 PHE    62      35.890  94.920  14.300  1.00  0.00           H
ATOM    988  CZ  PHE    62      34.140  94.730  15.640  1.00  0.00           C
ATOM    989  HZ  PHE    62      33.580  94.110  14.970  1.00  0.00           H
ATOM    990  CD2 PHE    62      34.470  95.570  17.900  1.00  0.00           C
ATOM    991  HD2 PHE    62      34.070  95.760  18.890  1.00  0.00           H
ATOM    992  CE2 PHE    62      33.650  94.920  17.000  1.00  0.00           C
ATOM    993  HE2 PHE    62      32.680  94.640  17.380  1.00  0.00           H
ATOM    994  C   PHE    62      38.810  96.670  19.870  1.00  0.00           C
ATOM    995  O   PHE    62      38.640  96.700  21.070  1.00  0.00           O
ATOM    996  N   TYR    63      39.830  97.220  19.220  1.00  0.00           N
ATOM    997  HN  TYR    63      40.100  97.030  18.280  1.00  0.00           H
ATOM    998  CA  TYR    63      40.740  98.100  19.910  1.00  0.00           C
ATOM    999  HA  TYR    63      40.310  98.360  20.870  1.00  0.00           H
ATOM   1000  CB  TYR    63      42.140  97.470  20.230  1.00  0.00           C
ATOM   1001  HB1 TYR    63      42.760  98.240  20.740  1.00  0.00           H
ATOM   1002  HB2 TYR    63      42.040  96.570  20.870  1.00  0.00           H
ATOM   1003  CG  TYR    63      42.960  97.050  19.010  1.00  0.00           C
ATOM   1004  CD1 TYR    63      43.250  95.730  18.730  1.00  0.00           C
ATOM   1005  HD1 TYR    63      42.790  94.890  19.240  1.00  0.00           H
ATOM   1006  CE1 TYR    63      44.190  95.350  17.760  1.00  0.00           C
ATOM   1007  HE1 TYR    63      44.540  94.350  17.570  1.00  0.00           H
ATOM   1008  CZ  TYR    63      44.710  96.340  16.930  1.00  0.00           C
ATOM   1009  OH  TYR    63      45.390  95.970  15.830  1.00  0.00           O
ATOM   1010  HH  TYR    63      45.690  95.060  15.920  1.00  0.00           H
ATOM   1011  CD2 TYR    63      43.570  98.040  18.210  1.00  0.00           C
ATOM   1012  HD2 TYR    63      43.450  99.100  18.350  1.00  0.00           H
ATOM   1013  CE2 TYR    63      44.380  97.730  17.100  1.00  0.00           C
ATOM   1014  HE2 TYR    63      44.630  98.460  16.340  1.00  0.00           H
ATOM   1015  C   TYR    63      40.740  99.460  19.170  1.00  0.00           C
ATOM   1016  O   TYR    63      40.810  99.590  17.950  1.00  0.00           O
ATOM   1017  N   LEU    64      40.700 100.530  19.990  1.00  0.00           N
ATOM   1018  HN  LEU    64      40.770 100.480  20.980  1.00  0.00           H
ATOM   1019  CA  LEU    64      40.640 101.890  19.450  1.00  0.00           C
ATOM   1020  HA  LEU    64      41.130 101.860  18.490  1.00  0.00           H
ATOM   1021  CB  LEU    64      39.230 102.480  19.330  1.00  0.00           C
ATOM   1022  HB1 LEU    64      38.630 102.210  20.230  1.00  0.00           H
ATOM   1023  HB2 LEU    64      39.380 103.570  19.180  1.00  0.00           H
ATOM   1024  CG  LEU    64      38.400 102.020  18.110  1.00  0.00           C
ATOM   1025  HG  LEU    64      38.560 100.960  17.830  1.00  0.00           H
ATOM   1026  CD1 LEU    64      36.850 102.160  18.380  1.00  0.00           C
ATOM   1027 1HD1 LEU    64      36.300 102.080  17.420  1.00  0.00           H
ATOM   1028 2HD1 LEU    64      36.590 101.590  19.300  1.00  0.00           H
ATOM   1029 3HD1 LEU    64      36.730 103.230  18.660  1.00  0.00           H
ATOM   1030  CD2 LEU    64      38.780 102.830  16.900  1.00  0.00           C
ATOM   1031 1HD2 LEU    64      39.890 102.720  16.830  1.00  0.00           H
ATOM   1032 2HD2 LEU    64      38.310 102.550  15.930  1.00  0.00           H
ATOM   1033 3HD2 LEU    64      38.590 103.910  17.110  1.00  0.00           H
ATOM   1034  C   LEU    64      41.490 102.820  20.280  1.00  0.00           C
ATOM   1035  O   LEU    64      41.570 102.740  21.520  1.00  0.00           O
ATOM   1036  N   LEU    65      42.220 103.800  19.640  1.00  0.00           N
ATOM   1037  HN  LEU    65      42.260 103.820  18.640  1.00  0.00           H
ATOM   1038  CA  LEU    65      42.970 104.810  20.470  1.00  0.00           C
ATOM   1039  HA  LEU    65      42.620 104.650  21.470  1.00  0.00           H
ATOM   1040  CB  LEU    65      44.520 104.610  20.310  1.00  0.00           C
ATOM   1041  HB1 LEU    65      44.720 103.600  20.710  1.00  0.00           H
ATOM   1042  HB2 LEU    65      44.790 104.700  19.240  1.00  0.00           H
ATOM   1043  CG  LEU    65      45.340 105.600  21.120  1.00  0.00           C
ATOM   1044  HG  LEU    65      45.000 106.640  20.880  1.00  0.00           H
ATOM   1045  CD1 LEU    65      45.140 105.340  22.660  1.00  0.00           C
ATOM   1046 1HD1 LEU    65      45.850 105.940  23.270  1.00  0.00           H
ATOM   1047 2HD1 LEU    65      44.080 105.600  22.850  1.00  0.00           H
ATOM   1048 3HD1 LEU    65      45.280 104.260  22.890  1.00  0.00           H
ATOM   1049  CD2 LEU    65      46.760 105.460  20.640  1.00  0.00           C
ATOM   1050 1HD2 LEU    65      46.960 104.380  20.810  1.00  0.00           H
ATOM   1051 2HD2 LEU    65      46.800 105.620  19.550  1.00  0.00           H
ATOM   1052 3HD2 LEU    65      47.470 106.110  21.200  1.00  0.00           H
ATOM   1053  C   LEU    65      42.550 106.130  20.100  1.00  0.00           C
ATOM   1054  O   LEU    65      42.620 106.510  18.910  1.00  0.00           O
ATOM   1055  N   TYR    66      42.190 106.950  21.060  1.00  0.00           N
ATOM   1056  HN  TYR    66      42.190 106.810  22.040  1.00  0.00           H
ATOM   1057  CA  TYR    66      41.680 108.290  20.790  1.00  0.00           C
ATOM   1058  HA  TYR    66      41.610 108.520  19.740  1.00  0.00           H
ATOM   1059  CB  TYR    66      40.330 108.600  21.440  1.00  0.00           C
ATOM   1060  HB1 TYR    66      40.470 108.130  22.440  1.00  0.00           H
ATOM   1061  HB2 TYR    66      40.070 109.670  21.580  1.00  0.00           H
ATOM   1062  CG  TYR    66      39.170 107.950  20.650  1.00  0.00           C
ATOM   1063  CD1 TYR    66      38.700 106.640  20.960  1.00  0.00           C
ATOM   1064  HD1 TYR    66      39.030 106.010  21.780  1.00  0.00           H
ATOM   1065  CE1 TYR    66      37.720 106.090  20.170  1.00  0.00           C
ATOM   1066  HE1 TYR    66      37.400 105.070  20.270  1.00  0.00           H
ATOM   1067  CZ  TYR    66      37.180 106.850  19.060  1.00  0.00           C
ATOM   1068  OH  TYR    66      36.010 106.390  18.300  1.00  0.00           O
ATOM   1069  HH  TYR    66      35.500 107.180  18.110  1.00  0.00           H
ATOM   1070  CD2 TYR    66      38.650 108.640  19.580  1.00  0.00           C
ATOM   1071  HD2 TYR    66      38.930 109.660  19.330  1.00  0.00           H
ATOM   1072  CE2 TYR    66      37.600 108.150  18.790  1.00  0.00           C
ATOM   1073  HE2 TYR    66      37.090 108.780  18.070  1.00  0.00           H
ATOM   1074  C   TYR    66      42.730 109.250  21.300  1.00  0.00           C
ATOM   1075  O   TYR    66      43.100 109.130  22.420  1.00  0.00           O
ATOM   1076  N   TYR    67      43.130 110.280  20.490  1.00  0.00           N
ATOM   1077  HN  TYR    67      42.760 110.310  19.560  1.00  0.00           H
ATOM   1078  CA  TYR    67      44.180 111.160  20.830  1.00  0.00           C
ATOM   1079  HA  TYR    67      44.170 111.310  21.900  1.00  0.00           H
ATOM   1080  CB  TYR    67      45.600 110.540  20.420  1.00  0.00           C
ATOM   1081  HB1 TYR    67      46.470 111.180  20.660  1.00  0.00           H
ATOM   1082  HB2 TYR    67      45.790 109.700  21.110  1.00  0.00           H
ATOM   1083  CG  TYR    67      45.730 109.940  19.020  1.00  0.00           C
ATOM   1084  CD1 TYR    67      45.270 108.670  18.660  1.00  0.00           C
ATOM   1085  HD1 TYR    67      44.670 108.130  19.380  1.00  0.00           H
ATOM   1086  CE1 TYR    67      45.280 108.300  17.310  1.00  0.00           C
ATOM   1087  HE1 TYR    67      44.880 107.310  17.160  1.00  0.00           H
ATOM   1088  CZ  TYR    67      45.780 109.210  16.340  1.00  0.00           C
ATOM   1089  OH  TYR    67      45.710 108.830  14.970  1.00  0.00           O
ATOM   1090  HH  TYR    67      45.870 109.620  14.440  1.00  0.00           H
ATOM   1091  CD2 TYR    67      46.330 110.840  18.070  1.00  0.00           C
ATOM   1092  HD2 TYR    67      46.680 111.790  18.450  1.00  0.00           H
ATOM   1093  CE2 TYR    67      46.270 110.500  16.720  1.00  0.00           C
ATOM   1094  HE2 TYR    67      46.620 111.240  16.010  1.00  0.00           H
ATOM   1095  C   TYR    67      44.020 112.590  20.290  1.00  0.00           C
ATOM   1096  O   TYR    67      43.230 112.900  19.350  1.00  0.00           O
ATOM   1097  N   THR    68      44.610 113.570  20.950  1.00  0.00           N
ATOM   1098  HN  THR    68      45.170 113.440  21.760  1.00  0.00           H
ATOM   1099  CA  THR    68      44.580 114.960  20.660  1.00  0.00           C
ATOM   1100  HA  THR    68      44.790 114.930  19.610  1.00  0.00           H
ATOM   1101  CB  THR    68      43.260 115.620  20.900  1.00  0.00           C
ATOM   1102  HB  THR    68      42.530 114.920  20.440  1.00  0.00           H
ATOM   1103  OG1 THR    68      43.190 116.900  20.230  1.00  0.00           O
ATOM   1104  HG1 THR    68      42.500 116.780  19.580  1.00  0.00           H
ATOM   1105  CG2 THR    68      42.990 115.750  22.390  1.00  0.00           C
ATOM   1106 1HG2 THR    68      43.130 114.830  22.990  1.00  0.00           H
ATOM   1107 2HG2 THR    68      43.740 116.460  22.810  1.00  0.00           H
ATOM   1108 3HG2 THR    68      41.970 116.160  22.550  1.00  0.00           H
ATOM   1109  C   THR    68      45.770 115.660  21.280  1.00  0.00           C
ATOM   1110  O   THR    68      46.330 115.220  22.290  1.00  0.00           O
ATOM   1111  N   GLU    69      46.210 116.760  20.750  1.00  0.00           N
ATOM   1112  HN  GLU    69      45.610 117.060  20.010  1.00  0.00           H
ATOM   1113  CA  GLU    69      47.050 117.700  21.460  1.00  0.00           C
ATOM   1114  HA  GLU    69      47.940 117.180  21.790  1.00  0.00           H
ATOM   1115  CB  GLU    69      47.680 118.750  20.500  1.00  0.00           C
ATOM   1116  HB1 GLU    69      46.940 119.380  19.970  1.00  0.00           H
ATOM   1117  HB2 GLU    69      48.290 119.470  21.090  1.00  0.00           H
ATOM   1118  CG  GLU    69      48.610 118.160  19.430  1.00  0.00           C
ATOM   1119  HG1 GLU    69      47.950 117.670  18.690  1.00  0.00           H
ATOM   1120  HG2 GLU    69      49.340 117.430  19.840  1.00  0.00           H
ATOM   1121  CD  GLU    69      49.340 119.220  18.640  1.00  0.00           C
ATOM   1122  OE1 GLU    69      48.880 119.580  17.570  1.00  0.00           O
ATOM   1123  OE2 GLU    69      50.370 119.730  19.190  1.00  0.00           O
ATOM   1124  C   GLU    69      46.560 118.290  22.770  1.00  0.00           C
ATOM   1125  O   GLU    69      45.410 118.700  22.840  1.00  0.00           O
ATOM   1126  N   PHE    70      47.430 118.460  23.770  1.00  0.00           N
ATOM   1127  HN  PHE    70      48.400 118.230  23.730  1.00  0.00           H
ATOM   1128  CA  PHE    70      46.980 119.120  24.960  1.00  0.00           C
ATOM   1129  HA  PHE    70      46.260 119.900  24.730  1.00  0.00           H
ATOM   1130  CB  PHE    70      46.190 118.230  25.920  1.00  0.00           C
ATOM   1131  HB1 PHE    70      45.600 118.940  26.530  1.00  0.00           H
ATOM   1132  HB2 PHE    70      45.500 117.650  25.270  1.00  0.00           H
ATOM   1133  CG  PHE    70      47.020 117.260  26.810  1.00  0.00           C
ATOM   1134  CD1 PHE    70      46.760 117.240  28.160  1.00  0.00           C
ATOM   1135  HD1 PHE    70      46.030 117.870  28.640  1.00  0.00           H
ATOM   1136  CE1 PHE    70      47.450 116.280  28.960  1.00  0.00           C
ATOM   1137  HE1 PHE    70      47.210 116.080  30.000  1.00  0.00           H
ATOM   1138  CZ  PHE    70      48.530 115.540  28.480  1.00  0.00           C
ATOM   1139  HZ  PHE    70      49.060 114.800  29.070  1.00  0.00           H
ATOM   1140  CD2 PHE    70      48.080 116.560  26.370  1.00  0.00           C
ATOM   1141  HD2 PHE    70      48.410 116.710  25.350  1.00  0.00           H
ATOM   1142  CE2 PHE    70      48.890 115.680  27.150  1.00  0.00           C
ATOM   1143  HE2 PHE    70      49.680 115.090  26.720  1.00  0.00           H
ATOM   1144  C   PHE    70      48.090 119.810  25.760  1.00  0.00           C
ATOM   1145  O   PHE    70      49.220 119.620  25.460  1.00  0.00           O
ATOM   1146  N   THR    71      47.840 120.550  26.830  1.00  0.00           N
ATOM   1147  HN  THR    71      46.890 120.720  27.080  1.00  0.00           H
ATOM   1148  CA  THR    71      48.940 120.990  27.730  1.00  0.00           C
ATOM   1149  HA  THR    71      49.890 120.780  27.270  1.00  0.00           H
ATOM   1150  CB  THR    71      49.070 122.530  27.900  1.00  0.00           C
ATOM   1151  HB  THR    71      48.250 122.970  28.510  1.00  0.00           H
ATOM   1152  OG1 THR    71      49.180 123.030  26.540  1.00  0.00           O
ATOM   1153  HG1 THR    71      48.330 122.940  26.100  1.00  0.00           H
ATOM   1154  CG2 THR    71      50.370 122.980  28.600  1.00  0.00           C
ATOM   1155 1HG2 THR    71      50.330 122.540  29.620  1.00  0.00           H
ATOM   1156 2HG2 THR    71      51.330 122.640  28.130  1.00  0.00           H
ATOM   1157 3HG2 THR    71      50.460 124.080  28.570  1.00  0.00           H
ATOM   1158  C   THR    71      48.890 120.280  29.060  1.00  0.00           C
ATOM   1159  O   THR    71      47.770 120.170  29.580  1.00  0.00           O
ATOM   1160  N   PRO    72      49.930 119.690  29.640  1.00  0.00           N
ATOM   1161  CD  PRO    72      51.200 119.370  28.980  1.00  0.00           C
ATOM   1162  HD1 PRO    72      51.700 120.360  29.030  1.00  0.00           H
ATOM   1163  HD2 PRO    72      51.090 119.010  27.940  1.00  0.00           H
ATOM   1164  CA  PRO    72      49.650 118.780  30.810  1.00  0.00           C
ATOM   1165  HA  PRO    72      48.730 118.230  30.700  1.00  0.00           H
ATOM   1166  CB  PRO    72      50.870 117.760  30.790  1.00  0.00           C
ATOM   1167  HB1 PRO    72      51.270 117.440  31.780  1.00  0.00           H
ATOM   1168  HB2 PRO    72      50.450 116.940  30.180  1.00  0.00           H
ATOM   1169  CG  PRO    72      51.910 118.460  29.950  1.00  0.00           C
ATOM   1170  HG1 PRO    72      52.520 117.720  29.390  1.00  0.00           H
ATOM   1171  HG2 PRO    72      52.630 119.060  30.540  1.00  0.00           H
ATOM   1172  C   PRO    72      49.550 119.550  32.070  1.00  0.00           C
ATOM   1173  O   PRO    72      50.190 119.090  33.060  1.00  0.00           O
ATOM   1174  N   THR    73      48.880 120.740  32.130  1.00  0.00           N
ATOM   1175  HN  THR    73      48.340 121.010  31.340  1.00  0.00           H
ATOM   1176  CA  THR    73      48.750 121.460  33.340  1.00  0.00           C
ATOM   1177  HA  THR    73      49.740 121.700  33.700  1.00  0.00           H
ATOM   1178  CB  THR    73      48.000 122.760  33.110  1.00  0.00           C
ATOM   1179  HB  THR    73      47.660 123.200  34.080  1.00  0.00           H
ATOM   1180  OG1 THR    73      46.840 122.520  32.330  1.00  0.00           O
ATOM   1181  HG1 THR    73      46.270 123.270  32.510  1.00  0.00           H
ATOM   1182  CG2 THR    73      48.880 123.770  32.380  1.00  0.00           C
ATOM   1183 1HG2 THR    73      49.730 124.170  32.960  1.00  0.00           H
ATOM   1184 2HG2 THR    73      49.280 123.270  31.460  1.00  0.00           H
ATOM   1185 3HG2 THR    73      48.280 124.650  32.100  1.00  0.00           H
ATOM   1186  C   THR    73      48.130 120.710  34.540  1.00  0.00           C
ATOM   1187  O   THR    73      47.240 119.860  34.300  1.00  0.00           O
ATOM   1188  N   GLU    74      48.520 120.990  35.770  1.00  0.00           N
ATOM   1189  HN  GLU    74      49.160 121.730  35.940  1.00  0.00           H
ATOM   1190  CA  GLU    74      48.120 120.210  36.930  1.00  0.00           C
ATOM   1191  HA  GLU    74      47.830 119.210  36.660  1.00  0.00           H
ATOM   1192  CB  GLU    74      49.410 120.080  37.790  1.00  0.00           C
ATOM   1193  HB1 GLU    74      49.880 121.080  37.900  1.00  0.00           H
ATOM   1194  HB2 GLU    74      49.250 119.880  38.870  1.00  0.00           H
ATOM   1195  CG  GLU    74      50.410 119.000  37.330  1.00  0.00           C
ATOM   1196  HG1 GLU    74      50.680 119.110  36.260  1.00  0.00           H
ATOM   1197  HG2 GLU    74      49.870 118.040  37.410  1.00  0.00           H
ATOM   1198  CD  GLU    74      51.610 118.940  38.190  1.00  0.00           C
ATOM   1199  OE1 GLU    74      51.400 118.870  39.450  1.00  0.00           O
ATOM   1200  OE2 GLU    74      52.760 118.850  37.640  1.00  0.00           O
ATOM   1201  C   GLU    74      47.050 120.740  37.790  1.00  0.00           C
ATOM   1202  O   GLU    74      46.460 120.090  38.680  1.00  0.00           O
ATOM   1203  N   LYS    75      46.650 122.010  37.440  1.00  0.00           N
ATOM   1204  HN  LYS    75      47.270 122.500  36.830  1.00  0.00           H
ATOM   1205  CA  LYS    75      45.580 122.780  37.960  1.00  0.00           C
ATOM   1206  HA  LYS    75      45.290 122.360  38.910  1.00  0.00           H
ATOM   1207  CB  LYS    75      45.890 124.350  38.280  1.00  0.00           C
ATOM   1208  HB1 LYS    75      44.930 124.920  38.290  1.00  0.00           H
ATOM   1209  HB2 LYS    75      46.310 124.400  39.310  1.00  0.00           H
ATOM   1210  CG  LYS    75      46.930 124.990  37.330  1.00  0.00           C
ATOM   1211  HG1 LYS    75      47.920 124.490  37.410  1.00  0.00           H
ATOM   1212  HG2 LYS    75      46.990 126.060  37.640  1.00  0.00           H
ATOM   1213  CD  LYS    75      46.400 125.140  35.940  1.00  0.00           C
ATOM   1214  HD1 LYS    75      45.680 124.360  35.610  1.00  0.00           H
ATOM   1215  HD2 LYS    75      47.230 125.150  35.200  1.00  0.00           H
ATOM   1216  CE  LYS    75      45.520 126.410  35.830  1.00  0.00           C
ATOM   1217  HE1 LYS    75      46.040 127.290  36.290  1.00  0.00           H
ATOM   1218  HE2 LYS    75      44.600 126.150  36.390  1.00  0.00           H
ATOM   1219  NZ  LYS    75      45.150 126.770  34.520  1.00  0.00           N
ATOM   1220  HZ1 LYS    75      44.660 126.000  34.040  1.00  0.00           H
ATOM   1221  HZ2 LYS    75      44.520 127.600  34.430  1.00  0.00           H
ATOM   1222  HZ3 LYS    75      45.930 126.890  33.850  1.00  0.00           H
ATOM   1223  C   LYS    75      44.360 122.640  37.120  1.00  0.00           C
ATOM   1224  O   LYS    75      43.290 123.030  37.560  1.00  0.00           O
ATOM   1225  N   ASP    76      44.420 122.000  35.930  1.00  0.00           N
ATOM   1226  HN  ASP    76      45.260 121.570  35.620  1.00  0.00           H
ATOM   1227  CA  ASP    76      43.310 121.750  35.050  1.00  0.00           C
ATOM   1228  HA  ASP    76      42.440 122.250  35.450  1.00  0.00           H
ATOM   1229  CB  ASP    76      43.590 122.230  33.650  1.00  0.00           C
ATOM   1230  HB1 ASP    76      44.520 121.850  33.180  1.00  0.00           H
ATOM   1231  HB2 ASP    76      42.680 122.070  33.030  1.00  0.00           H
ATOM   1232  CG  ASP    76      43.750 123.730  33.770  1.00  0.00           C
ATOM   1233  OD1 ASP    76      42.950 124.480  34.400  1.00  0.00           O
ATOM   1234  OD2 ASP    76      44.660 124.270  33.110  1.00  0.00           O
ATOM   1235  C   ASP    76      43.140 120.270  35.130  1.00  0.00           C
ATOM   1236  O   ASP    76      44.080 119.550  35.400  1.00  0.00           O
ATOM   1237  N   GLU    77      41.930 119.870  34.800  1.00  0.00           N
ATOM   1238  HN  GLU    77      41.260 120.560  34.530  1.00  0.00           H
ATOM   1239  CA  GLU    77      41.540 118.480  34.920  1.00  0.00           C
ATOM   1240  HA  GLU    77      42.190 117.880  35.530  1.00  0.00           H
ATOM   1241  CB  GLU    77      40.330 118.410  35.820  1.00  0.00           C
ATOM   1242  HB1 GLU    77      39.560 119.040  35.310  1.00  0.00           H
ATOM   1243  HB2 GLU    77      39.890 117.400  35.670  1.00  0.00           H
ATOM   1244  CG  GLU    77      40.610 118.580  37.340  1.00  0.00           C
ATOM   1245  HG1 GLU    77      40.850 119.630  37.620  1.00  0.00           H
ATOM   1246  HG2 GLU    77      41.470 117.960  37.670  1.00  0.00           H
ATOM   1247  CD  GLU    77      39.390 118.090  38.170  1.00  0.00           C
ATOM   1248  OE1 GLU    77      38.360 117.740  37.620  1.00  0.00           O
ATOM   1249  OE2 GLU    77      39.540 118.060  39.440  1.00  0.00           O
ATOM   1250  C   GLU    77      41.270 117.850  33.590  1.00  0.00           C
ATOM   1251  O   GLU    77      40.410 118.260  32.800  1.00  0.00           O
ATOM   1252  N   TYR    78      41.840 116.650  33.380  1.00  0.00           N
ATOM   1253  HN  TYR    78      42.610 116.310  33.920  1.00  0.00           H
ATOM   1254  CA  TYR    78      41.630 116.000  32.100  1.00  0.00           C
ATOM   1255  HA  TYR    78      40.990 116.570  31.450  1.00  0.00           H
ATOM   1256  CB  TYR    78      42.930 115.760  31.290  1.00  0.00           C
ATOM   1257  HB1 TYR    78      43.670 115.160  31.870  1.00  0.00           H
ATOM   1258  HB2 TYR    78      42.760 115.230  30.330  1.00  0.00           H
ATOM   1259  CG  TYR    78      43.460 117.160  30.980  1.00  0.00           C
ATOM   1260  CD1 TYR    78      42.960 117.930  29.950  1.00  0.00           C
ATOM   1261  HD1 TYR    78      42.210 117.510  29.300  1.00  0.00           H
ATOM   1262  CE1 TYR    78      43.490 119.170  29.640  1.00  0.00           C
ATOM   1263  HE1 TYR    78      43.160 119.650  28.730  1.00  0.00           H
ATOM   1264  CZ  TYR    78      44.550 119.690  30.410  1.00  0.00           C
ATOM   1265  OH  TYR    78      45.050 120.980  30.010  1.00  0.00           O
ATOM   1266  HH  TYR    78      45.960 120.980  30.300  1.00  0.00           H
ATOM   1267  CD2 TYR    78      44.530 117.690  31.790  1.00  0.00           C
ATOM   1268  HD2 TYR    78      44.940 117.150  32.630  1.00  0.00           H
ATOM   1269  CE2 TYR    78      45.060 118.940  31.510  1.00  0.00           C
ATOM   1270  HE2 TYR    78      45.830 119.350  32.140  1.00  0.00           H
ATOM   1271  C   TYR    78      40.950 114.600  32.270  1.00  0.00           C
ATOM   1272  O   TYR    78      41.370 113.740  33.060  1.00  0.00           O
ATOM   1273  N   ALA    79      39.890 114.370  31.450  1.00  0.00           N
ATOM   1274  HN  ALA    79      39.510 115.030  30.800  1.00  0.00           H
ATOM   1275  CA  ALA    79      39.040 113.220  31.660  1.00  0.00           C
ATOM   1276  HA  ALA    79      39.610 112.480  32.200  1.00  0.00           H
ATOM   1277  CB  ALA    79      37.670 113.580  32.340  1.00  0.00           C
ATOM   1278  HB1 ALA    79      37.120 112.630  32.520  1.00  0.00           H
ATOM   1279  HB2 ALA    79      37.880 114.160  33.260  1.00  0.00           H
ATOM   1280  HB3 ALA    79      37.020 114.160  31.650  1.00  0.00           H
ATOM   1281  C   ALA    79      38.770 112.640  30.250  1.00  0.00           C
ATOM   1282  O   ALA    79      38.990 113.220  29.230  1.00  0.00           O
ATOM   1283  N   CYS    80      38.320 111.430  30.280  1.00  0.00           N
ATOM   1284  HN  CYS    80      38.330 110.900  31.120  1.00  0.00           H
ATOM   1285  CA  CYS    80      37.780 110.640  29.130  1.00  0.00           C
ATOM   1286  HA  CYS    80      37.680 111.270  28.250  1.00  0.00           H
ATOM   1287  CB  CYS    80      38.740 109.390  28.830  1.00  0.00           C
ATOM   1288  HB1 CYS    80      38.620 108.800  29.770  1.00  0.00           H
ATOM   1289  HB2 CYS    80      39.740 109.860  28.870  1.00  0.00           H
ATOM   1290  SG  CYS    80      38.410 108.640  27.160  1.00  0.00           S
ATOM   1291  C   CYS    80      36.380 110.170  29.480  1.00  0.00           C
ATOM   1292  O   CYS    80      36.160 109.440  30.450  1.00  0.00           O
ATOM   1293  N   ARG    81      35.390 110.610  28.700  1.00  0.00           N
ATOM   1294  HN  ARG    81      35.500 111.280  27.970  1.00  0.00           H
ATOM   1295  CA  ARG    81      34.010 110.120  28.800  1.00  0.00           C
ATOM   1296  HA  ARG    81      33.840 109.550  29.700  1.00  0.00           H
ATOM   1297  CB  ARG    81      32.960 111.150  28.540  1.00  0.00           C
ATOM   1298  HB1 ARG    81      32.930 111.910  29.350  1.00  0.00           H
ATOM   1299  HB2 ARG    81      33.110 111.670  27.560  1.00  0.00           H
ATOM   1300  CG  ARG    81      31.460 110.770  28.550  1.00  0.00           C
ATOM   1301  HG1 ARG    81      31.100 110.170  29.410  1.00  0.00           H
ATOM   1302  HG2 ARG    81      31.260 110.170  27.640  1.00  0.00           H
ATOM   1303  CD  ARG    81      30.500 112.040  28.420  1.00  0.00           C
ATOM   1304  HD1 ARG    81      30.740 112.850  29.140  1.00  0.00           H
ATOM   1305  HD2 ARG    81      29.490 111.630  28.640  1.00  0.00           H
ATOM   1306  NE  ARG    81      30.540 112.570  26.990  1.00  0.00           N
ATOM   1307  HE  ARG    81      30.860 112.050  26.200  1.00  0.00           H
ATOM   1308  CZ  ARG    81      30.020 113.800  26.680  1.00  0.00           C
ATOM   1309  NH1 ARG    81      29.440 114.570  27.590  1.00  0.00           N
ATOM   1310 1HH1 ARG    81      29.300 115.510  27.270  1.00  0.00           H
ATOM   1311 2HH1 ARG    81      29.950 114.400  28.430  1.00  0.00           H
ATOM   1312  NH2 ARG    81      30.140 114.250  25.440  1.00  0.00           N
ATOM   1313 1HH2 ARG    81      29.580 115.010  25.100  1.00  0.00           H
ATOM   1314 2HH2 ARG    81      30.680 113.770  24.740  1.00  0.00           H
ATOM   1315  C   ARG    81      33.760 109.110  27.710  1.00  0.00           C
ATOM   1316  O   ARG    81      34.050 109.330  26.510  1.00  0.00           O
ATOM   1317  N   VAL    82      33.130 107.970  28.000  1.00  0.00           N
ATOM   1318  HN  VAL    82      32.830 107.830  28.950  1.00  0.00           H
ATOM   1319  CA  VAL    82      33.020 106.850  27.090  1.00  0.00           C
ATOM   1320  HA  VAL    82      33.250 107.060  26.050  1.00  0.00           H
ATOM   1321  CB  VAL    82      34.010 105.770  27.530  1.00  0.00           C
ATOM   1322  HB  VAL    82      33.910 105.550  28.610  1.00  0.00           H
ATOM   1323  CG1 VAL    82      33.750 104.490  26.730  1.00  0.00           C
ATOM   1324 1HG1 VAL    82      34.100 104.480  25.680  1.00  0.00           H
ATOM   1325 2HG1 VAL    82      34.270 103.620  27.200  1.00  0.00           H
ATOM   1326 3HG1 VAL    82      32.670 104.250  26.770  1.00  0.00           H
ATOM   1327  CG2 VAL    82      35.440 106.230  27.200  1.00  0.00           C
ATOM   1328 1HG2 VAL    82      36.010 105.280  27.220  1.00  0.00           H
ATOM   1329 2HG2 VAL    82      35.530 106.650  26.170  1.00  0.00           H
ATOM   1330 3HG2 VAL    82      35.880 106.800  28.040  1.00  0.00           H
ATOM   1331  C   VAL    82      31.590 106.430  27.150  1.00  0.00           C
ATOM   1332  O   VAL    82      31.070 105.940  28.170  1.00  0.00           O
ATOM   1333  N   ASN    83      30.910 106.660  26.050  1.00  0.00           N
ATOM   1334  HN  ASN    83      31.310 107.070  25.230  1.00  0.00           H
ATOM   1335  CA  ASN    83      29.460 106.600  26.040  1.00  0.00           C
ATOM   1336  HA  ASN    83      29.140 106.040  26.910  1.00  0.00           H
ATOM   1337  CB  ASN    83      28.780 108.080  25.940  1.00  0.00           C
ATOM   1338  HB1 ASN    83      29.300 108.770  26.640  1.00  0.00           H
ATOM   1339  HB2 ASN    83      28.920 108.460  24.910  1.00  0.00           H
ATOM   1340  CG  ASN    83      27.280 108.140  26.300  1.00  0.00           C
ATOM   1341  OD1 ASN    83      26.600 107.240  26.740  1.00  0.00           O
ATOM   1342  ND2 ASN    83      26.640 109.400  26.140  1.00  0.00           N
ATOM   1343 1HD2 ASN    83      25.670 109.530  26.380  1.00  0.00           H
ATOM   1344 2HD2 ASN    83      27.090 110.190  25.730  1.00  0.00           H
ATOM   1345  C   ASN    83      29.060 105.790  24.830  1.00  0.00           C
ATOM   1346  O   ASN    83      29.830 105.650  23.900  1.00  0.00           O
ATOM   1347  N   HIS    84      27.890 105.230  24.950  1.00  0.00           N
ATOM   1348  HN  HIS    84      27.410 105.340  25.810  1.00  0.00           H
ATOM   1349  CA  HIS    84      27.290 104.540  23.860  1.00  0.00           C
ATOM   1350  HA  HIS    84      26.240 104.480  24.100  1.00  0.00           H
ATOM   1351  CB  HIS    84      27.230 105.100  22.430  1.00  0.00           C
ATOM   1352  HB1 HIS    84      28.230 105.350  22.020  1.00  0.00           H
ATOM   1353  HB2 HIS    84      26.800 104.230  21.880  1.00  0.00           H
ATOM   1354  CD2 HIS    84      26.340 107.430  21.470  1.00  0.00           C
ATOM   1355  HD2 HIS    84      27.080 107.570  20.700  1.00  0.00           H
ATOM   1356  CG  HIS    84      26.360 106.370  22.340  1.00  0.00           C
ATOM   1357  NE2 HIS    84      25.270 108.260  21.780  1.00  0.00           N
ATOM   1358  HE2 HIS    84      24.870 109.070  21.350  1.00  0.00           H
ATOM   1359  ND1 HIS    84      25.290 106.610  23.190  1.00  0.00           N
ATOM   1360  HD1 HIS    84      24.950 106.120  23.990  1.00  0.00           H
ATOM   1361  CE1 HIS    84      24.660 107.730  22.770  1.00  0.00           C
ATOM   1362  HE1 HIS    84      23.770 107.970  23.310  1.00  0.00           H
ATOM   1363  C   HIS    84      27.600 103.020  24.060  1.00  0.00           C
ATOM   1364  O   HIS    84      27.490 102.140  23.160  1.00  0.00           O
ATOM   1365  N   VAL    85      28.110 102.610  25.260  1.00  0.00           N
ATOM   1366  HN  VAL    85      28.040 103.230  26.030  1.00  0.00           H
ATOM   1367  CA  VAL    85      28.380 101.230  25.620  1.00  0.00           C
ATOM   1368  HA  VAL    85      28.880 100.660  24.850  1.00  0.00           H
ATOM   1369  CB  VAL    85      29.230 101.160  26.920  1.00  0.00           C
ATOM   1370  HB  VAL    85      28.660 101.640  27.740  1.00  0.00           H
ATOM   1371  CG1 VAL    85      29.590  99.690  27.200  1.00  0.00           C
ATOM   1372 1HG1 VAL    85      30.210  99.520  28.110  1.00  0.00           H
ATOM   1373 2HG1 VAL    85      28.680  99.070  27.310  1.00  0.00           H
ATOM   1374 3HG1 VAL    85      30.050  99.290  26.270  1.00  0.00           H
ATOM   1375  CG2 VAL    85      30.510 101.990  26.770  1.00  0.00           C
ATOM   1376 1HG2 VAL    85      31.040 101.630  25.850  1.00  0.00           H
ATOM   1377 2HG2 VAL    85      30.270 103.060  26.560  1.00  0.00           H
ATOM   1378 3HG2 VAL    85      31.290 101.710  27.500  1.00  0.00           H
ATOM   1379  C   VAL    85      27.120 100.410  25.850  1.00  0.00           C
ATOM   1380  O   VAL    85      26.260 100.730  26.700  1.00  0.00           O
ATOM   1381  N   THR    86      26.970  99.320  25.030  1.00  0.00           N
ATOM   1382  HN  THR    86      27.740  98.990  24.500  1.00  0.00           H
ATOM   1383  CA  THR    86      25.750  98.500  25.020  1.00  0.00           C
ATOM   1384  HA  THR    86      24.930  99.190  24.840  1.00  0.00           H
ATOM   1385  CB  THR    86      25.590  97.460  23.860  1.00  0.00           C
ATOM   1386  HB  THR    86      24.570  97.030  23.960  1.00  0.00           H
ATOM   1387  OG1 THR    86      26.620  96.430  24.040  1.00  0.00           O
ATOM   1388  HG1 THR    86      27.480  96.860  24.000  1.00  0.00           H
ATOM   1389  CG2 THR    86      25.610  98.220  22.510  1.00  0.00           C
ATOM   1390 1HG2 THR    86      25.160  99.210  22.760  1.00  0.00           H
ATOM   1391 2HG2 THR    86      26.640  98.380  22.110  1.00  0.00           H
ATOM   1392 3HG2 THR    86      25.030  97.850  21.640  1.00  0.00           H
ATOM   1393  C   THR    86      25.490  97.890  26.440  1.00  0.00           C
ATOM   1394  O   THR    86      26.400  97.490  27.190  1.00  0.00           O
ATOM   1395  N   LEU    87      24.180  97.860  26.790  1.00  0.00           N
ATOM   1396  HN  LEU    87      23.540  98.030  26.040  1.00  0.00           H
ATOM   1397  CA  LEU    87      23.670  97.330  28.060  1.00  0.00           C
ATOM   1398  HA  LEU    87      22.610  97.520  28.010  1.00  0.00           H
ATOM   1399  CB  LEU    87      23.750  95.790  28.280  1.00  0.00           C
ATOM   1400  HB1 LEU    87      24.810  95.500  28.420  1.00  0.00           H
ATOM   1401  HB2 LEU    87      23.250  95.670  29.270  1.00  0.00           H
ATOM   1402  CG  LEU    87      23.070  94.930  27.200  1.00  0.00           C
ATOM   1403  HG  LEU    87      23.380  95.150  26.160  1.00  0.00           H
ATOM   1404  CD1 LEU    87      23.410  93.460  27.380  1.00  0.00           C
ATOM   1405 1HD1 LEU    87      22.990  93.100  28.350  1.00  0.00           H
ATOM   1406 2HD1 LEU    87      23.020  92.730  26.640  1.00  0.00           H
ATOM   1407 3HD1 LEU    87      24.510  93.420  27.490  1.00  0.00           H
ATOM   1408  CD2 LEU    87      21.560  95.010  27.270  1.00  0.00           C
ATOM   1409 1HD2 LEU    87      21.070  94.780  28.240  1.00  0.00           H
ATOM   1410 2HD2 LEU    87      21.160  96.030  27.080  1.00  0.00           H
ATOM   1411 3HD2 LEU    87      21.210  94.320  26.460  1.00  0.00           H
ATOM   1412  C   LEU    87      24.170  98.050  29.330  1.00  0.00           C
ATOM   1413  O   LEU    87      24.190  97.570  30.470  1.00  0.00           O
ATOM   1414  N   SER    88      24.530  99.310  29.200  1.00  0.00           N
ATOM   1415  HN  SER    88      24.490  99.720  28.300  1.00  0.00           H
ATOM   1416  CA  SER    88      25.310  99.950  30.320  1.00  0.00           C
ATOM   1417  HA  SER    88      24.990  99.650  31.310  1.00  0.00           H
ATOM   1418  CB  SER    88      26.750  99.520  30.230  1.00  0.00           C
ATOM   1419  HB1 SER    88      27.310  99.880  29.340  1.00  0.00           H
ATOM   1420  HB2 SER    88      26.800  98.420  30.050  1.00  0.00           H
ATOM   1421  OG  SER    88      27.590  99.730  31.370  1.00  0.00           O
ATOM   1422  HG1 SER    88      27.350  99.120  32.080  1.00  0.00           H
ATOM   1423  C   SER    88      25.260 101.560  30.350  1.00  0.00           C
ATOM   1424  O   SER    88      25.180 102.240  29.310  1.00  0.00           O
ATOM   1425  N   GLN    89      25.420 102.160  31.520  1.00  0.00           N
ATOM   1426  HN  GLN    89      25.260 101.620  32.340  1.00  0.00           H
ATOM   1427  CA  GLN    89      25.410 103.610  31.710  1.00  0.00           C
ATOM   1428  HA  GLN    89      24.560 104.070  31.220  1.00  0.00           H
ATOM   1429  CB  GLN    89      25.170 103.940  33.220  1.00  0.00           C
ATOM   1430  HB1 GLN    89      25.920 103.440  33.860  1.00  0.00           H
ATOM   1431  HB2 GLN    89      25.190 105.050  33.190  1.00  0.00           H
ATOM   1432  CG  GLN    89      23.760 103.520  33.790  1.00  0.00           C
ATOM   1433  HG1 GLN    89      23.660 103.680  34.890  1.00  0.00           H
ATOM   1434  HG2 GLN    89      23.570 102.430  33.680  1.00  0.00           H
ATOM   1435  CD  GLN    89      22.610 104.260  33.190  1.00  0.00           C
ATOM   1436  OE1 GLN    89      21.860 103.660  32.390  1.00  0.00           O
ATOM   1437  NE2 GLN    89      22.510 105.560  33.410  1.00  0.00           N
ATOM   1438 1HE2 GLN    89      23.210 105.930  34.020  1.00  0.00           H
ATOM   1439 2HE2 GLN    89      21.840 106.100  32.900  1.00  0.00           H
ATOM   1440  C   GLN    89      26.750 104.210  31.190  1.00  0.00           C
ATOM   1441  O   GLN    89      27.750 103.540  31.360  1.00  0.00           O
ATOM   1442  N   PRO    90      26.730 105.400  30.670  1.00  0.00           N
ATOM   1443  CD  PRO    90      25.540 106.380  30.690  1.00  0.00           C
ATOM   1444  HD1 PRO    90      24.810 106.050  31.460  1.00  0.00           H
ATOM   1445  HD2 PRO    90      25.080 106.280  29.690  1.00  0.00           H
ATOM   1446  CA  PRO    90      27.970 106.140  30.460  1.00  0.00           C
ATOM   1447  HA  PRO    90      28.320 105.630  29.570  1.00  0.00           H
ATOM   1448  CB  PRO    90      27.540 107.500  30.080  1.00  0.00           C
ATOM   1449  HB1 PRO    90      28.210 108.300  30.480  1.00  0.00           H
ATOM   1450  HB2 PRO    90      27.320 107.690  29.010  1.00  0.00           H
ATOM   1451  CG  PRO    90      26.180 107.720  30.750  1.00  0.00           C
ATOM   1452  HG1 PRO    90      25.550 108.560  30.400  1.00  0.00           H
ATOM   1453  HG2 PRO    90      26.430 107.970  31.800  1.00  0.00           H
ATOM   1454  C   PRO    90      29.060 106.120  31.510  1.00  0.00           C
ATOM   1455  O   PRO    90      28.810 105.850  32.670  1.00  0.00           O
ATOM   1456  N   LYS    91      30.280 106.270  31.040  1.00  0.00           N
ATOM   1457  HN  LYS    91      30.440 106.430  30.070  1.00  0.00           H
ATOM   1458  CA  LYS    91      31.430 106.140  31.940  1.00  0.00           C
ATOM   1459  HA  LYS    91      31.040 106.120  32.940  1.00  0.00           H
ATOM   1460  CB  LYS    91      32.370 104.970  31.670  1.00  0.00           C
ATOM   1461  HB1 LYS    91      33.100 105.140  30.860  1.00  0.00           H
ATOM   1462  HB2 LYS    91      33.030 104.870  32.560  1.00  0.00           H
ATOM   1463  CG  LYS    91      31.750 103.670  31.120  1.00  0.00           C
ATOM   1464  HG1 LYS    91      32.500 102.950  30.730  1.00  0.00           H
ATOM   1465  HG2 LYS    91      30.980 103.920  30.360  1.00  0.00           H
ATOM   1466  CD  LYS    91      31.080 102.900  32.300  1.00  0.00           C
ATOM   1467  HD1 LYS    91      30.350 103.600  32.760  1.00  0.00           H
ATOM   1468  HD2 LYS    91      31.730 102.610  33.150  1.00  0.00           H
ATOM   1469  CE  LYS    91      30.300 101.650  31.780  1.00  0.00           C
ATOM   1470  HE1 LYS    91      31.060 100.830  31.770  1.00  0.00           H
ATOM   1471  HE2 LYS    91      29.730 101.780  30.830  1.00  0.00           H
ATOM   1472  NZ  LYS    91      29.220 101.430  32.730  1.00  0.00           N
ATOM   1473  HZ1 LYS    91      29.610 101.170  33.660  1.00  0.00           H
ATOM   1474  HZ2 LYS    91      28.570 102.230  32.860  1.00  0.00           H
ATOM   1475  HZ3 LYS    91      28.630 100.610  32.500  1.00  0.00           H
ATOM   1476  C   LYS    91      32.310 107.400  31.960  1.00  0.00           C
ATOM   1477  O   LYS    91      32.660 107.980  30.950  1.00  0.00           O
ATOM   1478  N   ILE    92      32.730 107.850  33.150  1.00  0.00           N
ATOM   1479  HN  ILE    92      32.470 107.390  34.000  1.00  0.00           H
ATOM   1480  CA  ILE    92      33.670 108.970  33.400  1.00  0.00           C
ATOM   1481  HA  ILE    92      33.940 109.440  32.470  1.00  0.00           H
ATOM   1482  CB  ILE    92      33.180 110.070  34.380  1.00  0.00           C
ATOM   1483  HB  ILE    92      33.100 109.740  35.430  1.00  0.00           H
ATOM   1484  CG2 ILE    92      34.190 111.300  34.460  1.00  0.00           C
ATOM   1485 1HG2 ILE    92      33.840 111.940  35.300  1.00  0.00           H
ATOM   1486 2HG2 ILE    92      35.230 110.920  34.550  1.00  0.00           H
ATOM   1487 3HG2 ILE    92      34.110 111.930  33.550  1.00  0.00           H
ATOM   1488  CG1 ILE    92      31.730 110.610  34.050  1.00  0.00           C
ATOM   1489 1HG1 ILE    92      31.350 111.360  34.780  1.00  0.00           H
ATOM   1490 2HG1 ILE    92      31.000 109.790  34.220  1.00  0.00           H
ATOM   1491  CD  ILE    92      31.520 111.240  32.650  1.00  0.00           C
ATOM   1492  HD1 ILE    92      32.060 112.200  32.530  1.00  0.00           H
ATOM   1493  HD2 ILE    92      31.830 110.600  31.800  1.00  0.00           H
ATOM   1494  HD3 ILE    92      30.420 111.320  32.570  1.00  0.00           H
ATOM   1495  C   ILE    92      35.020 108.460  33.930  1.00  0.00           C
ATOM   1496  O   ILE    92      35.060 107.940  35.070  1.00  0.00           O
ATOM   1497  N   VAL    93      36.110 108.660  33.250  1.00  0.00           N
ATOM   1498  HN  VAL    93      36.030 108.760  32.260  1.00  0.00           H
ATOM   1499  CA  VAL    93      37.520 108.400  33.750  1.00  0.00           C
ATOM   1500  HA  VAL    93      37.420 108.160  34.800  1.00  0.00           H
ATOM   1501  CB  VAL    93      38.160 107.160  33.090  1.00  0.00           C
ATOM   1502  HB  VAL    93      38.300 107.310  32.000  1.00  0.00           H
ATOM   1503  CG1 VAL    93      39.550 106.940  33.700  1.00  0.00           C
ATOM   1504 1HG1 VAL    93      40.300 107.760  33.630  1.00  0.00           H
ATOM   1505 2HG1 VAL    93      39.460 106.790  34.800  1.00  0.00           H
ATOM   1506 3HG1 VAL    93      40.070 106.030  33.340  1.00  0.00           H
ATOM   1507  CG2 VAL    93      37.330 105.970  33.370  1.00  0.00           C
ATOM   1508 1HG2 VAL    93      37.410 105.710  34.440  1.00  0.00           H
ATOM   1509 2HG2 VAL    93      36.260 106.000  33.080  1.00  0.00           H
ATOM   1510 3HG2 VAL    93      37.690 105.060  32.850  1.00  0.00           H
ATOM   1511  C   VAL    93      38.440 109.570  33.610  1.00  0.00           C
ATOM   1512  O   VAL    93      38.800 110.080  32.550  1.00  0.00           O
ATOM   1513  N   LYS    94      38.820 110.030  34.800  1.00  0.00           N
ATOM   1514  HN  LYS    94      38.500 109.490  35.580  1.00  0.00           H
ATOM   1515  CA  LYS    94      39.690 111.130  35.010  1.00  0.00           C
ATOM   1516  HA  LYS    94      39.640 111.820  34.180  1.00  0.00           H
ATOM   1517  CB  LYS    94      39.340 111.930  36.310  1.00  0.00           C
ATOM   1518  HB1 LYS    94      38.230 112.000  36.380  1.00  0.00           H
ATOM   1519  HB2 LYS    94      39.660 111.360  37.200  1.00  0.00           H
ATOM   1520  CG  LYS    94      39.860 113.390  36.220  1.00  0.00           C
ATOM   1521  HG1 LYS    94      39.530 113.840  35.260  1.00  0.00           H
ATOM   1522  HG2 LYS    94      40.970 113.430  36.190  1.00  0.00           H
ATOM   1523  CD  LYS    94      39.280 114.420  37.220  1.00  0.00           C
ATOM   1524  HD1 LYS    94      38.170 114.330  37.170  1.00  0.00           H
ATOM   1525  HD2 LYS    94      39.600 115.440  36.910  1.00  0.00           H
ATOM   1526  CE  LYS    94      39.830 114.060  38.580  1.00  0.00           C
ATOM   1527  HE1 LYS    94      40.920 114.270  38.670  1.00  0.00           H
ATOM   1528  HE2 LYS    94      39.600 113.010  38.870  1.00  0.00           H
ATOM   1529  NZ  LYS    94      39.130 114.960  39.600  1.00  0.00           N
ATOM   1530  HZ1 LYS    94      38.110 114.950  39.390  1.00  0.00           H
ATOM   1531  HZ2 LYS    94      39.380 114.560  40.520  1.00  0.00           H
ATOM   1532  HZ3 LYS    94      39.490 115.940  39.570  1.00  0.00           H
ATOM   1533  C   LYS    94      41.110 110.730  35.040  1.00  0.00           C
ATOM   1534  O   LYS    94      41.340 109.600  35.500  1.00  0.00           O
ATOM   1535  N   TRP    95      42.060 111.580  34.520  1.00  0.00           N
ATOM   1536  HN  TRP    95      41.810 112.520  34.290  1.00  0.00           H
ATOM   1537  CA  TRP    95      43.420 111.200  34.420  1.00  0.00           C
ATOM   1538  HA  TRP    95      43.450 110.150  34.140  1.00  0.00           H
ATOM   1539  CB  TRP    95      44.100 111.950  33.290  1.00  0.00           C
ATOM   1540  HB1 TRP    95      43.710 111.630  32.300  1.00  0.00           H
ATOM   1541  HB2 TRP    95      43.860 113.020  33.440  1.00  0.00           H
ATOM   1542  CG  TRP    95      45.600 111.860  33.090  1.00  0.00           C
ATOM   1543  CD1 TRP    95      46.390 110.850  32.730  1.00  0.00           C
ATOM   1544  HD1 TRP    95      46.020 109.840  32.710  1.00  0.00           H
ATOM   1545  NE1 TRP    95      47.620 111.240  32.310  1.00  0.00           N
ATOM   1546  HE1 TRP    95      48.360 110.650  32.080  1.00  0.00           H
ATOM   1547  CE2 TRP    95      47.640 112.590  32.480  1.00  0.00           C
ATOM   1548  CD2 TRP    95      46.420 113.030  32.950  1.00  0.00           C
ATOM   1549  CE3 TRP    95      46.170 114.420  33.120  1.00  0.00           C
ATOM   1550  HE3 TRP    95      45.150 114.650  33.400  1.00  0.00           H
ATOM   1551  CZ3 TRP    95      47.190 115.330  32.730  1.00  0.00           C
ATOM   1552  HZ3 TRP    95      47.010 116.390  32.630  1.00  0.00           H
ATOM   1553  CZ2 TRP    95      48.700 113.430  32.150  1.00  0.00           C
ATOM   1554  HZ2 TRP    95      49.710 113.130  31.920  1.00  0.00           H
ATOM   1555  CH2 TRP    95      48.460 114.810  32.260  1.00  0.00           C
ATOM   1556  HH2 TRP    95      49.280 115.490  32.080  1.00  0.00           H
ATOM   1557  C   TRP    95      44.200 111.440  35.700  1.00  0.00           C
ATOM   1558  O   TRP    95      44.120 112.510  36.300  1.00  0.00           O
ATOM   1559  N   ASP    96      44.970 110.390  36.090  1.00  0.00           N
ATOM   1560  HN  ASP    96      45.030 109.620  35.460  1.00  0.00           H
ATOM   1561  CA  ASP    96      45.600 110.340  37.390  1.00  0.00           C
ATOM   1562  HA  ASP    96      45.020 110.920  38.090  1.00  0.00           H
ATOM   1563  CB  ASP    96      45.600 108.840  37.800  1.00  0.00           C
ATOM   1564  HB1 ASP    96      45.690 108.300  36.840  1.00  0.00           H
ATOM   1565  HB2 ASP    96      46.390 108.500  38.510  1.00  0.00           H
ATOM   1566  CG  ASP    96      44.230 108.490  38.410  1.00  0.00           C
ATOM   1567  OD1 ASP    96      43.780 109.160  39.380  1.00  0.00           O
ATOM   1568  OD2 ASP    96      43.610 107.500  37.870  1.00  0.00           O
ATOM   1569  C   ASP    96      47.080 110.880  37.450  1.00  0.00           C
ATOM   1570  O   ASP    96      47.730 110.470  38.390  1.00  0.00           O
ATOM   1571  N   ARG    97      47.540 111.610  36.460  1.00  0.00           N
ATOM   1572  HN  ARG    97      46.930 111.880  35.720  1.00  0.00           H
ATOM   1573  CA  ARG    97      48.820 112.290  36.310  1.00  0.00           C
ATOM   1574  HA  ARG    97      48.660 112.920  35.450  1.00  0.00           H
ATOM   1575  CB  ARG    97      49.140 113.190  37.500  1.00  0.00           C
ATOM   1576  HB1 ARG    97      49.550 112.530  38.300  1.00  0.00           H
ATOM   1577  HB2 ARG    97      50.030 113.790  37.210  1.00  0.00           H
ATOM   1578  CG  ARG    97      48.140 114.230  38.010  1.00  0.00           C
ATOM   1579  HG1 ARG    97      48.620 114.730  38.890  1.00  0.00           H
ATOM   1580  HG2 ARG    97      47.270 113.650  38.380  1.00  0.00           H
ATOM   1581  CD  ARG    97      47.840 115.310  37.010  1.00  0.00           C
ATOM   1582  HD1 ARG    97      47.630 114.760  36.070  1.00  0.00           H
ATOM   1583  HD2 ARG    97      48.770 115.920  36.960  1.00  0.00           H
ATOM   1584  NE  ARG    97      46.710 116.180  37.440  1.00  0.00           N
ATOM   1585  HE  ARG    97      46.250 115.940  38.290  1.00  0.00           H
ATOM   1586  CZ  ARG    97      46.100 117.000  36.630  1.00  0.00           C
ATOM   1587  NH1 ARG    97      46.550 117.370  35.450  1.00  0.00           N
ATOM   1588 1HH1 ARG    97      46.050 118.160  35.070  1.00  0.00           H
ATOM   1589 2HH1 ARG    97      47.430 117.070  35.070  1.00  0.00           H
ATOM   1590  NH2 ARG    97      44.980 117.630  37.020  1.00  0.00           N
ATOM   1591 1HH2 ARG    97      44.530 118.300  36.430  1.00  0.00           H
ATOM   1592 2HH2 ARG    97      44.550 117.370  37.890  1.00  0.00           H
ATOM   1593  C   ARG    97      50.070 111.460  35.910  1.00  0.00           C
ATOM   1594  O   ARG    97      51.180 112.050  35.860  1.00  0.00           O
ATOM   1595  N   ASP    98      49.850 110.140  35.600  1.00  0.00           N
ATOM   1596  HN  ASP    98      48.920 109.800  35.540  1.00  0.00           H
ATOM   1597  CA  ASP    98      51.030 109.330  35.170  1.00  0.00           C
ATOM   1598  HA  ASP    98      50.820 108.280  35.250  1.00  0.00           H
ATOM   1599  CB  ASP    98      51.340 109.600  33.620  1.00  0.00           C
ATOM   1600  HB1 ASP    98      51.760 110.620  33.500  1.00  0.00           H
ATOM   1601  HB2 ASP    98      52.150 108.900  33.330  1.00  0.00           H
ATOM   1602  CG  ASP    98      50.180 109.250  32.760  1.00  0.00           C
ATOM   1603  OD1 ASP    98      49.430 108.250  32.960  1.00  0.00           O
ATOM   1604  OD2 ASP    98      50.040 109.960  31.730  1.00  0.00           O
ATOM   1605  C   ASP    98      52.320 109.470  36.030  1.00  0.00           C
ATOM   1606  O   ASP    98      52.340 109.640  37.270  1.00  0.00           O
ATOM   1607  N   MET    99      53.540 109.300  35.460  1.00  0.00           N
ATOM   1608  HN  MET    99      53.650 109.190  34.470  1.00  0.00           H
ATOM   1609  CA  MET    99      54.780 109.320  36.190  1.00  0.00           C
ATOM   1610  HA  MET    99      54.710 108.910  37.190  1.00  0.00           H
ATOM   1611  CB  MET    99      55.890 108.490  35.470  1.00  0.00           C
ATOM   1612  HB1 MET    99      55.440 107.480  35.310  1.00  0.00           H
ATOM   1613  HB2 MET    99      56.020 108.950  34.470  1.00  0.00           H
ATOM   1614  CG  MET    99      57.260 108.340  36.040  1.00  0.00           C
ATOM   1615  HG1 MET    99      57.210 108.060  37.110  1.00  0.00           H
ATOM   1616  HG2 MET    99      57.700 109.360  36.060  1.00  0.00           H
ATOM   1617  SD  MET    99      58.430 107.090  35.260  1.00  0.00           S
ATOM   1618  CE  MET    99      57.970 107.170  33.500  1.00  0.00           C
ATOM   1619  HE1 MET    99      58.470 106.390  32.880  1.00  0.00           H
ATOM   1620  HE2 MET    99      56.900 106.970  33.270  1.00  0.00           H
ATOM   1621  HE3 MET    99      58.340 108.160  33.130  1.00  0.00           H
ATOM   1622  C   MET    99      55.290 110.760  36.350  1.00  0.00           C
ATOM   1623  OT1 MET    99      55.390 111.330  37.510  1.00  0.00           O
ATOM   1624  OT2 MET    99      55.660 111.340  35.290  1.00  0.00           O
ATOM   1625  N   GLY     1      61.280  86.380  16.260  1.00  0.00           N
ATOM   1626  H1  GLY     1      60.520  86.910  16.730  1.00  0.00           H
ATOM   1627  H2  GLY     1      61.880  86.230  17.100  1.00  0.00           H
ATOM   1628  H3  GLY     1      61.800  86.950  15.570  1.00  0.00           H
ATOM   1629  CA  GLY     1      60.980  85.000  15.700  1.00  0.00           C
ATOM   1630  HA1 GLY     1      60.590  84.440  16.540  1.00  0.00           H
ATOM   1631  HA2 GLY     1      61.830  84.500  15.260  1.00  0.00           H
ATOM   1632  C   GLY     1      60.050  85.010  14.560  1.00  0.00           C
ATOM   1633  O   GLY     1      60.390  85.400  13.430  1.00  0.00           O
ATOM   1634  N   SER     2      58.810  84.580  14.800  1.00  0.00           N
ATOM   1635  HN  SER     2      58.600  84.310  15.730  1.00  0.00           H
ATOM   1636  CA  SER     2      57.600  84.570  14.030  1.00  0.00           C
ATOM   1637  HA  SER     2      57.880  84.180  13.070  1.00  0.00           H
ATOM   1638  CB  SER     2      56.400  83.800  14.660  1.00  0.00           C
ATOM   1639  HB1 SER     2      56.070  84.220  15.630  1.00  0.00           H
ATOM   1640  HB2 SER     2      56.670  82.740  14.860  1.00  0.00           H
ATOM   1641  OG  SER     2      55.270  83.800  13.750  1.00  0.00           O
ATOM   1642  HG1 SER     2      54.720  84.570  13.900  1.00  0.00           H
ATOM   1643  C   SER     2      57.210  86.030  13.630  1.00  0.00           C
ATOM   1644  O   SER     2      57.350  86.990  14.420  1.00  0.00           O
ATOM   1645  N   HIS     3      56.730  86.170  12.400  1.00  0.00           N
ATOM   1646  HN  HIS     3      56.750  85.360  11.820  1.00  0.00           H
ATOM   1647  CA  HIS     3      56.050  87.380  11.930  1.00  0.00           C
ATOM   1648  HA  HIS     3      55.670  87.800  12.850  1.00  0.00           H
ATOM   1649  CB  HIS     3      56.810  88.230  10.820  1.00  0.00           C
ATOM   1650  HB1 HIS     3      57.100  87.510  10.030  1.00  0.00           H
ATOM   1651  HB2 HIS     3      56.150  89.060  10.500  1.00  0.00           H
ATOM   1652  ND1 HIS     3      57.910  90.200  11.960  1.00  0.00           N
ATOM   1653  HD1 HIS     3      57.090  90.630  12.330  1.00  0.00           H
ATOM   1654  CG  HIS     3      58.030  88.990  11.250  1.00  0.00           C
ATOM   1655  CE1 HIS     3      59.200  90.610  12.120  1.00  0.00           C
ATOM   1656  HE1 HIS     3      59.600  91.570  12.450  1.00  0.00           H
ATOM   1657  NE2 HIS     3      60.070  89.820  11.570  1.00  0.00           N
ATOM   1658  CD2 HIS     3      59.340  88.790  11.010  1.00  0.00           C
ATOM   1659  HD2 HIS     3      59.770  87.900  10.570  1.00  0.00           H
ATOM   1660  C   HIS     3      54.790  87.060  11.160  1.00  0.00           C
ATOM   1661  O   HIS     3      54.630  85.990  10.550  1.00  0.00           O
ATOM   1662  N   SER     4      53.780  88.030  11.140  1.00  0.00           N
ATOM   1663  HN  SER     4      53.870  88.890  11.650  1.00  0.00           H
ATOM   1664  CA  SER     4      52.460  87.730  10.490  1.00  0.00           C
ATOM   1665  HA  SER     4      52.610  87.010   9.700  1.00  0.00           H
ATOM   1666  CB  SER     4      51.420  87.240  11.540  1.00  0.00           C
ATOM   1667  HB1 SER     4      51.060  88.170  12.040  1.00  0.00           H
ATOM   1668  HB2 SER     4      51.960  86.710  12.350  1.00  0.00           H
ATOM   1669  OG  SER     4      50.220  86.650  11.120  1.00  0.00           O
ATOM   1670  HG1 SER     4      50.210  85.720  11.350  1.00  0.00           H
ATOM   1671  C   SER     4      51.790  88.790   9.680  1.00  0.00           C
ATOM   1672  O   SER     4      51.840  90.000  10.010  1.00  0.00           O
ATOM   1673  N   MET     5      51.110  88.400   8.550  1.00  0.00           N
ATOM   1674  HN  MET     5      50.800  87.470   8.390  1.00  0.00           H
ATOM   1675  CA  MET     5      50.440  89.330   7.660  1.00  0.00           C
ATOM   1676  HA  MET     5      50.410  90.360   7.980  1.00  0.00           H
ATOM   1677  CB  MET     5      50.890  89.260   6.140  1.00  0.00           C
ATOM   1678  HB1 MET     5      51.950  89.570   6.210  1.00  0.00           H
ATOM   1679  HB2 MET     5      50.830  88.200   5.830  1.00  0.00           H
ATOM   1680  CG  MET     5      50.230  90.200   5.100  1.00  0.00           C
ATOM   1681  HG1 MET     5      50.010  91.210   5.500  1.00  0.00           H
ATOM   1682  HG2 MET     5      49.270  89.740   4.800  1.00  0.00           H
ATOM   1683  SD  MET     5      51.200  90.640   3.590  1.00  0.00           S
ATOM   1684  CE  MET     5      50.700  89.190   2.650  1.00  0.00           C
ATOM   1685  HE1 MET     5      50.710  89.490   1.590  1.00  0.00           H
ATOM   1686  HE2 MET     5      51.330  88.280   2.770  1.00  0.00           H
ATOM   1687  HE3 MET     5      49.610  89.000   2.800  1.00  0.00           H
ATOM   1688  C   MET     5      48.980  88.940   7.690  1.00  0.00           C
ATOM   1689  O   MET     5      48.670  87.760   7.390  1.00  0.00           O
ATOM   1690  N   ARG     6      48.020  89.890   8.010  1.00  0.00           N
ATOM   1691  HN  ARG     6      48.210  90.870   8.020  1.00  0.00           H
ATOM   1692  CA  ARG     6      46.640  89.530   8.130  1.00  0.00           C
ATOM   1693  HA  ARG     6      46.370  88.700   7.500  1.00  0.00           H
ATOM   1694  CB  ARG     6      46.310  89.400   9.690  1.00  0.00           C
ATOM   1695  HB1 ARG     6      46.370  90.370  10.220  1.00  0.00           H
ATOM   1696  HB2 ARG     6      45.230  89.130   9.770  1.00  0.00           H
ATOM   1697  CG  ARG     6      47.130  88.340  10.510  1.00  0.00           C
ATOM   1698  HG1 ARG     6      48.160  88.740  10.600  1.00  0.00           H
ATOM   1699  HG2 ARG     6      47.030  87.420   9.890  1.00  0.00           H
ATOM   1700  CD  ARG     6      46.780  88.010  12.000  1.00  0.00           C
ATOM   1701  HD1 ARG     6      45.680  87.860  12.130  1.00  0.00           H
ATOM   1702  HD2 ARG     6      47.140  88.870  12.600  1.00  0.00           H
ATOM   1703  NE  ARG     6      47.420  86.690  12.250  1.00  0.00           N
ATOM   1704  HE  ARG     6      48.270  86.440  11.780  1.00  0.00           H
ATOM   1705  CZ  ARG     6      47.200  86.020  13.390  1.00  0.00           C
ATOM   1706  NH1 ARG     6      46.150  86.270  14.170  1.00  0.00           N
ATOM   1707 1HH1 ARG     6      46.080  85.850  15.070  1.00  0.00           H
ATOM   1708 2HH1 ARG     6      45.560  87.020  13.880  1.00  0.00           H
ATOM   1709  NH2 ARG     6      48.100  85.080  13.710  1.00  0.00           N
ATOM   1710 1HH2 ARG     6      48.140  84.750  14.660  1.00  0.00           H
ATOM   1711 2HH2 ARG     6      48.900  84.950  13.130  1.00  0.00           H
ATOM   1712  C   ARG     6      45.840  90.690   7.610  1.00  0.00           C
ATOM   1713  O   ARG     6      46.280  91.850   7.620  1.00  0.00           O
ATOM   1714  N   TYR     7      44.630  90.430   7.150  1.00  0.00           N
ATOM   1715  HN  TYR     7      44.310  89.480   7.170  1.00  0.00           H
ATOM   1716  CA  TYR     7      43.710  91.430   6.760  1.00  0.00           C
ATOM   1717  HA  TYR     7      44.030  92.460   6.790  1.00  0.00           H
ATOM   1718  CB  TYR     7      43.320  91.250   5.270  1.00  0.00           C
ATOM   1719  HB1 TYR     7      43.240  90.160   5.120  1.00  0.00           H
ATOM   1720  HB2 TYR     7      42.300  91.650   5.100  1.00  0.00           H
ATOM   1721  CG  TYR     7      44.250  91.910   4.260  1.00  0.00           C
ATOM   1722  CD1 TYR     7      45.330  91.170   3.820  1.00  0.00           C
ATOM   1723  HD1 TYR     7      45.470  90.160   4.180  1.00  0.00           H
ATOM   1724  CE1 TYR     7      46.120  91.670   2.720  1.00  0.00           C
ATOM   1725  HE1 TYR     7      46.910  91.020   2.380  1.00  0.00           H
ATOM   1726  CZ  TYR     7      45.950  92.970   2.380  1.00  0.00           C
ATOM   1727  OH  TYR     7      46.690  93.600   1.420  1.00  0.00           O
ATOM   1728  HH  TYR     7      47.380  93.010   1.090  1.00  0.00           H
ATOM   1729  CD2 TYR     7      43.960  93.180   3.800  1.00  0.00           C
ATOM   1730  HD2 TYR     7      43.130  93.760   4.180  1.00  0.00           H
ATOM   1731  CE2 TYR     7      44.840  93.710   2.850  1.00  0.00           C
ATOM   1732  HE2 TYR     7      44.590  94.690   2.490  1.00  0.00           H
ATOM   1733  C   TYR     7      42.480  91.290   7.580  1.00  0.00           C
ATOM   1734  O   TYR     7      41.960  90.200   7.810  1.00  0.00           O
ATOM   1735  N   PHE     8      42.070  92.450   8.180  1.00  0.00           N
ATOM   1736  HN  PHE     8      42.570  93.290   8.000  1.00  0.00           H
ATOM   1737  CA  PHE     8      40.990  92.450   9.190  1.00  0.00           C
ATOM   1738  HA  PHE     8      40.580  91.470   9.370  1.00  0.00           H
ATOM   1739  CB  PHE     8      41.470  93.150  10.620  1.00  0.00           C
ATOM   1740  HB1 PHE     8      41.540  94.230  10.360  1.00  0.00           H
ATOM   1741  HB2 PHE     8      40.630  93.040  11.340  1.00  0.00           H
ATOM   1742  CG  PHE     8      42.700  92.590  11.220  1.00  0.00           C
ATOM   1743  CD1 PHE     8      43.790  93.360  11.690  1.00  0.00           C
ATOM   1744  HD1 PHE     8      43.790  94.430  11.570  1.00  0.00           H
ATOM   1745  CE1 PHE     8      44.970  92.760  12.210  1.00  0.00           C
ATOM   1746  HE1 PHE     8      45.800  93.410  12.440  1.00  0.00           H
ATOM   1747  CZ  PHE     8      45.040  91.460  12.340  1.00  0.00           C
ATOM   1748  HZ  PHE     8      45.900  91.060  12.870  1.00  0.00           H
ATOM   1749  CD2 PHE     8      42.780  91.150  11.400  1.00  0.00           C
ATOM   1750  HD2 PHE     8      42.020  90.610  10.860  1.00  0.00           H
ATOM   1751  CE2 PHE     8      43.940  90.630  11.970  1.00  0.00           C
ATOM   1752  HE2 PHE     8      44.050  89.560  12.060  1.00  0.00           H
ATOM   1753  C   PHE     8      39.830  93.280   8.690  1.00  0.00           C
ATOM   1754  O   PHE     8      39.840  94.540   8.690  1.00  0.00           O
ATOM   1755  N   ASP     9      38.710  92.700   8.200  1.00  0.00           N
ATOM   1756  HN  ASP     9      38.670  91.700   8.190  1.00  0.00           H
ATOM   1757  CA  ASP     9      37.560  93.470   7.700  1.00  0.00           C
ATOM   1758  HA  ASP     9      37.810  94.480   7.440  1.00  0.00           H
ATOM   1759  CB  ASP     9      36.900  92.920   6.380  1.00  0.00           C
ATOM   1760  HB1 ASP     9      36.670  91.850   6.590  1.00  0.00           H
ATOM   1761  HB2 ASP     9      36.000  93.470   6.040  1.00  0.00           H
ATOM   1762  CG  ASP     9      37.810  92.940   5.110  1.00  0.00           C
ATOM   1763  OD1 ASP     9      38.990  93.320   5.130  1.00  0.00           O
ATOM   1764  OD2 ASP     9      37.220  92.570   4.090  1.00  0.00           O
ATOM   1765  C   ASP     9      36.500  93.470   8.760  1.00  0.00           C
ATOM   1766  O   ASP     9      36.300  92.490   9.450  1.00  0.00           O
ATOM   1767  N   THR    10      35.800  94.620   8.830  1.00  0.00           N
ATOM   1768  HN  THR    10      35.970  95.290   8.110  1.00  0.00           H
ATOM   1769  CA  THR    10      34.640  94.860   9.690  1.00  0.00           C
ATOM   1770  HA  THR    10      34.370  93.950  10.200  1.00  0.00           H
ATOM   1771  CB  THR    10      34.840  95.900  10.800  1.00  0.00           C
ATOM   1772  HB  THR    10      35.040  96.870  10.290  1.00  0.00           H
ATOM   1773  OG1 THR    10      35.930  95.530  11.590  1.00  0.00           O
ATOM   1774  HG1 THR    10      36.730  95.560  11.070  1.00  0.00           H
ATOM   1775  CG2 THR    10      33.700  95.980  11.790  1.00  0.00           C
ATOM   1776 1HG2 THR    10      33.980  96.590  12.670  1.00  0.00           H
ATOM   1777 2HG2 THR    10      32.780  96.300  11.250  1.00  0.00           H
ATOM   1778 3HG2 THR    10      33.420  94.960  12.150  1.00  0.00           H
ATOM   1779  C   THR    10      33.470  95.330   8.860  1.00  0.00           C
ATOM   1780  O   THR    10      33.650  96.390   8.160  1.00  0.00           O
ATOM   1781  N   ALA    11      32.320  94.600   8.900  1.00  0.00           N
ATOM   1782  HN  ALA    11      32.300  93.680   9.270  1.00  0.00           H
ATOM   1783  CA  ALA    11      31.070  95.180   8.390  1.00  0.00           C
ATOM   1784  HA  ALA    11      31.160  96.220   8.120  1.00  0.00           H
ATOM   1785  CB  ALA    11      30.370  94.260   7.340  1.00  0.00           C
ATOM   1786  HB1 ALA    11      29.450  94.720   6.920  1.00  0.00           H
ATOM   1787  HB2 ALA    11      31.200  94.160   6.610  1.00  0.00           H
ATOM   1788  HB3 ALA    11      30.060  93.220   7.610  1.00  0.00           H
ATOM   1789  C   ALA    11      30.010  95.280   9.490  1.00  0.00           C
ATOM   1790  O   ALA    11      29.880  94.380  10.300  1.00  0.00           O
ATOM   1791  N   MET    12      29.350  96.400   9.560  1.00  0.00           N
ATOM   1792  HN  MET    12      29.380  97.180   8.930  1.00  0.00           H
ATOM   1793  CA  MET    12      28.480  96.560  10.670  1.00  0.00           C
ATOM   1794  HA  MET    12      28.120  95.610  11.040  1.00  0.00           H
ATOM   1795  CB  MET    12      29.090  97.180  11.990  1.00  0.00           C
ATOM   1796  HB1 MET    12      28.330  97.100  12.800  1.00  0.00           H
ATOM   1797  HB2 MET    12      29.890  96.460  12.300  1.00  0.00           H
ATOM   1798  CG  MET    12      29.770  98.570  11.910  1.00  0.00           C
ATOM   1799  HG1 MET    12      30.020  98.890  12.950  1.00  0.00           H
ATOM   1800  HG2 MET    12      29.060  99.280  11.450  1.00  0.00           H
ATOM   1801  SD  MET    12      31.320  98.660  11.070  1.00  0.00           S
ATOM   1802  CE  MET    12      31.840 100.290  11.760  1.00  0.00           C
ATOM   1803  HE1 MET    12      32.560 100.720  11.020  1.00  0.00           H
ATOM   1804  HE2 MET    12      30.950 100.950  11.810  1.00  0.00           H
ATOM   1805  HE3 MET    12      32.420 100.170  12.700  1.00  0.00           H
ATOM   1806  C   MET    12      27.230  97.270  10.280  1.00  0.00           C
ATOM   1807  O   MET    12      27.220  98.250   9.540  1.00  0.00           O
ATOM   1808  N   SER    13      26.070  96.840  10.860  1.00  0.00           N
ATOM   1809  HN  SER    13      26.100  96.010  11.420  1.00  0.00           H
ATOM   1810  CA  SER    13      24.750  97.370  10.700  1.00  0.00           C
ATOM   1811  HA  SER    13      24.460  97.240   9.670  1.00  0.00           H
ATOM   1812  CB  SER    13      23.730  96.690  11.620  1.00  0.00           C
ATOM   1813  HB1 SER    13      22.740  97.140  11.390  1.00  0.00           H
ATOM   1814  HB2 SER    13      24.010  96.880  12.680  1.00  0.00           H
ATOM   1815  OG  SER    13      23.590  95.290  11.450  1.00  0.00           O
ATOM   1816  HG1 SER    13      23.380  95.190  10.520  1.00  0.00           H
ATOM   1817  C   SER    13      24.690  98.870  11.030  1.00  0.00           C
ATOM   1818  O   SER    13      25.380  99.480  11.840  1.00  0.00           O
ATOM   1819  N   ARG    14      23.740  99.540  10.290  1.00  0.00           N
ATOM   1820  HN  ARG    14      23.260  99.050   9.560  1.00  0.00           H
ATOM   1821  CA  ARG    14      23.160 100.850  10.560  1.00  0.00           C
ATOM   1822  HA  ARG    14      23.980 101.420  10.980  1.00  0.00           H
ATOM   1823  CB  ARG    14      22.500 101.420   9.260  1.00  0.00           C
ATOM   1824  HB1 ARG    14      21.690 100.740   8.930  1.00  0.00           H
ATOM   1825  HB2 ARG    14      22.100 102.440   9.460  1.00  0.00           H
ATOM   1826  CG  ARG    14      23.470 101.540   8.070  1.00  0.00           C
ATOM   1827  HG1 ARG    14      22.840 102.120   7.360  1.00  0.00           H
ATOM   1828  HG2 ARG    14      23.630 100.530   7.620  1.00  0.00           H
ATOM   1829  CD  ARG    14      24.790 102.270   8.280  1.00  0.00           C
ATOM   1830  HD1 ARG    14      25.280 101.560   8.980  1.00  0.00           H
ATOM   1831  HD2 ARG    14      24.640 103.280   8.700  1.00  0.00           H
ATOM   1832  NE  ARG    14      25.660 102.470   7.070  1.00  0.00           N
ATOM   1833  HE  ARG    14      25.300 102.120   6.210  1.00  0.00           H
ATOM   1834  CZ  ARG    14      26.810 103.100   6.970  1.00  0.00           C
ATOM   1835  NH1 ARG    14      27.430 103.630   8.000  1.00  0.00           N
ATOM   1836 1HH1 ARG    14      28.270 104.120   7.740  1.00  0.00           H
ATOM   1837 2HH1 ARG    14      26.850 103.870   8.770  1.00  0.00           H
ATOM   1838  NH2 ARG    14      27.390 103.150   5.810  1.00  0.00           N
ATOM   1839 1HH2 ARG    14      28.310 103.550   5.730  1.00  0.00           H
ATOM   1840 2HH2 ARG    14      26.860 102.820   5.030  1.00  0.00           H
ATOM   1841  C   ARG    14      22.110 100.740  11.690  1.00  0.00           C
ATOM   1842  O   ARG    14      21.620  99.620  12.000  1.00  0.00           O
ATOM   1843  N   PRO    15      21.720 101.850  12.220  1.00  0.00           N
ATOM   1844  CD  PRO    15      22.640 103.000  12.350  1.00  0.00           C
ATOM   1845  HD1 PRO    15      22.980 103.310  11.340  1.00  0.00           H
ATOM   1846  HD2 PRO    15      23.570 102.840  12.930  1.00  0.00           H
ATOM   1847  CA  PRO    15      20.430 102.040  12.860  1.00  0.00           C
ATOM   1848  HA  PRO    15      20.280 101.150  13.450  1.00  0.00           H
ATOM   1849  CB  PRO    15      20.840 103.230  13.730  1.00  0.00           C
ATOM   1850  HB1 PRO    15      20.030 103.920  14.060  1.00  0.00           H
ATOM   1851  HB2 PRO    15      21.330 102.850  14.650  1.00  0.00           H
ATOM   1852  CG  PRO    15      21.850 104.040  13.000  1.00  0.00           C
ATOM   1853  HG1 PRO    15      22.520 104.520  13.740  1.00  0.00           H
ATOM   1854  HG2 PRO    15      21.190 104.680  12.370  1.00  0.00           H
ATOM   1855  C   PRO    15      19.270 102.260  11.830  1.00  0.00           C
ATOM   1856  O   PRO    15      19.390 102.930  10.810  1.00  0.00           O
ATOM   1857  N   GLY    16      18.140 101.600  12.040  1.00  0.00           N
ATOM   1858  HN  GLY    16      18.050 101.030  12.850  1.00  0.00           H
ATOM   1859  CA  GLY    16      17.260 101.360  10.950  1.00  0.00           C
ATOM   1860  HA1 GLY    16      16.940 102.270  10.450  1.00  0.00           H
ATOM   1861  HA2 GLY    16      16.460 100.820  11.440  1.00  0.00           H
ATOM   1862  C   GLY    16      17.710 100.490   9.800  1.00  0.00           C
ATOM   1863  O   GLY    16      18.800  99.950   9.770  1.00  0.00           O
ATOM   1864  N   ARG    17      16.910 100.500   8.680  1.00  0.00           N
ATOM   1865  HN  ARG    17      16.090 101.070   8.740  1.00  0.00           H
ATOM   1866  CA  ARG    17      17.040  99.750   7.450  1.00  0.00           C
ATOM   1867  HA  ARG    17      17.350  98.750   7.700  1.00  0.00           H
ATOM   1868  CB  ARG    17      15.750  99.540   6.680  1.00  0.00           C
ATOM   1869  HB1 ARG    17      15.460 100.540   6.290  1.00  0.00           H
ATOM   1870  HB2 ARG    17      15.900  98.790   5.870  1.00  0.00           H
ATOM   1871  CG  ARG    17      14.480  98.950   7.440  1.00  0.00           C
ATOM   1872  HG1 ARG    17      13.640  99.120   6.740  1.00  0.00           H
ATOM   1873  HG2 ARG    17      14.320  99.550   8.360  1.00  0.00           H
ATOM   1874  CD  ARG    17      14.650  97.470   7.840  1.00  0.00           C
ATOM   1875  HD1 ARG    17      15.570  97.340   8.460  1.00  0.00           H
ATOM   1876  HD2 ARG    17      14.860  96.730   7.040  1.00  0.00           H
ATOM   1877  NE  ARG    17      13.390  97.120   8.570  1.00  0.00           N
ATOM   1878  HE  ARG    17      12.650  96.610   8.110  1.00  0.00           H
ATOM   1879  CZ  ARG    17      13.130  97.380   9.830  1.00  0.00           C
ATOM   1880  NH1 ARG    17      14.040  97.890  10.660  1.00  0.00           N
ATOM   1881 1HH1 ARG    17      13.680  98.180  11.550  1.00  0.00           H
ATOM   1882 2HH1 ARG    17      15.010  97.850  10.430  1.00  0.00           H
ATOM   1883  NH2 ARG    17      11.840  97.140  10.160  1.00  0.00           N
ATOM   1884 1HH2 ARG    17      11.480  97.660  10.930  1.00  0.00           H
ATOM   1885 2HH2 ARG    17      11.240  96.750   9.460  1.00  0.00           H
ATOM   1886  C   ARG    17      18.200 100.000   6.520  1.00  0.00           C
ATOM   1887  O   ARG    17      18.430  99.150   5.630  1.00  0.00           O
ATOM   1888  N   GLY    18      18.950 101.090   6.670  1.00  0.00           N
ATOM   1889  HN  GLY    18      18.630 101.700   7.390  1.00  0.00           H
ATOM   1890  CA  GLY    18      20.190 101.350   5.930  1.00  0.00           C
ATOM   1891  HA1 GLY    18      20.670 102.120   6.520  1.00  0.00           H
ATOM   1892  HA2 GLY    18      19.910 101.580   4.920  1.00  0.00           H
ATOM   1893  C   GLY    18      21.310 100.320   5.740  1.00  0.00           C
ATOM   1894  O   GLY    18      21.530  99.380   6.510  1.00  0.00           O
ATOM   1895  N   GLU    19      22.030 100.440   4.570  1.00  0.00           N
ATOM   1896  HN  GLU    19      21.830 101.250   4.020  1.00  0.00           H
ATOM   1897  CA  GLU    19      23.070  99.500   4.120  1.00  0.00           C
ATOM   1898  HA  GLU    19      22.810  98.450   4.020  1.00  0.00           H
ATOM   1899  CB  GLU    19      23.500  99.840   2.690  1.00  0.00           C
ATOM   1900  HB1 GLU    19      23.810 100.910   2.660  1.00  0.00           H
ATOM   1901  HB2 GLU    19      24.320  99.250   2.250  1.00  0.00           H
ATOM   1902  CG  GLU    19      22.400  99.600   1.560  1.00  0.00           C
ATOM   1903  HG1 GLU    19      21.510 100.260   1.560  1.00  0.00           H
ATOM   1904  HG2 GLU    19      21.910  98.600   1.650  1.00  0.00           H
ATOM   1905  CD  GLU    19      22.980  99.630   0.130  1.00  0.00           C
ATOM   1906  OE1 GLU    19      22.270  99.180  -0.730  1.00  0.00           O
ATOM   1907  OE2 GLU    19      24.010 100.260  -0.090  1.00  0.00           O
ATOM   1908  C   GLU    19      24.360  99.530   4.960  1.00  0.00           C
ATOM   1909  O   GLU    19      24.820 100.630   5.140  1.00  0.00           O
ATOM   1910  N   PRO    20      24.840  98.480   5.650  1.00  0.00           N
ATOM   1911  CD  PRO    20      24.240  97.140   5.620  1.00  0.00           C
ATOM   1912  HD1 PRO    20      24.280  96.780   4.570  1.00  0.00           H
ATOM   1913  HD2 PRO    20      23.170  97.220   5.920  1.00  0.00           H
ATOM   1914  CA  PRO    20      26.040  98.400   6.540  1.00  0.00           C
ATOM   1915  HA  PRO    20      25.710  98.770   7.500  1.00  0.00           H
ATOM   1916  CB  PRO    20      26.390  96.910   6.510  1.00  0.00           C
ATOM   1917  HB1 PRO    20      26.750  96.640   5.490  1.00  0.00           H
ATOM   1918  HB2 PRO    20      27.000  96.540   7.360  1.00  0.00           H
ATOM   1919  CG  PRO    20      25.030  96.220   6.600  1.00  0.00           C
ATOM   1920  HG1 PRO    20      24.590  96.370   7.610  1.00  0.00           H
ATOM   1921  HG2 PRO    20      25.030  95.130   6.370  1.00  0.00           H
ATOM   1922  C   PRO    20      27.260  99.180   6.190  1.00  0.00           C
ATOM   1923  O   PRO    20      27.610  99.220   5.030  1.00  0.00           O
ATOM   1924  N   ARG    21      27.920  99.750   7.170  1.00  0.00           N
ATOM   1925  HN  ARG    21      27.520  99.720   8.080  1.00  0.00           H
ATOM   1926  CA  ARG    21      29.350 100.180   7.040  1.00  0.00           C
ATOM   1927  HA  ARG    21      29.300 100.940   6.270  1.00  0.00           H
ATOM   1928  CB  ARG    21      29.700 100.820   8.350  1.00  0.00           C
ATOM   1929  HB1 ARG    21      28.920 101.590   8.580  1.00  0.00           H
ATOM   1930  HB2 ARG    21      29.630 100.020   9.120  1.00  0.00           H
ATOM   1931  CG  ARG    21      31.040 101.520   8.500  1.00  0.00           C
ATOM   1932  HG1 ARG    21      31.930 100.930   8.180  1.00  0.00           H
ATOM   1933  HG2 ARG    21      31.120 101.690   9.590  1.00  0.00           H
ATOM   1934  CD  ARG    21      31.200 102.790   7.690  1.00  0.00           C
ATOM   1935  HD1 ARG    21      30.420 103.460   8.110  1.00  0.00           H
ATOM   1936  HD2 ARG    21      31.100 102.560   6.610  1.00  0.00           H
ATOM   1937  NE  ARG    21      32.520 103.400   7.960  1.00  0.00           N
ATOM   1938  HE  ARG    21      33.180 103.340   7.210  1.00  0.00           H
ATOM   1939  CZ  ARG    21      32.800 104.260   8.870  1.00  0.00           C
ATOM   1940  NH1 ARG    21      32.030 104.770   9.750  1.00  0.00           N
ATOM   1941 1HH1 ARG    21      32.460 105.080  10.600  1.00  0.00           H
ATOM   1942 2HH1 ARG    21      31.160 104.320   9.940  1.00  0.00           H
ATOM   1943  NH2 ARG    21      34.010 104.810   8.830  1.00  0.00           N
ATOM   1944 1HH2 ARG    21      34.150 105.470   9.570  1.00  0.00           H
ATOM   1945 2HH2 ARG    21      34.570 104.870   8.000  1.00  0.00           H
ATOM   1946  C   ARG    21      30.320  99.010   6.710  1.00  0.00           C
ATOM   1947  O   ARG    21      30.130  97.930   7.170  1.00  0.00           O
ATOM   1948  N   PHE    22      31.340  99.370   5.930  1.00  0.00           N
ATOM   1949  HN  PHE    22      31.420 100.280   5.560  1.00  0.00           H
ATOM   1950  CA  PHE    22      32.370  98.460   5.610  1.00  0.00           C
ATOM   1951  HA  PHE    22      32.400  97.690   6.370  1.00  0.00           H
ATOM   1952  CB  PHE    22      32.240  97.960   4.200  1.00  0.00           C
ATOM   1953  HB1 PHE    22      31.340  97.320   4.100  1.00  0.00           H
ATOM   1954  HB2 PHE    22      32.170  98.760   3.430  1.00  0.00           H
ATOM   1955  CG  PHE    22      33.420  97.090   3.860  1.00  0.00           C
ATOM   1956  CD1 PHE    22      33.530  95.780   4.280  1.00  0.00           C
ATOM   1957  HD1 PHE    22      32.760  95.470   4.980  1.00  0.00           H
ATOM   1958  CE1 PHE    22      34.530  94.940   3.740  1.00  0.00           C
ATOM   1959  HE1 PHE    22      34.580  93.920   4.080  1.00  0.00           H
ATOM   1960  CZ  PHE    22      35.490  95.450   2.840  1.00  0.00           C
ATOM   1961  HZ  PHE    22      36.320  94.860   2.490  1.00  0.00           H
ATOM   1962  CD2 PHE    22      34.300  97.590   2.890  1.00  0.00           C
ATOM   1963  HD2 PHE    22      34.240  98.640   2.650  1.00  0.00           H
ATOM   1964  CE2 PHE    22      35.370  96.780   2.370  1.00  0.00           C
ATOM   1965  HE2 PHE    22      36.080  97.210   1.690  1.00  0.00           H
ATOM   1966  C   PHE    22      33.720  99.140   5.880  1.00  0.00           C
ATOM   1967  O   PHE    22      34.020 100.200   5.410  1.00  0.00           O
ATOM   1968  N   ILE    23      34.550  98.520   6.810  1.00  0.00           N
ATOM   1969  HN  ILE    23      34.130  97.690   7.180  1.00  0.00           H
ATOM   1970  CA  ILE    23      35.930  98.990   6.980  1.00  0.00           C
ATOM   1971  HA  ILE    23      36.270  99.670   6.210  1.00  0.00           H
ATOM   1972  CB  ILE    23      36.120  99.670   8.370  1.00  0.00           C
ATOM   1973  HB  ILE    23      35.590  99.100   9.170  1.00  0.00           H
ATOM   1974  CG2 ILE    23      37.660  99.800   8.680  1.00  0.00           C
ATOM   1975 1HG2 ILE    23      38.090 100.310   7.790  1.00  0.00           H
ATOM   1976 2HG2 ILE    23      37.870 100.300   9.650  1.00  0.00           H
ATOM   1977 3HG2 ILE    23      38.110  98.780   8.700  1.00  0.00           H
ATOM   1978  CG1 ILE    23      35.610 101.150   8.420  1.00  0.00           C
ATOM   1979 1HG1 ILE    23      34.670 101.220   7.830  1.00  0.00           H
ATOM   1980 2HG1 ILE    23      36.360 101.820   7.960  1.00  0.00           H
ATOM   1981  CD  ILE    23      35.260 101.530   9.850  1.00  0.00           C
ATOM   1982  HD1 ILE    23      34.480 100.800  10.160  1.00  0.00           H
ATOM   1983  HD2 ILE    23      36.070 101.440  10.600  1.00  0.00           H
ATOM   1984  HD3 ILE    23      34.920 102.590   9.890  1.00  0.00           H
ATOM   1985  C   ILE    23      36.820  97.750   6.830  1.00  0.00           C
ATOM   1986  O   ILE    23      36.750  96.700   7.450  1.00  0.00           O
ATOM   1987  N   SER    24      37.800  97.950   5.910  1.00  0.00           N
ATOM   1988  HN  SER    24      37.910  98.890   5.580  1.00  0.00           H
ATOM   1989  CA  SER    24      38.830  96.920   5.660  1.00  0.00           C
ATOM   1990  HA  SER    24      38.700  96.100   6.360  1.00  0.00           H
ATOM   1991  CB  SER    24      38.750  96.410   4.180  1.00  0.00           C
ATOM   1992  HB1 SER    24      38.890  97.250   3.470  1.00  0.00           H
ATOM   1993  HB2 SER    24      37.750  95.950   4.040  1.00  0.00           H
ATOM   1994  OG  SER    24      39.750  95.420   4.000  1.00  0.00           O
ATOM   1995  HG1 SER    24      39.490  94.700   4.580  1.00  0.00           H
ATOM   1996  C   SER    24      40.130  97.430   6.020  1.00  0.00           C
ATOM   1997  O   SER    24      40.460  98.500   5.570  1.00  0.00           O
ATOM   1998  N   VAL    25      40.950  96.700   6.770  1.00  0.00           N
ATOM   1999  HN  VAL    25      40.720  95.770   7.040  1.00  0.00           H
ATOM   2000  CA  VAL    25      42.290  97.270   7.010  1.00  0.00           C
ATOM   2001  HA  VAL    25      42.540  98.000   6.260  1.00  0.00           H
ATOM   2002  CB  VAL    25      42.490  97.860   8.430  1.00  0.00           C
ATOM   2003  HB  VAL    25      42.200  97.060   9.140  1.00  0.00           H
ATOM   2004  CG1 VAL    25      43.920  98.400   8.680  1.00  0.00           C
ATOM   2005 1HG1 VAL    25      44.270  99.120   7.920  1.00  0.00           H
ATOM   2006 2HG1 VAL    25      43.930  98.970   9.640  1.00  0.00           H
ATOM   2007 3HG1 VAL    25      44.590  97.520   8.610  1.00  0.00           H
ATOM   2008  CG2 VAL    25      41.430  98.990   8.420  1.00  0.00           C
ATOM   2009 1HG2 VAL    25      40.410  98.560   8.530  1.00  0.00           H
ATOM   2010 2HG2 VAL    25      41.530  99.740   9.240  1.00  0.00           H
ATOM   2011 3HG2 VAL    25      41.300  99.510   7.450  1.00  0.00           H
ATOM   2012  C   VAL    25      43.390  96.140   6.830  1.00  0.00           C
ATOM   2013  O   VAL    25      43.280  95.010   7.370  1.00  0.00           O
ATOM   2014  N   GLY    26      44.560  96.440   6.140  1.00  0.00           N
ATOM   2015  HN  GLY    26      44.760  97.390   5.910  1.00  0.00           H
ATOM   2016  CA  GLY    26      45.630  95.470   6.040  1.00  0.00           C
ATOM   2017  HA1 GLY    26      46.150  95.680   5.120  1.00  0.00           H
ATOM   2018  HA2 GLY    26      45.210  94.480   6.090  1.00  0.00           H
ATOM   2019  C   GLY    26      46.750  95.590   7.000  1.00  0.00           C
ATOM   2020  O   GLY    26      47.310  96.680   7.250  1.00  0.00           O
ATOM   2021  N   TYR    27      47.250  94.420   7.580  1.00  0.00           N
ATOM   2022  HN  TYR    27      46.820  93.530   7.490  1.00  0.00           H
ATOM   2023  CA  TYR    27      48.310  94.530   8.570  1.00  0.00           C
ATOM   2024  HA  TYR    27      48.750  95.510   8.460  1.00  0.00           H
ATOM   2025  CB  TYR    27      47.700  94.240  10.010  1.00  0.00           C
ATOM   2026  HB1 TYR    27      46.970  93.410   9.950  1.00  0.00           H
ATOM   2027  HB2 TYR    27      48.560  93.930  10.640  1.00  0.00           H
ATOM   2028  CG  TYR    27      47.160  95.360  10.740  1.00  0.00           C
ATOM   2029  CD1 TYR    27      45.850  95.890  10.520  1.00  0.00           C
ATOM   2030  HD1 TYR    27      45.200  95.670   9.680  1.00  0.00           H
ATOM   2031  CE1 TYR    27      45.340  96.710  11.550  1.00  0.00           C
ATOM   2032  HE1 TYR    27      44.300  96.960  11.440  1.00  0.00           H
ATOM   2033  CZ  TYR    27      46.020  96.970  12.690  1.00  0.00           C
ATOM   2034  OH  TYR    27      45.620  97.930  13.610  1.00  0.00           O
ATOM   2035  HH  TYR    27      46.300  98.120  14.250  1.00  0.00           H
ATOM   2036  CD2 TYR    27      47.860  95.700  11.930  1.00  0.00           C
ATOM   2037  HD2 TYR    27      48.800  95.200  12.080  1.00  0.00           H
ATOM   2038  CE2 TYR    27      47.370  96.600  12.850  1.00  0.00           C
ATOM   2039  HE2 TYR    27      47.860  96.960  13.740  1.00  0.00           H
ATOM   2040  C   TYR    27      49.560  93.610   8.450  1.00  0.00           C
ATOM   2041  O   TYR    27      49.450  92.430   8.030  1.00  0.00           O
ATOM   2042  N   VAL    28      50.670  94.090   8.970  1.00  0.00           N
ATOM   2043  HN  VAL    28      50.740  95.000   9.380  1.00  0.00           H
ATOM   2044  CA  VAL    28      51.810  93.290   9.170  1.00  0.00           C
ATOM   2045  HA  VAL    28      51.700  92.240   8.940  1.00  0.00           H
ATOM   2046  CB  VAL    28      52.850  93.590   8.130  1.00  0.00           C
ATOM   2047  HB  VAL    28      52.700  94.600   7.710  1.00  0.00           H
ATOM   2048  CG1 VAL    28      54.290  93.600   8.610  1.00  0.00           C
ATOM   2049 1HG1 VAL    28      54.590  92.670   9.140  1.00  0.00           H
ATOM   2050 2HG1 VAL    28      54.970  93.880   7.780  1.00  0.00           H
ATOM   2051 3HG1 VAL    28      54.320  94.420   9.340  1.00  0.00           H
ATOM   2052  CG2 VAL    28      52.670  92.620   6.960  1.00  0.00           C
ATOM   2053 1HG2 VAL    28      51.710  92.600   6.400  1.00  0.00           H
ATOM   2054 2HG2 VAL    28      53.400  92.900   6.180  1.00  0.00           H
ATOM   2055 3HG2 VAL    28      52.870  91.550   7.180  1.00  0.00           H
ATOM   2056  C   VAL    28      52.240  93.390  10.650  1.00  0.00           C
ATOM   2057  O   VAL    28      52.480  94.480  11.170  1.00  0.00           O
ATOM   2058  N   ASP    29      52.150  92.300  11.440  1.00  0.00           N
ATOM   2059  HN  ASP    29      52.170  91.400  11.010  1.00  0.00           H
ATOM   2060  CA  ASP    29      52.170  92.220  12.880  1.00  0.00           C
ATOM   2061  HA  ASP    29      51.660  91.280  13.050  1.00  0.00           H
ATOM   2062  CB  ASP    29      53.640  92.360  13.510  1.00  0.00           C
ATOM   2063  HB1 ASP    29      53.990  93.360  13.170  1.00  0.00           H
ATOM   2064  HB2 ASP    29      53.570  92.400  14.610  1.00  0.00           H
ATOM   2065  CG  ASP    29      54.540  91.280  13.000  1.00  0.00           C
ATOM   2066  OD1 ASP    29      54.030  90.100  12.820  1.00  0.00           O
ATOM   2067  OD2 ASP    29      55.720  91.520  13.010  1.00  0.00           O
ATOM   2068  C   ASP    29      51.140  93.220  13.500  1.00  0.00           C
ATOM   2069  O   ASP    29      49.910  93.100  13.200  1.00  0.00           O
ATOM   2070  N   ASP    30      51.570  94.260  14.300  1.00  0.00           N
ATOM   2071  HN  ASP    30      52.520  94.200  14.590  1.00  0.00           H
ATOM   2072  CA  ASP    30      50.780  95.380  14.720  1.00  0.00           C
ATOM   2073  HA  ASP    30      49.720  95.180  14.700  1.00  0.00           H
ATOM   2074  CB  ASP    30      51.010  95.650  16.190  1.00  0.00           C
ATOM   2075  HB1 ASP    30      52.010  96.090  16.350  1.00  0.00           H
ATOM   2076  HB2 ASP    30      50.200  96.330  16.540  1.00  0.00           H
ATOM   2077  CG  ASP    30      50.950  94.450  17.120  1.00  0.00           C
ATOM   2078  OD1 ASP    30      51.960  93.730  17.190  1.00  0.00           O
ATOM   2079  OD2 ASP    30      49.880  94.240  17.770  1.00  0.00           O
ATOM   2080  C   ASP    30      50.940  96.670  13.870  1.00  0.00           C
ATOM   2081  O   ASP    30      50.740  97.800  14.350  1.00  0.00           O
ATOM   2082  N   THR    31      51.320  96.550  12.590  1.00  0.00           N
ATOM   2083  HN  THR    31      51.510  95.660  12.200  1.00  0.00           H
ATOM   2084  CA  THR    31      51.680  97.730  11.710  1.00  0.00           C
ATOM   2085  HA  THR    31      51.500  98.610  12.300  1.00  0.00           H
ATOM   2086  CB  THR    31      53.160  97.830  11.290  1.00  0.00           C
ATOM   2087  HB  THR    31      53.290  97.520  10.230  1.00  0.00           H
ATOM   2088  OG1 THR    31      53.860  96.780  12.000  1.00  0.00           O
ATOM   2089  HG1 THR    31      53.570  95.960  11.580  1.00  0.00           H
ATOM   2090  CG2 THR    31      53.630  99.230  11.480  1.00  0.00           C
ATOM   2091 1HG2 THR    31      52.950  99.900  10.910  1.00  0.00           H
ATOM   2092 2HG2 THR    31      53.810  99.480  12.550  1.00  0.00           H
ATOM   2093 3HG2 THR    31      54.580  99.430  10.950  1.00  0.00           H
ATOM   2094  C   THR    31      50.710  97.810  10.590  1.00  0.00           C
ATOM   2095  O   THR    31      50.750  96.960   9.670  1.00  0.00           O
ATOM   2096  N   GLN    32      49.780  98.720  10.560  1.00  0.00           N
ATOM   2097  HN  GLN    32      49.630  99.330  11.340  1.00  0.00           H
ATOM   2098  CA  GLN    32      49.010  98.940   9.320  1.00  0.00           C
ATOM   2099  HA  GLN    32      48.560  97.970   9.170  1.00  0.00           H
ATOM   2100  CB  GLN    32      47.960 100.070   9.500  1.00  0.00           C
ATOM   2101  HB1 GLN    32      48.480 101.040   9.680  1.00  0.00           H
ATOM   2102  HB2 GLN    32      47.330 100.160   8.590  1.00  0.00           H
ATOM   2103  CG  GLN    32      46.990  99.670  10.610  1.00  0.00           C
ATOM   2104  HG1 GLN    32      47.450  99.420  11.590  1.00  0.00           H
ATOM   2105  HG2 GLN    32      46.580  98.760  10.130  1.00  0.00           H
ATOM   2106  CD  GLN    32      46.010 100.740  11.000  1.00  0.00           C
ATOM   2107  OE1 GLN    32      45.920 101.910  10.650  1.00  0.00           O
ATOM   2108  NE2 GLN    32      45.160 100.300  12.020  1.00  0.00           N
ATOM   2109 1HE2 GLN    32      44.550 100.950  12.480  1.00  0.00           H
ATOM   2110 2HE2 GLN    32      45.260  99.390  12.430  1.00  0.00           H
ATOM   2111  C   GLN    32      49.850  99.270   8.150  1.00  0.00           C
ATOM   2112  O   GLN    32      50.820 100.030   8.300  1.00  0.00           O
ATOM   2113  N   PHE    33      49.530  98.690   6.980  1.00  0.00           N
ATOM   2114  HN  PHE    33      48.900  97.920   7.020  1.00  0.00           H
ATOM   2115  CA  PHE    33      50.150  98.970   5.710  1.00  0.00           C
ATOM   2116  HA  PHE    33      50.870  99.750   5.880  1.00  0.00           H
ATOM   2117  CB  PHE    33      50.970  97.730   5.180  1.00  0.00           C
ATOM   2118  HB1 PHE    33      51.520  98.160   4.310  1.00  0.00           H
ATOM   2119  HB2 PHE    33      51.640  97.330   5.960  1.00  0.00           H
ATOM   2120  CG  PHE    33      50.200  96.560   4.730  1.00  0.00           C
ATOM   2121  CD1 PHE    33      49.610  96.590   3.470  1.00  0.00           C
ATOM   2122  HD1 PHE    33      49.740  97.470   2.850  1.00  0.00           H
ATOM   2123  CE1 PHE    33      48.900  95.490   3.000  1.00  0.00           C
ATOM   2124  HE1 PHE    33      48.510  95.610   2.000  1.00  0.00           H
ATOM   2125  CZ  PHE    33      48.750  94.340   3.840  1.00  0.00           C
ATOM   2126  HZ  PHE    33      48.320  93.420   3.500  1.00  0.00           H
ATOM   2127  CD2 PHE    33      50.140  95.410   5.480  1.00  0.00           C
ATOM   2128  HD2 PHE    33      50.580  95.430   6.470  1.00  0.00           H
ATOM   2129  CE2 PHE    33      49.380  94.340   5.110  1.00  0.00           C
ATOM   2130  HE2 PHE    33      49.500  93.460   5.710  1.00  0.00           H
ATOM   2131  C   PHE    33      49.170  99.570   4.710  1.00  0.00           C
ATOM   2132  O   PHE    33      49.560 100.270   3.700  1.00  0.00           O
ATOM   2133  N   VAL    34      47.820  99.370   4.860  1.00  0.00           N
ATOM   2134  HN  VAL    34      47.560  98.780   5.620  1.00  0.00           H
ATOM   2135  CA  VAL    34      46.790  99.950   4.020  1.00  0.00           C
ATOM   2136  HA  VAL    34      47.080 100.960   3.770  1.00  0.00           H
ATOM   2137  CB  VAL    34      46.590  99.230   2.740  1.00  0.00           C
ATOM   2138  HB  VAL    34      47.590  99.120   2.270  1.00  0.00           H
ATOM   2139  CG1 VAL    34      45.930  97.800   2.890  1.00  0.00           C
ATOM   2140 1HG1 VAL    34      44.890  97.820   3.280  1.00  0.00           H
ATOM   2141 2HG1 VAL    34      45.940  97.270   1.910  1.00  0.00           H
ATOM   2142 3HG1 VAL    34      46.550  97.090   3.490  1.00  0.00           H
ATOM   2143  CG2 VAL    34      45.820 100.020   1.810  1.00  0.00           C
ATOM   2144 1HG2 VAL    34      45.370  99.500   0.940  1.00  0.00           H
ATOM   2145 2HG2 VAL    34      45.030 100.680   2.220  1.00  0.00           H
ATOM   2146 3HG2 VAL    34      46.510 100.690   1.250  1.00  0.00           H
ATOM   2147  C   VAL    34      45.500 100.020   4.830  1.00  0.00           C
ATOM   2148  O   VAL    34      45.270  99.120   5.650  1.00  0.00           O
ATOM   2149  N   ARG    35      44.630 100.990   4.550  1.00  0.00           N
ATOM   2150  HN  ARG    35      44.910 101.610   3.820  1.00  0.00           H
ATOM   2151  CA  ARG    35      43.250 101.110   5.100  1.00  0.00           C
ATOM   2152  HA  ARG    35      42.910 100.170   5.510  1.00  0.00           H
ATOM   2153  CB  ARG    35      43.300 102.170   6.220  1.00  0.00           C
ATOM   2154  HB1 ARG    35      42.490 102.000   6.970  1.00  0.00           H
ATOM   2155  HB2 ARG    35      44.270 101.950   6.710  1.00  0.00           H
ATOM   2156  CG  ARG    35      43.400 103.650   5.800  1.00  0.00           C
ATOM   2157  HG1 ARG    35      44.020 103.690   4.880  1.00  0.00           H
ATOM   2158  HG2 ARG    35      44.050 104.230   6.500  1.00  0.00           H
ATOM   2159  CD  ARG    35      41.950 104.270   5.670  1.00  0.00           C
ATOM   2160  HD1 ARG    35      41.330 103.640   5.000  1.00  0.00           H
ATOM   2161  HD2 ARG    35      42.070 105.310   5.290  1.00  0.00           H
ATOM   2162  NE  ARG    35      41.390 104.240   7.060  1.00  0.00           N
ATOM   2163  HE  ARG    35      41.940 103.990   7.860  1.00  0.00           H
ATOM   2164  CZ  ARG    35      40.160 104.560   7.380  1.00  0.00           C
ATOM   2165  NH1 ARG    35      39.270 104.930   6.460  1.00  0.00           N
ATOM   2166 1HH1 ARG    35      38.350 105.220   6.700  1.00  0.00           H
ATOM   2167 2HH1 ARG    35      39.540 104.960   5.500  1.00  0.00           H
ATOM   2168  NH2 ARG    35      39.720 104.410   8.620  1.00  0.00           N
ATOM   2169 1HH2 ARG    35      39.080 105.150   8.840  1.00  0.00           H
ATOM   2170 2HH2 ARG    35      40.340 104.500   9.400  1.00  0.00           H
ATOM   2171  C   ARG    35      42.210 101.420   4.040  1.00  0.00           C
ATOM   2172  O   ARG    35      42.480 102.030   3.020  1.00  0.00           O
ATOM   2173  N   PHE    36      40.880 101.060   4.250  1.00  0.00           N
ATOM   2174  HN  PHE    36      40.580 100.690   5.130  1.00  0.00           H
ATOM   2175  CA  PHE    36      39.820 101.180   3.270  1.00  0.00           C
ATOM   2176  HA  PHE    36      40.030 102.030   2.640  1.00  0.00           H
ATOM   2177  CB  PHE    36      39.650  99.950   2.300  1.00  0.00           C
ATOM   2178  HB1 PHE    36      40.660  99.770   1.870  1.00  0.00           H
ATOM   2179  HB2 PHE    36      39.390  99.060   2.910  1.00  0.00           H
ATOM   2180  CG  PHE    36      38.630 100.150   1.260  1.00  0.00           C
ATOM   2181  CD1 PHE    36      37.250  99.920   1.480  1.00  0.00           C
ATOM   2182  HD1 PHE    36      36.880  99.510   2.410  1.00  0.00           H
ATOM   2183  CE1 PHE    36      36.290 100.090   0.590  1.00  0.00           C
ATOM   2184  HE1 PHE    36      35.290  99.780   0.840  1.00  0.00           H
ATOM   2185  CZ  PHE    36      36.660 100.660  -0.670  1.00  0.00           C
ATOM   2186  HZ  PHE    36      36.030 100.760  -1.540  1.00  0.00           H
ATOM   2187  CD2 PHE    36      38.950 100.750   0.010  1.00  0.00           C
ATOM   2188  HD2 PHE    36      39.990 101.000  -0.170  1.00  0.00           H
ATOM   2189  CE2 PHE    36      37.990 101.020  -0.960  1.00  0.00           C
ATOM   2190  HE2 PHE    36      38.390 101.500  -1.840  1.00  0.00           H
ATOM   2191  C   PHE    36      38.560 101.390   4.040  1.00  0.00           C
ATOM   2192  O   PHE    36      38.340 100.800   5.060  1.00  0.00           O
ATOM   2193  N   ASP    37      37.650 102.280   3.540  1.00  0.00           N
ATOM   2194  HN  ASP    37      37.690 102.820   2.700  1.00  0.00           H
ATOM   2195  CA  ASP    37      36.440 102.490   4.220  1.00  0.00           C
ATOM   2196  HA  ASP    37      36.150 101.540   4.650  1.00  0.00           H
ATOM   2197  CB  ASP    37      36.700 103.660   5.290  1.00  0.00           C
ATOM   2198  HB1 ASP    37      37.340 103.240   6.100  1.00  0.00           H
ATOM   2199  HB2 ASP    37      37.220 104.330   4.580  1.00  0.00           H
ATOM   2200  CG  ASP    37      35.590 104.330   6.020  1.00  0.00           C
ATOM   2201  OD1 ASP    37      34.430 103.830   6.020  1.00  0.00           O
ATOM   2202  OD2 ASP    37      35.870 105.360   6.700  1.00  0.00           O
ATOM   2203  C   ASP    37      35.370 102.830   3.240  1.00  0.00           C
ATOM   2204  O   ASP    37      35.560 103.520   2.270  1.00  0.00           O
ATOM   2205  N   SER    38      34.170 102.300   3.350  1.00  0.00           N
ATOM   2206  HN  SER    38      33.900 101.710   4.110  1.00  0.00           H
ATOM   2207  CA  SER    38      32.960 102.520   2.570  1.00  0.00           C
ATOM   2208  HA  SER    38      33.200 102.400   1.520  1.00  0.00           H
ATOM   2209  CB  SER    38      31.690 101.730   2.800  1.00  0.00           C
ATOM   2210  HB1 SER    38      32.070 100.690   2.720  1.00  0.00           H
ATOM   2211  HB2 SER    38      30.910 101.840   2.010  1.00  0.00           H
ATOM   2212  OG  SER    38      31.040 101.840   4.100  1.00  0.00           O
ATOM   2213  HG1 SER    38      30.700 102.740   4.020  1.00  0.00           H
ATOM   2214  C   SER    38      32.490 103.880   2.520  1.00  0.00           C
ATOM   2215  O   SER    38      32.030 104.360   1.440  1.00  0.00           O
ATOM   2216  N   ASP    39      32.630 104.540   3.630  1.00  0.00           N
ATOM   2217  HN  ASP    39      33.010 104.180   4.470  1.00  0.00           H
ATOM   2218  CA  ASP    39      32.020 105.850   3.810  1.00  0.00           C
ATOM   2219  HA  ASP    39      31.290 105.950   3.020  1.00  0.00           H
ATOM   2220  CB  ASP    39      31.260 105.910   5.160  1.00  0.00           C
ATOM   2221  HB1 ASP    39      32.050 105.610   5.890  1.00  0.00           H
ATOM   2222  HB2 ASP    39      30.930 106.960   5.330  1.00  0.00           H
ATOM   2223  CG  ASP    39      30.110 105.040   5.440  1.00  0.00           C
ATOM   2224  OD1 ASP    39      29.600 104.300   4.580  1.00  0.00           O
ATOM   2225  OD2 ASP    39      29.680 105.030   6.610  1.00  0.00           O
ATOM   2226  C   ASP    39      33.080 107.010   3.680  1.00  0.00           C
ATOM   2227  O   ASP    39      32.690 108.170   3.700  1.00  0.00           O
ATOM   2228  N   ALA    40      34.420 106.780   3.490  1.00  0.00           N
ATOM   2229  HN  ALA    40      34.620 105.810   3.590  1.00  0.00           H
ATOM   2230  CA  ALA    40      35.520 107.660   3.310  1.00  0.00           C
ATOM   2231  HA  ALA    40      35.600 108.370   4.120  1.00  0.00           H
ATOM   2232  CB  ALA    40      36.810 106.790   3.290  1.00  0.00           C
ATOM   2233  HB1 ALA    40      37.600 107.190   2.610  1.00  0.00           H
ATOM   2234  HB2 ALA    40      37.270 106.780   4.300  1.00  0.00           H
ATOM   2235  HB3 ALA    40      36.640 105.750   2.930  1.00  0.00           H
ATOM   2236  C   ALA    40      35.420 108.540   2.060  1.00  0.00           C
ATOM   2237  O   ALA    40      34.710 108.110   1.150  1.00  0.00           O
ATOM   2238  N   ALA    41      36.080 109.780   2.130  1.00  0.00           N
ATOM   2239  HN  ALA    41      36.610 110.100   2.910  1.00  0.00           H
ATOM   2240  CA  ALA    41      36.190 110.780   1.000  1.00  0.00           C
ATOM   2241  HA  ALA    41      35.160 110.970   0.720  1.00  0.00           H
ATOM   2242  CB  ALA    41      36.950 111.990   1.490  1.00  0.00           C
ATOM   2243  HB1 ALA    41      37.890 111.630   1.960  1.00  0.00           H
ATOM   2244  HB2 ALA    41      37.230 112.710   0.700  1.00  0.00           H
ATOM   2245  HB3 ALA    41      36.400 112.490   2.310  1.00  0.00           H
ATOM   2246  C   ALA    41      36.840 110.250  -0.250  1.00  0.00           C
ATOM   2247  O   ALA    41      36.490 110.630  -1.340  1.00  0.00           O
ATOM   2248  N   SER    42      37.930 109.480  -0.060  1.00  0.00           N
ATOM   2249  HN  SER    42      38.190 109.340   0.890  1.00  0.00           H
ATOM   2250  CA  SER    42      38.730 108.700  -1.010  1.00  0.00           C
ATOM   2251  HA  SER    42      39.110 109.480  -1.660  1.00  0.00           H
ATOM   2252  CB  SER    42      39.870 107.970  -0.230  1.00  0.00           C
ATOM   2253  HB1 SER    42      39.510 107.360   0.620  1.00  0.00           H
ATOM   2254  HB2 SER    42      40.420 108.860   0.160  1.00  0.00           H
ATOM   2255  OG  SER    42      40.670 107.110  -1.060  1.00  0.00           O
ATOM   2256  HG1 SER    42      40.560 106.220  -0.720  1.00  0.00           H
ATOM   2257  C   SER    42      37.920 107.670  -1.790  1.00  0.00           C
ATOM   2258  O   SER    42      37.210 106.940  -1.080  1.00  0.00           O
ATOM   2259  N   PRO    43      37.860 107.560  -3.120  1.00  0.00           N
ATOM   2260  CD  PRO    43      38.370 108.650  -4.000  1.00  0.00           C
ATOM   2261  HD1 PRO    43      39.470 108.630  -4.140  1.00  0.00           H
ATOM   2262  HD2 PRO    43      38.020 109.640  -3.640  1.00  0.00           H
ATOM   2263  CA  PRO    43      37.120 106.490  -3.830  1.00  0.00           C
ATOM   2264  HA  PRO    43      36.350 106.000  -3.250  1.00  0.00           H
ATOM   2265  CB  PRO    43      36.560 107.310  -5.050  1.00  0.00           C
ATOM   2266  HB1 PRO    43      36.340 106.630  -5.910  1.00  0.00           H
ATOM   2267  HB2 PRO    43      35.630 107.840  -4.750  1.00  0.00           H
ATOM   2268  CG  PRO    43      37.670 108.320  -5.340  1.00  0.00           C
ATOM   2269  HG1 PRO    43      37.210 109.190  -5.860  1.00  0.00           H
ATOM   2270  HG2 PRO    43      38.410 107.920  -6.080  1.00  0.00           H
ATOM   2271  C   PRO    43      38.050 105.350  -4.120  1.00  0.00           C
ATOM   2272  O   PRO    43      37.980 104.770  -5.210  1.00  0.00           O
ATOM   2273  N   ARG    44      38.840 105.060  -3.100  1.00  0.00           N
ATOM   2274  HN  ARG    44      38.670 105.470  -2.210  1.00  0.00           H
ATOM   2275  CA  ARG    44      39.930 104.130  -3.170  1.00  0.00           C
ATOM   2276  HA  ARG    44      39.420 103.200  -3.370  1.00  0.00           H
ATOM   2277  CB  ARG    44      41.110 104.550  -4.220  1.00  0.00           C
ATOM   2278  HB1 ARG    44      41.890 103.760  -4.300  1.00  0.00           H
ATOM   2279  HB2 ARG    44      40.670 104.700  -5.220  1.00  0.00           H
ATOM   2280  CG  ARG    44      41.910 105.880  -4.030  1.00  0.00           C
ATOM   2281  HG1 ARG    44      42.480 105.900  -3.080  1.00  0.00           H
ATOM   2282  HG2 ARG    44      41.120 106.660  -3.950  1.00  0.00           H
ATOM   2283  CD  ARG    44      42.860 106.260  -5.170  1.00  0.00           C
ATOM   2284  HD1 ARG    44      43.480 107.110  -4.810  1.00  0.00           H
ATOM   2285  HD2 ARG    44      42.400 106.460  -6.160  1.00  0.00           H
ATOM   2286  NE  ARG    44      43.840 105.100  -5.410  1.00  0.00           N
ATOM   2287  HE  ARG    44      43.990 104.330  -4.780  1.00  0.00           H
ATOM   2288  CZ  ARG    44      44.780 105.060  -6.390  1.00  0.00           C
ATOM   2289  NH1 ARG    44      45.030 106.030  -7.210  1.00  0.00           N
ATOM   2290 1HH1 ARG    44      45.940 106.050  -7.610  1.00  0.00           H
ATOM   2291 2HH1 ARG    44      44.500 106.880  -7.290  1.00  0.00           H
ATOM   2292  NH2 ARG    44      45.670 104.070  -6.310  1.00  0.00           N
ATOM   2293 1HH2 ARG    44      46.510 104.020  -6.850  1.00  0.00           H
ATOM   2294 2HH2 ARG    44      45.270 103.290  -5.840  1.00  0.00           H
ATOM   2295  C   ARG    44      40.640 103.900  -1.830  1.00  0.00           C
ATOM   2296  O   ARG    44      40.360 104.600  -0.890  1.00  0.00           O
ATOM   2297  N   GLU    45      41.550 102.920  -1.780  1.00  0.00           N
ATOM   2298  HN  GLU    45      41.750 102.360  -2.570  1.00  0.00           H
ATOM   2299  CA  GLU    45      42.380 102.700  -0.680  1.00  0.00           C
ATOM   2300  HA  GLU    45      41.730 102.550   0.170  1.00  0.00           H
ATOM   2301  CB  GLU    45      43.070 101.390  -1.010  1.00  0.00           C
ATOM   2302  HB1 GLU    45      43.530 100.960  -0.090  1.00  0.00           H
ATOM   2303  HB2 GLU    45      42.410 100.570  -1.360  1.00  0.00           H
ATOM   2304  CG  GLU    45      44.420 101.430  -1.860  1.00  0.00           C
ATOM   2305  HG1 GLU    45      44.830 100.400  -1.950  1.00  0.00           H
ATOM   2306  HG2 GLU    45      45.250 102.090  -1.540  1.00  0.00           H
ATOM   2307  CD  GLU    45      44.150 101.880  -3.300  1.00  0.00           C
ATOM   2308  OE1 GLU    45      44.740 102.880  -3.790  1.00  0.00           O
ATOM   2309  OE2 GLU    45      43.310 101.150  -3.910  1.00  0.00           O
ATOM   2310  C   GLU    45      43.330 103.810  -0.300  1.00  0.00           C
ATOM   2311  O   GLU    45      43.670 104.640  -1.140  1.00  0.00           O
ATOM   2312  N   GLU    46      43.700 103.900   1.010  1.00  0.00           N
ATOM   2313  HN  GLU    46      43.230 103.260   1.610  1.00  0.00           H
ATOM   2314  CA  GLU    46      44.730 104.800   1.520  1.00  0.00           C
ATOM   2315  HA  GLU    46      45.150 105.500   0.820  1.00  0.00           H
ATOM   2316  CB  GLU    46      44.110 105.880   2.520  1.00  0.00           C
ATOM   2317  HB1 GLU    46      43.880 105.320   3.450  1.00  0.00           H
ATOM   2318  HB2 GLU    46      44.930 106.610   2.730  1.00  0.00           H
ATOM   2319  CG  GLU    46      42.880 106.630   1.890  1.00  0.00           C
ATOM   2320  HG1 GLU    46      42.160 105.800   1.770  1.00  0.00           H
ATOM   2321  HG2 GLU    46      43.130 107.060   0.900  1.00  0.00           H
ATOM   2322  CD  GLU    46      42.280 107.650   2.810  1.00  0.00           C
ATOM   2323  OE1 GLU    46      41.200 107.480   3.450  1.00  0.00           O
ATOM   2324  OE2 GLU    46      42.940 108.720   2.980  1.00  0.00           O
ATOM   2325  C   GLU    46      45.910 103.940   2.080  1.00  0.00           C
ATOM   2326  O   GLU    46      45.810 103.240   3.050  1.00  0.00           O
ATOM   2327  N   PRO    47      47.120 103.990   1.390  1.00  0.00           N
ATOM   2328  CD  PRO    47      47.170 104.250  -0.050  1.00  0.00           C
ATOM   2329  HD1 PRO    47      47.100 105.350  -0.190  1.00  0.00           H
ATOM   2330  HD2 PRO    47      46.370 103.730  -0.630  1.00  0.00           H
ATOM   2331  CA  PRO    47      48.400 103.540   1.850  1.00  0.00           C
ATOM   2332  HA  PRO    47      48.160 102.490   1.940  1.00  0.00           H
ATOM   2333  CB  PRO    47      49.420 103.880   0.720  1.00  0.00           C
ATOM   2334  HB1 PRO    47      49.770 104.930   0.780  1.00  0.00           H
ATOM   2335  HB2 PRO    47      50.380 103.320   0.720  1.00  0.00           H
ATOM   2336  CG  PRO    47      48.570 103.670  -0.540  1.00  0.00           C
ATOM   2337  HG1 PRO    47      48.420 102.580  -0.690  1.00  0.00           H
ATOM   2338  HG2 PRO    47      48.980 104.180  -1.440  1.00  0.00           H
ATOM   2339  C   PRO    47      48.900 104.000   3.170  1.00  0.00           C
ATOM   2340  O   PRO    47      48.470 105.040   3.650  1.00  0.00           O
ATOM   2341  N   ARG    48      49.700 103.310   3.970  1.00  0.00           N
ATOM   2342  HN  ARG    48      49.790 102.340   3.780  1.00  0.00           H
ATOM   2343  CA  ARG    48      49.960 103.730   5.330  1.00  0.00           C
ATOM   2344  HA  ARG    48      49.960 104.810   5.340  1.00  0.00           H
ATOM   2345  CB  ARG    48      48.920 103.130   6.420  1.00  0.00           C
ATOM   2346  HB1 ARG    48      48.690 102.050   6.340  1.00  0.00           H
ATOM   2347  HB2 ARG    48      49.310 103.320   7.440  1.00  0.00           H
ATOM   2348  CG  ARG    48      47.480 103.780   6.370  1.00  0.00           C
ATOM   2349  HG1 ARG    48      46.850 103.260   7.120  1.00  0.00           H
ATOM   2350  HG2 ARG    48      46.930 103.750   5.410  1.00  0.00           H
ATOM   2351  CD  ARG    48      47.570 105.310   6.840  1.00  0.00           C
ATOM   2352  HD1 ARG    48      48.240 105.880   6.170  1.00  0.00           H
ATOM   2353  HD2 ARG    48      47.960 105.380   7.880  1.00  0.00           H
ATOM   2354  NE  ARG    48      46.190 105.860   6.870  1.00  0.00           N
ATOM   2355  HE  ARG    48      45.640 105.730   7.690  1.00  0.00           H
ATOM   2356  CZ  ARG    48      45.650 106.670   5.990  1.00  0.00           C
ATOM   2357  NH1 ARG    48      46.310 107.030   4.920  1.00  0.00           N
ATOM   2358 1HH1 ARG    48      46.080 107.900   4.510  1.00  0.00           H
ATOM   2359 2HH1 ARG    48      47.060 106.410   4.670  1.00  0.00           H
ATOM   2360  NH2 ARG    48      44.490 107.250   6.290  1.00  0.00           N
ATOM   2361 1HH2 ARG    48      43.990 107.860   5.670  1.00  0.00           H
ATOM   2362 2HH2 ARG    48      44.080 107.050   7.180  1.00  0.00           H
ATOM   2363  C   ARG    48      51.370 103.410   5.730  1.00  0.00           C
ATOM   2364  O   ARG    48      51.840 103.630   6.870  1.00  0.00           O
ATOM   2365  N   ALA    49      52.160 102.880   4.740  1.00  0.00           N
ATOM   2366  HN  ALA    49      51.920 103.000   3.780  1.00  0.00           H
ATOM   2367  CA  ALA    49      53.480 102.350   4.990  1.00  0.00           C
ATOM   2368  HA  ALA    49      53.930 102.770   5.880  1.00  0.00           H
ATOM   2369  CB  ALA    49      53.430 100.830   5.240  1.00  0.00           C
ATOM   2370  HB1 ALA    49      52.970 100.520   6.200  1.00  0.00           H
ATOM   2371  HB2 ALA    49      52.950 100.210   4.450  1.00  0.00           H
ATOM   2372  HB3 ALA    49      54.430 100.340   5.300  1.00  0.00           H
ATOM   2373  C   ALA    49      54.460 102.530   3.830  1.00  0.00           C
ATOM   2374  O   ALA    49      54.030 102.720   2.710  1.00  0.00           O
ATOM   2375  N   PRO    50      55.800 102.560   3.950  1.00  0.00           N
ATOM   2376  CD  PRO    50      56.540 102.780   5.250  1.00  0.00           C
ATOM   2377  HD1 PRO    50      56.690 101.770   5.690  1.00  0.00           H
ATOM   2378  HD2 PRO    50      55.860 103.410   5.870  1.00  0.00           H
ATOM   2379  CA  PRO    50      56.570 103.100   2.820  1.00  0.00           C
ATOM   2380  HA  PRO    50      55.930 103.560   2.080  1.00  0.00           H
ATOM   2381  CB  PRO    50      57.560 104.080   3.510  1.00  0.00           C
ATOM   2382  HB1 PRO    50      58.520 104.230   2.960  1.00  0.00           H
ATOM   2383  HB2 PRO    50      57.080 105.020   3.840  1.00  0.00           H
ATOM   2384  CG  PRO    50      57.860 103.390   4.840  1.00  0.00           C
ATOM   2385  HG1 PRO    50      58.170 104.080   5.660  1.00  0.00           H
ATOM   2386  HG2 PRO    50      58.590 102.570   4.690  1.00  0.00           H
ATOM   2387  C   PRO    50      57.230 101.990   2.090  1.00  0.00           C
ATOM   2388  O   PRO    50      57.870 102.210   1.070  1.00  0.00           O
ATOM   2389  N   TRP    51      57.200 100.800   2.680  1.00  0.00           N
ATOM   2390  HN  TRP    51      56.680 100.830   3.540  1.00  0.00           H
ATOM   2391  CA  TRP    51      57.860  99.620   2.290  1.00  0.00           C
ATOM   2392  HA  TRP    51      58.650  99.920   1.620  1.00  0.00           H
ATOM   2393  CB  TRP    51      58.600  98.880   3.420  1.00  0.00           C
ATOM   2394  HB1 TRP    51      58.780  97.800   3.210  1.00  0.00           H
ATOM   2395  HB2 TRP    51      59.620  99.310   3.480  1.00  0.00           H
ATOM   2396  CG  TRP    51      57.940  99.020   4.780  1.00  0.00           C
ATOM   2397  CD1 TRP    51      58.510  99.760   5.750  1.00  0.00           C
ATOM   2398  HD1 TRP    51      59.510 100.140   5.640  1.00  0.00           H
ATOM   2399  NE1 TRP    51      57.710  99.680   6.970  1.00  0.00           N
ATOM   2400  HE1 TRP    51      57.740 100.290   7.730  1.00  0.00           H
ATOM   2401  CE2 TRP    51      56.600  98.920   6.660  1.00  0.00           C
ATOM   2402  CD2 TRP    51      56.750  98.430   5.310  1.00  0.00           C
ATOM   2403  CE3 TRP    51      55.830  97.590   4.740  1.00  0.00           C
ATOM   2404  HE3 TRP    51      55.880  97.210   3.730  1.00  0.00           H
ATOM   2405  CZ3 TRP    51      54.700  97.220   5.520  1.00  0.00           C
ATOM   2406  HZ3 TRP    51      53.960  96.580   5.060  1.00  0.00           H
ATOM   2407  CZ2 TRP    51      55.430  98.670   7.300  1.00  0.00           C
ATOM   2408  HZ2 TRP    51      55.280  99.060   8.290  1.00  0.00           H
ATOM   2409  CH2 TRP    51      54.460  97.820   6.780  1.00  0.00           C
ATOM   2410  HH2 TRP    51      53.520  97.600   7.270  1.00  0.00           H
ATOM   2411  C   TRP    51      56.950  98.710   1.460  1.00  0.00           C
ATOM   2412  O   TRP    51      57.430  97.830   0.770  1.00  0.00           O
ATOM   2413  N   ILE    52      55.600  99.060   1.390  1.00  0.00           N
ATOM   2414  HN  ILE    52      55.280  99.890   1.840  1.00  0.00           H
ATOM   2415  CA  ILE    52      54.730  98.420   0.400  1.00  0.00           C
ATOM   2416  HA  ILE    52      54.880  97.360   0.540  1.00  0.00           H
ATOM   2417  CB  ILE    52      53.220  98.690   0.540  1.00  0.00           C
ATOM   2418  HB  ILE    52      52.740  97.950  -0.130  1.00  0.00           H
ATOM   2419  CG2 ILE    52      52.730  98.440   1.960  1.00  0.00           C
ATOM   2420 1HG2 ILE    52      51.630  98.580   2.040  1.00  0.00           H
ATOM   2421 2HG2 ILE    52      53.040  97.410   2.230  1.00  0.00           H
ATOM   2422 3HG2 ILE    52      53.250  99.060   2.730  1.00  0.00           H
ATOM   2423  CG1 ILE    52      52.960 100.120   0.030  1.00  0.00           C
ATOM   2424 1HG1 ILE    52      53.240 100.170  -1.040  1.00  0.00           H
ATOM   2425 2HG1 ILE    52      53.610 100.760   0.670  1.00  0.00           H
ATOM   2426  CD  ILE    52      51.600 100.650   0.260  1.00  0.00           C
ATOM   2427  HD1 ILE    52      50.810  99.900   0.050  1.00  0.00           H
ATOM   2428  HD2 ILE    52      51.510 101.030   1.300  1.00  0.00           H
ATOM   2429  HD3 ILE    52      51.430 101.520  -0.420  1.00  0.00           H
ATOM   2430  C   ILE    52      55.240  98.700  -1.090  1.00  0.00           C
ATOM   2431  O   ILE    52      55.830  99.760  -1.360  1.00  0.00           O
ATOM   2432  N   GLU    53      55.050  97.770  -1.960  1.00  0.00           N
ATOM   2433  HN  GLU    53      54.590  96.930  -1.680  1.00  0.00           H
ATOM   2434  CA  GLU    53      55.410  97.900  -3.330  1.00  0.00           C
ATOM   2435  HA  GLU    53      56.200  98.630  -3.450  1.00  0.00           H
ATOM   2436  CB  GLU    53      55.930  96.530  -3.910  1.00  0.00           C
ATOM   2437  HB1 GLU    53      55.270  95.710  -3.560  1.00  0.00           H
ATOM   2438  HB2 GLU    53      55.880  96.660  -5.010  1.00  0.00           H
ATOM   2439  CG  GLU    53      57.360  96.240  -3.300  1.00  0.00           C
ATOM   2440  HG1 GLU    53      57.150  95.940  -2.250  1.00  0.00           H
ATOM   2441  HG2 GLU    53      58.020  97.140  -3.300  1.00  0.00           H
ATOM   2442  CD  GLU    53      58.010  95.130  -4.100  1.00  0.00           C
ATOM   2443  OE1 GLU    53      58.260  95.270  -5.290  1.00  0.00           O
ATOM   2444  OE2 GLU    53      58.220  93.990  -3.580  1.00  0.00           O
ATOM   2445  C   GLU    53      54.230  98.370  -4.160  1.00  0.00           C
ATOM   2446  O   GLU    53      53.070  98.240  -3.740  1.00  0.00           O
ATOM   2447  N   GLN    54      54.530  99.040  -5.330  1.00  0.00           N
ATOM   2448  HN  GLN    54      55.480  99.220  -5.590  1.00  0.00           H
ATOM   2449  CA  GLN    54      53.490  99.600  -6.190  1.00  0.00           C
ATOM   2450  HA  GLN    54      52.690  99.840  -5.510  1.00  0.00           H
ATOM   2451  CB  GLN    54      53.930 100.940  -6.860  1.00  0.00           C
ATOM   2452  HB1 GLN    54      54.810 100.830  -7.520  1.00  0.00           H
ATOM   2453  HB2 GLN    54      53.070 101.250  -7.490  1.00  0.00           H
ATOM   2454  CG  GLN    54      54.060 102.040  -5.770  1.00  0.00           C
ATOM   2455  HG1 GLN    54      53.140 102.450  -5.310  1.00  0.00           H
ATOM   2456  HG2 GLN    54      54.400 102.900  -6.390  1.00  0.00           H
ATOM   2457  CD  GLN    54      55.230 101.950  -4.720  1.00  0.00           C
ATOM   2458  OE1 GLN    54      56.340 102.400  -5.020  1.00  0.00           O
ATOM   2459  NE2 GLN    54      54.800 101.700  -3.480  1.00  0.00           N
ATOM   2460 1HE2 GLN    54      53.820 101.770  -3.300  1.00  0.00           H
ATOM   2461 2HE2 GLN    54      55.460 101.680  -2.730  1.00  0.00           H
ATOM   2462  C   GLN    54      53.120  98.730  -7.310  1.00  0.00           C
ATOM   2463  O   GLN    54      52.010  98.800  -7.790  1.00  0.00           O
ATOM   2464  N   GLU    55      53.950  97.740  -7.650  1.00  0.00           N
ATOM   2465  HN  GLU    55      54.800  97.550  -7.170  1.00  0.00           H
ATOM   2466  CA  GLU    55      53.670  96.790  -8.800  1.00  0.00           C
ATOM   2467  HA  GLU    55      54.610  96.320  -9.020  1.00  0.00           H
ATOM   2468  CB  GLU    55      52.810  95.590  -8.450  1.00  0.00           C
ATOM   2469  HB1 GLU    55      51.900  95.770  -7.840  1.00  0.00           H
ATOM   2470  HB2 GLU    55      52.490  94.980  -9.320  1.00  0.00           H
ATOM   2471  CG  GLU    55      53.660  94.740  -7.480  1.00  0.00           C
ATOM   2472  HG1 GLU    55      52.990  94.020  -6.960  1.00  0.00           H
ATOM   2473  HG2 GLU    55      54.230  95.370  -6.770  1.00  0.00           H
ATOM   2474  CD  GLU    55      54.600  93.810  -8.280  1.00  0.00           C
ATOM   2475  OE1 GLU    55      54.150  92.910  -9.060  1.00  0.00           O
ATOM   2476  OE2 GLU    55      55.820  93.850  -8.020  1.00  0.00           O
ATOM   2477  C   GLU    55      53.410  97.400 -10.150  1.00  0.00           C
ATOM   2478  O   GLU    55      53.620  98.600 -10.260  1.00  0.00           O
ATOM   2479  N   GLY    56      52.970  96.650 -11.170  1.00  0.00           N
ATOM   2480  HN  GLY    56      52.890  95.660 -11.030  1.00  0.00           H
ATOM   2481  CA  GLY    56      52.520  97.150 -12.480  1.00  0.00           C
ATOM   2482  HA1 GLY    56      52.120  96.340 -13.070  1.00  0.00           H
ATOM   2483  HA2 GLY    56      53.360  97.690 -12.890  1.00  0.00           H
ATOM   2484  C   GLY    56      51.380  98.150 -12.310  1.00  0.00           C
ATOM   2485  O   GLY    56      50.630  98.180 -11.280  1.00  0.00           O
ATOM   2486  N   PRO    57      51.090  98.860 -13.440  1.00  0.00           N
ATOM   2487  CD  PRO    57      51.810  98.660 -14.700  1.00  0.00           C
ATOM   2488  HD1 PRO    57      51.450  97.720 -15.180  1.00  0.00           H
ATOM   2489  HD2 PRO    57      52.920  98.600 -14.630  1.00  0.00           H
ATOM   2490  CA  PRO    57      50.230 100.090 -13.450  1.00  0.00           C
ATOM   2491  HA  PRO    57      50.860 100.750 -12.890  1.00  0.00           H
ATOM   2492  CB  PRO    57      50.100 100.300 -14.950  1.00  0.00           C
ATOM   2493  HB1 PRO    57      49.250  99.680 -15.290  1.00  0.00           H
ATOM   2494  HB2 PRO    57      49.790 101.360 -15.080  1.00  0.00           H
ATOM   2495  CG  PRO    57      51.440  99.880 -15.580  1.00  0.00           C
ATOM   2496  HG1 PRO    57      52.190 100.700 -15.540  1.00  0.00           H
ATOM   2497  HG2 PRO    57      51.300  99.550 -16.630  1.00  0.00           H
ATOM   2498  C   PRO    57      48.910  99.980 -12.700  1.00  0.00           C
ATOM   2499  O   PRO    57      48.610 100.850 -11.900  1.00  0.00           O
ATOM   2500  N   GLU    58      48.210  98.920 -12.860  1.00  0.00           N
ATOM   2501  HN  GLU    58      48.610  98.160 -13.370  1.00  0.00           H
ATOM   2502  CA  GLU    58      46.780  98.790 -12.490  1.00  0.00           C
ATOM   2503  HA  GLU    58      46.230  99.700 -12.310  1.00  0.00           H
ATOM   2504  CB  GLU    58      45.990  98.160 -13.710  1.00  0.00           C
ATOM   2505  HB1 GLU    58      46.550  97.250 -14.030  1.00  0.00           H
ATOM   2506  HB2 GLU    58      44.990  97.760 -13.410  1.00  0.00           H
ATOM   2507  CG  GLU    58      45.980  99.090 -14.900  1.00  0.00           C
ATOM   2508  HG1 GLU    58      47.030  99.370 -15.130  1.00  0.00           H
ATOM   2509  HG2 GLU    58      45.390  99.970 -14.570  1.00  0.00           H
ATOM   2510  CD  GLU    58      45.350  98.340 -16.060  1.00  0.00           C
ATOM   2511  OE1 GLU    58      45.720  97.200 -16.430  1.00  0.00           O
ATOM   2512  OE2 GLU    58      44.390  98.870 -16.640  1.00  0.00           O
ATOM   2513  C   GLU    58      46.540  97.880 -11.240  1.00  0.00           C
ATOM   2514  O   GLU    58      45.360  97.640 -10.920  1.00  0.00           O
ATOM   2515  N   TYR    59      47.580  97.320 -10.600  1.00  0.00           N
ATOM   2516  HN  TYR    59      48.440  97.410 -11.090  1.00  0.00           H
ATOM   2517  CA  TYR    59      47.650  96.470  -9.380  1.00  0.00           C
ATOM   2518  HA  TYR    59      47.040  95.600  -9.560  1.00  0.00           H
ATOM   2519  CB  TYR    59      49.080  96.060  -8.980  1.00  0.00           C
ATOM   2520  HB1 TYR    59      49.460  95.280  -9.680  1.00  0.00           H
ATOM   2521  HB2 TYR    59      49.660  97.010  -8.980  1.00  0.00           H
ATOM   2522  CG  TYR    59      49.170  95.400  -7.650  1.00  0.00           C
ATOM   2523  CD1 TYR    59      49.470  96.210  -6.470  1.00  0.00           C
ATOM   2524  HD1 TYR    59      49.380  97.280  -6.510  1.00  0.00           H
ATOM   2525  CE1 TYR    59      49.710  95.620  -5.230  1.00  0.00           C
ATOM   2526  HE1 TYR    59      49.890  96.300  -4.410  1.00  0.00           H
ATOM   2527  CZ  TYR    59      49.790  94.190  -5.060  1.00  0.00           C
ATOM   2528  OH  TYR    59      50.290  93.720  -3.800  1.00  0.00           O
ATOM   2529  HH  TYR    59      50.450  92.790  -3.950  1.00  0.00           H
ATOM   2530  CD2 TYR    59      49.240  94.020  -7.510  1.00  0.00           C
ATOM   2531  HD2 TYR    59      49.200  93.250  -8.260  1.00  0.00           H
ATOM   2532  CE2 TYR    59      49.600  93.420  -6.240  1.00  0.00           C
ATOM   2533  HE2 TYR    59      49.760  92.360  -6.160  1.00  0.00           H
ATOM   2534  C   TYR    59      46.840  97.140  -8.260  1.00  0.00           C
ATOM   2535  O   TYR    59      45.940  96.540  -7.750  1.00  0.00           O
ATOM   2536  N   TRP    60      47.030  98.440  -7.930  1.00  0.00           N
ATOM   2537  HN  TRP    60      47.670  99.020  -8.420  1.00  0.00           H
ATOM   2538  CA  TRP    60      46.280  99.080  -6.910  1.00  0.00           C
ATOM   2539  HA  TRP    60      46.130  98.300  -6.160  1.00  0.00           H
ATOM   2540  CB  TRP    60      46.930 100.380  -6.380  1.00  0.00           C
ATOM   2541  HB1 TRP    60      47.140 101.020  -7.260  1.00  0.00           H
ATOM   2542  HB2 TRP    60      46.310 101.050  -5.740  1.00  0.00           H
ATOM   2543  CG  TRP    60      48.130 100.150  -5.530  1.00  0.00           C
ATOM   2544  CD1 TRP    60      49.480 100.350  -5.820  1.00  0.00           C
ATOM   2545  HD1 TRP    60      49.850 100.740  -6.760  1.00  0.00           H
ATOM   2546  NE1 TRP    60      50.230  99.960  -4.730  1.00  0.00           N
ATOM   2547  HE1 TRP    60      51.110 100.330  -4.500  1.00  0.00           H
ATOM   2548  CE2 TRP    60      49.430  99.420  -3.760  1.00  0.00           C
ATOM   2549  CD2 TRP    60      48.110  99.550  -4.250  1.00  0.00           C
ATOM   2550  CE3 TRP    60      47.090  99.210  -3.420  1.00  0.00           C
ATOM   2551  HE3 TRP    60      46.070  99.470  -3.670  1.00  0.00           H
ATOM   2552  CZ3 TRP    60      47.280  98.770  -2.070  1.00  0.00           C
ATOM   2553  HZ3 TRP    60      46.510  98.420  -1.400  1.00  0.00           H
ATOM   2554  CZ2 TRP    60      49.720  98.910  -2.490  1.00  0.00           C
ATOM   2555  HZ2 TRP    60      50.760  98.740  -2.270  1.00  0.00           H
ATOM   2556  CH2 TRP    60      48.630  98.550  -1.680  1.00  0.00           C
ATOM   2557  HH2 TRP    60      48.750  98.260  -0.640  1.00  0.00           H
ATOM   2558  C   TRP    60      44.850  99.320  -7.380  1.00  0.00           C
ATOM   2559  O   TRP    60      43.910  99.270  -6.570  1.00  0.00           O
ATOM   2560  N   ASP    61      44.590  99.640  -8.690  1.00  0.00           N
ATOM   2561  HN  ASP    61      45.340  99.690  -9.350  1.00  0.00           H
ATOM   2562  CA  ASP    61      43.270  99.880  -9.230  1.00  0.00           C
ATOM   2563  HA  ASP    61      42.850 100.730  -8.730  1.00  0.00           H
ATOM   2564  CB  ASP    61      43.320 100.090 -10.750  1.00  0.00           C
ATOM   2565  HB1 ASP    61      43.650  99.200 -11.330  1.00  0.00           H
ATOM   2566  HB2 ASP    61      42.310 100.270 -11.180  1.00  0.00           H
ATOM   2567  CG  ASP    61      44.160 101.230 -11.330  1.00  0.00           C
ATOM   2568  OD1 ASP    61      44.860 101.980 -10.650  1.00  0.00           O
ATOM   2569  OD2 ASP    61      44.050 101.500 -12.530  1.00  0.00           O
ATOM   2570  C   ASP    61      42.410  98.620  -9.010  1.00  0.00           C
ATOM   2571  O   ASP    61      41.320  98.690  -8.390  1.00  0.00           O
ATOM   2572  N   ARG    62      42.950  97.450  -9.330  1.00  0.00           N
ATOM   2573  HN  ARG    62      43.850  97.510  -9.750  1.00  0.00           H
ATOM   2574  CA  ARG    62      42.400  96.140  -8.880  1.00  0.00           C
ATOM   2575  HA  ARG    62      41.380  96.230  -9.250  1.00  0.00           H
ATOM   2576  CB  ARG    62      43.160  94.950  -9.580  1.00  0.00           C
ATOM   2577  HB1 ARG    62      44.210  95.270  -9.410  1.00  0.00           H
ATOM   2578  HB2 ARG    62      43.020  93.940  -9.150  1.00  0.00           H
ATOM   2579  CG  ARG    62      42.770  94.960 -11.060  1.00  0.00           C
ATOM   2580  HG1 ARG    62      42.940  95.960 -11.500  1.00  0.00           H
ATOM   2581  HG2 ARG    62      41.660  94.900 -11.050  1.00  0.00           H
ATOM   2582  CD  ARG    62      43.380  93.800 -11.900  1.00  0.00           C
ATOM   2583  HD1 ARG    62      44.380  93.510 -11.520  1.00  0.00           H
ATOM   2584  HD2 ARG    62      43.410  94.150 -12.960  1.00  0.00           H
ATOM   2585  NE  ARG    62      42.430  92.650 -11.730  1.00  0.00           N
ATOM   2586  HE  ARG    62      42.550  92.070 -10.930  1.00  0.00           H
ATOM   2587  CZ  ARG    62      41.180  92.520 -12.140  1.00  0.00           C
ATOM   2588  NH1 ARG    62      40.600  93.320 -12.980  1.00  0.00           N
ATOM   2589 1HH1 ARG    62      39.630  93.150 -13.160  1.00  0.00           H
ATOM   2590 2HH1 ARG    62      41.200  93.580 -13.730  1.00  0.00           H
ATOM   2591  NH2 ARG    62      40.440  91.480 -11.720  1.00  0.00           N
ATOM   2592 1HH2 ARG    62      39.520  91.250 -12.040  1.00  0.00           H
ATOM   2593 2HH2 ARG    62      40.990  90.810 -11.230  1.00  0.00           H
ATOM   2594  C   ARG    62      42.170  95.890  -7.400  1.00  0.00           C
ATOM   2595  O   ARG    62      41.190  95.300  -7.130  1.00  0.00           O
ATOM   2596  N   ASN    63      43.070  96.410  -6.520  1.00  0.00           N
ATOM   2597  HN  ASN    63      43.940  96.810  -6.820  1.00  0.00           H
ATOM   2598  CA  ASN    63      42.870  96.230  -5.110  1.00  0.00           C
ATOM   2599  HA  ASN    63      42.820  95.170  -4.920  1.00  0.00           H
ATOM   2600  CB  ASN    63      44.090  96.650  -4.340  1.00  0.00           C
ATOM   2601  HB1 ASN    63      44.350  97.680  -4.670  1.00  0.00           H
ATOM   2602  HB2 ASN    63      43.910  96.640  -3.240  1.00  0.00           H
ATOM   2603  CG  ASN    63      45.300  95.730  -4.560  1.00  0.00           C
ATOM   2604  OD1 ASN    63      45.110  94.610  -4.980  1.00  0.00           O
ATOM   2605  ND2 ASN    63      46.520  96.120  -4.160  1.00  0.00           N
ATOM   2606 1HD2 ASN    63      46.780  96.930  -3.640  1.00  0.00           H
ATOM   2607 2HD2 ASN    63      47.210  95.440  -4.410  1.00  0.00           H
ATOM   2608  C   ASN    63      41.590  96.910  -4.660  1.00  0.00           C
ATOM   2609  O   ASN    63      40.910  96.370  -3.830  1.00  0.00           O
ATOM   2610  N   THR    64      41.310  98.150  -5.150  1.00  0.00           N
ATOM   2611  HN  THR    64      41.970  98.550  -5.780  1.00  0.00           H
ATOM   2612  CA  THR    64      40.040  98.830  -4.800  1.00  0.00           C
ATOM   2613  HA  THR    64      40.020  98.880  -3.720  1.00  0.00           H
ATOM   2614  CB  THR    64      40.000 100.300  -5.400  1.00  0.00           C
ATOM   2615  HB  THR    64      40.500 100.170  -6.390  1.00  0.00           H
ATOM   2616  OG1 THR    64      40.730 101.240  -4.600  1.00  0.00           O
ATOM   2617  HG1 THR    64      41.600 100.940  -4.320  1.00  0.00           H
ATOM   2618  CG2 THR    64      38.560 100.920  -5.470  1.00  0.00           C
ATOM   2619 1HG2 THR    64      38.100 100.750  -4.470  1.00  0.00           H
ATOM   2620 2HG2 THR    64      38.560 102.000  -5.740  1.00  0.00           H
ATOM   2621 3HG2 THR    64      37.910 100.370  -6.200  1.00  0.00           H
ATOM   2622  C   THR    64      38.800  98.100  -5.290  1.00  0.00           C
ATOM   2623  O   THR    64      37.720  98.060  -4.720  1.00  0.00           O
ATOM   2624  N   GLN    65      38.970  97.450  -6.480  1.00  0.00           N
ATOM   2625  HN  GLN    65      39.810  97.500  -7.020  1.00  0.00           H
ATOM   2626  CA  GLN    65      37.870  96.580  -6.920  1.00  0.00           C
ATOM   2627  HA  GLN    65      36.900  97.060  -6.820  1.00  0.00           H
ATOM   2628  CB  GLN    65      38.100  96.230  -8.480  1.00  0.00           C
ATOM   2629  HB1 GLN    65      38.990  95.620  -8.720  1.00  0.00           H
ATOM   2630  HB2 GLN    65      37.160  95.700  -8.760  1.00  0.00           H
ATOM   2631  CG  GLN    65      38.020  97.370  -9.450  1.00  0.00           C
ATOM   2632  HG1 GLN    65      37.980  96.980 -10.490  1.00  0.00           H
ATOM   2633  HG2 GLN    65      38.940  97.990  -9.380  1.00  0.00           H
ATOM   2634  CD  GLN    65      36.810  98.200  -9.340  1.00  0.00           C
ATOM   2635  OE1 GLN    65      35.690  97.810  -9.680  1.00  0.00           O
ATOM   2636  NE2 GLN    65      36.950  99.470  -8.840  1.00  0.00           N
ATOM   2637 1HE2 GLN    65      37.920  99.710  -8.820  1.00  0.00           H
ATOM   2638 2HE2 GLN    65      36.190 100.130  -8.860  1.00  0.00           H
ATOM   2639  C   GLN    65      37.510  95.400  -6.080  1.00  0.00           C
ATOM   2640  O   GLN    65      36.290  95.030  -5.890  1.00  0.00           O
ATOM   2641  N   ILE    66      38.570  94.670  -5.620  1.00  0.00           N
ATOM   2642  HN  ILE    66      39.490  94.990  -5.830  1.00  0.00           H
ATOM   2643  CA  ILE    66      38.480  93.700  -4.590  1.00  0.00           C
ATOM   2644  HA  ILE    66      37.780  92.940  -4.920  1.00  0.00           H
ATOM   2645  CB  ILE    66      39.810  92.910  -4.430  1.00  0.00           C
ATOM   2646  HB  ILE    66      40.580  93.680  -4.190  1.00  0.00           H
ATOM   2647  CG2 ILE    66      39.750  91.960  -3.160  1.00  0.00           C
ATOM   2648 1HG2 ILE    66      38.900  91.240  -3.200  1.00  0.00           H
ATOM   2649 2HG2 ILE    66      40.710  91.410  -3.270  1.00  0.00           H
ATOM   2650 3HG2 ILE    66      39.610  92.550  -2.230  1.00  0.00           H
ATOM   2651  CG1 ILE    66      40.320  92.160  -5.680  1.00  0.00           C
ATOM   2652 1HG1 ILE    66      41.350  91.780  -5.480  1.00  0.00           H
ATOM   2653 2HG1 ILE    66      40.460  92.870  -6.520  1.00  0.00           H
ATOM   2654  CD  ILE    66      39.450  90.930  -6.060  1.00  0.00           C
ATOM   2655  HD1 ILE    66      39.800  90.450  -6.990  1.00  0.00           H
ATOM   2656  HD2 ILE    66      39.490  90.210  -5.220  1.00  0.00           H
ATOM   2657  HD3 ILE    66      38.390  91.270  -6.170  1.00  0.00           H
ATOM   2658  C   ILE    66      37.910  94.330  -3.310  1.00  0.00           C
ATOM   2659  O   ILE    66      36.890  93.840  -2.850  1.00  0.00           O
ATOM   2660  N   PHE    67      38.450  95.470  -2.740  1.00  0.00           N
ATOM   2661  HN  PHE    67      39.310  95.890  -3.030  1.00  0.00           H
ATOM   2662  CA  PHE    67      37.810  96.060  -1.590  1.00  0.00           C
ATOM   2663  HA  PHE    67      37.820  95.320  -0.800  1.00  0.00           H
ATOM   2664  CB  PHE    67      38.570  97.310  -1.110  1.00  0.00           C
ATOM   2665  HB1 PHE    67      38.710  98.000  -1.960  1.00  0.00           H
ATOM   2666  HB2 PHE    67      37.980  97.860  -0.340  1.00  0.00           H
ATOM   2667  CG  PHE    67      39.980  97.130  -0.590  1.00  0.00           C
ATOM   2668  CD1 PHE    67      40.230  96.410   0.620  1.00  0.00           C
ATOM   2669  HD1 PHE    67      39.480  95.980   1.270  1.00  0.00           H
ATOM   2670  CE1 PHE    67      41.540  96.400   1.110  1.00  0.00           C
ATOM   2671  HE1 PHE    67      41.690  95.890   2.050  1.00  0.00           H
ATOM   2672  CZ  PHE    67      42.600  96.980   0.400  1.00  0.00           C
ATOM   2673  HZ  PHE    67      43.580  97.100   0.850  1.00  0.00           H
ATOM   2674  CD2 PHE    67      41.070  97.730  -1.240  1.00  0.00           C
ATOM   2675  HD2 PHE    67      40.810  98.380  -2.070  1.00  0.00           H
ATOM   2676  CE2 PHE    67      42.340  97.740  -0.730  1.00  0.00           C
ATOM   2677  HE2 PHE    67      43.140  98.040  -1.380  1.00  0.00           H
ATOM   2678  C   PHE    67      36.360  96.460  -1.790  1.00  0.00           C
ATOM   2679  O   PHE    67      35.540  96.230  -0.870  1.00  0.00           O
ATOM   2680  N   LYS    68      35.890  96.960  -2.940  1.00  0.00           N
ATOM   2681  HN  LYS    68      36.530  97.110  -3.690  1.00  0.00           H
ATOM   2682  CA  LYS    68      34.490  97.090  -3.310  1.00  0.00           C
ATOM   2683  HA  LYS    68      33.970  97.520  -2.470  1.00  0.00           H
ATOM   2684  CB  LYS    68      34.330  98.010  -4.580  1.00  0.00           C
ATOM   2685  HB1 LYS    68      35.000  97.610  -5.370  1.00  0.00           H
ATOM   2686  HB2 LYS    68      33.310  97.880  -5.000  1.00  0.00           H
ATOM   2687  CG  LYS    68      34.740  99.440  -4.320  1.00  0.00           C
ATOM   2688  HG1 LYS    68      35.780  99.370  -3.920  1.00  0.00           H
ATOM   2689  HG2 LYS    68      34.160  99.830  -3.450  1.00  0.00           H
ATOM   2690  CD  LYS    68      34.580 100.290  -5.590  1.00  0.00           C
ATOM   2691  HD1 LYS    68      35.180  99.870  -6.430  1.00  0.00           H
ATOM   2692  HD2 LYS    68      35.120 101.240  -5.420  1.00  0.00           H
ATOM   2693  CE  LYS    68      33.070 100.530  -5.930  1.00  0.00           C
ATOM   2694  HE1 LYS    68      32.490 100.960  -5.080  1.00  0.00           H
ATOM   2695  HE2 LYS    68      32.560  99.620  -6.300  1.00  0.00           H
ATOM   2696  NZ  LYS    68      32.990 101.590  -6.980  1.00  0.00           N
ATOM   2697  HZ1 LYS    68      33.300 102.470  -6.510  1.00  0.00           H
ATOM   2698  HZ2 LYS    68      33.590 101.280  -7.770  1.00  0.00           H
ATOM   2699  HZ3 LYS    68      32.020 101.590  -7.360  1.00  0.00           H
ATOM   2700  C   LYS    68      33.780  95.730  -3.430  1.00  0.00           C
ATOM   2701  O   LYS    68      32.610  95.670  -3.080  1.00  0.00           O
ATOM   2702  N   THR    69      34.420  94.680  -3.930  1.00  0.00           N
ATOM   2703  HN  THR    69      35.300  94.970  -4.290  1.00  0.00           H
ATOM   2704  CA  THR    69      33.840  93.350  -4.170  1.00  0.00           C
ATOM   2705  HA  THR    69      32.980  93.480  -4.810  1.00  0.00           H
ATOM   2706  CB  THR    69      34.820  92.410  -4.780  1.00  0.00           C
ATOM   2707  HB  THR    69      35.780  92.330  -4.220  1.00  0.00           H
ATOM   2708  OG1 THR    69      35.060  92.680  -6.120  1.00  0.00           O
ATOM   2709  HG1 THR    69      35.200  93.630  -6.050  1.00  0.00           H
ATOM   2710  CG2 THR    69      34.300  90.950  -4.880  1.00  0.00           C
ATOM   2711 1HG2 THR    69      33.370  90.810  -5.470  1.00  0.00           H
ATOM   2712 2HG2 THR    69      35.090  90.330  -5.350  1.00  0.00           H
ATOM   2713 3HG2 THR    69      34.210  90.590  -3.840  1.00  0.00           H
ATOM   2714  C   THR    69      33.450  92.730  -2.810  1.00  0.00           C
ATOM   2715  O   THR    69      32.300  92.260  -2.570  1.00  0.00           O
ATOM   2716  N   ASN    70      34.360  92.870  -1.830  1.00  0.00           N
ATOM   2717  HN  ASN    70      35.250  93.230  -2.090  1.00  0.00           H
ATOM   2718  CA  ASN    70      34.250  92.600  -0.450  1.00  0.00           C
ATOM   2719  HA  ASN    70      33.820  91.620  -0.330  1.00  0.00           H
ATOM   2720  CB  ASN    70      35.660  92.620   0.170  1.00  0.00           C
ATOM   2721  HB1 ASN    70      36.130  93.600  -0.010  1.00  0.00           H
ATOM   2722  HB2 ASN    70      35.500  92.450   1.250  1.00  0.00           H
ATOM   2723  CG  ASN    70      36.410  91.470  -0.530  1.00  0.00           C
ATOM   2724  OD1 ASN    70      36.060  90.630  -1.380  1.00  0.00           O
ATOM   2725  ND2 ASN    70      37.690  91.500  -0.200  1.00  0.00           N
ATOM   2726 1HD2 ASN    70      38.050  92.360   0.200  1.00  0.00           H
ATOM   2727 2HD2 ASN    70      38.260  90.720  -0.450  1.00  0.00           H
ATOM   2728  C   ASN    70      33.280  93.560   0.310  1.00  0.00           C
ATOM   2729  O   ASN    70      32.480  93.040   1.200  1.00  0.00           O
ATOM   2730  N   THR    71      33.190  94.870  -0.010  1.00  0.00           N
ATOM   2731  HN  THR    71      33.930  95.340  -0.490  1.00  0.00           H
ATOM   2732  CA  THR    71      32.090  95.720   0.510  1.00  0.00           C
ATOM   2733  HA  THR    71      32.310  95.610   1.560  1.00  0.00           H
ATOM   2734  CB  THR    71      32.210  97.140  -0.050  1.00  0.00           C
ATOM   2735  HB  THR    71      32.170  97.120  -1.160  1.00  0.00           H
ATOM   2736  OG1 THR    71      33.470  97.780   0.140  1.00  0.00           O
ATOM   2737  HG1 THR    71      34.070  97.030   0.050  1.00  0.00           H
ATOM   2738  CG2 THR    71      31.120  98.100   0.470  1.00  0.00           C
ATOM   2739 1HG2 THR    71      30.100  97.750   0.210  1.00  0.00           H
ATOM   2740 2HG2 THR    71      31.280  98.140   1.570  1.00  0.00           H
ATOM   2741 3HG2 THR    71      31.150  99.150   0.110  1.00  0.00           H
ATOM   2742  C   THR    71      30.640  95.160   0.150  1.00  0.00           C
ATOM   2743  O   THR    71      29.680  95.190   0.980  1.00  0.00           O
ATOM   2744  N   GLN    72      30.400  94.740  -1.120  1.00  0.00           N
ATOM   2745  HN  GLN    72      31.080  94.870  -1.840  1.00  0.00           H
ATOM   2746  CA  GLN    72      29.210  94.150  -1.640  1.00  0.00           C
ATOM   2747  HA  GLN    72      28.350  94.710  -1.290  1.00  0.00           H
ATOM   2748  CB  GLN    72      29.190  94.010  -3.170  1.00  0.00           C
ATOM   2749  HB1 GLN    72      30.080  93.430  -3.490  1.00  0.00           H
ATOM   2750  HB2 GLN    72      28.240  93.510  -3.440  1.00  0.00           H
ATOM   2751  CG  GLN    72      29.250  95.270  -3.970  1.00  0.00           C
ATOM   2752  HG1 GLN    72      29.120  95.020  -5.050  1.00  0.00           H
ATOM   2753  HG2 GLN    72      30.260  95.720  -4.010  1.00  0.00           H
ATOM   2754  CD  GLN    72      28.260  96.340  -3.600  1.00  0.00           C
ATOM   2755  OE1 GLN    72      28.520  97.470  -3.180  1.00  0.00           O
ATOM   2756  NE2 GLN    72      26.990  95.820  -3.690  1.00  0.00           N
ATOM   2757 1HE2 GLN    72      26.950  94.830  -3.860  1.00  0.00           H
ATOM   2758 2HE2 GLN    72      26.180  96.350  -3.430  1.00  0.00           H
ATOM   2759  C   GLN    72      29.080  92.750  -1.040  1.00  0.00           C
ATOM   2760  O   GLN    72      28.040  92.310  -0.560  1.00  0.00           O
ATOM   2761  N   THR    73      30.190  92.010  -0.940  1.00  0.00           N
ATOM   2762  HN  THR    73      31.050  92.310  -1.360  1.00  0.00           H
ATOM   2763  CA  THR    73      30.100  90.650  -0.440  1.00  0.00           C
ATOM   2764  HA  THR    73      29.200  90.300  -0.920  1.00  0.00           H
ATOM   2765  CB  THR    73      31.270  89.730  -0.710  1.00  0.00           C
ATOM   2766  HB  THR    73      32.150  90.100  -0.140  1.00  0.00           H
ATOM   2767  OG1 THR    73      31.530  89.760  -2.090  1.00  0.00           O
ATOM   2768  HG1 THR    73      31.950  90.620  -2.230  1.00  0.00           H
ATOM   2769  CG2 THR    73      30.930  88.280  -0.410  1.00  0.00           C
ATOM   2770 1HG2 THR    73      30.580  88.110   0.630  1.00  0.00           H
ATOM   2771 2HG2 THR    73      30.080  87.940  -1.040  1.00  0.00           H
ATOM   2772 3HG2 THR    73      31.880  87.750  -0.620  1.00  0.00           H
ATOM   2773  C   THR    73      29.730  90.570   1.040  1.00  0.00           C
ATOM   2774  O   THR    73      28.900  89.790   1.440  1.00  0.00           O
ATOM   2775  N   ASP    74      30.320  91.470   1.930  1.00  0.00           N
ATOM   2776  HN  ASP    74      31.000  92.150   1.680  1.00  0.00           H
ATOM   2777  CA  ASP    74      29.920  91.580   3.200  1.00  0.00           C
ATOM   2778  HA  ASP    74      29.860  90.580   3.610  1.00  0.00           H
ATOM   2779  CB  ASP    74      30.900  92.440   4.100  1.00  0.00           C
ATOM   2780  HB1 ASP    74      31.300  93.270   3.480  1.00  0.00           H
ATOM   2781  HB2 ASP    74      30.350  92.930   4.930  1.00  0.00           H
ATOM   2782  CG  ASP    74      32.070  91.650   4.590  1.00  0.00           C
ATOM   2783  OD1 ASP    74      32.200  90.410   4.520  1.00  0.00           O
ATOM   2784  OD2 ASP    74      32.830  92.350   5.310  1.00  0.00           O
ATOM   2785  C   ASP    74      28.450  92.050   3.380  1.00  0.00           C
ATOM   2786  O   ASP    74      27.690  91.480   4.160  1.00  0.00           O
ATOM   2787  N   ARG    75      28.000  92.980   2.530  1.00  0.00           N
ATOM   2788  HN  ARG    75      28.620  93.350   1.850  1.00  0.00           H
ATOM   2789  CA  ARG    75      26.620  93.570   2.540  1.00  0.00           C
ATOM   2790  HA  ARG    75      26.240  93.870   3.500  1.00  0.00           H
ATOM   2791  CB  ARG    75      26.500  94.750   1.630  1.00  0.00           C
ATOM   2792  HB1 ARG    75      27.230  94.460   0.840  1.00  0.00           H
ATOM   2793  HB2 ARG    75      25.570  95.050   1.110  1.00  0.00           H
ATOM   2794  CG  ARG    75      27.040  96.020   2.330  1.00  0.00           C
ATOM   2795  HG1 ARG    75      28.070  95.790   2.690  1.00  0.00           H
ATOM   2796  HG2 ARG    75      26.350  96.300   3.150  1.00  0.00           H
ATOM   2797  CD  ARG    75      27.180  97.190   1.430  1.00  0.00           C
ATOM   2798  HD1 ARG    75      26.110  97.320   1.180  1.00  0.00           H
ATOM   2799  HD2 ARG    75      27.820  97.010   0.540  1.00  0.00           H
ATOM   2800  NE  ARG    75      27.740  98.280   2.340  1.00  0.00           N
ATOM   2801  HE  ARG    75      27.590  98.170   3.320  1.00  0.00           H
ATOM   2802  CZ  ARG    75      28.050  99.480   1.850  1.00  0.00           C
ATOM   2803  NH1 ARG    75      27.980  99.850   0.610  1.00  0.00           N
ATOM   2804 1HH1 ARG    75      28.070 100.830   0.430  1.00  0.00           H
ATOM   2805 2HH1 ARG    75      27.490  99.260  -0.030  1.00  0.00           H
ATOM   2806  NH2 ARG    75      28.420 100.330   2.790  1.00  0.00           N
ATOM   2807 1HH2 ARG    75      28.500 101.260   2.440  1.00  0.00           H
ATOM   2808 2HH2 ARG    75      28.290 100.130   3.760  1.00  0.00           H
ATOM   2809  C   ARG    75      25.630  92.560   2.160  1.00  0.00           C
ATOM   2810  O   ARG    75      24.610  92.420   2.870  1.00  0.00           O
ATOM   2811  N   CYS    76      25.900  91.690   1.210  1.00  0.00           N
ATOM   2812  HN  CYS    76      26.740  91.810   0.690  1.00  0.00           H
ATOM   2813  CA  CYS    76      25.150  90.470   1.050  1.00  0.00           C
ATOM   2814  HA  CYS    76      24.110  90.740   0.950  1.00  0.00           H
ATOM   2815  CB  CYS    76      25.480  89.720  -0.260  1.00  0.00           C
ATOM   2816  HB1 CYS    76      24.840  88.810  -0.270  1.00  0.00           H
ATOM   2817  HB2 CYS    76      26.530  89.360  -0.280  1.00  0.00           H
ATOM   2818  SG  CYS    76      25.200  90.700  -1.720  1.00  0.00           S
ATOM   2819  HG1 CYS    76      25.940  91.740  -1.370  1.00  0.00           H
ATOM   2820  C   CYS    76      25.320  89.470   2.190  1.00  0.00           C
ATOM   2821  O   CYS    76      24.340  88.820   2.590  1.00  0.00           O
ATOM   2822  N   SER    77      26.570  89.130   2.740  1.00  0.00           N
ATOM   2823  HN  SER    77      27.390  89.520   2.330  1.00  0.00           H
ATOM   2824  CA  SER    77      26.620  88.130   3.820  1.00  0.00           C
ATOM   2825  HA  SER    77      26.110  87.230   3.530  1.00  0.00           H
ATOM   2826  CB  SER    77      28.040  87.810   4.310  1.00  0.00           C
ATOM   2827  HB1 SER    77      28.210  87.480   5.360  1.00  0.00           H
ATOM   2828  HB2 SER    77      28.590  88.770   4.290  1.00  0.00           H
ATOM   2829  OG  SER    77      28.710  86.940   3.360  1.00  0.00           O
ATOM   2830  HG1 SER    77      29.630  87.220   3.320  1.00  0.00           H
ATOM   2831  C   SER    77      25.860  88.520   5.110  1.00  0.00           C
ATOM   2832  O   SER    77      25.200  87.730   5.730  1.00  0.00           O
ATOM   2833  N   LEU    78      25.950  89.790   5.580  1.00  0.00           N
ATOM   2834  HN  LEU    78      26.570  90.350   5.020  1.00  0.00           H
ATOM   2835  CA  LEU    78      25.420  90.300   6.790  1.00  0.00           C
ATOM   2836  HA  LEU    78      25.750  89.640   7.580  1.00  0.00           H
ATOM   2837  CB  LEU    78      26.080  91.690   7.150  1.00  0.00           C
ATOM   2838  HB1 LEU    78      27.160  91.590   6.950  1.00  0.00           H
ATOM   2839  HB2 LEU    78      25.580  92.430   6.490  1.00  0.00           H
ATOM   2840  CG  LEU    78      26.040  92.150   8.640  1.00  0.00           C
ATOM   2841  HG  LEU    78      26.500  91.350   9.260  1.00  0.00           H
ATOM   2842  CD1 LEU    78      27.010  93.430   8.740  1.00  0.00           C
ATOM   2843 1HD1 LEU    78      27.900  93.370   8.080  1.00  0.00           H
ATOM   2844 2HD1 LEU    78      26.500  94.300   8.280  1.00  0.00           H
ATOM   2845 3HD1 LEU    78      27.280  93.720   9.780  1.00  0.00           H
ATOM   2846  CD2 LEU    78      24.610  92.550   9.150  1.00  0.00           C
ATOM   2847 1HD2 LEU    78      24.220  93.360   8.500  1.00  0.00           H
ATOM   2848 2HD2 LEU    78      23.830  91.790   8.890  1.00  0.00           H
ATOM   2849 3HD2 LEU    78      24.600  92.860  10.220  1.00  0.00           H
ATOM   2850  C   LEU    78      23.850  90.240   6.710  1.00  0.00           C
ATOM   2851  O   LEU    78      23.230  89.730   7.630  1.00  0.00           O
ATOM   2852  N   ARG    79      23.160  90.810   5.630  1.00  0.00           N
ATOM   2853  HN  ARG    79      23.740  91.220   4.940  1.00  0.00           H
ATOM   2854  CA  ARG    79      21.780  90.720   5.430  1.00  0.00           C
ATOM   2855  HA  ARG    79      21.340  91.230   6.280  1.00  0.00           H
ATOM   2856  CB  ARG    79      21.360  91.450   4.140  1.00  0.00           C
ATOM   2857  HB1 ARG    79      20.300  91.750   4.290  1.00  0.00           H
ATOM   2858  HB2 ARG    79      21.820  92.460   4.120  1.00  0.00           H
ATOM   2859  CG  ARG    79      21.430  90.780   2.710  1.00  0.00           C
ATOM   2860  HG1 ARG    79      20.730  89.920   2.590  1.00  0.00           H
ATOM   2861  HG2 ARG    79      22.500  90.510   2.580  1.00  0.00           H
ATOM   2862  CD  ARG    79      21.080  91.810   1.640  1.00  0.00           C
ATOM   2863  HD1 ARG    79      21.770  92.650   1.860  1.00  0.00           H
ATOM   2864  HD2 ARG    79      19.990  91.880   1.850  1.00  0.00           H
ATOM   2865  NE  ARG    79      21.190  91.240   0.280  1.00  0.00           N
ATOM   2866  HE  ARG    79      21.370  90.270   0.120  1.00  0.00           H
ATOM   2867  CZ  ARG    79      20.930  91.840  -0.830  1.00  0.00           C
ATOM   2868  NH1 ARG    79      20.700  93.150  -0.800  1.00  0.00           N
ATOM   2869 1HH1 ARG    79      20.710  93.600  -1.690  1.00  0.00           H
ATOM   2870 2HH1 ARG    79      20.900  93.650   0.050  1.00  0.00           H
ATOM   2871  NH2 ARG    79      21.130  91.290  -2.020  1.00  0.00           N
ATOM   2872 1HH2 ARG    79      21.220  91.800  -2.880  1.00  0.00           H
ATOM   2873 2HH2 ARG    79      21.180  90.290  -2.060  1.00  0.00           H
ATOM   2874  C   ARG    79      21.390  89.240   5.440  1.00  0.00           C
ATOM   2875  O   ARG    79      20.450  88.700   6.070  1.00  0.00           O
ATOM   2876  N   ASN    80      22.210  88.310   4.780  1.00  0.00           N
ATOM   2877  HN  ASN    80      22.980  88.570   4.210  1.00  0.00           H
ATOM   2878  CA  ASN    80      22.010  86.900   4.820  1.00  0.00           C
ATOM   2879  HA  ASN    80      21.020  86.750   4.420  1.00  0.00           H
ATOM   2880  CB  ASN    80      23.040  86.110   3.820  1.00  0.00           C
ATOM   2881  HB1 ASN    80      24.040  86.520   4.050  1.00  0.00           H
ATOM   2882  HB2 ASN    80      23.070  85.040   4.090  1.00  0.00           H
ATOM   2883  CG  ASN    80      22.650  86.210   2.410  1.00  0.00           C
ATOM   2884  OD1 ASN    80      21.670  86.820   2.040  1.00  0.00           O
ATOM   2885  ND2 ASN    80      23.490  85.630   1.490  1.00  0.00           N
ATOM   2886 1HD2 ASN    80      24.410  85.390   1.790  1.00  0.00           H
ATOM   2887 2HD2 ASN    80      23.310  85.890   0.540  1.00  0.00           H
ATOM   2888  C   ASN    80      22.170  86.300   6.250  1.00  0.00           C
ATOM   2889  O   ASN    80      21.280  85.540   6.660  1.00  0.00           O
ATOM   2890  N   LEU    81      23.200  86.650   6.990  1.00  0.00           N
ATOM   2891  HN  LEU    81      23.900  87.240   6.610  1.00  0.00           H
ATOM   2892  CA  LEU    81      23.400  86.270   8.410  1.00  0.00           C
ATOM   2893  HA  LEU    81      23.380  85.190   8.520  1.00  0.00           H
ATOM   2894  CB  LEU    81      24.820  86.780   8.890  1.00  0.00           C
ATOM   2895  HB1 LEU    81      24.950  87.800   8.470  1.00  0.00           H
ATOM   2896  HB2 LEU    81      25.020  86.660   9.980  1.00  0.00           H
ATOM   2897  CG  LEU    81      25.990  85.890   8.210  1.00  0.00           C
ATOM   2898  HG  LEU    81      25.630  85.580   7.210  1.00  0.00           H
ATOM   2899  CD1 LEU    81      27.270  86.740   8.140  1.00  0.00           C
ATOM   2900 1HD1 LEU    81      27.440  87.250   9.110  1.00  0.00           H
ATOM   2901 2HD1 LEU    81      28.170  86.130   7.890  1.00  0.00           H
ATOM   2902 3HD1 LEU    81      27.120  87.590   7.440  1.00  0.00           H
ATOM   2903  CD2 LEU    81      26.210  84.560   9.030  1.00  0.00           C
ATOM   2904 1HD2 LEU    81      26.930  83.910   8.480  1.00  0.00           H
ATOM   2905 2HD2 LEU    81      26.540  84.700  10.090  1.00  0.00           H
ATOM   2906 3HD2 LEU    81      25.360  83.860   9.200  1.00  0.00           H
ATOM   2907  C   LEU    81      22.420  86.610   9.460  1.00  0.00           C
ATOM   2908  O   LEU    81      21.950  85.900  10.320  1.00  0.00           O
ATOM   2909  N   ARG    82      21.910  87.810   9.290  1.00  0.00           N
ATOM   2910  HN  ARG    82      22.260  88.420   8.590  1.00  0.00           H
ATOM   2911  CA  ARG    82      20.720  88.270  10.050  1.00  0.00           C
ATOM   2912  HA  ARG    82      20.950  88.140  11.090  1.00  0.00           H
ATOM   2913  CB  ARG    82      20.270  89.710   9.800  1.00  0.00           C
ATOM   2914  HB1 ARG    82      20.010  89.680   8.720  1.00  0.00           H
ATOM   2915  HB2 ARG    82      19.310  89.820  10.350  1.00  0.00           H
ATOM   2916  CG  ARG    82      21.280  90.740  10.280  1.00  0.00           C
ATOM   2917  HG1 ARG    82      22.280  90.420   9.900  1.00  0.00           H
ATOM   2918  HG2 ARG    82      21.260  90.660  11.390  1.00  0.00           H
ATOM   2919  CD  ARG    82      21.120  92.230   9.900  1.00  0.00           C
ATOM   2920  HD1 ARG    82      21.160  92.360   8.800  1.00  0.00           H
ATOM   2921  HD2 ARG    82      21.980  92.810  10.300  1.00  0.00           H
ATOM   2922  NE  ARG    82      19.770  92.710  10.350  1.00  0.00           N
ATOM   2923  HE  ARG    82      19.010  92.070  10.410  1.00  0.00           H
ATOM   2924  CZ  ARG    82      19.610  93.850  10.990  1.00  0.00           C
ATOM   2925  NH1 ARG    82      20.380  94.830  10.670  1.00  0.00           N
ATOM   2926 1HH1 ARG    82      20.100  95.740  10.960  1.00  0.00           H
ATOM   2927 2HH1 ARG    82      21.000  94.690   9.910  1.00  0.00           H
ATOM   2928  NH2 ARG    82      18.720  94.080  11.900  1.00  0.00           N
ATOM   2929 1HH2 ARG    82      18.860  94.840  12.530  1.00  0.00           H
ATOM   2930 2HH2 ARG    82      18.140  93.320  12.210  1.00  0.00           H
ATOM   2931  C   ARG    82      19.490  87.360   9.780  1.00  0.00           C
ATOM   2932  O   ARG    82      18.790  86.890  10.670  1.00  0.00           O
ATOM   2933  N   GLY    83      19.240  86.950   8.490  1.00  0.00           N
ATOM   2934  HN  GLY    83      19.840  87.280   7.760  1.00  0.00           H
ATOM   2935  CA  GLY    83      18.040  86.190   8.090  1.00  0.00           C
ATOM   2936  HA1 GLY    83      18.000  86.190   7.010  1.00  0.00           H
ATOM   2937  HA2 GLY    83      17.150  86.570   8.560  1.00  0.00           H
ATOM   2938  C   GLY    83      18.110  84.800   8.580  1.00  0.00           C
ATOM   2939  O   GLY    83      17.100  84.210   9.070  1.00  0.00           O
ATOM   2940  N   TYR    84      19.320  84.250   8.550  1.00  0.00           N
ATOM   2941  HN  TYR    84      20.060  84.710   8.080  1.00  0.00           H
ATOM   2942  CA  TYR    84      19.580  82.890   9.020  1.00  0.00           C
ATOM   2943  HA  TYR    84      18.960  82.180   8.500  1.00  0.00           H
ATOM   2944  CB  TYR    84      21.080  82.520   8.830  1.00  0.00           C
ATOM   2945  HB1 TYR    84      21.830  83.110   9.400  1.00  0.00           H
ATOM   2946  HB2 TYR    84      21.250  81.450   9.110  1.00  0.00           H
ATOM   2947  CG  TYR    84      21.590  82.530   7.350  1.00  0.00           C
ATOM   2948  CD1 TYR    84      20.780  82.160   6.220  1.00  0.00           C
ATOM   2949  HD1 TYR    84      19.730  81.930   6.340  1.00  0.00           H
ATOM   2950  CE1 TYR    84      21.360  81.810   5.030  1.00  0.00           C
ATOM   2951  HE1 TYR    84      20.710  81.520   4.230  1.00  0.00           H
ATOM   2952  CZ  TYR    84      22.720  82.070   4.860  1.00  0.00           C
ATOM   2953  OH  TYR    84      23.420  81.940   3.640  1.00  0.00           O
ATOM   2954  HH  TYR    84      22.720  81.810   3.010  1.00  0.00           H
ATOM   2955  CD2 TYR    84      22.960  82.760   7.120  1.00  0.00           C
ATOM   2956  HD2 TYR    84      23.590  83.050   7.950  1.00  0.00           H
ATOM   2957  CE2 TYR    84      23.490  82.600   5.870  1.00  0.00           C
ATOM   2958  HE2 TYR    84      24.550  82.750   5.740  1.00  0.00           H
ATOM   2959  C   TYR    84      19.210  82.550  10.480  1.00  0.00           C
ATOM   2960  O   TYR    84      18.810  81.460  10.820  1.00  0.00           O
ATOM   2961  N   TYR    85      19.420  83.570  11.320  1.00  0.00           N
ATOM   2962  HN  TYR    85      19.730  84.480  11.030  1.00  0.00           H
ATOM   2963  CA  TYR    85      19.060  83.440  12.700  1.00  0.00           C
ATOM   2964  HA  TYR    85      18.740  82.470  13.040  1.00  0.00           H
ATOM   2965  CB  TYR    85      20.230  83.760  13.640  1.00  0.00           C
ATOM   2966  HB1 TYR    85      20.800  84.700  13.480  1.00  0.00           H
ATOM   2967  HB2 TYR    85      19.930  83.660  14.710  1.00  0.00           H
ATOM   2968  CG  TYR    85      21.280  82.700  13.420  1.00  0.00           C
ATOM   2969  CD1 TYR    85      22.300  82.970  12.470  1.00  0.00           C
ATOM   2970  HD1 TYR    85      22.350  83.880  11.900  1.00  0.00           H
ATOM   2971  CE1 TYR    85      23.280  82.020  12.210  1.00  0.00           C
ATOM   2972  HE1 TYR    85      24.010  82.240  11.450  1.00  0.00           H
ATOM   2973  CZ  TYR    85      23.320  80.810  12.940  1.00  0.00           C
ATOM   2974  OH  TYR    85      24.250  79.850  12.530  1.00  0.00           O
ATOM   2975  HH  TYR    85      23.980  79.030  12.950  1.00  0.00           H
ATOM   2976  CD2 TYR    85      21.260  81.450  14.090  1.00  0.00           C
ATOM   2977  HD2 TYR    85      20.460  81.260  14.800  1.00  0.00           H
ATOM   2978  CE2 TYR    85      22.280  80.480  13.920  1.00  0.00           C
ATOM   2979  HE2 TYR    85      22.360  79.540  14.450  1.00  0.00           H
ATOM   2980  C   TYR    85      17.930  84.320  13.100  1.00  0.00           C
ATOM   2981  O   TYR    85      17.630  84.410  14.310  1.00  0.00           O
ATOM   2982  N   ASN    86      17.350  85.000  12.100  1.00  0.00           N
ATOM   2983  HN  ASN    86      17.630  84.840  11.160  1.00  0.00           H
ATOM   2984  CA  ASN    86      16.090  85.700  12.120  1.00  0.00           C
ATOM   2985  HA  ASN    86      15.860  85.830  11.070  1.00  0.00           H
ATOM   2986  CB  ASN    86      14.880  84.830  12.630  1.00  0.00           C
ATOM   2987  HB1 ASN    86      14.900  83.810  12.180  1.00  0.00           H
ATOM   2988  HB2 ASN    86      15.010  84.720  13.730  1.00  0.00           H
ATOM   2989  CG  ASN    86      13.560  85.470  12.270  1.00  0.00           C
ATOM   2990  OD1 ASN    86      13.390  86.270  11.360  1.00  0.00           O
ATOM   2991  ND2 ASN    86      12.530  84.990  13.000  1.00  0.00           N
ATOM   2992 1HD2 ASN    86      11.580  85.160  12.760  1.00  0.00           H
ATOM   2993 2HD2 ASN    86      12.680  84.390  13.800  1.00  0.00           H
ATOM   2994  C   ASN    86      16.150  87.110  12.810  1.00  0.00           C
ATOM   2995  O   ASN    86      15.320  87.400  13.700  1.00  0.00           O
ATOM   2996  N   GLN    87      17.100  87.970  12.400  1.00  0.00           N
ATOM   2997  HN  GLN    87      17.690  87.690  11.650  1.00  0.00           H
ATOM   2998  CA  GLN    87      17.450  89.190  13.050  1.00  0.00           C
ATOM   2999  HA  GLN    87      16.920  89.320  13.980  1.00  0.00           H
ATOM   3000  CB  GLN    87      18.930  89.130  13.500  1.00  0.00           C
ATOM   3001  HB1 GLN    87      19.620  89.100  12.630  1.00  0.00           H
ATOM   3002  HB2 GLN    87      19.360  90.110  13.820  1.00  0.00           H
ATOM   3003  CG  GLN    87      19.240  87.890  14.530  1.00  0.00           C
ATOM   3004  HG1 GLN    87      18.960  86.920  14.050  1.00  0.00           H
ATOM   3005  HG2 GLN    87      18.780  88.010  15.530  1.00  0.00           H
ATOM   3006  CD  GLN    87      20.780  87.890  14.730  1.00  0.00           C
ATOM   3007  OE1 GLN    87      21.580  88.630  14.090  1.00  0.00           O
ATOM   3008  NE2 GLN    87      21.140  87.000  15.680  1.00  0.00           N
ATOM   3009 1HE2 GLN    87      22.120  86.840  15.820  1.00  0.00           H
ATOM   3010 2HE2 GLN    87      20.470  86.320  15.980  1.00  0.00           H
ATOM   3011  C   GLN    87      17.170  90.340  12.130  1.00  0.00           C
ATOM   3012  O   GLN    87      17.730  91.410  12.230  1.00  0.00           O
ATOM   3013  N   SER    88      16.370  90.120  11.070  1.00  0.00           N
ATOM   3014  HN  SER    88      15.910  89.250  10.910  1.00  0.00           H
ATOM   3015  CA  SER    88      16.270  91.070   9.900  1.00  0.00           C
ATOM   3016  HA  SER    88      17.230  91.270   9.430  1.00  0.00           H
ATOM   3017  CB  SER    88      15.450  90.470   8.800  1.00  0.00           C
ATOM   3018  HB1 SER    88      15.340  91.160   7.930  1.00  0.00           H
ATOM   3019  HB2 SER    88      14.420  90.360   9.180  1.00  0.00           H
ATOM   3020  OG  SER    88      16.080  89.280   8.390  1.00  0.00           O
ATOM   3021  HG1 SER    88      16.830  89.490   7.830  1.00  0.00           H
ATOM   3022  C   SER    88      15.740  92.520  10.080  1.00  0.00           C
ATOM   3023  O   SER    88      16.450  93.480   9.640  1.00  0.00           O
ATOM   3024  N   GLU    89      14.680  92.720  10.900  1.00  0.00           N
ATOM   3025  HN  GLU    89      14.210  91.950  11.330  1.00  0.00           H
ATOM   3026  CA  GLU    89      13.940  93.870  11.070  1.00  0.00           C
ATOM   3027  HA  GLU    89      14.430  94.620  10.480  1.00  0.00           H
ATOM   3028  CB  GLU    89      12.550  93.730  10.410  1.00  0.00           C
ATOM   3029  HB1 GLU    89      11.900  92.970  10.880  1.00  0.00           H
ATOM   3030  HB2 GLU    89      12.120  94.720  10.650  1.00  0.00           H
ATOM   3031  CG  GLU    89      12.730  93.600   8.850  1.00  0.00           C
ATOM   3032  HG1 GLU    89      12.900  92.540   8.560  1.00  0.00           H
ATOM   3033  HG2 GLU    89      13.550  94.280   8.510  1.00  0.00           H
ATOM   3034  CD  GLU    89      11.530  94.110   8.050  1.00  0.00           C
ATOM   3035  OE1 GLU    89      10.730  93.330   7.540  1.00  0.00           O
ATOM   3036  OE2 GLU    89      11.240  95.330   8.140  1.00  0.00           O
ATOM   3037  C   GLU    89      13.980  94.500  12.480  1.00  0.00           C
ATOM   3038  O   GLU    89      13.340  95.460  12.790  1.00  0.00           O
ATOM   3039  N   ALA    90      14.810  93.920  13.360  1.00  0.00           N
ATOM   3040  HN  ALA    90      15.440  93.180  13.130  1.00  0.00           H
ATOM   3041  CA  ALA    90      15.020  94.500  14.660  1.00  0.00           C
ATOM   3042  HA  ALA    90      14.630  95.510  14.690  1.00  0.00           H
ATOM   3043  CB  ALA    90      14.330  93.750  15.800  1.00  0.00           C
ATOM   3044  HB1 ALA    90      13.220  93.830  15.730  1.00  0.00           H
ATOM   3045  HB2 ALA    90      14.710  92.710  15.770  1.00  0.00           H
ATOM   3046  HB3 ALA    90      14.540  94.230  16.790  1.00  0.00           H
ATOM   3047  C   ALA    90      16.540  94.490  14.870  1.00  0.00           C
ATOM   3048  O   ALA    90      17.200  93.570  14.340  1.00  0.00           O
ATOM   3049  N   GLY    91      17.150  95.420  15.660  1.00  0.00           N
ATOM   3050  HN  GLY    91      16.650  96.260  15.880  1.00  0.00           H
ATOM   3051  CA  GLY    91      18.510  95.240  16.140  1.00  0.00           C
ATOM   3052  HA1 GLY    91      18.540  94.260  16.570  1.00  0.00           H
ATOM   3053  HA2 GLY    91      18.640  96.040  16.850  1.00  0.00           H
ATOM   3054  C   GLY    91      19.630  95.550  15.200  1.00  0.00           C
ATOM   3055  O   GLY    91      19.320  95.850  14.030  1.00  0.00           O
ATOM   3056  N   SER    92      20.900  95.540  15.660  1.00  0.00           N
ATOM   3057  HN  SER    92      21.170  95.320  16.600  1.00  0.00           H
ATOM   3058  CA  SER    92      22.010  95.950  14.930  1.00  0.00           C
ATOM   3059  HA  SER    92      21.840  96.150  13.880  1.00  0.00           H
ATOM   3060  CB  SER    92      22.580  97.310  15.500  1.00  0.00           C
ATOM   3061  HB1 SER    92      22.660  97.100  16.590  1.00  0.00           H
ATOM   3062  HB2 SER    92      21.770  98.050  15.310  1.00  0.00           H
ATOM   3063  OG  SER    92      23.850  97.580  15.010  1.00  0.00           O
ATOM   3064  HG1 SER    92      24.160  98.240  15.640  1.00  0.00           H
ATOM   3065  C   SER    92      23.040  94.870  15.130  1.00  0.00           C
ATOM   3066  O   SER    92      23.080  94.250  16.180  1.00  0.00           O
ATOM   3067  N   HIS    93      23.890  94.370  14.140  1.00  0.00           N
ATOM   3068  HN  HIS    93      23.830  94.690  13.190  1.00  0.00           H
ATOM   3069  CA  HIS    93      24.730  93.230  14.270  1.00  0.00           C
ATOM   3070  HA  HIS    93      25.070  93.140  15.290  1.00  0.00           H
ATOM   3071  CB  HIS    93      23.900  91.990  13.810  1.00  0.00           C
ATOM   3072  HB1 HIS    93      23.360  92.050  12.830  1.00  0.00           H
ATOM   3073  HB2 HIS    93      24.630  91.150  13.720  1.00  0.00           H
ATOM   3074  ND1 HIS    93      23.230  90.840  15.980  1.00  0.00           N
ATOM   3075  HD1 HIS    93      24.080  90.330  16.140  1.00  0.00           H
ATOM   3076  CG  HIS    93      22.860  91.590  14.830  1.00  0.00           C
ATOM   3077  CE1 HIS    93      22.120  90.650  16.720  1.00  0.00           C
ATOM   3078  HE1 HIS    93      22.110  89.900  17.520  1.00  0.00           H
ATOM   3079  NE2 HIS    93      21.060  91.220  16.080  1.00  0.00           N
ATOM   3080  CD2 HIS    93      21.520  91.850  14.930  1.00  0.00           C
ATOM   3081  HD2 HIS    93      20.900  92.440  14.270  1.00  0.00           H
ATOM   3082  C   HIS    93      25.970  93.460  13.370  1.00  0.00           C
ATOM   3083  O   HIS    93      25.970  94.430  12.680  1.00  0.00           O
ATOM   3084  N   THR    94      27.000  92.520  13.470  1.00  0.00           N
ATOM   3085  HN  THR    94      27.000  91.720  14.060  1.00  0.00           H
ATOM   3086  CA  THR    94      28.330  92.890  12.980  1.00  0.00           C
ATOM   3087  HA  THR    94      28.290  93.670  12.240  1.00  0.00           H
ATOM   3088  CB  THR    94      29.320  93.320  14.070  1.00  0.00           C
ATOM   3089  HB  THR    94      29.620  92.500  14.750  1.00  0.00           H
ATOM   3090  OG1 THR    94      28.790  94.360  14.900  1.00  0.00           O
ATOM   3091  HG1 THR    94      27.980  94.040  15.270  1.00  0.00           H
ATOM   3092  CG2 THR    94      30.720  93.780  13.470  1.00  0.00           C
ATOM   3093 1HG2 THR    94      31.170  92.920  12.930  1.00  0.00           H
ATOM   3094 2HG2 THR    94      30.790  94.580  12.710  1.00  0.00           H
ATOM   3095 3HG2 THR    94      31.370  94.160  14.290  1.00  0.00           H
ATOM   3096  C   THR    94      28.840  91.550  12.340  1.00  0.00           C
ATOM   3097  O   THR    94      28.880  90.490  12.910  1.00  0.00           O
ATOM   3098  N   LEU    95      29.320  91.730  11.140  1.00  0.00           N
ATOM   3099  HN  LEU    95      29.280  92.660  10.810  1.00  0.00           H
ATOM   3100  CA  LEU    95      30.150  90.760  10.470  1.00  0.00           C
ATOM   3101  HA  LEU    95      30.060  89.860  11.050  1.00  0.00           H
ATOM   3102  CB  LEU    95      29.380  90.580   9.060  1.00  0.00           C
ATOM   3103  HB1 LEU    95      28.480  89.930   9.050  1.00  0.00           H
ATOM   3104  HB2 LEU    95      29.160  91.610   8.710  1.00  0.00           H
ATOM   3105  CG  LEU    95      30.270  89.900   7.890  1.00  0.00           C
ATOM   3106  HG  LEU    95      31.190  90.480   7.720  1.00  0.00           H
ATOM   3107  CD1 LEU    95      30.620  88.470   8.150  1.00  0.00           C
ATOM   3108 1HD1 LEU    95      30.930  87.950   7.220  1.00  0.00           H
ATOM   3109 2HD1 LEU    95      31.480  88.380   8.840  1.00  0.00           H
ATOM   3110 3HD1 LEU    95      29.810  87.840   8.580  1.00  0.00           H
ATOM   3111  CD2 LEU    95      29.410  89.920   6.590  1.00  0.00           C
ATOM   3112 1HD2 LEU    95      28.540  89.290   6.870  1.00  0.00           H
ATOM   3113 2HD2 LEU    95      29.080  90.960   6.370  1.00  0.00           H
ATOM   3114 3HD2 LEU    95      30.000  89.610   5.700  1.00  0.00           H
ATOM   3115  C   LEU    95      31.620  91.140  10.380  1.00  0.00           C
ATOM   3116  O   LEU    95      31.920  92.360  10.320  1.00  0.00           O
ATOM   3117  N   GLN    96      32.560  90.200  10.450  1.00  0.00           N
ATOM   3118  HN  GLN    96      32.260  89.250  10.470  1.00  0.00           H
ATOM   3119  CA  GLN    96      33.940  90.390  10.370  1.00  0.00           C
ATOM   3120  HA  GLN    96      34.100  91.200   9.670  1.00  0.00           H
ATOM   3121  CB  GLN    96      34.530  90.610  11.780  1.00  0.00           C
ATOM   3122  HB1 GLN    96      34.390  89.720  12.420  1.00  0.00           H
ATOM   3123  HB2 GLN    96      35.560  90.670  11.370  1.00  0.00           H
ATOM   3124  CG  GLN    96      34.230  91.840  12.650  1.00  0.00           C
ATOM   3125  HG1 GLN    96      33.170  92.170  12.690  1.00  0.00           H
ATOM   3126  HG2 GLN    96      34.760  92.770  12.340  1.00  0.00           H
ATOM   3127  CD  GLN    96      34.510  91.470  14.090  1.00  0.00           C
ATOM   3128  OE1 GLN    96      33.570  91.100  14.830  1.00  0.00           O
ATOM   3129  NE2 GLN    96      35.770  91.630  14.570  1.00  0.00           N
ATOM   3130 1HE2 GLN    96      36.530  91.920  13.990  1.00  0.00           H
ATOM   3131 2HE2 GLN    96      35.900  91.860  15.540  1.00  0.00           H
ATOM   3132  C   GLN    96      34.620  89.040   9.780  1.00  0.00           C
ATOM   3133  O   GLN    96      34.020  87.970   9.750  1.00  0.00           O
ATOM   3134  N   SER    97      35.870  89.190   9.210  1.00  0.00           N
ATOM   3135  HN  SER    97      36.430  90.010   9.140  1.00  0.00           H
ATOM   3136  CA  SER    97      36.550  88.100   8.570  1.00  0.00           C
ATOM   3137  HA  SER    97      36.190  87.200   9.050  1.00  0.00           H
ATOM   3138  CB  SER    97      36.560  88.000   7.020  1.00  0.00           C
ATOM   3139  HB1 SER    97      35.570  87.650   6.680  1.00  0.00           H
ATOM   3140  HB2 SER    97      37.180  87.120   6.740  1.00  0.00           H
ATOM   3141  OG  SER    97      36.960  89.180   6.430  1.00  0.00           O
ATOM   3142  HG1 SER    97      37.900  89.320   6.580  1.00  0.00           H
ATOM   3143  C   SER    97      38.030  88.370   8.910  1.00  0.00           C
ATOM   3144  O   SER    97      38.450  89.520   8.990  1.00  0.00           O
ATOM   3145  N   MET    98      38.800  87.330   9.140  1.00  0.00           N
ATOM   3146  HN  MET    98      38.430  86.400   9.160  1.00  0.00           H
ATOM   3147  CA  MET    98      40.220  87.470   9.320  1.00  0.00           C
ATOM   3148  HA  MET    98      40.530  88.470   9.050  1.00  0.00           H
ATOM   3149  CB  MET    98      40.660  87.210  10.780  1.00  0.00           C
ATOM   3150  HB1 MET    98      40.090  87.910  11.430  1.00  0.00           H
ATOM   3151  HB2 MET    98      40.240  86.240  11.110  1.00  0.00           H
ATOM   3152  CG  MET    98      42.130  87.450  11.120  1.00  0.00           C
ATOM   3153  HG1 MET    98      42.270  87.690  12.200  1.00  0.00           H
ATOM   3154  HG2 MET    98      42.350  88.430  10.630  1.00  0.00           H
ATOM   3155  SD  MET    98      43.380  86.170  10.630  1.00  0.00           S
ATOM   3156  CE  MET    98      43.060  85.030  12.010  1.00  0.00           C
ATOM   3157  HE1 MET    98      43.570  84.050  12.030  1.00  0.00           H
ATOM   3158  HE2 MET    98      43.500  85.560  12.880  1.00  0.00           H
ATOM   3159  HE3 MET    98      41.970  84.850  12.170  1.00  0.00           H
ATOM   3160  C   MET    98      40.860  86.470   8.410  1.00  0.00           C
ATOM   3161  O   MET    98      40.420  85.300   8.410  1.00  0.00           O
ATOM   3162  N   TYR    99      41.830  86.820   7.580  1.00  0.00           N
ATOM   3163  HN  TYR    99      42.190  87.740   7.610  1.00  0.00           H
ATOM   3164  CA  TYR    99      42.670  85.840   6.950  1.00  0.00           C
ATOM   3165  HA  TYR    99      42.650  84.960   7.570  1.00  0.00           H
ATOM   3166  CB  TYR    99      42.340  85.500   5.460  1.00  0.00           C
ATOM   3167  HB1 TYR    99      43.070  84.770   5.050  1.00  0.00           H
ATOM   3168  HB2 TYR    99      41.380  84.950   5.450  1.00  0.00           H
ATOM   3169  CG  TYR    99      42.230  86.700   4.540  1.00  0.00           C
ATOM   3170  CD1 TYR    99      43.290  86.930   3.680  1.00  0.00           C
ATOM   3171  HD1 TYR    99      44.210  86.380   3.830  1.00  0.00           H
ATOM   3172  CE1 TYR    99      43.280  88.170   2.980  1.00  0.00           C
ATOM   3173  HE1 TYR    99      44.090  88.550   2.370  1.00  0.00           H
ATOM   3174  CZ  TYR    99      42.020  88.860   2.860  1.00  0.00           C
ATOM   3175  OH  TYR    99      41.930  89.980   2.010  1.00  0.00           O
ATOM   3176  HH  TYR    99      41.270  90.490   2.480  1.00  0.00           H
ATOM   3177  CD2 TYR    99      41.030  87.340   4.400  1.00  0.00           C
ATOM   3178  HD2 TYR    99      40.150  87.190   5.010  1.00  0.00           H
ATOM   3179  CE2 TYR    99      40.950  88.560   3.660  1.00  0.00           C
ATOM   3180  HE2 TYR    99      40.050  89.150   3.650  1.00  0.00           H
ATOM   3181  C   TYR    99      44.090  86.370   7.110  1.00  0.00           C
ATOM   3182  O   TYR    99      44.290  87.560   7.300  1.00  0.00           O
ATOM   3183  N   GLY   100      45.070  85.470   7.230  1.00  0.00           N
ATOM   3184  HN  GLY   100      44.820  84.500   7.200  1.00  0.00           H
ATOM   3185  CA  GLY   100      46.420  85.900   7.380  1.00  0.00           C
ATOM   3186  HA1 GLY   100      46.540  86.470   8.290  1.00  0.00           H
ATOM   3187  HA2 GLY   100      46.640  86.490   6.500  1.00  0.00           H
ATOM   3188  C   GLY   100      47.350  84.740   7.300  1.00  0.00           C
ATOM   3189  O   GLY   100      46.940  83.630   7.240  1.00  0.00           O
ATOM   3190  N   CYS   101      48.680  84.870   7.260  1.00  0.00           N
ATOM   3191  HN  CYS   101      49.170  85.740   7.190  1.00  0.00           H
ATOM   3192  CA  CYS   101      49.670  83.860   7.320  1.00  0.00           C
ATOM   3193  HA  CYS   101      49.350  82.850   7.520  1.00  0.00           H
ATOM   3194  CB  CYS   101      50.350  83.760   5.870  1.00  0.00           C
ATOM   3195  HB1 CYS   101      49.610  83.440   5.110  1.00  0.00           H
ATOM   3196  HB2 CYS   101      51.140  82.980   5.740  1.00  0.00           H
ATOM   3197  SG  CYS   101      50.920  85.330   5.040  1.00  0.00           S
ATOM   3198  C   CYS   101      50.780  84.260   8.280  1.00  0.00           C
ATOM   3199  O   CYS   101      51.050  85.460   8.430  1.00  0.00           O
ATOM   3200  N   ASP   102      51.300  83.300   9.020  1.00  0.00           N
ATOM   3201  HN  ASP   102      51.040  82.340   8.910  1.00  0.00           H
ATOM   3202  CA  ASP   102      52.350  83.480  10.010  1.00  0.00           C
ATOM   3203  HA  ASP   102      52.520  84.540  10.180  1.00  0.00           H
ATOM   3204  CB  ASP   102      52.020  82.820  11.420  1.00  0.00           C
ATOM   3205  HB1 ASP   102      51.770  81.740  11.270  1.00  0.00           H
ATOM   3206  HB2 ASP   102      52.990  82.930  11.950  1.00  0.00           H
ATOM   3207  CG  ASP   102      50.910  83.420  12.230  1.00  0.00           C
ATOM   3208  OD1 ASP   102      50.000  84.100  11.790  1.00  0.00           O
ATOM   3209  OD2 ASP   102      50.920  83.050  13.400  1.00  0.00           O
ATOM   3210  C   ASP   102      53.690  82.830   9.490  1.00  0.00           C
ATOM   3211  O   ASP   102      53.650  81.650   9.020  1.00  0.00           O
ATOM   3212  N   VAL   103      54.860  83.530   9.480  1.00  0.00           N
ATOM   3213  HN  VAL   103      54.980  84.360  10.020  1.00  0.00           H
ATOM   3214  CA  VAL   103      56.200  83.110   8.870  1.00  0.00           C
ATOM   3215  HA  VAL   103      56.170  82.100   8.500  1.00  0.00           H
ATOM   3216  CB  VAL   103      56.460  84.070   7.700  1.00  0.00           C
ATOM   3217  HB  VAL   103      56.270  85.120   7.990  1.00  0.00           H
ATOM   3218  CG1 VAL   103      58.000  84.010   7.340  1.00  0.00           C
ATOM   3219 1HG1 VAL   103      58.230  83.080   6.780  1.00  0.00           H
ATOM   3220 2HG1 VAL   103      58.210  84.910   6.730  1.00  0.00           H
ATOM   3221 3HG1 VAL   103      58.790  84.040   8.120  1.00  0.00           H
ATOM   3222  CG2 VAL   103      55.620  83.810   6.440  1.00  0.00           C
ATOM   3223 1HG2 VAL   103      54.540  83.940   6.680  1.00  0.00           H
ATOM   3224 2HG2 VAL   103      55.900  84.630   5.760  1.00  0.00           H
ATOM   3225 3HG2 VAL   103      55.790  82.890   5.840  1.00  0.00           H
ATOM   3226  C   VAL   103      57.340  83.230   9.900  1.00  0.00           C
ATOM   3227  O   VAL   103      57.440  84.190  10.550  1.00  0.00           O
ATOM   3228  N   GLY   104      58.200  82.170  10.040  1.00  0.00           N
ATOM   3229  HN  GLY   104      58.020  81.420   9.420  1.00  0.00           H
ATOM   3230  CA  GLY   104      59.350  81.990  10.970  1.00  0.00           C
ATOM   3231  HA1 GLY   104      59.470  80.930  11.110  1.00  0.00           H
ATOM   3232  HA2 GLY   104      59.040  82.520  11.860  1.00  0.00           H
ATOM   3233  C   GLY   104      60.580  82.530  10.480  1.00  0.00           C
ATOM   3234  O   GLY   104      60.630  83.030   9.320  1.00  0.00           O
ATOM   3235  N   PRO   105      61.660  82.450  11.180  1.00  0.00           N
ATOM   3236  CD  PRO   105      61.710  82.070  12.580  1.00  0.00           C
ATOM   3237  HD1 PRO   105      61.480  80.980  12.640  1.00  0.00           H
ATOM   3238  HD2 PRO   105      60.910  82.690  13.030  1.00  0.00           H
ATOM   3239  CA  PRO   105      62.830  83.230  10.810  1.00  0.00           C
ATOM   3240  HA  PRO   105      62.580  84.260  10.590  1.00  0.00           H
ATOM   3241  CB  PRO   105      63.780  83.090  11.990  1.00  0.00           C
ATOM   3242  HB1 PRO   105      64.660  82.510  11.650  1.00  0.00           H
ATOM   3243  HB2 PRO   105      64.150  84.130  12.130  1.00  0.00           H
ATOM   3244  CG  PRO   105      63.030  82.440  13.200  1.00  0.00           C
ATOM   3245  HG1 PRO   105      62.850  83.210  13.980  1.00  0.00           H
ATOM   3246  HG2 PRO   105      63.470  81.460  13.470  1.00  0.00           H
ATOM   3247  C   PRO   105      63.470  82.680   9.550  1.00  0.00           C
ATOM   3248  O   PRO   105      64.220  83.470   9.020  1.00  0.00           O
ATOM   3249  N   ASP   106      63.220  81.460   9.020  1.00  0.00           N
ATOM   3250  HN  ASP   106      62.490  80.850   9.330  1.00  0.00           H
ATOM   3251  CA  ASP   106      64.000  81.100   7.860  1.00  0.00           C
ATOM   3252  HA  ASP   106      64.910  81.660   7.730  1.00  0.00           H
ATOM   3253  CB  ASP   106      64.420  79.570   7.920  1.00  0.00           C
ATOM   3254  HB1 ASP   106      63.550  78.890   8.020  1.00  0.00           H
ATOM   3255  HB2 ASP   106      64.840  79.180   6.970  1.00  0.00           H
ATOM   3256  CG  ASP   106      65.450  79.350   9.030  1.00  0.00           C
ATOM   3257  OD1 ASP   106      65.760  78.220   9.390  1.00  0.00           O
ATOM   3258  OD2 ASP   106      66.170  80.340   9.440  1.00  0.00           O
ATOM   3259  C   ASP   106      63.110  81.250   6.670  1.00  0.00           C
ATOM   3260  O   ASP   106      63.500  80.830   5.570  1.00  0.00           O
ATOM   3261  N   GLY   107      61.930  81.960   6.850  1.00  0.00           N
ATOM   3262  HN  GLY   107      61.590  82.380   7.690  1.00  0.00           H
ATOM   3263  CA  GLY   107      61.230  82.440   5.680  1.00  0.00           C
ATOM   3264  HA1 GLY   107      61.930  82.850   4.970  1.00  0.00           H
ATOM   3265  HA2 GLY   107      60.650  83.270   6.050  1.00  0.00           H
ATOM   3266  C   GLY   107      60.330  81.420   5.080  1.00  0.00           C
ATOM   3267  O   GLY   107      60.140  81.290   3.900  1.00  0.00           O
ATOM   3268  N   ARG   108      59.730  80.610   5.980  1.00  0.00           N
ATOM   3269  HN  ARG   108      59.940  80.860   6.920  1.00  0.00           H
ATOM   3270  CA  ARG   108      58.930  79.450   5.700  1.00  0.00           C
ATOM   3271  HA  ARG   108      58.800  79.300   4.640  1.00  0.00           H
ATOM   3272  CB  ARG   108      59.510  78.110   6.260  1.00  0.00           C
ATOM   3273  HB1 ARG   108      59.310  78.010   7.340  1.00  0.00           H
ATOM   3274  HB2 ARG   108      58.920  77.360   5.690  1.00  0.00           H
ATOM   3275  CG  ARG   108      60.980  77.800   6.100  1.00  0.00           C
ATOM   3276  HG1 ARG   108      61.510  78.760   6.310  1.00  0.00           H
ATOM   3277  HG2 ARG   108      61.130  77.640   5.020  1.00  0.00           H
ATOM   3278  CD  ARG   108      61.560  76.750   7.010  1.00  0.00           C
ATOM   3279  HD1 ARG   108      61.220  76.820   8.060  1.00  0.00           H
ATOM   3280  HD2 ARG   108      62.670  76.840   6.970  1.00  0.00           H
ATOM   3281  NE  ARG   108      61.040  75.390   6.560  1.00  0.00           N
ATOM   3282  HE  ARG   108      60.400  75.430   5.790  1.00  0.00           H
ATOM   3283  CZ  ARG   108      60.790  74.350   7.360  1.00  0.00           C
ATOM   3284  NH1 ARG   108      61.460  74.000   8.400  1.00  0.00           N
ATOM   3285 1HH1 ARG   108      62.080  74.640   8.850  1.00  0.00           H
ATOM   3286 2HH1 ARG   108      61.070  73.200   8.860  1.00  0.00           H
ATOM   3287  NH2 ARG   108      59.860  73.500   6.890  1.00  0.00           N
ATOM   3288 1HH2 ARG   108      59.840  72.510   7.040  1.00  0.00           H
ATOM   3289 2HH2 ARG   108      59.350  73.900   6.130  1.00  0.00           H
ATOM   3290  C   ARG   108      57.610  79.700   6.400  1.00  0.00           C
ATOM   3291  O   ARG   108      57.450  80.370   7.430  1.00  0.00           O
ATOM   3292  N   LEU   109      56.510  79.280   5.750  1.00  0.00           N
ATOM   3293  HN  LEU   109      56.530  78.880   4.830  1.00  0.00           H
ATOM   3294  CA  LEU   109      55.140  79.300   6.260  1.00  0.00           C
ATOM   3295  HA  LEU   109      54.840  80.330   6.380  1.00  0.00           H
ATOM   3296  CB  LEU   109      54.120  78.820   5.190  1.00  0.00           C
ATOM   3297  HB1 LEU   109      54.160  79.350   4.220  1.00  0.00           H
ATOM   3298  HB2 LEU   109      54.330  77.750   4.980  1.00  0.00           H
ATOM   3299  CG  LEU   109      52.720  78.810   5.650  1.00  0.00           C
ATOM   3300  HG  LEU   109      52.570  78.180   6.550  1.00  0.00           H
ATOM   3301  CD1 LEU   109      52.110  80.180   5.990  1.00  0.00           C
ATOM   3302 1HD1 LEU   109      52.350  80.610   6.980  1.00  0.00           H
ATOM   3303 2HD1 LEU   109      52.340  80.920   5.190  1.00  0.00           H
ATOM   3304 3HD1 LEU   109      51.030  79.950   6.060  1.00  0.00           H
ATOM   3305  CD2 LEU   109      51.830  78.120   4.540  1.00  0.00           C
ATOM   3306 1HD2 LEU   109      51.760  78.790   3.650  1.00  0.00           H
ATOM   3307 2HD2 LEU   109      52.280  77.150   4.260  1.00  0.00           H
ATOM   3308 3HD2 LEU   109      50.790  77.990   4.890  1.00  0.00           H
ATOM   3309  C   LEU   109      54.950  78.430   7.540  1.00  0.00           C
ATOM   3310  O   LEU   109      55.260  77.230   7.500  1.00  0.00           O
ATOM   3311  N   LEU   110      54.430  79.000   8.630  1.00  0.00           N
ATOM   3312  HN  LEU   110      54.510  79.990   8.730  1.00  0.00           H
ATOM   3313  CA  LEU   110      54.080  78.350   9.880  1.00  0.00           C
ATOM   3314  HA  LEU   110      54.780  77.550  10.050  1.00  0.00           H
ATOM   3315  CB  LEU   110      54.210  79.400  11.000  1.00  0.00           C
ATOM   3316  HB1 LEU   110      53.590  80.310  10.910  1.00  0.00           H
ATOM   3317  HB2 LEU   110      53.980  78.940  11.990  1.00  0.00           H
ATOM   3318  CG  LEU   110      55.660  79.930  11.190  1.00  0.00           C
ATOM   3319  HG  LEU   110      55.770  80.510  10.250  1.00  0.00           H
ATOM   3320  CD1 LEU   110      55.720  80.860  12.350  1.00  0.00           C
ATOM   3321 1HD1 LEU   110      55.800  80.320  13.310  1.00  0.00           H
ATOM   3322 2HD1 LEU   110      56.570  81.560  12.240  1.00  0.00           H
ATOM   3323 3HD1 LEU   110      54.820  81.510  12.380  1.00  0.00           H
ATOM   3324  CD2 LEU   110      56.800  78.960  11.400  1.00  0.00           C
ATOM   3325 1HD2 LEU   110      57.750  79.530  11.490  1.00  0.00           H
ATOM   3326 2HD2 LEU   110      56.640  78.220  12.210  1.00  0.00           H
ATOM   3327 3HD2 LEU   110      56.900  78.370  10.460  1.00  0.00           H
ATOM   3328  C   LEU   110      52.610  77.920   9.870  1.00  0.00           C
ATOM   3329  O   LEU   110      52.260  76.740  10.140  1.00  0.00           O
ATOM   3330  N   ARG   111      51.670  78.830   9.570  1.00  0.00           N
ATOM   3331  HN  ARG   111      51.970  79.780   9.500  1.00  0.00           H
ATOM   3332  CA  ARG   111      50.290  78.470   9.270  1.00  0.00           C
ATOM   3333  HA  ARG   111      50.250  77.690   8.520  1.00  0.00           H
ATOM   3334  CB  ARG   111      49.490  78.060  10.510  1.00  0.00           C
ATOM   3335  HB1 ARG   111      48.460  77.860  10.150  1.00  0.00           H
ATOM   3336  HB2 ARG   111      49.860  77.060  10.840  1.00  0.00           H
ATOM   3337  CG  ARG   111      49.460  79.160  11.610  1.00  0.00           C
ATOM   3338  HG1 ARG   111      48.490  79.080  12.160  1.00  0.00           H
ATOM   3339  HG2 ARG   111      49.600  80.130  11.110  1.00  0.00           H
ATOM   3340  CD  ARG   111      50.560  79.080  12.710  1.00  0.00           C
ATOM   3341  HD1 ARG   111      51.590  79.260  12.320  1.00  0.00           H
ATOM   3342  HD2 ARG   111      50.590  78.100  13.220  1.00  0.00           H
ATOM   3343  NE  ARG   111      50.440  80.260  13.670  1.00  0.00           N
ATOM   3344  HE  ARG   111      50.690  81.210  13.470  1.00  0.00           H
ATOM   3345  CZ  ARG   111      49.360  80.320  14.470  1.00  0.00           C
ATOM   3346  NH1 ARG   111      48.690  79.280  14.860  1.00  0.00           N
ATOM   3347 1HH1 ARG   111      48.080  79.430  15.640  1.00  0.00           H
ATOM   3348 2HH1 ARG   111      49.280  78.470  14.910  1.00  0.00           H
ATOM   3349  NH2 ARG   111      48.950  81.520  14.830  1.00  0.00           N
ATOM   3350 1HH2 ARG   111      48.120  81.670  15.370  1.00  0.00           H
ATOM   3351 2HH2 ARG   111      49.470  82.290  14.470  1.00  0.00           H
ATOM   3352  C   ARG   111      49.590  79.630   8.550  1.00  0.00           C
ATOM   3353  O   ARG   111      50.020  80.790   8.600  1.00  0.00           O
ATOM   3354  N   GLY   112      48.530  79.250   7.780  1.00  0.00           N
ATOM   3355  HN  GLY   112      48.270  78.300   7.660  1.00  0.00           H
ATOM   3356  CA  GLY   112      47.740  80.290   7.130  1.00  0.00           C
ATOM   3357  HA1 GLY   112      47.570  80.060   6.090  1.00  0.00           H
ATOM   3358  HA2 GLY   112      48.210  81.250   7.240  1.00  0.00           H
ATOM   3359  C   GLY   112      46.440  80.330   7.860  1.00  0.00           C
ATOM   3360  O   GLY   112      46.060  79.370   8.530  1.00  0.00           O
ATOM   3361  N   HIS   113      45.550  81.300   7.790  1.00  0.00           N
ATOM   3362  HN  HIS   113      45.790  82.150   7.320  1.00  0.00           H
ATOM   3363  CA  HIS   113      44.320  81.460   8.460  1.00  0.00           C
ATOM   3364  HA  HIS   113      43.950  80.500   8.800  1.00  0.00           H
ATOM   3365  CB  HIS   113      44.460  82.380   9.720  1.00  0.00           C
ATOM   3366  HB1 HIS   113      44.580  83.460   9.520  1.00  0.00           H
ATOM   3367  HB2 HIS   113      43.650  82.300  10.480  1.00  0.00           H
ATOM   3368  ND1 HIS   113      45.700  81.100  11.600  1.00  0.00           N
ATOM   3369  CG  HIS   113      45.650  82.020  10.560  1.00  0.00           C
ATOM   3370  CE1 HIS   113      46.920  81.180  12.110  1.00  0.00           C
ATOM   3371  HE1 HIS   113      47.350  80.500  12.850  1.00  0.00           H
ATOM   3372  NE2 HIS   113      47.610  82.200  11.480  1.00  0.00           N
ATOM   3373  HE2 HIS   113      48.470  82.680  11.650  1.00  0.00           H
ATOM   3374  CD2 HIS   113      46.810  82.660  10.420  1.00  0.00           C
ATOM   3375  HD2 HIS   113      47.070  83.590   9.920  1.00  0.00           H
ATOM   3376  C   HIS   113      43.320  82.110   7.530  1.00  0.00           C
ATOM   3377  O   HIS   113      43.690  83.100   6.860  1.00  0.00           O
ATOM   3378  N   ASN   114      42.050  81.780   7.640  1.00  0.00           N
ATOM   3379  HN  ASN   114      41.850  81.160   8.400  1.00  0.00           H
ATOM   3380  CA  ASN   114      40.940  82.270   6.820  1.00  0.00           C
ATOM   3381  HA  ASN   114      40.960  83.350   6.800  1.00  0.00           H
ATOM   3382  CB  ASN   114      41.030  81.670   5.360  1.00  0.00           C
ATOM   3383  HB1 ASN   114      42.030  81.900   4.930  1.00  0.00           H
ATOM   3384  HB2 ASN   114      41.030  80.560   5.480  1.00  0.00           H
ATOM   3385  CG  ASN   114      40.000  82.280   4.410  1.00  0.00           C
ATOM   3386  OD1 ASN   114      39.630  83.440   4.430  1.00  0.00           O
ATOM   3387  ND2 ASN   114      39.620  81.400   3.440  1.00  0.00           N
ATOM   3388 1HD2 ASN   114      39.210  81.800   2.620  1.00  0.00           H
ATOM   3389 2HD2 ASN   114      39.770  80.410   3.450  1.00  0.00           H
ATOM   3390  C   ASN   114      39.590  81.930   7.380  1.00  0.00           C
ATOM   3391  O   ASN   114      39.110  80.780   7.240  1.00  0.00           O
ATOM   3392  N   GLN   115      39.050  82.850   8.180  1.00  0.00           N
ATOM   3393  HN  GLN   115      39.570  83.690   8.280  1.00  0.00           H
ATOM   3394  CA  GLN   115      37.910  82.620   9.070  1.00  0.00           C
ATOM   3395  HA  GLN   115      37.280  81.900   8.560  1.00  0.00           H
ATOM   3396  CB  GLN   115      38.380  82.030  10.410  1.00  0.00           C
ATOM   3397  HB1 GLN   115      37.580  81.640  11.070  1.00  0.00           H
ATOM   3398  HB2 GLN   115      39.220  81.320  10.230  1.00  0.00           H
ATOM   3399  CG  GLN   115      39.070  83.200  11.310  1.00  0.00           C
ATOM   3400  HG1 GLN   115      38.300  83.950  11.570  1.00  0.00           H
ATOM   3401  HG2 GLN   115      39.940  83.730  10.870  1.00  0.00           H
ATOM   3402  CD  GLN   115      39.430  82.540  12.670  1.00  0.00           C
ATOM   3403  OE1 GLN   115      40.540  82.120  12.880  1.00  0.00           O
ATOM   3404  NE2 GLN   115      38.470  82.490  13.610  1.00  0.00           N
ATOM   3405 1HE2 GLN   115      38.700  82.020  14.470  1.00  0.00           H
ATOM   3406 2HE2 GLN   115      37.600  82.980  13.520  1.00  0.00           H
ATOM   3407  C   GLN   115      36.900  83.820   9.090  1.00  0.00           C
ATOM   3408  O   GLN   115      37.250  84.990   9.050  1.00  0.00           O
ATOM   3409  N   TYR   116      35.610  83.490   9.150  1.00  0.00           N
ATOM   3410  HN  TYR   116      35.330  82.540   9.230  1.00  0.00           H
ATOM   3411  CA  TYR   116      34.490  84.430   9.080  1.00  0.00           C
ATOM   3412  HA  TYR   116      34.870  85.440   8.990  1.00  0.00           H
ATOM   3413  CB  TYR   116      33.640  84.110   7.830  1.00  0.00           C
ATOM   3414  HB1 TYR   116      33.190  83.100   7.710  1.00  0.00           H
ATOM   3415  HB2 TYR   116      32.770  84.790   7.710  1.00  0.00           H
ATOM   3416  CG  TYR   116      34.440  84.280   6.590  1.00  0.00           C
ATOM   3417  CD1 TYR   116      35.380  83.350   6.130  1.00  0.00           C
ATOM   3418  HD1 TYR   116      35.700  82.510   6.720  1.00  0.00           H
ATOM   3419  CE1 TYR   116      35.770  83.450   4.760  1.00  0.00           C
ATOM   3420  HE1 TYR   116      36.350  82.660   4.300  1.00  0.00           H
ATOM   3421  CZ  TYR   116      35.470  84.550   3.980  1.00  0.00           C
ATOM   3422  OH  TYR   116      35.930  84.590   2.650  1.00  0.00           O
ATOM   3423  HH  TYR   116      36.070  83.650   2.510  1.00  0.00           H
ATOM   3424  CD2 TYR   116      34.270  85.490   5.880  1.00  0.00           C
ATOM   3425  HD2 TYR   116      33.660  86.280   6.310  1.00  0.00           H
ATOM   3426  CE2 TYR   116      34.760  85.610   4.590  1.00  0.00           C
ATOM   3427  HE2 TYR   116      34.580  86.540   4.060  1.00  0.00           H
ATOM   3428  C   TYR   116      33.720  84.450  10.360  1.00  0.00           C
ATOM   3429  O   TYR   116      33.560  83.380  10.910  1.00  0.00           O
ATOM   3430  N   ALA   117      33.130  85.600  10.790  1.00  0.00           N
ATOM   3431  HN  ALA   117      33.190  86.450  10.260  1.00  0.00           H
ATOM   3432  CA  ALA   117      32.450  85.710  12.060  1.00  0.00           C
ATOM   3433  HA  ALA   117      32.040  84.730  12.240  1.00  0.00           H
ATOM   3434  CB  ALA   117      33.580  86.030  13.080  1.00  0.00           C
ATOM   3435  HB1 ALA   117      34.120  86.890  12.620  1.00  0.00           H
ATOM   3436  HB2 ALA   117      33.190  86.300  14.080  1.00  0.00           H
ATOM   3437  HB3 ALA   117      34.280  85.160  13.130  1.00  0.00           H
ATOM   3438  C   ALA   117      31.410  86.680  12.080  1.00  0.00           C
ATOM   3439  O   ALA   117      31.450  87.760  11.490  1.00  0.00           O
ATOM   3440  N   TYR   118      30.350  86.250  12.840  1.00  0.00           N
ATOM   3441  HN  TYR   118      30.350  85.450  13.430  1.00  0.00           H
ATOM   3442  CA  TYR   118      29.170  87.070  12.980  1.00  0.00           C
ATOM   3443  HA  TYR   118      29.350  88.010  12.490  1.00  0.00           H
ATOM   3444  CB  TYR   118      28.070  86.210  12.350  1.00  0.00           C
ATOM   3445  HB1 TYR   118      28.310  85.980  11.290  1.00  0.00           H
ATOM   3446  HB2 TYR   118      27.860  85.290  12.940  1.00  0.00           H
ATOM   3447  CG  TYR   118      26.860  86.980  12.280  1.00  0.00           C
ATOM   3448  CD1 TYR   118      26.890  88.390  12.000  1.00  0.00           C
ATOM   3449  HD1 TYR   118      27.820  88.730  11.570  1.00  0.00           H
ATOM   3450  CE1 TYR   118      25.750  89.180  12.020  1.00  0.00           C
ATOM   3451  HE1 TYR   118      25.860  90.210  11.720  1.00  0.00           H
ATOM   3452  CZ  TYR   118      24.540  88.660  12.290  1.00  0.00           C
ATOM   3453  OH  TYR   118      23.330  89.350  12.200  1.00  0.00           O
ATOM   3454  HH  TYR   118      22.750  88.960  12.850  1.00  0.00           H
ATOM   3455  CD2 TYR   118      25.580  86.470  12.580  1.00  0.00           C
ATOM   3456  HD2 TYR   118      25.460  85.480  12.980  1.00  0.00           H
ATOM   3457  CE2 TYR   118      24.380  87.310  12.640  1.00  0.00           C
ATOM   3458  HE2 TYR   118      23.400  86.860  12.700  1.00  0.00           H
ATOM   3459  C   TYR   118      28.910  87.370  14.400  1.00  0.00           C
ATOM   3460  O   TYR   118      28.830  86.450  15.200  1.00  0.00           O
ATOM   3461  N   ASP   119      28.960  88.660  14.840  1.00  0.00           N
ATOM   3462  HN  ASP   119      29.000  89.360  14.120  1.00  0.00           H
ATOM   3463  CA  ASP   119      29.070  89.130  16.190  1.00  0.00           C
ATOM   3464  HA  ASP   119      29.240  90.200  16.200  1.00  0.00           H
ATOM   3465  CB  ASP   119      27.690  88.820  16.900  1.00  0.00           C
ATOM   3466  HB1 ASP   119      27.480  87.730  16.840  1.00  0.00           H
ATOM   3467  HB2 ASP   119      27.940  89.190  17.910  1.00  0.00           H
ATOM   3468  CG  ASP   119      26.530  89.630  16.380  1.00  0.00           C
ATOM   3469  OD1 ASP   119      25.380  89.420  16.790  1.00  0.00           O
ATOM   3470  OD2 ASP   119      26.700  90.660  15.590  1.00  0.00           O
ATOM   3471  C   ASP   119      30.190  88.480  17.030  1.00  0.00           C
ATOM   3472  O   ASP   119      30.180  88.180  18.230  1.00  0.00           O
ATOM   3473  N   GLY   120      31.300  88.200  16.320  1.00  0.00           N
ATOM   3474  HN  GLY   120      31.280  88.510  15.380  1.00  0.00           H
ATOM   3475  CA  GLY   120      32.550  87.860  16.990  1.00  0.00           C
ATOM   3476  HA1 GLY   120      32.660  88.430  17.890  1.00  0.00           H
ATOM   3477  HA2 GLY   120      33.390  87.810  16.310  1.00  0.00           H
ATOM   3478  C   GLY   120      32.510  86.380  17.430  1.00  0.00           C
ATOM   3479  O   GLY   120      33.040  86.030  18.450  1.00  0.00           O
ATOM   3480  N   LYS   121      31.810  85.480  16.730  1.00  0.00           N
ATOM   3481  HN  LYS   121      31.470  85.830  15.860  1.00  0.00           H
ATOM   3482  CA  LYS   121      31.470  84.200  17.190  1.00  0.00           C
ATOM   3483  HA  LYS   121      32.280  83.840  17.820  1.00  0.00           H
ATOM   3484  CB  LYS   121      30.080  84.160  17.930  1.00  0.00           C
ATOM   3485  HB1 LYS   121      29.380  84.680  17.250  1.00  0.00           H
ATOM   3486  HB2 LYS   121      29.570  83.170  17.970  1.00  0.00           H
ATOM   3487  CG  LYS   121      30.200  84.710  19.290  1.00  0.00           C
ATOM   3488  HG1 LYS   121      30.770  85.660  19.370  1.00  0.00           H
ATOM   3489  HG2 LYS   121      30.690  83.970  19.960  1.00  0.00           H
ATOM   3490  CD  LYS   121      28.840  84.980  20.000  1.00  0.00           C
ATOM   3491  HD1 LYS   121      29.070  85.350  21.020  1.00  0.00           H
ATOM   3492  HD2 LYS   121      28.310  84.020  20.180  1.00  0.00           H
ATOM   3493  CE  LYS   121      27.800  85.920  19.390  1.00  0.00           C
ATOM   3494  HE1 LYS   121      27.510  85.570  18.380  1.00  0.00           H
ATOM   3495  HE2 LYS   121      28.050  87.000  19.280  1.00  0.00           H
ATOM   3496  NZ  LYS   121      26.480  85.890  20.190  1.00  0.00           N
ATOM   3497  HZ1 LYS   121      25.920  86.690  19.820  1.00  0.00           H
ATOM   3498  HZ2 LYS   121      25.910  85.020  20.130  1.00  0.00           H
ATOM   3499  HZ3 LYS   121      26.750  86.150  21.160  1.00  0.00           H
ATOM   3500  C   LYS   121      31.460  83.300  16.020  1.00  0.00           C
ATOM   3501  O   LYS   121      31.260  83.750  14.940  1.00  0.00           O
ATOM   3502  N   ASP   122      31.830  82.050  16.210  1.00  0.00           N
ATOM   3503  HN  ASP   122      32.040  81.600  17.070  1.00  0.00           H
ATOM   3504  CA  ASP   122      32.130  81.080  15.080  1.00  0.00           C
ATOM   3505  HA  ASP   122      32.970  81.490  14.530  1.00  0.00           H
ATOM   3506  CB  ASP   122      32.540  79.630  15.640  1.00  0.00           C
ATOM   3507  HB1 ASP   122      31.790  79.210  16.350  1.00  0.00           H
ATOM   3508  HB2 ASP   122      32.720  78.960  14.770  1.00  0.00           H
ATOM   3509  CG  ASP   122      33.860  79.610  16.380  1.00  0.00           C
ATOM   3510  OD1 ASP   122      34.220  80.530  17.140  1.00  0.00           O
ATOM   3511  OD2 ASP   122      34.510  78.580  16.140  1.00  0.00           O
ATOM   3512  C   ASP   122      30.970  80.950  14.110  1.00  0.00           C
ATOM   3513  O   ASP   122      29.800  80.790  14.500  1.00  0.00           O
ATOM   3514  N   TYR   123      31.270  80.980  12.810  1.00  0.00           N
ATOM   3515  HN  TYR   123      32.220  81.170  12.550  1.00  0.00           H
ATOM   3516  CA  TYR   123      30.420  80.650  11.690  1.00  0.00           C
ATOM   3517  HA  TYR   123      29.490  80.190  11.970  1.00  0.00           H
ATOM   3518  CB  TYR   123      30.080  81.990  10.950  1.00  0.00           C
ATOM   3519  HB1 TYR   123      29.760  82.670  11.770  1.00  0.00           H
ATOM   3520  HB2 TYR   123      31.010  82.330  10.460  1.00  0.00           H
ATOM   3521  CG  TYR   123      29.070  81.750   9.930  1.00  0.00           C
ATOM   3522  CD1 TYR   123      27.710  81.440  10.290  1.00  0.00           C
ATOM   3523  HD1 TYR   123      27.370  81.610  11.300  1.00  0.00           H
ATOM   3524  CE1 TYR   123      26.810  81.220   9.250  1.00  0.00           C
ATOM   3525  HE1 TYR   123      25.750  81.120   9.410  1.00  0.00           H
ATOM   3526  CZ  TYR   123      27.180  81.050   7.910  1.00  0.00           C
ATOM   3527  OH  TYR   123      26.170  80.760   6.980  1.00  0.00           O
ATOM   3528  HH  TYR   123      26.420  81.310   6.230  1.00  0.00           H
ATOM   3529  CD2 TYR   123      29.420  81.540   8.540  1.00  0.00           C
ATOM   3530  HD2 TYR   123      30.420  81.710   8.160  1.00  0.00           H
ATOM   3531  CE2 TYR   123      28.480  81.130   7.550  1.00  0.00           C
ATOM   3532  HE2 TYR   123      28.830  81.040   6.530  1.00  0.00           H
ATOM   3533  C   TYR   123      31.140  79.560  10.870  1.00  0.00           C
ATOM   3534  O   TYR   123      30.780  78.420  10.980  1.00  0.00           O
ATOM   3535  N   ILE   124      32.210  79.940  10.100  1.00  0.00           N
ATOM   3536  HN  ILE   124      32.560  80.880  10.120  1.00  0.00           H
ATOM   3537  CA  ILE   124      33.120  78.960   9.380  1.00  0.00           C
ATOM   3538  HA  ILE   124      32.990  78.020   9.900  1.00  0.00           H
ATOM   3539  CB  ILE   124      32.700  78.740   7.910  1.00  0.00           C
ATOM   3540  HB  ILE   124      31.600  78.850   7.830  1.00  0.00           H
ATOM   3541  CG2 ILE   124      33.350  79.780   6.930  1.00  0.00           C
ATOM   3542 1HG2 ILE   124      33.000  79.700   5.880  1.00  0.00           H
ATOM   3543 2HG2 ILE   124      33.330  80.790   7.410  1.00  0.00           H
ATOM   3544 3HG2 ILE   124      34.400  79.550   6.630  1.00  0.00           H
ATOM   3545  CG1 ILE   124      32.960  77.360   7.490  1.00  0.00           C
ATOM   3546 1HG1 ILE   124      32.550  76.610   8.200  1.00  0.00           H
ATOM   3547 2HG1 ILE   124      34.050  77.180   7.390  1.00  0.00           H
ATOM   3548  CD  ILE   124      32.330  76.950   6.160  1.00  0.00           C
ATOM   3549  HD1 ILE   124      31.220  76.840   6.270  1.00  0.00           H
ATOM   3550  HD2 ILE   124      32.470  77.700   5.360  1.00  0.00           H
ATOM   3551  HD3 ILE   124      32.750  75.970   5.850  1.00  0.00           H
ATOM   3552  C   ILE   124      34.600  79.410   9.420  1.00  0.00           C
ATOM   3553  O   ILE   124      34.950  80.590   9.440  1.00  0.00           O
ATOM   3554  N   ALA   125      35.470  78.410   9.380  1.00  0.00           N
ATOM   3555  HN  ALA   125      35.060  77.510   9.280  1.00  0.00           H
ATOM   3556  CA  ALA   125      36.880  78.450   9.350  1.00  0.00           C
ATOM   3557  HA  ALA   125      37.260  79.360   8.900  1.00  0.00           H
ATOM   3558  CB  ALA   125      37.410  78.530  10.820  1.00  0.00           C
ATOM   3559  HB1 ALA   125      36.890  79.360  11.320  1.00  0.00           H
ATOM   3560  HB2 ALA   125      37.350  77.650  11.500  1.00  0.00           H
ATOM   3561  HB3 ALA   125      38.510  78.680  10.870  1.00  0.00           H
ATOM   3562  C   ALA   125      37.500  77.340   8.630  1.00  0.00           C
ATOM   3563  O   ALA   125      36.980  76.240   8.480  1.00  0.00           O
ATOM   3564  N   LEU   126      38.630  77.680   7.940  1.00  0.00           N
ATOM   3565  HN  LEU   126      38.970  78.600   7.790  1.00  0.00           H
ATOM   3566  CA  LEU   126      39.500  76.650   7.370  1.00  0.00           C
ATOM   3567  HA  LEU   126      38.890  75.830   7.020  1.00  0.00           H
ATOM   3568  CB  LEU   126      40.340  77.230   6.200  1.00  0.00           C
ATOM   3569  HB1 LEU   126      39.600  77.840   5.640  1.00  0.00           H
ATOM   3570  HB2 LEU   126      41.130  77.900   6.600  1.00  0.00           H
ATOM   3571  CG  LEU   126      41.020  76.260   5.210  1.00  0.00           C
ATOM   3572  HG  LEU   126      41.650  75.600   5.840  1.00  0.00           H
ATOM   3573  CD1 LEU   126      39.930  75.430   4.480  1.00  0.00           C
ATOM   3574 1HD1 LEU   126      39.280  74.970   5.260  1.00  0.00           H
ATOM   3575 2HD1 LEU   126      39.280  76.080   3.860  1.00  0.00           H
ATOM   3576 3HD1 LEU   126      40.360  74.590   3.890  1.00  0.00           H
ATOM   3577  CD2 LEU   126      41.910  76.980   4.150  1.00  0.00           C
ATOM   3578 1HD2 LEU   126      42.430  77.790   4.720  1.00  0.00           H
ATOM   3579 2HD2 LEU   126      42.640  76.270   3.710  1.00  0.00           H
ATOM   3580 3HD2 LEU   126      41.290  77.420   3.340  1.00  0.00           H
ATOM   3581  C   LEU   126      40.410  76.170   8.460  1.00  0.00           C
ATOM   3582  O   LEU   126      40.960  76.930   9.240  1.00  0.00           O
ATOM   3583  N   ASN   127      40.660  74.860   8.550  1.00  0.00           N
ATOM   3584  HN  ASN   127      40.200  74.230   7.930  1.00  0.00           H
ATOM   3585  CA  ASN   127      41.550  74.170   9.470  1.00  0.00           C
ATOM   3586  HA  ASN   127      41.420  74.640  10.430  1.00  0.00           H
ATOM   3587  CB  ASN   127      41.180  72.680   9.740  1.00  0.00           C
ATOM   3588  HB1 ASN   127      41.310  72.290   8.700  1.00  0.00           H
ATOM   3589  HB2 ASN   127      41.770  72.220  10.560  1.00  0.00           H
ATOM   3590  CG  ASN   127      39.760  72.640  10.300  1.00  0.00           C
ATOM   3591  OD1 ASN   127      39.500  73.350  11.290  1.00  0.00           O
ATOM   3592  ND2 ASN   127      38.870  71.840   9.630  1.00  0.00           N
ATOM   3593 1HD2 ASN   127      39.250  71.340   8.860  1.00  0.00           H
ATOM   3594 2HD2 ASN   127      37.970  71.610   9.990  1.00  0.00           H
ATOM   3595  C   ASN   127      42.980  74.390   9.110  1.00  0.00           C
ATOM   3596  O   ASN   127      43.320  74.820   7.970  1.00  0.00           O
ATOM   3597  N   GLU   128      43.920  74.220  10.080  1.00  0.00           N
ATOM   3598  HN  GLU   128      43.640  73.930  10.990  1.00  0.00           H
ATOM   3599  CA  GLU   128      45.340  74.530  10.010  1.00  0.00           C
ATOM   3600  HA  GLU   128      45.550  75.470   9.540  1.00  0.00           H
ATOM   3601  CB  GLU   128      46.040  74.370  11.420  1.00  0.00           C
ATOM   3602  HB1 GLU   128      45.410  74.870  12.190  1.00  0.00           H
ATOM   3603  HB2 GLU   128      45.950  73.280  11.600  1.00  0.00           H
ATOM   3604  CG  GLU   128      47.500  74.850  11.600  1.00  0.00           C
ATOM   3605  HG1 GLU   128      47.480  75.830  11.080  1.00  0.00           H
ATOM   3606  HG2 GLU   128      48.250  74.160  11.150  1.00  0.00           H
ATOM   3607  CD  GLU   128      47.910  74.840  13.100  1.00  0.00           C
ATOM   3608  OE1 GLU   128      47.260  75.510  13.960  1.00  0.00           O
ATOM   3609  OE2 GLU   128      48.810  74.070  13.500  1.00  0.00           O
ATOM   3610  C   GLU   128      46.050  73.540   9.000  1.00  0.00           C
ATOM   3611  O   GLU   128      47.250  73.740   8.610  1.00  0.00           O
ATOM   3612  N   ASP   129      45.430  72.470   8.460  1.00  0.00           N
ATOM   3613  HN  ASP   129      44.500  72.380   8.810  1.00  0.00           H
ATOM   3614  CA  ASP   129      45.820  71.590   7.380  1.00  0.00           C
ATOM   3615  HA  ASP   129      46.860  71.390   7.560  1.00  0.00           H
ATOM   3616  CB  ASP   129      44.950  70.310   7.490  1.00  0.00           C
ATOM   3617  HB1 ASP   129      45.340  69.550   6.780  1.00  0.00           H
ATOM   3618  HB2 ASP   129      45.200  69.860   8.480  1.00  0.00           H
ATOM   3619  CG  ASP   129      43.450  70.440   7.250  1.00  0.00           C
ATOM   3620  OD1 ASP   129      42.880  71.390   6.820  1.00  0.00           O
ATOM   3621  OD2 ASP   129      42.870  69.330   7.500  1.00  0.00           O
ATOM   3622  C   ASP   129      45.700  72.310   6.050  1.00  0.00           C
ATOM   3623  O   ASP   129      46.480  72.150   5.140  1.00  0.00           O
ATOM   3624  N   LEU   130      44.710  73.270   5.890  1.00  0.00           N
ATOM   3625  HN  LEU   130      44.080  73.380   6.660  1.00  0.00           H
ATOM   3626  CA  LEU   130      44.370  74.110   4.780  1.00  0.00           C
ATOM   3627  HA  LEU   130      43.640  74.810   5.160  1.00  0.00           H
ATOM   3628  CB  LEU   130      45.560  74.940   4.240  1.00  0.00           C
ATOM   3629  HB1 LEU   130      46.330  74.310   3.740  1.00  0.00           H
ATOM   3630  HB2 LEU   130      45.110  75.540   3.420  1.00  0.00           H
ATOM   3631  CG  LEU   130      46.210  75.940   5.230  1.00  0.00           C
ATOM   3632  HG  LEU   130      46.700  75.410   6.080  1.00  0.00           H
ATOM   3633  CD1 LEU   130      47.170  76.850   4.430  1.00  0.00           C
ATOM   3634 1HD1 LEU   130      47.700  77.580   5.090  1.00  0.00           H
ATOM   3635 2HD1 LEU   130      47.950  76.220   3.950  1.00  0.00           H
ATOM   3636 3HD1 LEU   130      46.550  77.400   3.700  1.00  0.00           H
ATOM   3637  CD2 LEU   130      45.300  76.910   5.970  1.00  0.00           C
ATOM   3638 1HD2 LEU   130      45.740  77.320   6.910  1.00  0.00           H
ATOM   3639 2HD2 LEU   130      44.980  77.650   5.210  1.00  0.00           H
ATOM   3640 3HD2 LEU   130      44.470  76.260   6.310  1.00  0.00           H
ATOM   3641  C   LEU   130      43.600  73.260   3.720  1.00  0.00           C
ATOM   3642  O   LEU   130      43.380  73.750   2.610  1.00  0.00           O
ATOM   3643  N   ARG   131      43.090  72.030   4.060  1.00  0.00           N
ATOM   3644  HN  ARG   131      43.220  71.830   5.030  1.00  0.00           H
ATOM   3645  CA  ARG   131      42.540  71.000   3.200  1.00  0.00           C
ATOM   3646  HA  ARG   131      42.610  71.290   2.160  1.00  0.00           H
ATOM   3647  CB  ARG   131      43.270  69.640   3.430  1.00  0.00           C
ATOM   3648  HB1 ARG   131      43.050  69.310   4.460  1.00  0.00           H
ATOM   3649  HB2 ARG   131      42.880  68.820   2.790  1.00  0.00           H
ATOM   3650  CG  ARG   131      44.820  69.590   3.260  1.00  0.00           C
ATOM   3651  HG1 ARG   131      45.220  68.580   3.530  1.00  0.00           H
ATOM   3652  HG2 ARG   131      45.270  70.380   3.900  1.00  0.00           H
ATOM   3653  CD  ARG   131      45.210  69.920   1.760  1.00  0.00           C
ATOM   3654  HD1 ARG   131      44.770  70.910   1.510  1.00  0.00           H
ATOM   3655  HD2 ARG   131      44.910  69.130   1.040  1.00  0.00           H
ATOM   3656  NE  ARG   131      46.620  69.990   1.720  1.00  0.00           N
ATOM   3657  HE  ARG   131      47.150  70.820   1.880  1.00  0.00           H
ATOM   3658  CZ  ARG   131      47.440  68.980   1.370  1.00  0.00           C
ATOM   3659  NH1 ARG   131      47.060  67.710   1.270  1.00  0.00           N
ATOM   3660 1HH1 ARG   131      47.600  66.960   0.880  1.00  0.00           H
ATOM   3661 2HH1 ARG   131      46.130  67.560   1.600  1.00  0.00           H
ATOM   3662  NH2 ARG   131      48.700  69.260   1.140  1.00  0.00           N
ATOM   3663 1HH2 ARG   131      49.300  68.470   1.030  1.00  0.00           H
ATOM   3664 2HH2 ARG   131      49.090  70.160   1.310  1.00  0.00           H
ATOM   3665  C   ARG   131      41.070  70.850   3.560  1.00  0.00           C
ATOM   3666  O   ARG   131      40.230  70.270   2.880  1.00  0.00           O
ATOM   3667  N   SER   132      40.670  71.310   4.810  1.00  0.00           N
ATOM   3668  HN  SER   132      41.430  71.520   5.430  1.00  0.00           H
ATOM   3669  CA  SER   132      39.380  70.910   5.430  1.00  0.00           C
ATOM   3670  HA  SER   132      38.680  70.590   4.670  1.00  0.00           H
ATOM   3671  CB  SER   132      39.470  69.740   6.420  1.00  0.00           C
ATOM   3672  HB1 SER   132      39.870  68.820   5.950  1.00  0.00           H
ATOM   3673  HB2 SER   132      38.460  69.480   6.820  1.00  0.00           H
ATOM   3674  OG  SER   132      40.260  69.970   7.570  1.00  0.00           O
ATOM   3675  HG1 SER   132      41.150  70.100   7.230  1.00  0.00           H
ATOM   3676  C   SER   132      38.810  72.180   6.010  1.00  0.00           C
ATOM   3677  O   SER   132      39.350  72.950   6.800  1.00  0.00           O
ATOM   3678  N   TRP   133      37.520  72.450   5.700  1.00  0.00           N
ATOM   3679  HN  TRP   133      37.030  71.910   5.020  1.00  0.00           H
ATOM   3680  CA  TRP   133      36.630  73.330   6.390  1.00  0.00           C
ATOM   3681  HA  TRP   133      37.210  74.210   6.570  1.00  0.00           H
ATOM   3682  CB  TRP   133      35.360  73.600   5.680  1.00  0.00           C
ATOM   3683  HB1 TRP   133      34.750  72.670   5.580  1.00  0.00           H
ATOM   3684  HB2 TRP   133      34.770  74.280   6.330  1.00  0.00           H
ATOM   3685  CG  TRP   133      35.460  74.280   4.400  1.00  0.00           C
ATOM   3686  CD1 TRP   133      35.370  73.770   3.090  1.00  0.00           C
ATOM   3687  HD1 TRP   133      35.050  72.770   2.840  1.00  0.00           H
ATOM   3688  NE1 TRP   133      35.600  74.870   2.180  1.00  0.00           N
ATOM   3689  HE1 TRP   133      35.560  74.920   1.200  1.00  0.00           H
ATOM   3690  CE2 TRP   133      35.970  76.010   2.930  1.00  0.00           C
ATOM   3691  CD2 TRP   133      35.850  75.660   4.340  1.00  0.00           C
ATOM   3692  CE3 TRP   133      36.100  76.640   5.310  1.00  0.00           C
ATOM   3693  HE3 TRP   133      35.900  76.480   6.360  1.00  0.00           H
ATOM   3694  CZ3 TRP   133      36.660  77.880   4.930  1.00  0.00           C
ATOM   3695  HZ3 TRP   133      36.800  78.700   5.620  1.00  0.00           H
ATOM   3696  CZ2 TRP   133      36.490  77.250   2.610  1.00  0.00           C
ATOM   3697  HZ2 TRP   133      36.550  77.580   1.580  1.00  0.00           H
ATOM   3698  CH2 TRP   133      36.880  78.130   3.570  1.00  0.00           C
ATOM   3699  HH2 TRP   133      37.260  79.110   3.330  1.00  0.00           H
ATOM   3700  C   TRP   133      36.240  72.840   7.830  1.00  0.00           C
ATOM   3701  O   TRP   133      36.190  71.610   8.060  1.00  0.00           O
ATOM   3702  N   THR   134      35.950  73.810   8.790  1.00  0.00           N
ATOM   3703  HN  THR   134      36.230  74.760   8.670  1.00  0.00           H
ATOM   3704  CA  THR   134      35.270  73.480  10.030  1.00  0.00           C
ATOM   3705  HA  THR   134      34.680  72.570   9.930  1.00  0.00           H
ATOM   3706  CB  THR   134      36.120  73.530  11.300  1.00  0.00           C
ATOM   3707  HB  THR   134      36.990  72.850  11.250  1.00  0.00           H
ATOM   3708  OG1 THR   134      35.500  73.030  12.450  1.00  0.00           O
ATOM   3709  HG1 THR   134      34.670  73.490  12.550  1.00  0.00           H
ATOM   3710  CG2 THR   134      36.780  74.880  11.600  1.00  0.00           C
ATOM   3711 1HG2 THR   134      37.490  74.810  12.450  1.00  0.00           H
ATOM   3712 2HG2 THR   134      37.170  75.420  10.710  1.00  0.00           H
ATOM   3713 3HG2 THR   134      36.070  75.610  12.050  1.00  0.00           H
ATOM   3714  C   THR   134      34.190  74.510  10.090  1.00  0.00           C
ATOM   3715  O   THR   134      34.430  75.730  10.000  1.00  0.00           O
ATOM   3716  N   ALA   135      32.960  74.050  10.330  1.00  0.00           N
ATOM   3717  HN  ALA   135      32.850  73.060  10.380  1.00  0.00           H
ATOM   3718  CA  ALA   135      31.760  74.840  10.350  1.00  0.00           C
ATOM   3719  HA  ALA   135      32.000  75.890  10.270  1.00  0.00           H
ATOM   3720  CB  ALA   135      30.940  74.440   9.120  1.00  0.00           C
ATOM   3721  HB1 ALA   135      30.040  75.070   8.910  1.00  0.00           H
ATOM   3722  HB2 ALA   135      31.550  74.500   8.190  1.00  0.00           H
ATOM   3723  HB3 ALA   135      30.560  73.410   9.270  1.00  0.00           H
ATOM   3724  C   ALA   135      30.900  74.590  11.590  1.00  0.00           C
ATOM   3725  O   ALA   135      30.610  73.530  12.080  1.00  0.00           O
ATOM   3726  N   ALA   136      30.570  75.740  12.200  1.00  0.00           N
ATOM   3727  HN  ALA   136      30.790  76.560  11.680  1.00  0.00           H
ATOM   3728  CA  ALA   136      30.050  75.820  13.560  1.00  0.00           C
ATOM   3729  HA  ALA   136      30.660  75.150  14.150  1.00  0.00           H
ATOM   3730  CB  ALA   136      30.120  77.250  14.070  1.00  0.00           C
ATOM   3731  HB1 ALA   136      29.770  77.430  15.100  1.00  0.00           H
ATOM   3732  HB2 ALA   136      31.160  77.640  13.950  1.00  0.00           H
ATOM   3733  HB3 ALA   136      29.490  77.930  13.450  1.00  0.00           H
ATOM   3734  C   ALA   136      28.590  75.340  13.740  1.00  0.00           C
ATOM   3735  O   ALA   136      28.120  74.840  14.760  1.00  0.00           O
ATOM   3736  N   ASP   137      27.760  75.600  12.760  1.00  0.00           N
ATOM   3737  HN  ASP   137      27.980  75.890  11.830  1.00  0.00           H
ATOM   3738  CA  ASP   137      26.380  75.340  12.800  1.00  0.00           C
ATOM   3739  HA  ASP   137      26.100  74.470  13.380  1.00  0.00           H
ATOM   3740  CB  ASP   137      25.620  76.600  13.310  1.00  0.00           C
ATOM   3741  HB1 ASP   137      25.940  76.900  14.330  1.00  0.00           H
ATOM   3742  HB2 ASP   137      25.820  77.450  12.630  1.00  0.00           H
ATOM   3743  CG  ASP   137      24.080  76.440  13.360  1.00  0.00           C
ATOM   3744  OD1 ASP   137      23.540  75.320  13.250  1.00  0.00           O
ATOM   3745  OD2 ASP   137      23.420  77.490  13.610  1.00  0.00           O
ATOM   3746  C   ASP   137      26.020  74.900  11.350  1.00  0.00           C
ATOM   3747  O   ASP   137      26.790  75.040  10.380  1.00  0.00           O
ATOM   3748  N   THR   138      24.810  74.300  11.220  1.00  0.00           N
ATOM   3749  HN  THR   138      24.240  74.300  12.040  1.00  0.00           H
ATOM   3750  CA  THR   138      24.220  73.650  10.000  1.00  0.00           C
ATOM   3751  HA  THR   138      24.970  73.030   9.540  1.00  0.00           H
ATOM   3752  CB  THR   138      22.910  72.790  10.240  1.00  0.00           C
ATOM   3753  HB  THR   138      22.350  72.730   9.290  1.00  0.00           H
ATOM   3754  OG1 THR   138      22.120  73.280  11.300  1.00  0.00           O
ATOM   3755  HG1 THR   138      21.250  73.390  10.900  1.00  0.00           H
ATOM   3756  CG2 THR   138      23.350  71.350  10.530  1.00  0.00           C
ATOM   3757 1HG2 THR   138      23.580  71.250  11.610  1.00  0.00           H
ATOM   3758 2HG2 THR   138      22.530  70.660  10.250  1.00  0.00           H
ATOM   3759 3HG2 THR   138      24.280  71.140   9.950  1.00  0.00           H
ATOM   3760  C   THR   138      23.970  74.650   8.910  1.00  0.00           C
ATOM   3761  O   THR   138      24.120  74.380   7.740  1.00  0.00           O
ATOM   3762  N   ALA   139      23.750  75.910   9.280  1.00  0.00           N
ATOM   3763  HN  ALA   139      23.500  76.130  10.220  1.00  0.00           H
ATOM   3764  CA  ALA   139      23.790  77.030   8.320  1.00  0.00           C
ATOM   3765  HA  ALA   139      22.920  76.930   7.690  1.00  0.00           H
ATOM   3766  CB  ALA   139      23.710  78.400   9.130  1.00  0.00           C
ATOM   3767  HB1 ALA   139      22.670  78.470   9.520  1.00  0.00           H
ATOM   3768  HB2 ALA   139      24.390  78.380  10.000  1.00  0.00           H
ATOM   3769  HB3 ALA   139      23.830  79.260   8.440  1.00  0.00           H
ATOM   3770  C   ALA   139      25.090  77.090   7.460  1.00  0.00           C
ATOM   3771  O   ALA   139      25.140  77.300   6.270  1.00  0.00           O
ATOM   3772  N   ALA   140      26.190  76.940   8.170  1.00  0.00           N
ATOM   3773  HN  ALA   140      26.160  76.770   9.150  1.00  0.00           H
ATOM   3774  CA  ALA   140      27.530  77.170   7.670  1.00  0.00           C
ATOM   3775  HA  ALA   140      27.500  78.010   6.980  1.00  0.00           H
ATOM   3776  CB  ALA   140      28.420  77.700   8.800  1.00  0.00           C
ATOM   3777  HB1 ALA   140      29.470  77.990   8.580  1.00  0.00           H
ATOM   3778  HB2 ALA   140      28.030  78.580   9.340  1.00  0.00           H
ATOM   3779  HB3 ALA   140      28.390  77.050   9.700  1.00  0.00           H
ATOM   3780  C   ALA   140      28.080  75.930   6.980  1.00  0.00           C
ATOM   3781  O   ALA   140      28.760  75.970   5.960  1.00  0.00           O
ATOM   3782  N   GLN   141      27.540  74.780   7.370  1.00  0.00           N
ATOM   3783  HN  GLN   141      26.870  74.850   8.110  1.00  0.00           H
ATOM   3784  CA  GLN   141      27.560  73.530   6.580  1.00  0.00           C
ATOM   3785  HA  GLN   141      28.580  73.300   6.300  1.00  0.00           H
ATOM   3786  CB  GLN   141      26.980  72.400   7.480  1.00  0.00           C
ATOM   3787  HB1 GLN   141      25.930  72.690   7.720  1.00  0.00           H
ATOM   3788  HB2 GLN   141      26.940  71.490   6.830  1.00  0.00           H
ATOM   3789  CG  GLN   141      27.760  72.040   8.730  1.00  0.00           C
ATOM   3790  HG1 GLN   141      27.620  72.830   9.500  1.00  0.00           H
ATOM   3791  HG2 GLN   141      28.840  72.040   8.460  1.00  0.00           H
ATOM   3792  CD  GLN   141      27.390  70.710   9.340  1.00  0.00           C
ATOM   3793  OE1 GLN   141      26.850  70.750  10.450  1.00  0.00           O
ATOM   3794  NE2 GLN   141      27.810  69.560   8.770  1.00  0.00           N
ATOM   3795 1HE2 GLN   141      28.450  69.730   8.020  1.00  0.00           H
ATOM   3796 2HE2 GLN   141      27.360  68.720   9.060  1.00  0.00           H
ATOM   3797  C   GLN   141      26.800  73.650   5.220  1.00  0.00           C
ATOM   3798  O   GLN   141      27.240  73.120   4.250  1.00  0.00           O
ATOM   3799  N   ILE   142      25.590  74.440   5.120  1.00  0.00           N
ATOM   3800  HN  ILE   142      25.260  74.770   6.000  1.00  0.00           H
ATOM   3801  CA  ILE   142      24.910  74.840   3.870  1.00  0.00           C
ATOM   3802  HA  ILE   142      24.760  73.940   3.280  1.00  0.00           H
ATOM   3803  CB  ILE   142      23.520  75.370   4.070  1.00  0.00           C
ATOM   3804  HB  ILE   142      23.490  76.050   4.950  1.00  0.00           H
ATOM   3805  CG2 ILE   142      22.910  76.090   2.850  1.00  0.00           C
ATOM   3806 1HG2 ILE   142      23.400  77.010   2.470  1.00  0.00           H
ATOM   3807 2HG2 ILE   142      22.840  75.360   2.020  1.00  0.00           H
ATOM   3808 3HG2 ILE   142      21.850  76.330   3.090  1.00  0.00           H
ATOM   3809  CG1 ILE   142      22.630  74.240   4.550  1.00  0.00           C
ATOM   3810 1HG1 ILE   142      23.120  73.520   5.240  1.00  0.00           H
ATOM   3811 2HG1 ILE   142      22.430  73.630   3.650  1.00  0.00           H
ATOM   3812  CD  ILE   142      21.380  74.720   5.300  1.00  0.00           C
ATOM   3813  HD1 ILE   142      20.830  75.480   4.700  1.00  0.00           H
ATOM   3814  HD2 ILE   142      20.740  73.810   5.360  1.00  0.00           H
ATOM   3815  HD3 ILE   142      21.610  75.070   6.330  1.00  0.00           H
ATOM   3816  C   ILE   142      25.830  75.650   2.960  1.00  0.00           C
ATOM   3817  O   ILE   142      25.810  75.580   1.720  1.00  0.00           O
ATOM   3818  N   THR   143      26.660  76.480   3.580  1.00  0.00           N
ATOM   3819  HN  THR   143      26.610  76.380   4.570  1.00  0.00           H
ATOM   3820  CA  THR   143      27.740  77.220   2.940  1.00  0.00           C
ATOM   3821  HA  THR   143      27.340  77.530   1.980  1.00  0.00           H
ATOM   3822  CB  THR   143      28.210  78.430   3.710  1.00  0.00           C
ATOM   3823  HB  THR   143      28.100  78.380   4.810  1.00  0.00           H
ATOM   3824  OG1 THR   143      27.550  79.620   3.300  1.00  0.00           O
ATOM   3825  HG1 THR   143      26.610  79.540   3.460  1.00  0.00           H
ATOM   3826  CG2 THR   143      29.700  78.790   3.330  1.00  0.00           C
ATOM   3827 1HG2 THR   143      30.480  78.040   3.610  1.00  0.00           H
ATOM   3828 2HG2 THR   143      29.790  79.000   2.250  1.00  0.00           H
ATOM   3829 3HG2 THR   143      29.990  79.740   3.820  1.00  0.00           H
ATOM   3830  C   THR   143      28.880  76.360   2.380  1.00  0.00           C
ATOM   3831  O   THR   143      29.320  76.530   1.270  1.00  0.00           O
ATOM   3832  N   GLN   144      29.310  75.410   3.200  1.00  0.00           N
ATOM   3833  HN  GLN   144      28.970  75.400   4.130  1.00  0.00           H
ATOM   3834  CA  GLN   144      30.480  74.520   3.000  1.00  0.00           C
ATOM   3835  HA  GLN   144      31.440  75.000   2.830  1.00  0.00           H
ATOM   3836  CB  GLN   144      30.650  73.720   4.280  1.00  0.00           C
ATOM   3837  HB1 GLN   144      30.880  74.440   5.090  1.00  0.00           H
ATOM   3838  HB2 GLN   144      29.680  73.180   4.410  1.00  0.00           H
ATOM   3839  CG  GLN   144      31.740  72.590   4.200  1.00  0.00           C
ATOM   3840  HG1 GLN   144      32.670  73.010   3.760  1.00  0.00           H
ATOM   3841  HG2 GLN   144      31.480  71.840   3.420  1.00  0.00           H
ATOM   3842  CD  GLN   144      31.970  71.950   5.550  1.00  0.00           C
ATOM   3843  OE1 GLN   144      31.480  72.390   6.550  1.00  0.00           O
ATOM   3844  NE2 GLN   144      32.830  70.890   5.470  1.00  0.00           N
ATOM   3845 1HE2 GLN   144      33.000  70.300   6.260  1.00  0.00           H
ATOM   3846 2HE2 GLN   144      33.230  70.700   4.570  1.00  0.00           H
ATOM   3847  C   GLN   144      30.230  73.610   1.790  1.00  0.00           C
ATOM   3848  O   GLN   144      31.110  73.300   0.950  1.00  0.00           O
ATOM   3849  N   ARG   145      29.020  73.080   1.630  1.00  0.00           N
ATOM   3850  HN  ARG   145      28.340  73.240   2.340  1.00  0.00           H
ATOM   3851  CA  ARG   145      28.620  72.200   0.540  1.00  0.00           C
ATOM   3852  HA  ARG   145      29.310  71.390   0.410  1.00  0.00           H
ATOM   3853  CB  ARG   145      27.270  71.580   0.890  1.00  0.00           C
ATOM   3854  HB1 ARG   145      26.530  72.350   1.190  1.00  0.00           H
ATOM   3855  HB2 ARG   145      26.760  71.050   0.060  1.00  0.00           H
ATOM   3856  CG  ARG   145      27.320  70.520   2.080  1.00  0.00           C
ATOM   3857  HG1 ARG   145      27.960  70.900   2.890  1.00  0.00           H
ATOM   3858  HG2 ARG   145      27.820  69.620   1.640  1.00  0.00           H
ATOM   3859  CD  ARG   145      25.900  70.310   2.730  1.00  0.00           C
ATOM   3860  HD1 ARG   145      25.270  69.800   1.970  1.00  0.00           H
ATOM   3861  HD2 ARG   145      25.510  71.310   3.020  1.00  0.00           H
ATOM   3862  NE  ARG   145      26.140  69.390   3.910  1.00  0.00           N
ATOM   3863  HE  ARG   145      27.100  69.250   4.150  1.00  0.00           H
ATOM   3864  CZ  ARG   145      25.190  69.160   4.800  1.00  0.00           C
ATOM   3865  NH1 ARG   145      24.020  69.610   4.630  1.00  0.00           N
ATOM   3866 1HH1 ARG   145      23.360  69.400   5.350  1.00  0.00           H
ATOM   3867 2HH1 ARG   145      23.780  70.140   3.820  1.00  0.00           H
ATOM   3868  NH2 ARG   145      25.430  68.500   5.900  1.00  0.00           N
ATOM   3869 1HH2 ARG   145      24.580  68.250   6.360  1.00  0.00           H
ATOM   3870 2HH2 ARG   145      26.150  67.820   5.820  1.00  0.00           H
ATOM   3871  C   ARG   145      28.610  73.010  -0.830  1.00  0.00           C
ATOM   3872  O   ARG   145      29.070  72.500  -1.880  1.00  0.00           O
ATOM   3873  N   LYS   146      28.150  74.300  -0.790  1.00  0.00           N
ATOM   3874  HN  LYS   146      27.630  74.690  -0.030  1.00  0.00           H
ATOM   3875  CA  LYS   146      28.230  75.140  -1.960  1.00  0.00           C
ATOM   3876  HA  LYS   146      27.940  74.560  -2.830  1.00  0.00           H
ATOM   3877  CB  LYS   146      27.340  76.420  -1.780  1.00  0.00           C
ATOM   3878  HB1 LYS   146      27.760  77.000  -0.930  1.00  0.00           H
ATOM   3879  HB2 LYS   146      27.460  77.090  -2.660  1.00  0.00           H
ATOM   3880  CG  LYS   146      25.810  76.160  -1.560  1.00  0.00           C
ATOM   3881  HG1 LYS   146      25.680  75.690  -0.560  1.00  0.00           H
ATOM   3882  HG2 LYS   146      25.440  75.470  -2.360  1.00  0.00           H
ATOM   3883  CD  LYS   146      24.990  77.430  -1.700  1.00  0.00           C
ATOM   3884  HD1 LYS   146      23.940  77.080  -1.830  1.00  0.00           H
ATOM   3885  HD2 LYS   146      25.370  77.910  -2.630  1.00  0.00           H
ATOM   3886  CE  LYS   146      25.210  78.400  -0.500  1.00  0.00           C
ATOM   3887  HE1 LYS   146      26.250  78.800  -0.570  1.00  0.00           H
ATOM   3888  HE2 LYS   146      25.070  77.960   0.500  1.00  0.00           H
ATOM   3889  NZ  LYS   146      24.240  79.470  -0.700  1.00  0.00           N
ATOM   3890  HZ1 LYS   146      23.450  79.350  -0.040  1.00  0.00           H
ATOM   3891  HZ2 LYS   146      24.790  80.300  -0.410  1.00  0.00           H
ATOM   3892  HZ3 LYS   146      23.920  79.580  -1.680  1.00  0.00           H
ATOM   3893  C   LYS   146      29.660  75.480  -2.330  1.00  0.00           C
ATOM   3894  O   LYS   146      30.130  75.280  -3.450  1.00  0.00           O
ATOM   3895  N   TRP   147      30.320  75.890  -1.280  1.00  0.00           N
ATOM   3896  HN  TRP   147      29.860  75.980  -0.400  1.00  0.00           H
ATOM   3897  CA  TRP   147      31.770  76.190  -1.240  1.00  0.00           C
ATOM   3898  HA  TRP   147      31.940  76.920  -2.020  1.00  0.00           H
ATOM   3899  CB  TRP   147      32.130  76.680   0.110  1.00  0.00           C
ATOM   3900  HB1 TRP   147      31.530  76.120   0.870  1.00  0.00           H
ATOM   3901  HB2 TRP   147      33.200  76.520   0.370  1.00  0.00           H
ATOM   3902  CG  TRP   147      31.900  78.160   0.320  1.00  0.00           C
ATOM   3903  CD1 TRP   147      31.190  79.000  -0.500  1.00  0.00           C
ATOM   3904  HD1 TRP   147      30.840  78.730  -1.490  1.00  0.00           H
ATOM   3905  NE1 TRP   147      31.320  80.260  -0.040  1.00  0.00           N
ATOM   3906  HE1 TRP   147      31.230  81.030  -0.630  1.00  0.00           H
ATOM   3907  CE2 TRP   147      32.130  80.280   1.110  1.00  0.00           C
ATOM   3908  CD2 TRP   147      32.470  78.960   1.380  1.00  0.00           C
ATOM   3909  CE3 TRP   147      33.260  78.700   2.500  1.00  0.00           C
ATOM   3910  HE3 TRP   147      33.490  77.650   2.640  1.00  0.00           H
ATOM   3911  CZ3 TRP   147      33.730  79.720   3.310  1.00  0.00           C
ATOM   3912  HZ3 TRP   147      34.380  79.400   4.120  1.00  0.00           H
ATOM   3913  CZ2 TRP   147      32.620  81.280   1.840  1.00  0.00           C
ATOM   3914  HZ2 TRP   147      32.240  82.280   1.670  1.00  0.00           H
ATOM   3915  CH2 TRP   147      33.460  81.010   2.900  1.00  0.00           C
ATOM   3916  HH2 TRP   147      33.880  81.840   3.460  1.00  0.00           H
ATOM   3917  C   TRP   147      32.720  75.050  -1.710  1.00  0.00           C
ATOM   3918  O   TRP   147      33.680  75.280  -2.480  1.00  0.00           O
ATOM   3919  N   GLU   148      32.540  73.800  -1.310  1.00  0.00           N
ATOM   3920  HN  GLU   148      31.970  73.560  -0.530  1.00  0.00           H
ATOM   3921  CA  GLU   148      33.290  72.660  -1.880  1.00  0.00           C
ATOM   3922  HA  GLU   148      34.360  72.830  -1.850  1.00  0.00           H
ATOM   3923  CB  GLU   148      33.280  71.330  -0.990  1.00  0.00           C
ATOM   3924  HB1 GLU   148      32.210  71.070  -0.840  1.00  0.00           H
ATOM   3925  HB2 GLU   148      33.800  70.500  -1.520  1.00  0.00           H
ATOM   3926  CG  GLU   148      34.050  71.430   0.390  1.00  0.00           C
ATOM   3927  HG1 GLU   148      33.790  72.440   0.760  1.00  0.00           H
ATOM   3928  HG2 GLU   148      35.120  71.310   0.120  1.00  0.00           H
ATOM   3929  CD  GLU   148      33.640  70.290   1.220  1.00  0.00           C
ATOM   3930  OE1 GLU   148      33.350  70.400   2.450  1.00  0.00           O
ATOM   3931  OE2 GLU   148      33.740  69.160   0.700  1.00  0.00           O
ATOM   3932  C   GLU   148      33.090  72.470  -3.390  1.00  0.00           C
ATOM   3933  O   GLU   148      33.970  72.190  -4.190  1.00  0.00           O
ATOM   3934  N   ALA   149      31.780  72.600  -3.860  1.00  0.00           N
ATOM   3935  HN  ALA   149      31.080  72.660  -3.160  1.00  0.00           H
ATOM   3936  CA  ALA   149      31.350  72.530  -5.240  1.00  0.00           C
ATOM   3937  HA  ALA   149      31.780  71.620  -5.630  1.00  0.00           H
ATOM   3938  CB  ALA   149      29.770  72.400  -5.240  1.00  0.00           C
ATOM   3939  HB1 ALA   149      29.380  73.370  -4.870  1.00  0.00           H
ATOM   3940  HB2 ALA   149      29.300  72.120  -6.210  1.00  0.00           H
ATOM   3941  HB3 ALA   149      29.470  71.640  -4.490  1.00  0.00           H
ATOM   3942  C   ALA   149      31.890  73.650  -6.120  1.00  0.00           C
ATOM   3943  O   ALA   149      32.140  73.470  -7.310  1.00  0.00           O
ATOM   3944  N   ALA   150      32.100  74.840  -5.540  1.00  0.00           N
ATOM   3945  HN  ALA   150      31.570  74.990  -4.720  1.00  0.00           H
ATOM   3946  CA  ALA   150      32.720  75.950  -6.160  1.00  0.00           C
ATOM   3947  HA  ALA   150      32.600  75.940  -7.240  1.00  0.00           H
ATOM   3948  CB  ALA   150      31.940  77.270  -5.740  1.00  0.00           C
ATOM   3949  HB1 ALA   150      32.010  77.540  -4.670  1.00  0.00           H
ATOM   3950  HB2 ALA   150      32.280  78.140  -6.350  1.00  0.00           H
ATOM   3951  HB3 ALA   150      30.840  77.200  -5.890  1.00  0.00           H
ATOM   3952  C   ALA   150      34.140  76.120  -5.880  1.00  0.00           C
ATOM   3953  O   ALA   150      34.750  77.130  -6.180  1.00  0.00           O
ATOM   3954  N   ARG   151      34.700  75.070  -5.340  1.00  0.00           N
ATOM   3955  HN  ARG   151      34.060  74.380  -5.020  1.00  0.00           H
ATOM   3956  CA  ARG   151      36.160  74.900  -5.280  1.00  0.00           C
ATOM   3957  HA  ARG   151      36.180  73.910  -4.850  1.00  0.00           H
ATOM   3958  CB  ARG   151      36.820  75.120  -6.760  1.00  0.00           C
ATOM   3959  HB1 ARG   151      36.890  76.180  -7.080  1.00  0.00           H
ATOM   3960  HB2 ARG   151      37.900  74.880  -6.690  1.00  0.00           H
ATOM   3961  CG  ARG   151      36.280  74.200  -7.930  1.00  0.00           C
ATOM   3962  HG1 ARG   151      36.810  74.540  -8.850  1.00  0.00           H
ATOM   3963  HG2 ARG   151      35.200  74.360  -8.070  1.00  0.00           H
ATOM   3964  CD  ARG   151      36.460  72.740  -7.580  1.00  0.00           C
ATOM   3965  HD1 ARG   151      35.650  72.520  -6.850  1.00  0.00           H
ATOM   3966  HD2 ARG   151      37.450  72.670  -7.080  1.00  0.00           H
ATOM   3967  NE  ARG   151      36.350  71.830  -8.790  1.00  0.00           N
ATOM   3968  HE  ARG   151      37.180  71.640  -9.310  1.00  0.00           H
ATOM   3969  CZ  ARG   151      35.150  71.540  -9.350  1.00  0.00           C
ATOM   3970  NH1 ARG   151      34.050  71.880  -8.820  1.00  0.00           N
ATOM   3971 1HH1 ARG   151      33.220  71.480  -9.230  1.00  0.00           H
ATOM   3972 2HH1 ARG   151      33.890  72.230  -7.900  1.00  0.00           H
ATOM   3973  NH2 ARG   151      35.070  70.960 -10.460  1.00  0.00           N
ATOM   3974 1HH2 ARG   151      34.200  71.150 -10.910  1.00  0.00           H
ATOM   3975 2HH2 ARG   151      35.960  70.940 -10.920  1.00  0.00           H
ATOM   3976  C   ARG   151      37.020  75.790  -4.290  1.00  0.00           C
ATOM   3977  O   ARG   151      38.230  75.950  -4.520  1.00  0.00           O
ATOM   3978  N   VAL   152      36.390  76.480  -3.320  1.00  0.00           N
ATOM   3979  HN  VAL   152      35.410  76.310  -3.400  1.00  0.00           H
ATOM   3980  CA  VAL   152      36.910  77.620  -2.610  1.00  0.00           C
ATOM   3981  HA  VAL   152      37.300  78.310  -3.350  1.00  0.00           H
ATOM   3982  CB  VAL   152      35.760  78.340  -1.930  1.00  0.00           C
ATOM   3983  HB  VAL   152      34.990  77.610  -1.590  1.00  0.00           H
ATOM   3984  CG1 VAL   152      36.130  79.220  -0.670  1.00  0.00           C
ATOM   3985 1HG1 VAL   152      36.810  78.660   0.010  1.00  0.00           H
ATOM   3986 2HG1 VAL   152      36.870  79.920  -1.130  1.00  0.00           H
ATOM   3987 3HG1 VAL   152      35.270  79.720  -0.170  1.00  0.00           H
ATOM   3988  CG2 VAL   152      34.940  79.080  -3.000  1.00  0.00           C
ATOM   3989 1HG2 VAL   152      34.660  78.380  -3.810  1.00  0.00           H
ATOM   3990 2HG2 VAL   152      34.070  79.580  -2.530  1.00  0.00           H
ATOM   3991 3HG2 VAL   152      35.510  79.860  -3.550  1.00  0.00           H
ATOM   3992  C   VAL   152      38.110  77.380  -1.660  1.00  0.00           C
ATOM   3993  O   VAL   152      39.060  78.140  -1.650  1.00  0.00           O
ATOM   3994  N   ALA   153      38.140  76.280  -0.870  1.00  0.00           N
ATOM   3995  HN  ALA   153      37.370  75.650  -0.910  1.00  0.00           H
ATOM   3996  CA  ALA   153      39.250  75.950   0.000  1.00  0.00           C
ATOM   3997  HA  ALA   153      39.450  76.700   0.760  1.00  0.00           H
ATOM   3998  CB  ALA   153      39.010  74.640   0.860  1.00  0.00           C
ATOM   3999  HB1 ALA   153      38.960  73.800   0.140  1.00  0.00           H
ATOM   4000  HB2 ALA   153      39.870  74.470   1.540  1.00  0.00           H
ATOM   4001  HB3 ALA   153      38.040  74.660   1.410  1.00  0.00           H
ATOM   4002  C   ALA   153      40.510  75.740  -0.790  1.00  0.00           C
ATOM   4003  O   ALA   153      41.540  76.320  -0.540  1.00  0.00           O
ATOM   4004  N   GLU   154      40.480  74.950  -1.860  1.00  0.00           N
ATOM   4005  HN  GLU   154      39.710  74.320  -1.980  1.00  0.00           H
ATOM   4006  CA  GLU   154      41.560  74.700  -2.800  1.00  0.00           C
ATOM   4007  HA  GLU   154      42.360  74.260  -2.240  1.00  0.00           H
ATOM   4008  CB  GLU   154      41.130  73.660  -3.950  1.00  0.00           C
ATOM   4009  HB1 GLU   154      40.680  72.810  -3.390  1.00  0.00           H
ATOM   4010  HB2 GLU   154      40.280  74.090  -4.520  1.00  0.00           H
ATOM   4011  CG  GLU   154      42.270  73.100  -4.820  1.00  0.00           C
ATOM   4012  HG1 GLU   154      43.130  73.030  -4.120  1.00  0.00           H
ATOM   4013  HG2 GLU   154      42.420  73.700  -5.750  1.00  0.00           H
ATOM   4014  CD  GLU   154      41.830  71.770  -5.390  1.00  0.00           C
ATOM   4015  OE1 GLU   154      42.780  71.010  -5.680  1.00  0.00           O
ATOM   4016  OE2 GLU   154      40.640  71.490  -5.600  1.00  0.00           O
ATOM   4017  C   GLU   154      42.020  75.970  -3.510  1.00  0.00           C
ATOM   4018  O   GLU   154      43.220  76.200  -3.620  1.00  0.00           O
ATOM   4019  N   GLN   155      41.150  76.860  -3.960  1.00  0.00           N
ATOM   4020  HN  GLN   155      40.180  76.620  -3.970  1.00  0.00           H
ATOM   4021  CA  GLN   155      41.520  78.170  -4.400  1.00  0.00           C
ATOM   4022  HA  GLN   155      42.340  77.960  -5.070  1.00  0.00           H
ATOM   4023  CB  GLN   155      40.300  78.760  -5.090  1.00  0.00           C
ATOM   4024  HB1 GLN   155      39.490  78.830  -4.330  1.00  0.00           H
ATOM   4025  HB2 GLN   155      40.360  79.840  -5.330  1.00  0.00           H
ATOM   4026  CG  GLN   155      39.970  78.050  -6.370  1.00  0.00           C
ATOM   4027  HG1 GLN   155      38.960  78.290  -6.740  1.00  0.00           H
ATOM   4028  HG2 GLN   155      40.080  76.950  -6.200  1.00  0.00           H
ATOM   4029  CD  GLN   155      40.910  78.400  -7.470  1.00  0.00           C
ATOM   4030  OE1 GLN   155      41.730  77.580  -7.950  1.00  0.00           O
ATOM   4031  NE2 GLN   155      40.790  79.670  -7.990  1.00  0.00           N
ATOM   4032 1HE2 GLN   155      40.090  80.350  -7.790  1.00  0.00           H
ATOM   4033 2HE2 GLN   155      41.300  79.850  -8.840  1.00  0.00           H
ATOM   4034  C   GLN   155      42.150  79.160  -3.390  1.00  0.00           C
ATOM   4035  O   GLN   155      43.160  79.810  -3.790  1.00  0.00           O
ATOM   4036  N   ASP   156      41.630  79.230  -2.120  1.00  0.00           N
ATOM   4037  HN  ASP   156      40.890  78.620  -1.840  1.00  0.00           H
ATOM   4038  CA  ASP   156      42.160  80.010  -1.070  1.00  0.00           C
ATOM   4039  HA  ASP   156      42.500  80.910  -1.560  1.00  0.00           H
ATOM   4040  CB  ASP   156      41.110  80.350   0.030  1.00  0.00           C
ATOM   4041  HB1 ASP   156      40.710  79.380   0.410  1.00  0.00           H
ATOM   4042  HB2 ASP   156      41.710  80.870   0.810  1.00  0.00           H
ATOM   4043  CG  ASP   156      40.050  81.380  -0.320  1.00  0.00           C
ATOM   4044  OD1 ASP   156      39.010  81.510   0.400  1.00  0.00           O
ATOM   4045  OD2 ASP   156      40.360  82.170  -1.250  1.00  0.00           O
ATOM   4046  C   ASP   156      43.440  79.400  -0.390  1.00  0.00           C
ATOM   4047  O   ASP   156      44.380  80.060  -0.010  1.00  0.00           O
ATOM   4048  N   ARG   157      43.590  78.040  -0.540  1.00  0.00           N
ATOM   4049  HN  ARG   157      42.800  77.480  -0.780  1.00  0.00           H
ATOM   4050  CA  ARG   157      44.830  77.350  -0.190  1.00  0.00           C
ATOM   4051  HA  ARG   157      45.210  77.650   0.780  1.00  0.00           H
ATOM   4052  CB  ARG   157      44.540  75.820  -0.110  1.00  0.00           C
ATOM   4053  HB1 ARG   157      43.840  75.550   0.700  1.00  0.00           H
ATOM   4054  HB2 ARG   157      43.970  75.680  -1.060  1.00  0.00           H
ATOM   4055  CG  ARG   157      45.780  74.970  -0.150  1.00  0.00           C
ATOM   4056  HG1 ARG   157      46.320  75.020   0.830  1.00  0.00           H
ATOM   4057  HG2 ARG   157      46.390  75.280  -1.020  1.00  0.00           H
ATOM   4058  CD  ARG   157      45.400  73.460  -0.260  1.00  0.00           C
ATOM   4059  HD1 ARG   157      44.700  73.390  -1.120  1.00  0.00           H
ATOM   4060  HD2 ARG   157      45.100  73.140   0.760  1.00  0.00           H
ATOM   4061  NE  ARG   157      46.710  72.820  -0.560  1.00  0.00           N
ATOM   4062  HE  ARG   157      47.560  73.200  -0.190  1.00  0.00           H
ATOM   4063  CZ  ARG   157      46.900  71.680  -1.190  1.00  0.00           C
ATOM   4064  NH1 ARG   157      45.880  70.860  -1.350  1.00  0.00           N
ATOM   4065 1HH1 ARG   157      46.000  69.900  -1.600  1.00  0.00           H
ATOM   4066 2HH1 ARG   157      44.950  71.230  -1.380  1.00  0.00           H
ATOM   4067  NH2 ARG   157      48.100  71.270  -1.310  1.00  0.00           N
ATOM   4068 1HH2 ARG   157      48.260  70.460  -1.880  1.00  0.00           H
ATOM   4069 2HH2 ARG   157      48.820  71.950  -1.240  1.00  0.00           H
ATOM   4070  C   ARG   157      45.960  77.740  -1.070  1.00  0.00           C
ATOM   4071  O   ARG   157      47.060  77.890  -0.550  1.00  0.00           O
ATOM   4072  N   ALA   158      45.720  77.960  -2.380  1.00  0.00           N
ATOM   4073  HN  ALA   158      44.820  77.890  -2.810  1.00  0.00           H
ATOM   4074  CA  ALA   158      46.710  78.580  -3.130  1.00  0.00           C
ATOM   4075  HA  ALA   158      47.520  77.880  -3.180  1.00  0.00           H
ATOM   4076  CB  ALA   158      46.220  78.640  -4.620  1.00  0.00           C
ATOM   4077  HB1 ALA   158      47.070  78.640  -5.340  1.00  0.00           H
ATOM   4078  HB2 ALA   158      45.640  77.750  -4.940  1.00  0.00           H
ATOM   4079  HB3 ALA   158      45.660  79.580  -4.820  1.00  0.00           H
ATOM   4080  C   ALA   158      47.150  80.070  -2.770  1.00  0.00           C
ATOM   4081  O   ALA   158      48.270  80.600  -2.820  1.00  0.00           O
ATOM   4082  N   TYR   159      46.190  80.930  -2.310  1.00  0.00           N
ATOM   4083  HN  TYR   159      45.240  80.680  -2.470  1.00  0.00           H
ATOM   4084  CA  TYR   159      46.450  82.200  -1.670  1.00  0.00           C
ATOM   4085  HA  TYR   159      46.900  82.830  -2.420  1.00  0.00           H
ATOM   4086  CB  TYR   159      45.120  82.970  -1.360  1.00  0.00           C
ATOM   4087  HB1 TYR   159      44.820  83.330  -2.370  1.00  0.00           H
ATOM   4088  HB2 TYR   159      44.260  82.470  -0.880  1.00  0.00           H
ATOM   4089  CG  TYR   159      45.350  84.300  -0.620  1.00  0.00           C
ATOM   4090  CD1 TYR   159      45.670  85.460  -1.320  1.00  0.00           C
ATOM   4091  HD1 TYR   159      45.770  85.410  -2.400  1.00  0.00           H
ATOM   4092  CE1 TYR   159      46.200  86.610  -0.640  1.00  0.00           C
ATOM   4093  HE1 TYR   159      46.580  87.490  -1.130  1.00  0.00           H
ATOM   4094  CZ  TYR   159      46.310  86.640   0.730  1.00  0.00           C
ATOM   4095  OH  TYR   159      46.910  87.800   1.410  1.00  0.00           O
ATOM   4096  HH  TYR   159      46.830  88.550   0.820  1.00  0.00           H
ATOM   4097  CD2 TYR   159      45.400  84.320   0.790  1.00  0.00           C
ATOM   4098  HD2 TYR   159      45.170  83.360   1.220  1.00  0.00           H
ATOM   4099  CE2 TYR   159      45.920  85.490   1.460  1.00  0.00           C
ATOM   4100  HE2 TYR   159      46.150  85.680   2.500  1.00  0.00           H
ATOM   4101  C   TYR   159      47.390  82.100  -0.450  1.00  0.00           C
ATOM   4102  O   TYR   159      48.370  82.850  -0.200  1.00  0.00           O
ATOM   4103  N   LEU   160      47.010  81.160   0.430  1.00  0.00           N
ATOM   4104  HN  LEU   160      46.110  80.760   0.330  1.00  0.00           H
ATOM   4105  CA  LEU   160      47.640  80.820   1.740  1.00  0.00           C
ATOM   4106  HA  LEU   160      47.830  81.760   2.240  1.00  0.00           H
ATOM   4107  CB  LEU   160      46.550  80.150   2.530  1.00  0.00           C
ATOM   4108  HB1 LEU   160      45.970  79.510   1.820  1.00  0.00           H
ATOM   4109  HB2 LEU   160      47.010  79.600   3.380  1.00  0.00           H
ATOM   4110  CG  LEU   160      45.470  81.110   3.190  1.00  0.00           C
ATOM   4111  HG  LEU   160      44.620  81.410   2.550  1.00  0.00           H
ATOM   4112  CD1 LEU   160      44.810  80.100   4.280  1.00  0.00           C
ATOM   4113 1HD1 LEU   160      45.590  79.830   5.020  1.00  0.00           H
ATOM   4114 2HD1 LEU   160      44.030  80.630   4.880  1.00  0.00           H
ATOM   4115 3HD1 LEU   160      44.260  79.340   3.700  1.00  0.00           H
ATOM   4116  CD2 LEU   160      45.960  82.280   4.030  1.00  0.00           C
ATOM   4117 1HD2 LEU   160      47.060  82.220   4.190  1.00  0.00           H
ATOM   4118 2HD2 LEU   160      45.830  83.220   3.460  1.00  0.00           H
ATOM   4119 3HD2 LEU   160      45.360  82.400   4.960  1.00  0.00           H
ATOM   4120  C   LEU   160      48.880  80.050   1.800  1.00  0.00           C
ATOM   4121  O   LEU   160      49.730  80.350   2.610  1.00  0.00           O
ATOM   4122  N   GLU   161      49.080  79.120   0.830  1.00  0.00           N
ATOM   4123  HN  GLU   161      48.430  78.790   0.150  1.00  0.00           H
ATOM   4124  CA  GLU   161      50.310  78.360   0.840  1.00  0.00           C
ATOM   4125  HA  GLU   161      50.810  78.560   1.770  1.00  0.00           H
ATOM   4126  CB  GLU   161      50.220  76.860   0.540  1.00  0.00           C
ATOM   4127  HB1 GLU   161      49.830  76.800  -0.500  1.00  0.00           H
ATOM   4128  HB2 GLU   161      51.200  76.370   0.680  1.00  0.00           H
ATOM   4129  CG  GLU   161      49.260  76.200   1.520  1.00  0.00           C
ATOM   4130  HG1 GLU   161      48.210  76.380   1.220  1.00  0.00           H
ATOM   4131  HG2 GLU   161      49.420  76.470   2.590  1.00  0.00           H
ATOM   4132  CD  GLU   161      49.420  74.610   1.370  1.00  0.00           C
ATOM   4133  OE1 GLU   161      49.800  73.920   2.340  1.00  0.00           O
ATOM   4134  OE2 GLU   161      49.120  74.030   0.290  1.00  0.00           O
ATOM   4135  C   GLU   161      51.300  78.880  -0.130  1.00  0.00           C
ATOM   4136  O   GLU   161      52.490  78.530  -0.090  1.00  0.00           O
ATOM   4137  N   GLY   162      50.830  79.770  -1.040  1.00  0.00           N
ATOM   4138  HN  GLY   162      49.860  80.010  -1.060  1.00  0.00           H
ATOM   4139  CA  GLY   162      51.700  80.380  -2.030  1.00  0.00           C
ATOM   4140  HA1 GLY   162      51.250  80.130  -2.980  1.00  0.00           H
ATOM   4141  HA2 GLY   162      52.690  79.950  -1.930  1.00  0.00           H
ATOM   4142  C   GLY   162      51.890  81.870  -1.780  1.00  0.00           C
ATOM   4143  O   GLY   162      52.820  82.290  -1.080  1.00  0.00           O
ATOM   4144  N   THR   163      51.060  82.700  -2.410  1.00  0.00           N
ATOM   4145  HN  THR   163      50.490  82.240  -3.090  1.00  0.00           H
ATOM   4146  CA  THR   163      50.980  84.110  -2.470  1.00  0.00           C
ATOM   4147  HA  THR   163      51.740  84.480  -3.140  1.00  0.00           H
ATOM   4148  CB  THR   163      49.550  84.430  -2.940  1.00  0.00           C
ATOM   4149  HB  THR   163      48.790  83.920  -2.300  1.00  0.00           H
ATOM   4150  OG1 THR   163      49.360  83.860  -4.230  1.00  0.00           O
ATOM   4151  HG1 THR   163      48.510  84.220  -4.460  1.00  0.00           H
ATOM   4152  CG2 THR   163      49.290  85.910  -2.990  1.00  0.00           C
ATOM   4153 1HG2 THR   163      49.380  86.300  -1.960  1.00  0.00           H
ATOM   4154 2HG2 THR   163      50.140  86.360  -3.560  1.00  0.00           H
ATOM   4155 3HG2 THR   163      48.380  86.260  -3.520  1.00  0.00           H
ATOM   4156  C   THR   163      51.220  84.920  -1.210  1.00  0.00           C
ATOM   4157  O   THR   163      52.000  85.870  -1.180  1.00  0.00           O
ATOM   4158  N   CYS   164      50.540  84.640  -0.050  1.00  0.00           N
ATOM   4159  HN  CYS   164      49.840  83.960   0.050  1.00  0.00           H
ATOM   4160  CA  CYS   164      50.740  85.350   1.210  1.00  0.00           C
ATOM   4161  HA  CYS   164      50.580  86.400   1.040  1.00  0.00           H
ATOM   4162  CB  CYS   164      49.730  84.860   2.230  1.00  0.00           C
ATOM   4163  HB1 CYS   164      50.030  83.820   2.490  1.00  0.00           H
ATOM   4164  HB2 CYS   164      48.800  84.850   1.620  1.00  0.00           H
ATOM   4165  SG  CYS   164      49.450  85.850   3.680  1.00  0.00           S
ATOM   4166  C   CYS   164      52.220  85.310   1.710  1.00  0.00           C
ATOM   4167  O   CYS   164      52.780  86.320   2.150  1.00  0.00           O
ATOM   4168  N   VAL   165      52.890  84.050   1.560  1.00  0.00           N
ATOM   4169  HN  VAL   165      52.550  83.270   1.040  1.00  0.00           H
ATOM   4170  CA  VAL   165      54.250  83.820   2.040  1.00  0.00           C
ATOM   4171  HA  VAL   165      54.270  84.200   3.050  1.00  0.00           H
ATOM   4172  CB  VAL   165      54.660  82.340   1.830  1.00  0.00           C
ATOM   4173  HB  VAL   165      54.820  82.170   0.740  1.00  0.00           H
ATOM   4174  CG1 VAL   165      55.910  82.070   2.600  1.00  0.00           C
ATOM   4175 1HG1 VAL   165      55.630  82.120   3.680  1.00  0.00           H
ATOM   4176 2HG1 VAL   165      56.160  81.000   2.430  1.00  0.00           H
ATOM   4177 3HG1 VAL   165      56.840  82.650   2.430  1.00  0.00           H
ATOM   4178  CG2 VAL   165      53.410  81.490   2.270  1.00  0.00           C
ATOM   4179 1HG2 VAL   165      52.610  81.690   1.540  1.00  0.00           H
ATOM   4180 2HG2 VAL   165      53.540  80.390   2.380  1.00  0.00           H
ATOM   4181 3HG2 VAL   165      53.220  81.780   3.330  1.00  0.00           H
ATOM   4182  C   VAL   165      55.180  84.620   1.130  1.00  0.00           C
ATOM   4183  O   VAL   165      56.090  85.300   1.590  1.00  0.00           O
ATOM   4184  N   GLU   166      54.860  84.600  -0.200  1.00  0.00           N
ATOM   4185  HN  GLU   166      54.060  84.140  -0.560  1.00  0.00           H
ATOM   4186  CA  GLU   166      55.540  85.370  -1.190  1.00  0.00           C
ATOM   4187  HA  GLU   166      56.590  85.130  -1.090  1.00  0.00           H
ATOM   4188  CB  GLU   166      55.080  84.930  -2.600  1.00  0.00           C
ATOM   4189  HB1 GLU   166      53.970  84.860  -2.620  1.00  0.00           H
ATOM   4190  HB2 GLU   166      55.430  85.730  -3.290  1.00  0.00           H
ATOM   4191  CG  GLU   166      55.640  83.550  -2.950  1.00  0.00           C
ATOM   4192  HG1 GLU   166      55.000  82.790  -2.460  1.00  0.00           H
ATOM   4193  HG2 GLU   166      56.680  83.500  -2.560  1.00  0.00           H
ATOM   4194  CD  GLU   166      55.640  83.310  -4.490  1.00  0.00           C
ATOM   4195  OE1 GLU   166      54.580  82.910  -5.050  1.00  0.00           O
ATOM   4196  OE2 GLU   166      56.690  83.470  -5.130  1.00  0.00           O
ATOM   4197  C   GLU   166      55.560  86.900  -1.030  1.00  0.00           C
ATOM   4198  O   GLU   166      56.580  87.640  -1.030  1.00  0.00           O
ATOM   4199  N   TRP   167      54.350  87.530  -0.830  1.00  0.00           N
ATOM   4200  HN  TRP   167      53.500  87.010  -0.860  1.00  0.00           H
ATOM   4201  CA  TRP   167      54.230  88.950  -0.580  1.00  0.00           C
ATOM   4202  HA  TRP   167      54.810  89.430  -1.350  1.00  0.00           H
ATOM   4203  CB  TRP   167      52.770  89.420  -0.740  1.00  0.00           C
ATOM   4204  HB1 TRP   167      52.150  88.560  -0.430  1.00  0.00           H
ATOM   4205  HB2 TRP   167      52.500  90.270  -0.080  1.00  0.00           H
ATOM   4206  CG  TRP   167      52.450  89.830  -2.120  1.00  0.00           C
ATOM   4207  CD1 TRP   167      51.760  89.150  -3.080  1.00  0.00           C
ATOM   4208  HD1 TRP   167      51.300  88.190  -2.930  1.00  0.00           H
ATOM   4209  NE1 TRP   167      51.810  89.900  -4.240  1.00  0.00           N
ATOM   4210  HE1 TRP   167      51.590  89.580  -5.140  1.00  0.00           H
ATOM   4211  CE2 TRP   167      52.620  91.020  -4.060  1.00  0.00           C
ATOM   4212  CD2 TRP   167      53.030  90.980  -2.750  1.00  0.00           C
ATOM   4213  CE3 TRP   167      53.880  91.930  -2.270  1.00  0.00           C
ATOM   4214  HE3 TRP   167      54.230  91.900  -1.250  1.00  0.00           H
ATOM   4215  CZ3 TRP   167      54.500  92.790  -3.180  1.00  0.00           C
ATOM   4216  HZ3 TRP   167      55.280  93.500  -2.920  1.00  0.00           H
ATOM   4217  CZ2 TRP   167      53.130  91.900  -4.990  1.00  0.00           C
ATOM   4218  HZ2 TRP   167      52.830  91.780  -6.030  1.00  0.00           H
ATOM   4219  CH2 TRP   167      54.080  92.750  -4.490  1.00  0.00           C
ATOM   4220  HH2 TRP   167      54.670  93.310  -5.200  1.00  0.00           H
ATOM   4221  C   TRP   167      54.730  89.480   0.800  1.00  0.00           C
ATOM   4222  O   TRP   167      55.280  90.600   0.960  1.00  0.00           O
ATOM   4223  N   LEU   168      54.600  88.580   1.860  1.00  0.00           N
ATOM   4224  HN  LEU   168      54.060  87.740   1.900  1.00  0.00           H
ATOM   4225  CA  LEU   168      55.240  88.800   3.140  1.00  0.00           C
ATOM   4226  HA  LEU   168      54.900  89.780   3.430  1.00  0.00           H
ATOM   4227  CB  LEU   168      54.710  87.850   4.260  1.00  0.00           C
ATOM   4228  HB1 LEU   168      53.630  88.130   4.280  1.00  0.00           H
ATOM   4229  HB2 LEU   168      54.840  86.770   4.030  1.00  0.00           H
ATOM   4230  CG  LEU   168      55.090  88.180   5.710  1.00  0.00           C
ATOM   4231  HG  LEU   168      56.200  88.190   5.840  1.00  0.00           H
ATOM   4232  CD1 LEU   168      54.780  89.620   6.030  1.00  0.00           C
ATOM   4233 1HD1 LEU   168      53.830  89.940   5.540  1.00  0.00           H
ATOM   4234 2HD1 LEU   168      54.780  89.760   7.130  1.00  0.00           H
ATOM   4235 3HD1 LEU   168      55.570  90.310   5.660  1.00  0.00           H
ATOM   4236  CD2 LEU   168      54.320  87.310   6.720  1.00  0.00           C
ATOM   4237 1HD2 LEU   168      54.350  86.240   6.440  1.00  0.00           H
ATOM   4238 2HD2 LEU   168      54.900  87.360   7.670  1.00  0.00           H
ATOM   4239 3HD2 LEU   168      53.260  87.620   6.900  1.00  0.00           H
ATOM   4240  C   LEU   168      56.690  88.840   3.080  1.00  0.00           C
ATOM   4241  O   LEU   168      57.330  89.660   3.730  1.00  0.00           O
ATOM   4242  N   ARG   169      57.330  87.890   2.250  1.00  0.00           N
ATOM   4243  HN  ARG   169      56.770  87.180   1.830  1.00  0.00           H
ATOM   4244  CA  ARG   169      58.790  87.870   2.030  1.00  0.00           C
ATOM   4245  HA  ARG   169      59.170  87.710   3.030  1.00  0.00           H
ATOM   4246  CB  ARG   169      59.150  86.720   1.000  1.00  0.00           C
ATOM   4247  HB1 ARG   169      58.630  85.860   1.470  1.00  0.00           H
ATOM   4248  HB2 ARG   169      58.740  86.890  -0.020  1.00  0.00           H
ATOM   4249  CG  ARG   169      60.660  86.350   0.910  1.00  0.00           C
ATOM   4250  HG1 ARG   169      61.270  87.080   0.350  1.00  0.00           H
ATOM   4251  HG2 ARG   169      60.730  85.410   0.320  1.00  0.00           H
ATOM   4252  CD  ARG   169      61.360  86.070   2.250  1.00  0.00           C
ATOM   4253  HD1 ARG   169      60.930  85.260   2.880  1.00  0.00           H
ATOM   4254  HD2 ARG   169      61.460  87.010   2.850  1.00  0.00           H
ATOM   4255  NE  ARG   169      62.790  85.760   1.950  1.00  0.00           N
ATOM   4256  HE  ARG   169      63.410  86.540   2.040  1.00  0.00           H
ATOM   4257  CZ  ARG   169      63.330  84.580   1.830  1.00  0.00           C
ATOM   4258  NH1 ARG   169      62.580  83.490   1.710  1.00  0.00           N
ATOM   4259 1HH1 ARG   169      62.970  82.610   1.430  1.00  0.00           H
ATOM   4260 2HH1 ARG   169      61.590  83.530   1.670  1.00  0.00           H
ATOM   4261  NH2 ARG   169      64.620  84.460   1.810  1.00  0.00           N
ATOM   4262 1HH2 ARG   169      64.920  83.620   1.360  1.00  0.00           H
ATOM   4263 2HH2 ARG   169      65.210  85.230   2.040  1.00  0.00           H
ATOM   4264  C   ARG   169      59.270  89.100   1.480  1.00  0.00           C
ATOM   4265  O   ARG   169      60.230  89.700   2.050  1.00  0.00           O
ATOM   4266  N   ARG   170      58.580  89.650   0.520  1.00  0.00           N
ATOM   4267  HN  ARG   170      57.900  89.050   0.100  1.00  0.00           H
ATOM   4268  CA  ARG   170      58.850  90.930  -0.120  1.00  0.00           C
ATOM   4269  HA  ARG   170      59.850  90.840  -0.520  1.00  0.00           H
ATOM   4270  CB  ARG   170      57.880  91.080  -1.330  1.00  0.00           C
ATOM   4271  HB1 ARG   170      56.840  90.930  -0.960  1.00  0.00           H
ATOM   4272  HB2 ARG   170      57.950  92.110  -1.750  1.00  0.00           H
ATOM   4273  CG  ARG   170      58.170  90.050  -2.440  1.00  0.00           C
ATOM   4274  HG1 ARG   170      58.290  89.030  -2.000  1.00  0.00           H
ATOM   4275  HG2 ARG   170      59.140  90.130  -2.990  1.00  0.00           H
ATOM   4276  CD  ARG   170      57.080  90.120  -3.550  1.00  0.00           C
ATOM   4277  HD1 ARG   170      56.060  90.140  -3.100  1.00  0.00           H
ATOM   4278  HD2 ARG   170      57.050  89.190  -4.160  1.00  0.00           H
ATOM   4279  NE  ARG   170      57.330  91.320  -4.350  1.00  0.00           N
ATOM   4280  HE  ARG   170      57.750  92.100  -3.880  1.00  0.00           H
ATOM   4281  CZ  ARG   170      57.050  91.530  -5.630  1.00  0.00           C
ATOM   4282  NH1 ARG   170      56.360  90.660  -6.310  1.00  0.00           N
ATOM   4283 1HH1 ARG   170      56.280  90.810  -7.300  1.00  0.00           H
ATOM   4284 2HH1 ARG   170      56.060  89.770  -5.980  1.00  0.00           H
ATOM   4285  NH2 ARG   170      57.410  92.690  -6.160  1.00  0.00           N
ATOM   4286 1HH2 ARG   170      56.790  92.890  -6.920  1.00  0.00           H
ATOM   4287 2HH2 ARG   170      57.640  93.440  -5.540  1.00  0.00           H
ATOM   4288  C   ARG   170      58.770  92.110   0.780  1.00  0.00           C
ATOM   4289  O   ARG   170      59.640  92.950   0.790  1.00  0.00           O
ATOM   4290  N   TYR   171      57.770  92.060   1.650  1.00  0.00           N
ATOM   4291  HN  TYR   171      57.010  91.420   1.550  1.00  0.00           H
ATOM   4292  CA  TYR   171      57.530  93.050   2.670  1.00  0.00           C
ATOM   4293  HA  TYR   171      57.660  94.000   2.190  1.00  0.00           H
ATOM   4294  CB  TYR   171      56.150  93.000   3.310  1.00  0.00           C
ATOM   4295  HB1 TYR   171      56.060  91.920   3.560  1.00  0.00           H
ATOM   4296  HB2 TYR   171      56.080  93.610   4.240  1.00  0.00           H
ATOM   4297  CG  TYR   171      55.000  93.390   2.330  1.00  0.00           C
ATOM   4298  CD1 TYR   171      53.730  93.130   2.680  1.00  0.00           C
ATOM   4299  HD1 TYR   171      53.490  92.700   3.640  1.00  0.00           H
ATOM   4300  CE1 TYR   171      52.630  93.570   1.950  1.00  0.00           C
ATOM   4301  HE1 TYR   171      51.610  93.390   2.280  1.00  0.00           H
ATOM   4302  CZ  TYR   171      52.840  94.180   0.720  1.00  0.00           C
ATOM   4303  OH  TYR   171      51.800  94.540  -0.080  1.00  0.00           O
ATOM   4304  HH  TYR   171      52.170  94.670  -0.950  1.00  0.00           H
ATOM   4305  CD2 TYR   171      55.200  94.080   1.110  1.00  0.00           C
ATOM   4306  HD2 TYR   171      56.170  94.390   0.770  1.00  0.00           H
ATOM   4307  CE2 TYR   171      54.190  94.500   0.290  1.00  0.00           C
ATOM   4308  HE2 TYR   171      54.340  94.970  -0.660  1.00  0.00           H
ATOM   4309  C   TYR   171      58.690  93.110   3.720  1.00  0.00           C
ATOM   4310  O   TYR   171      59.240  94.130   4.000  1.00  0.00           O
ATOM   4311  N   LEU   172      59.160  91.910   4.260  1.00  0.00           N
ATOM   4312  HN  LEU   172      58.810  91.000   4.080  1.00  0.00           H
ATOM   4313  CA  LEU   172      60.200  91.910   5.310  1.00  0.00           C
ATOM   4314  HA  LEU   172      59.920  92.560   6.140  1.00  0.00           H
ATOM   4315  CB  LEU   172      60.510  90.550   5.930  1.00  0.00           C
ATOM   4316  HB1 LEU   172      60.710  90.030   4.970  1.00  0.00           H
ATOM   4317  HB2 LEU   172      61.380  90.650   6.620  1.00  0.00           H
ATOM   4318  CG  LEU   172      59.330  89.780   6.570  1.00  0.00           C
ATOM   4319  HG  LEU   172      58.570  89.610   5.780  1.00  0.00           H
ATOM   4320  CD1 LEU   172      59.770  88.320   6.870  1.00  0.00           C
ATOM   4321 1HD1 LEU   172      60.630  88.180   7.560  1.00  0.00           H
ATOM   4322 2HD1 LEU   172      58.950  87.700   7.300  1.00  0.00           H
ATOM   4323 3HD1 LEU   172      60.070  87.760   5.960  1.00  0.00           H
ATOM   4324  CD2 LEU   172      58.500  90.470   7.690  1.00  0.00           C
ATOM   4325 1HD2 LEU   172      59.030  90.740   8.630  1.00  0.00           H
ATOM   4326 2HD2 LEU   172      58.050  91.410   7.310  1.00  0.00           H
ATOM   4327 3HD2 LEU   172      57.680  89.770   7.960  1.00  0.00           H
ATOM   4328  C   LEU   172      61.520  92.350   4.740  1.00  0.00           C
ATOM   4329  O   LEU   172      62.250  93.200   5.310  1.00  0.00           O
ATOM   4330  N   GLU   173      61.820  91.970   3.510  1.00  0.00           N
ATOM   4331  HN  GLU   173      61.130  91.430   3.020  1.00  0.00           H
ATOM   4332  CA  GLU   173      63.060  92.360   2.760  1.00  0.00           C
ATOM   4333  HA  GLU   173      63.900  92.230   3.430  1.00  0.00           H
ATOM   4334  CB  GLU   173      63.230  91.550   1.530  1.00  0.00           C
ATOM   4335  HB1 GLU   173      62.240  91.530   1.020  1.00  0.00           H
ATOM   4336  HB2 GLU   173      63.920  91.950   0.750  1.00  0.00           H
ATOM   4337  CG  GLU   173      63.690  90.160   1.920  1.00  0.00           C
ATOM   4338  HG1 GLU   173      63.990  89.610   1.010  1.00  0.00           H
ATOM   4339  HG2 GLU   173      62.950  89.460   2.360  1.00  0.00           H
ATOM   4340  CD  GLU   173      64.930  90.010   2.820  1.00  0.00           C
ATOM   4341  OE1 GLU   173      66.010  90.500   2.370  1.00  0.00           O
ATOM   4342  OE2 GLU   173      64.840  89.420   3.950  1.00  0.00           O
ATOM   4343  C   GLU   173      63.160  93.820   2.410  1.00  0.00           C
ATOM   4344  O   GLU   173      64.130  94.520   2.610  1.00  0.00           O
ATOM   4345  N   ASN   174      62.050  94.400   1.910  1.00  0.00           N
ATOM   4346  HN  ASN   174      61.190  93.900   1.900  1.00  0.00           H
ATOM   4347  CA  ASN   174      61.920  95.830   1.630  1.00  0.00           C
ATOM   4348  HA  ASN   174      62.780  96.100   1.030  1.00  0.00           H
ATOM   4349  CB  ASN   174      60.570  96.160   0.960  1.00  0.00           C
ATOM   4350  HB1 ASN   174      59.740  95.650   1.490  1.00  0.00           H
ATOM   4351  HB2 ASN   174      60.330  97.250   0.990  1.00  0.00           H
ATOM   4352  CG  ASN   174      60.720  95.650  -0.460  1.00  0.00           C
ATOM   4353  OD1 ASN   174      61.730  95.820  -1.140  1.00  0.00           O
ATOM   4354  ND2 ASN   174      59.650  95.090  -1.000  1.00  0.00           N
ATOM   4355 1HD2 ASN   174      59.790  94.730  -1.920  1.00  0.00           H
ATOM   4356 2HD2 ASN   174      58.930  94.830  -0.370  1.00  0.00           H
ATOM   4357  C   ASN   174      62.100  96.760   2.920  1.00  0.00           C
ATOM   4358  O   ASN   174      62.850  97.750   2.970  1.00  0.00           O
ATOM   4359  N   GLY   175      61.370  96.290   3.990  1.00  0.00           N
ATOM   4360  HN  GLY   175      60.830  95.450   3.900  1.00  0.00           H
ATOM   4361  CA  GLY   175      61.170  96.870   5.260  1.00  0.00           C
ATOM   4362  HA1 GLY   175      60.150  96.660   5.570  1.00  0.00           H
ATOM   4363  HA2 GLY   175      61.400  97.920   5.110  1.00  0.00           H
ATOM   4364  C   GLY   175      62.070  96.500   6.360  1.00  0.00           C
ATOM   4365  O   GLY   175      61.760  96.640   7.550  1.00  0.00           O
ATOM   4366  N   LYS   176      63.230  95.990   6.040  1.00  0.00           N
ATOM   4367  HN  LYS   176      63.390  95.880   5.060  1.00  0.00           H
ATOM   4368  CA  LYS   176      64.230  95.300   6.840  1.00  0.00           C
ATOM   4369  HA  LYS   176      63.980  94.280   7.050  1.00  0.00           H
ATOM   4370  CB  LYS   176      65.520  95.300   6.050  1.00  0.00           C
ATOM   4371  HB1 LYS   176      65.180  94.930   5.060  1.00  0.00           H
ATOM   4372  HB2 LYS   176      65.780  96.350   5.790  1.00  0.00           H
ATOM   4373  CG  LYS   176      66.760  94.570   6.510  1.00  0.00           C
ATOM   4374  HG1 LYS   176      67.200  95.130   7.370  1.00  0.00           H
ATOM   4375  HG2 LYS   176      67.520  94.650   5.710  1.00  0.00           H
ATOM   4376  CD  LYS   176      66.460  93.070   6.790  1.00  0.00           C
ATOM   4377  HD1 LYS   176      65.700  93.270   7.580  1.00  0.00           H
ATOM   4378  HD2 LYS   176      67.330  92.600   7.300  1.00  0.00           H
ATOM   4379  CE  LYS   176      65.880  92.220   5.640  1.00  0.00           C
ATOM   4380  HE1 LYS   176      66.570  92.440   4.800  1.00  0.00           H
ATOM   4381  HE2 LYS   176      64.840  92.560   5.440  1.00  0.00           H
ATOM   4382  NZ  LYS   176      65.870  90.820   6.010  1.00  0.00           N
ATOM   4383  HZ1 LYS   176      65.010  90.560   6.550  1.00  0.00           H
ATOM   4384  HZ2 LYS   176      65.790  90.260   5.140  1.00  0.00           H
ATOM   4385  HZ3 LYS   176      66.720  90.530   6.540  1.00  0.00           H
ATOM   4386  C   LYS   176      64.550  95.950   8.190  1.00  0.00           C
ATOM   4387  O   LYS   176      64.270  95.450   9.290  1.00  0.00           O
ATOM   4388  N   ASP   177      64.980  97.250   8.170  1.00  0.00           N
ATOM   4389  HN  ASP   177      65.330  97.580   7.300  1.00  0.00           H
ATOM   4390  CA  ASP   177      65.510  97.990   9.310  1.00  0.00           C
ATOM   4391  HA  ASP   177      66.170  97.350   9.870  1.00  0.00           H
ATOM   4392  CB  ASP   177      66.420  99.100   8.570  1.00  0.00           C
ATOM   4393  HB1 ASP   177      66.950  99.690   9.350  1.00  0.00           H
ATOM   4394  HB2 ASP   177      67.110  98.660   7.820  1.00  0.00           H
ATOM   4395  CG  ASP   177      65.590 100.160   7.760  1.00  0.00           C
ATOM   4396  OD1 ASP   177      65.610 101.340   8.090  1.00  0.00           O
ATOM   4397  OD2 ASP   177      65.010  99.800   6.690  1.00  0.00           O
ATOM   4398  C   ASP   177      64.370  98.640  10.090  1.00  0.00           C
ATOM   4399  O   ASP   177      64.500  99.320  11.080  1.00  0.00           O
ATOM   4400  N   THR   178      63.080  98.430   9.670  1.00  0.00           N
ATOM   4401  HN  THR   178      63.050  97.830   8.880  1.00  0.00           H
ATOM   4402  CA  THR   178      61.790  98.750  10.390  1.00  0.00           C
ATOM   4403  HA  THR   178      61.920  99.440  11.210  1.00  0.00           H
ATOM   4404  CB  THR   178      60.700  99.420   9.560  1.00  0.00           C
ATOM   4405  HB  THR   178      60.420  98.810   8.680  1.00  0.00           H
ATOM   4406  OG1 THR   178      61.150 100.660   9.020  1.00  0.00           O
ATOM   4407  HG1 THR   178      61.810 100.410   8.370  1.00  0.00           H
ATOM   4408  CG2 THR   178      59.380  99.760  10.280  1.00  0.00           C
ATOM   4409 1HG2 THR   178      58.610 100.340   9.720  1.00  0.00           H
ATOM   4410 2HG2 THR   178      58.890  98.830  10.650  1.00  0.00           H
ATOM   4411 3HG2 THR   178      59.670 100.330  11.180  1.00  0.00           H
ATOM   4412  C   THR   178      61.180  97.550  10.960  1.00  0.00           C
ATOM   4413  O   THR   178      61.230  97.310  12.180  1.00  0.00           O
ATOM   4414  N   LEU   179      60.760  96.600  10.080  1.00  0.00           N
ATOM   4415  HN  LEU   179      61.040  96.660   9.120  1.00  0.00           H
ATOM   4416  CA  LEU   179      60.160  95.350  10.430  1.00  0.00           C
ATOM   4417  HA  LEU   179      59.290  95.450  11.050  1.00  0.00           H
ATOM   4418  CB  LEU   179      59.540  94.630   9.180  1.00  0.00           C
ATOM   4419  HB1 LEU   179      60.450  94.390   8.590  1.00  0.00           H
ATOM   4420  HB2 LEU   179      59.110  93.650   9.480  1.00  0.00           H
ATOM   4421  CG  LEU   179      58.470  95.390   8.440  1.00  0.00           C
ATOM   4422  HG  LEU   179      58.880  96.390   8.180  1.00  0.00           H
ATOM   4423  CD1 LEU   179      58.050  94.660   7.170  1.00  0.00           C
ATOM   4424 1HD1 LEU   179      58.990  94.460   6.610  1.00  0.00           H
ATOM   4425 2HD1 LEU   179      57.540  93.710   7.380  1.00  0.00           H
ATOM   4426 3HD1 LEU   179      57.300  95.280   6.620  1.00  0.00           H
ATOM   4427  CD2 LEU   179      57.130  95.400   9.160  1.00  0.00           C
ATOM   4428 1HD2 LEU   179      57.320  95.800  10.180  1.00  0.00           H
ATOM   4429 2HD2 LEU   179      56.440  96.120   8.660  1.00  0.00           H
ATOM   4430 3HD2 LEU   179      56.670  94.410   9.370  1.00  0.00           H
ATOM   4431  C   LEU   179      61.020  94.270  11.220  1.00  0.00           C
ATOM   4432  O   LEU   179      60.530  93.550  12.070  1.00  0.00           O
ATOM   4433  N   GLU   180      62.330  94.130  10.850  1.00  0.00           N
ATOM   4434  HN  GLU   180      62.710  94.670  10.110  1.00  0.00           H
ATOM   4435  CA  GLU   180      63.130  93.060  11.440  1.00  0.00           C
ATOM   4436  HA  GLU   180      62.410  92.370  11.860  1.00  0.00           H
ATOM   4437  CB  GLU   180      64.000  92.280  10.330  1.00  0.00           C
ATOM   4438  HB1 GLU   180      64.730  92.970   9.860  1.00  0.00           H
ATOM   4439  HB2 GLU   180      64.450  91.390  10.830  1.00  0.00           H
ATOM   4440  CG  GLU   180      63.060  91.660   9.230  1.00  0.00           C
ATOM   4441  HG1 GLU   180      62.670  92.400   8.490  1.00  0.00           H
ATOM   4442  HG2 GLU   180      62.150  91.330   9.780  1.00  0.00           H
ATOM   4443  CD  GLU   180      63.640  90.340   8.660  1.00  0.00           C
ATOM   4444  OE1 GLU   180      63.580  90.250   7.430  1.00  0.00           O
ATOM   4445  OE2 GLU   180      64.190  89.480   9.340  1.00  0.00           O
ATOM   4446  C   GLU   180      63.870  93.600  12.620  1.00  0.00           C
ATOM   4447  O   GLU   180      64.950  92.990  12.980  1.00  0.00           O
ATOM   4448  N   ARG   181      63.470  94.710  13.320  1.00  0.00           N
ATOM   4449  HN  ARG   181      62.610  95.160  13.080  1.00  0.00           H
ATOM   4450  CA  ARG   181      64.190  95.280  14.360  1.00  0.00           C
ATOM   4451  HA  ARG   181      64.910  94.580  14.760  1.00  0.00           H
ATOM   4452  CB  ARG   181      64.880  96.540  13.940  1.00  0.00           C
ATOM   4453  HB1 ARG   181      64.150  97.330  13.680  1.00  0.00           H
ATOM   4454  HB2 ARG   181      65.550  96.870  14.760  1.00  0.00           H
ATOM   4455  CG  ARG   181      65.870  96.500  12.730  1.00  0.00           C
ATOM   4456  HG1 ARG   181      66.180  97.550  12.540  1.00  0.00           H
ATOM   4457  HG2 ARG   181      65.380  95.960  11.890  1.00  0.00           H
ATOM   4458  CD  ARG   181      67.140  95.710  13.080  1.00  0.00           C
ATOM   4459  HD1 ARG   181      66.890  94.750  13.580  1.00  0.00           H
ATOM   4460  HD2 ARG   181      67.890  96.230  13.720  1.00  0.00           H
ATOM   4461  NE  ARG   181      67.920  95.370  11.900  1.00  0.00           N
ATOM   4462  HE  ARG   181      67.930  94.440  11.530  1.00  0.00           H
ATOM   4463  CZ  ARG   181      68.530  96.190  11.070  1.00  0.00           C
ATOM   4464  NH1 ARG   181      68.750  97.450  11.180  1.00  0.00           N
ATOM   4465 1HH1 ARG   181      69.310  97.810  10.440  1.00  0.00           H
ATOM   4466 2HH1 ARG   181      68.420  97.950  11.980  1.00  0.00           H
ATOM   4467  NH2 ARG   181      69.030  95.670   9.960  1.00  0.00           N
ATOM   4468 1HH2 ARG   181      69.740  96.240   9.560  1.00  0.00           H
ATOM   4469 2HH2 ARG   181      69.120  94.680   9.930  1.00  0.00           H
ATOM   4470  C   ARG   181      63.240  95.580  15.490  1.00  0.00           C
ATOM   4471  O   ARG   181      62.130  96.040  15.360  1.00  0.00           O
ATOM   4472  N   ALA   182      63.780  95.290  16.670  1.00  0.00           N
ATOM   4473  HN  ALA   182      64.720  95.060  16.920  1.00  0.00           H
ATOM   4474  CA  ALA   182      63.100  95.640  17.870  1.00  0.00           C
ATOM   4475  HA  ALA   182      62.040  95.500  17.710  1.00  0.00           H
ATOM   4476  CB  ALA   182      63.610  94.720  18.940  1.00  0.00           C
ATOM   4477  HB1 ALA   182      64.700  94.890  18.970  1.00  0.00           H
ATOM   4478  HB2 ALA   182      63.100  94.910  19.910  1.00  0.00           H
ATOM   4479  HB3 ALA   182      63.520  93.660  18.650  1.00  0.00           H
ATOM   4480  C   ALA   182      63.370  97.010  18.370  1.00  0.00           C
ATOM   4481  O   ALA   182      64.460  97.600  18.190  1.00  0.00           O
ATOM   4482  N   ASP   183      62.340  97.570  19.080  1.00  0.00           N
ATOM   4483  HN  ASP   183      61.490  97.110  19.320  1.00  0.00           H
ATOM   4484  CA  ASP   183      62.460  98.880  19.660  1.00  0.00           C
ATOM   4485  HA  ASP   183      63.360  99.320  19.250  1.00  0.00           H
ATOM   4486  CB  ASP   183      61.200  99.780  19.460  1.00  0.00           C
ATOM   4487  HB1 ASP   183      60.250  99.290  19.760  1.00  0.00           H
ATOM   4488  HB2 ASP   183      61.350 100.720  20.020  1.00  0.00           H
ATOM   4489  CG  ASP   183      61.080 100.090  17.970  1.00  0.00           C
ATOM   4490  OD1 ASP   183      59.980 100.230  17.380  1.00  0.00           O
ATOM   4491  OD2 ASP   183      62.230 100.100  17.370  1.00  0.00           O
ATOM   4492  C   ASP   183      62.540  98.660  21.170  1.00  0.00           C
ATOM   4493  O   ASP   183      61.720  98.030  21.830  1.00  0.00           O
ATOM   4494  N   PRO   184      63.540  99.180  21.900  1.00  0.00           N
ATOM   4495  CD  PRO   184      64.710  99.800  21.230  1.00  0.00           C
ATOM   4496  HD1 PRO   184      64.530 100.770  20.720  1.00  0.00           H
ATOM   4497  HD2 PRO   184      65.210  99.120  20.500  1.00  0.00           H
ATOM   4498  CA  PRO   184      63.940  98.630  23.140  1.00  0.00           C
ATOM   4499  HA  PRO   184      63.740  97.580  23.280  1.00  0.00           H
ATOM   4500  CB  PRO   184      65.400  98.790  23.320  1.00  0.00           C
ATOM   4501  HB1 PRO   184      65.830  98.950  24.340  1.00  0.00           H
ATOM   4502  HB2 PRO   184      65.850  97.830  23.000  1.00  0.00           H
ATOM   4503  CG  PRO   184      65.730  99.960  22.330  1.00  0.00           C
ATOM   4504  HG1 PRO   184      66.760  99.870  21.920  1.00  0.00           H
ATOM   4505  HG2 PRO   184      65.590 100.940  22.840  1.00  0.00           H
ATOM   4506  C   PRO   184      63.160  99.360  24.340  1.00  0.00           C
ATOM   4507  O   PRO   184      62.850 100.550  24.200  1.00  0.00           O
ATOM   4508  N   PRO   185      62.690  98.680  25.490  1.00  0.00           N
ATOM   4509  CD  PRO   185      62.670  97.180  25.680  1.00  0.00           C
ATOM   4510  HD1 PRO   185      63.750  96.940  25.650  1.00  0.00           H
ATOM   4511  HD2 PRO   185      62.050  96.760  24.860  1.00  0.00           H
ATOM   4512  CA  PRO   185      62.250  99.300  26.700  1.00  0.00           C
ATOM   4513  HA  PRO   185      61.270  99.700  26.490  1.00  0.00           H
ATOM   4514  CB  PRO   185      62.370  98.210  27.790  1.00  0.00           C
ATOM   4515  HB1 PRO   185      63.430  98.160  28.120  1.00  0.00           H
ATOM   4516  HB2 PRO   185      61.680  98.310  28.660  1.00  0.00           H
ATOM   4517  CG  PRO   185      62.050  96.940  27.000  1.00  0.00           C
ATOM   4518  HG1 PRO   185      60.940  96.850  26.900  1.00  0.00           H
ATOM   4519  HG2 PRO   185      62.310  95.960  27.440  1.00  0.00           H
ATOM   4520  C   PRO   185      63.060 100.480  27.280  1.00  0.00           C
ATOM   4521  O   PRO   185      64.260 100.390  27.430  1.00  0.00           O
ATOM   4522  N   LYS   186      62.400 101.580  27.670  1.00  0.00           N
ATOM   4523  HN  LYS   186      61.480 101.710  27.300  1.00  0.00           H
ATOM   4524  CA  LYS   186      63.090 102.740  28.300  1.00  0.00           C
ATOM   4525  HA  LYS   186      64.150 102.600  28.470  1.00  0.00           H
ATOM   4526  CB  LYS   186      62.690 104.030  27.570  1.00  0.00           C
ATOM   4527  HB1 LYS   186      61.720 103.760  27.110  1.00  0.00           H
ATOM   4528  HB2 LYS   186      62.610 104.910  28.250  1.00  0.00           H
ATOM   4529  CG  LYS   186      63.700 104.480  26.540  1.00  0.00           C
ATOM   4530  HG1 LYS   186      64.750 104.420  26.910  1.00  0.00           H
ATOM   4531  HG2 LYS   186      63.520 105.530  26.220  1.00  0.00           H
ATOM   4532  CD  LYS   186      63.600 103.640  25.230  1.00  0.00           C
ATOM   4533  HD1 LYS   186      63.600 102.580  25.560  1.00  0.00           H
ATOM   4534  HD2 LYS   186      64.490 103.760  24.580  1.00  0.00           H
ATOM   4535  CE  LYS   186      62.440 103.910  24.290  1.00  0.00           C
ATOM   4536  HE1 LYS   186      62.630 104.890  23.810  1.00  0.00           H
ATOM   4537  HE2 LYS   186      61.390 103.910  24.650  1.00  0.00           H
ATOM   4538  NZ  LYS   186      62.490 102.890  23.170  1.00  0.00           N
ATOM   4539  HZ1 LYS   186      62.590 101.900  23.480  1.00  0.00           H
ATOM   4540  HZ2 LYS   186      61.630 102.890  22.570  1.00  0.00           H
ATOM   4541  HZ3 LYS   186      63.370 103.170  22.710  1.00  0.00           H
ATOM   4542  C   LYS   186      62.510 102.770  29.620  1.00  0.00           C
ATOM   4543  O   LYS   186      61.290 103.040  29.770  1.00  0.00           O
ATOM   4544  N   THR   187      63.300 102.380  30.640  1.00  0.00           N
ATOM   4545  HN  THR   187      64.260 102.110  30.540  1.00  0.00           H
ATOM   4546  CA  THR   187      62.710 101.900  31.900  1.00  0.00           C
ATOM   4547  HA  THR   187      61.640 101.900  31.720  1.00  0.00           H
ATOM   4548  CB  THR   187      63.150 100.510  32.300  1.00  0.00           C
ATOM   4549  HB  THR   187      64.210 100.510  32.650  1.00  0.00           H
ATOM   4550  OG1 THR   187      63.140  99.670  31.120  1.00  0.00           O
ATOM   4551  HG1 THR   187      64.030  99.710  30.750  1.00  0.00           H
ATOM   4552  CG2 THR   187      62.210  99.920  33.310  1.00  0.00           C
ATOM   4553 1HG2 THR   187      62.210 100.370  34.320  1.00  0.00           H
ATOM   4554 2HG2 THR   187      61.150  99.960  32.970  1.00  0.00           H
ATOM   4555 3HG2 THR   187      62.480  98.850  33.460  1.00  0.00           H
ATOM   4556  C   THR   187      63.020 102.790  33.100  1.00  0.00           C
ATOM   4557  O   THR   187      64.210 103.090  33.320  1.00  0.00           O
ATOM   4558  N   HIS   188      62.010 103.060  33.970  1.00  0.00           N
ATOM   4559  HN  HIS   188      61.130 102.610  33.980  1.00  0.00           H
ATOM   4560  CA  HIS   188      62.160 104.120  34.990  1.00  0.00           C
ATOM   4561  HA  HIS   188      63.180 104.310  35.310  1.00  0.00           H
ATOM   4562  CB  HIS   188      61.400 105.420  34.560  1.00  0.00           C
ATOM   4563  HB1 HIS   188      60.350 105.050  34.450  1.00  0.00           H
ATOM   4564  HB2 HIS   188      61.450 106.220  35.330  1.00  0.00           H
ATOM   4565  ND1 HIS   188      63.060 106.610  33.330  1.00  0.00           N
ATOM   4566  CG  HIS   188      61.910 105.940  33.250  1.00  0.00           C
ATOM   4567  CE1 HIS   188      63.280 107.060  32.100  1.00  0.00           C
ATOM   4568  HE1 HIS   188      64.150 107.660  31.860  1.00  0.00           H
ATOM   4569  NE2 HIS   188      62.250 106.670  31.240  1.00  0.00           N
ATOM   4570  HE2 HIS   188      62.160 106.900  30.270  1.00  0.00           H
ATOM   4571  CD2 HIS   188      61.350 105.910  32.040  1.00  0.00           C
ATOM   4572  HD2 HIS   188      60.320 105.680  31.800  1.00  0.00           H
ATOM   4573  C   HIS   188      61.450 103.650  36.220  1.00  0.00           C
ATOM   4574  O   HIS   188      60.470 102.930  36.100  1.00  0.00           O
ATOM   4575  N   VAL   189      61.820 104.100  37.410  1.00  0.00           N
ATOM   4576  HN  VAL   189      62.540 104.790  37.500  1.00  0.00           H
ATOM   4577  CA  VAL   189      61.070 103.760  38.580  1.00  0.00           C
ATOM   4578  HA  VAL   189      60.320 103.020  38.360  1.00  0.00           H
ATOM   4579  CB  VAL   189      61.990 103.010  39.630  1.00  0.00           C
ATOM   4580  HB  VAL   189      62.790 103.700  39.970  1.00  0.00           H
ATOM   4581  CG1 VAL   189      61.180 102.600  40.960  1.00  0.00           C
ATOM   4582 1HG1 VAL   189      60.370 101.870  40.760  1.00  0.00           H
ATOM   4583 2HG1 VAL   189      61.930 102.100  41.610  1.00  0.00           H
ATOM   4584 3HG1 VAL   189      60.750 103.430  41.570  1.00  0.00           H
ATOM   4585  CG2 VAL   189      62.720 101.720  39.000  1.00  0.00           C
ATOM   4586 1HG2 VAL   189      63.210 101.110  39.790  1.00  0.00           H
ATOM   4587 2HG2 VAL   189      61.950 101.040  38.570  1.00  0.00           H
ATOM   4588 3HG2 VAL   189      63.270 101.840  38.050  1.00  0.00           H
ATOM   4589  C   VAL   189      60.570 104.990  39.250  1.00  0.00           C
ATOM   4590  O   VAL   189      61.240 106.000  39.250  1.00  0.00           O
ATOM   4591  N   THR   190      59.370 105.040  39.910  1.00  0.00           N
ATOM   4592  HN  THR   190      58.720 104.290  39.790  1.00  0.00           H
ATOM   4593  CA  THR   190      58.950 106.250  40.680  1.00  0.00           C
ATOM   4594  HA  THR   190      59.840 106.770  40.980  1.00  0.00           H
ATOM   4595  CB  THR   190      58.040 107.230  39.960  1.00  0.00           C
ATOM   4596  HB  THR   190      58.550 107.340  38.980  1.00  0.00           H
ATOM   4597  OG1 THR   190      57.870 108.500  40.550  1.00  0.00           O
ATOM   4598  HG1 THR   190      58.700 108.830  40.890  1.00  0.00           H
ATOM   4599  CG2 THR   190      56.700 106.570  39.770  1.00  0.00           C
ATOM   4600 1HG2 THR   190      56.200 106.720  40.740  1.00  0.00           H
ATOM   4601 2HG2 THR   190      56.100 107.110  39.010  1.00  0.00           H
ATOM   4602 3HG2 THR   190      56.850 105.510  39.470  1.00  0.00           H
ATOM   4603  C   THR   190      58.180 105.850  41.910  1.00  0.00           C
ATOM   4604  O   THR   190      57.700 104.730  42.180  1.00  0.00           O
ATOM   4605  N   HIS   191      58.210 106.740  42.890  1.00  0.00           N
ATOM   4606  HN  HIS   191      58.560 107.660  42.700  1.00  0.00           H
ATOM   4607  CA  HIS   191      57.630 106.420  44.180  1.00  0.00           C
ATOM   4608  HA  HIS   191      57.330 105.390  44.320  1.00  0.00           H
ATOM   4609  CB  HIS   191      58.620 106.590  45.350  1.00  0.00           C
ATOM   4610  HB1 HIS   191      59.520 105.990  45.070  1.00  0.00           H
ATOM   4611  HB2 HIS   191      58.930 107.650  45.410  1.00  0.00           H
ATOM   4612  ND1 HIS   191      57.450 106.790  47.580  1.00  0.00           N
ATOM   4613  CG  HIS   191      58.190 106.000  46.710  1.00  0.00           C
ATOM   4614  CE1 HIS   191      57.540 106.190  48.750  1.00  0.00           C
ATOM   4615  HE1 HIS   191      57.120 106.480  49.710  1.00  0.00           H
ATOM   4616  NE2 HIS   191      58.240 105.030  48.720  1.00  0.00           N
ATOM   4617  HE2 HIS   191      58.600 104.490  49.480  1.00  0.00           H
ATOM   4618  CD2 HIS   191      58.700 104.920  47.360  1.00  0.00           C
ATOM   4619  HD2 HIS   191      59.160 104.010  46.980  1.00  0.00           H
ATOM   4620  C   HIS   191      56.430 107.300  44.230  1.00  0.00           C
ATOM   4621  O   HIS   191      56.570 108.500  44.050  1.00  0.00           O
ATOM   4622  N   HIS   192      55.290 106.630  44.480  1.00  0.00           N
ATOM   4623  HN  HIS   192      55.430 105.650  44.570  1.00  0.00           H
ATOM   4624  CA  HIS   192      53.990 107.200  44.620  1.00  0.00           C
ATOM   4625  HA  HIS   192      54.100 108.270  44.510  1.00  0.00           H
ATOM   4626  CB  HIS   192      52.870 106.680  43.740  1.00  0.00           C
ATOM   4627  HB1 HIS   192      53.270 106.800  42.710  1.00  0.00           H
ATOM   4628  HB2 HIS   192      52.570 105.620  43.910  1.00  0.00           H
ATOM   4629  ND1 HIS   192      51.720 108.730  42.930  1.00  0.00           N
ATOM   4630  CG  HIS   192      51.640 107.540  43.710  1.00  0.00           C
ATOM   4631  CE1 HIS   192      50.480 109.240  43.090  1.00  0.00           C
ATOM   4632  HE1 HIS   192      50.210 110.100  42.470  1.00  0.00           H
ATOM   4633  NE2 HIS   192      49.630 108.410  43.740  1.00  0.00           N
ATOM   4634  HE2 HIS   192      48.710 108.560  44.090  1.00  0.00           H
ATOM   4635  CD2 HIS   192      50.390 107.350  44.180  1.00  0.00           C
ATOM   4636  HD2 HIS   192      49.940 106.500  44.680  1.00  0.00           H
ATOM   4637  C   HIS   192      53.610 106.830  46.030  1.00  0.00           C
ATOM   4638  O   HIS   192      53.210 105.690  46.310  1.00  0.00           O
ATOM   4639  N   PRO   193      53.590 107.720  47.040  1.00  0.00           N
ATOM   4640  CD  PRO   193      54.150 109.040  46.960  1.00  0.00           C
ATOM   4641  HD1 PRO   193      53.540 109.700  46.300  1.00  0.00           H
ATOM   4642  HD2 PRO   193      55.120 108.910  46.440  1.00  0.00           H
ATOM   4643  CA  PRO   193      53.030 107.510  48.370  1.00  0.00           C
ATOM   4644  HA  PRO   193      53.570 106.680  48.800  1.00  0.00           H
ATOM   4645  CB  PRO   193      53.110 108.950  49.100  1.00  0.00           C
ATOM   4646  HB1 PRO   193      52.150 109.460  48.880  1.00  0.00           H
ATOM   4647  HB2 PRO   193      53.290 108.840  50.190  1.00  0.00           H
ATOM   4648  CG  PRO   193      54.360 109.590  48.400  1.00  0.00           C
ATOM   4649  HG1 PRO   193      55.260 109.110  48.850  1.00  0.00           H
ATOM   4650  HG2 PRO   193      54.350 110.700  48.310  1.00  0.00           H
ATOM   4651  C   PRO   193      51.650 107.030  48.400  1.00  0.00           C
ATOM   4652  O   PRO   193      50.980 107.520  47.510  1.00  0.00           O
ATOM   4653  N   ILE   194      51.120 106.360  49.400  1.00  0.00           N
ATOM   4654  HN  ILE   194      51.750 105.940  50.040  1.00  0.00           H
ATOM   4655  CA  ILE   194      49.760 106.150  49.600  1.00  0.00           C
ATOM   4656  HA  ILE   194      49.200 106.500  48.740  1.00  0.00           H
ATOM   4657  CB  ILE   194      49.300 104.610  49.570  1.00  0.00           C
ATOM   4658  HB  ILE   194      50.140 104.060  50.050  1.00  0.00           H
ATOM   4659  CG2 ILE   194      48.030 104.280  50.240  1.00  0.00           C
ATOM   4660 1HG2 ILE   194      47.240 105.030  50.040  1.00  0.00           H
ATOM   4661 2HG2 ILE   194      47.650 103.280  49.930  1.00  0.00           H
ATOM   4662 3HG2 ILE   194      48.170 104.270  51.350  1.00  0.00           H
ATOM   4663  CG1 ILE   194      49.260 104.090  48.060  1.00  0.00           C
ATOM   4664 1HG1 ILE   194      50.050 104.640  47.500  1.00  0.00           H
ATOM   4665 2HG1 ILE   194      48.280 104.290  47.580  1.00  0.00           H
ATOM   4666  CD  ILE   194      49.570 102.590  48.000  1.00  0.00           C
ATOM   4667  HD1 ILE   194      48.830 101.840  48.360  1.00  0.00           H
ATOM   4668  HD2 ILE   194      49.880 102.340  46.960  1.00  0.00           H
ATOM   4669  HD3 ILE   194      50.440 102.360  48.650  1.00  0.00           H
ATOM   4670  C   ILE   194      49.350 106.950  50.810  1.00  0.00           C
ATOM   4671  O   ILE   194      48.740 107.990  50.720  1.00  0.00           O
ATOM   4672  N   SER   195      49.700 106.450  52.010  1.00  0.00           N
ATOM   4673  HN  SER   195      50.230 105.620  52.130  1.00  0.00           H
ATOM   4674  CA  SER   195      49.360 107.100  53.240  1.00  0.00           C
ATOM   4675  HA  SER   195      49.770 108.100  53.200  1.00  0.00           H
ATOM   4676  CB  SER   195      47.840 107.060  53.560  1.00  0.00           C
ATOM   4677  HB1 SER   195      47.510 106.010  53.710  1.00  0.00           H
ATOM   4678  HB2 SER   195      47.210 107.480  52.740  1.00  0.00           H
ATOM   4679  OG  SER   195      47.480 107.850  54.620  1.00  0.00           O
ATOM   4680  HG1 SER   195      47.230 108.720  54.300  1.00  0.00           H
ATOM   4681  C   SER   195      50.040 106.330  54.360  1.00  0.00           C
ATOM   4682  O   SER   195      50.680 105.290  54.100  1.00  0.00           O
ATOM   4683  N   ASP   196      50.110 106.830  55.620  1.00  0.00           N
ATOM   4684  HN  ASP   196      49.500 107.600  55.790  1.00  0.00           H
ATOM   4685  CA  ASP   196      50.970 106.350  56.730  1.00  0.00           C
ATOM   4686  HA  ASP   196      51.240 107.220  57.310  1.00  0.00           H
ATOM   4687  CB  ASP   196      50.200 105.370  57.680  1.00  0.00           C
ATOM   4688  HB1 ASP   196      49.940 104.390  57.220  1.00  0.00           H
ATOM   4689  HB2 ASP   196      50.900 105.060  58.490  1.00  0.00           H
ATOM   4690  CG  ASP   196      48.970 105.990  58.330  1.00  0.00           C
ATOM   4691  OD1 ASP   196      48.220 105.300  58.990  1.00  0.00           O
ATOM   4692  OD2 ASP   196      48.760 107.240  58.200  1.00  0.00           O
ATOM   4693  C   ASP   196      52.370 105.860  56.320  1.00  0.00           C
ATOM   4694  O   ASP   196      53.090 106.750  55.990  1.00  0.00           O
ATOM   4695  N   HIS   197      52.720 104.600  56.440  1.00  0.00           N
ATOM   4696  HN  HIS   197      52.070 103.860  56.540  1.00  0.00           H
ATOM   4697  CA  HIS   197      54.070 104.140  56.240  1.00  0.00           C
ATOM   4698  HA  HIS   197      54.800 104.940  56.290  1.00  0.00           H
ATOM   4699  CB  HIS   197      54.340 103.090  57.270  1.00  0.00           C
ATOM   4700  HB1 HIS   197      55.420 102.800  57.240  1.00  0.00           H
ATOM   4701  HB2 HIS   197      54.130 103.480  58.290  1.00  0.00           H
ATOM   4702  ND1 HIS   197      52.220 101.790  57.520  1.00  0.00           N
ATOM   4703  CG  HIS   197      53.540 101.770  57.150  1.00  0.00           C
ATOM   4704  CE1 HIS   197      51.800 100.530  57.490  1.00  0.00           C
ATOM   4705  HE1 HIS   197      50.790 100.150  57.610  1.00  0.00           H
ATOM   4706  NE2 HIS   197      52.900  99.710  57.190  1.00  0.00           N
ATOM   4707  HE2 HIS   197      52.810  98.720  57.060  1.00  0.00           H
ATOM   4708  CD2 HIS   197      53.960 100.480  57.010  1.00  0.00           C
ATOM   4709  HD2 HIS   197      54.960 100.050  57.050  1.00  0.00           H
ATOM   4710  C   HIS   197      54.200 103.500  54.860  1.00  0.00           C
ATOM   4711  O   HIS   197      55.230 102.860  54.600  1.00  0.00           O
ATOM   4712  N   GLU   198      53.140 103.440  54.070  1.00  0.00           N
ATOM   4713  HN  GLU   198      52.410 104.030  54.410  1.00  0.00           H
ATOM   4714  CA  GLU   198      52.840 102.820  52.780  1.00  0.00           C
ATOM   4715  HA  GLU   198      53.580 102.040  52.760  1.00  0.00           H
ATOM   4716  CB  GLU   198      51.520 102.000  52.790  1.00  0.00           C
ATOM   4717  HB1 GLU   198      50.690 102.580  53.250  1.00  0.00           H
ATOM   4718  HB2 GLU   198      51.180 101.700  51.770  1.00  0.00           H
ATOM   4719  CG  GLU   198      51.780 100.680  53.660  1.00  0.00           C
ATOM   4720  HG1 GLU   198      52.020 100.910  54.720  1.00  0.00           H
ATOM   4721  HG2 GLU   198      52.740 100.160  53.420  1.00  0.00           H
ATOM   4722  CD  GLU   198      50.680  99.620  53.680  1.00  0.00           C
ATOM   4723  OE1 GLU   198      50.870  98.390  53.340  1.00  0.00           O
ATOM   4724  OE2 GLU   198      49.590  99.960  54.130  1.00  0.00           O
ATOM   4725  C   GLU   198      52.930 103.630  51.550  1.00  0.00           C
ATOM   4726  O   GLU   198      52.570 104.810  51.430  1.00  0.00           O
ATOM   4727  N   ALA   199      53.480 102.950  50.540  1.00  0.00           N
ATOM   4728  HN  ALA   199      53.750 101.990  50.610  1.00  0.00           H
ATOM   4729  CA  ALA   199      53.650 103.660  49.310  1.00  0.00           C
ATOM   4730  HA  ALA   199      52.910 104.420  49.080  1.00  0.00           H
ATOM   4731  CB  ALA   199      55.000 104.460  49.170  1.00  0.00           C
ATOM   4732  HB1 ALA   199      54.960 105.240  49.960  1.00  0.00           H
ATOM   4733  HB2 ALA   199      55.940 103.930  49.450  1.00  0.00           H
ATOM   4734  HB3 ALA   199      55.170 104.970  48.200  1.00  0.00           H
ATOM   4735  C   ALA   199      53.560 102.630  48.220  1.00  0.00           C
ATOM   4736  O   ALA   199      53.370 101.430  48.460  1.00  0.00           O
ATOM   4737  N   THR   200      53.690 103.060  46.920  1.00  0.00           N
ATOM   4738  HN  THR   200      53.680 104.000  46.600  1.00  0.00           H
ATOM   4739  CA  THR   200      53.850 102.100  45.860  1.00  0.00           C
ATOM   4740  HA  THR   200      54.170 101.130  46.220  1.00  0.00           H
ATOM   4741  CB  THR   200      52.530 101.710  45.120  1.00  0.00           C
ATOM   4742  HB  THR   200      51.940 101.170  45.900  1.00  0.00           H
ATOM   4743  OG1 THR   200      52.720 100.820  44.060  1.00  0.00           O
ATOM   4744  HG1 THR   200      53.380 100.160  44.300  1.00  0.00           H
ATOM   4745  CG2 THR   200      51.630 102.950  44.730  1.00  0.00           C
ATOM   4746 1HG2 THR   200      51.640 103.740  45.510  1.00  0.00           H
ATOM   4747 2HG2 THR   200      51.920 103.370  43.740  1.00  0.00           H
ATOM   4748 3HG2 THR   200      50.560 102.650  44.630  1.00  0.00           H
ATOM   4749  C   THR   200      55.030 102.530  45.000  1.00  0.00           C
ATOM   4750  O   THR   200      55.080 103.690  44.620  1.00  0.00           O
ATOM   4751  N   LEU   201      55.940 101.550  44.650  1.00  0.00           N
ATOM   4752  HN  LEU   201      56.020 100.690  45.140  1.00  0.00           H
ATOM   4753  CA  LEU   201      56.960 101.810  43.580  1.00  0.00           C
ATOM   4754  HA  LEU   201      57.070 102.880  43.580  1.00  0.00           H
ATOM   4755  CB  LEU   201      58.330 101.140  43.740  1.00  0.00           C
ATOM   4756  HB1 LEU   201      58.060 100.080  43.950  1.00  0.00           H
ATOM   4757  HB2 LEU   201      58.940 101.170  42.810  1.00  0.00           H
ATOM   4758  CG  LEU   201      59.240 101.570  44.830  1.00  0.00           C
ATOM   4759  HG  LEU   201      58.660 101.650  45.770  1.00  0.00           H
ATOM   4760  CD1 LEU   201      60.210 100.450  45.190  1.00  0.00           C
ATOM   4761 1HD1 LEU   201      59.630  99.610  45.630  1.00  0.00           H
ATOM   4762 2HD1 LEU   201      60.790 100.080  44.330  1.00  0.00           H
ATOM   4763 3HD1 LEU   201      61.030 100.840  45.840  1.00  0.00           H
ATOM   4764  CD2 LEU   201      59.940 102.890  44.490  1.00  0.00           C
ATOM   4765 1HD2 LEU   201      60.640 103.290  45.260  1.00  0.00           H
ATOM   4766 2HD2 LEU   201      60.510 102.870  43.540  1.00  0.00           H
ATOM   4767 3HD2 LEU   201      59.190 103.700  44.400  1.00  0.00           H
ATOM   4768  C   LEU   201      56.370 101.300  42.250  1.00  0.00           C
ATOM   4769  O   LEU   201      55.980 100.170  42.080  1.00  0.00           O
ATOM   4770  N   ARG   202      56.450 102.260  41.300  1.00  0.00           N
ATOM   4771  HN  ARG   202      56.990 103.070  41.510  1.00  0.00           H
ATOM   4772  CA  ARG   202      55.960 102.010  39.960  1.00  0.00           C
ATOM   4773  HA  ARG   202      55.510 101.030  39.990  1.00  0.00           H
ATOM   4774  CB  ARG   202      54.900 103.090  39.420  1.00  0.00           C
ATOM   4775  HB1 ARG   202      55.230 104.120  39.680  1.00  0.00           H
ATOM   4776  HB2 ARG   202      54.730 103.020  38.320  1.00  0.00           H
ATOM   4777  CG  ARG   202      53.500 102.790  40.090  1.00  0.00           C
ATOM   4778  HG1 ARG   202      53.580 102.440  41.140  1.00  0.00           H
ATOM   4779  HG2 ARG   202      53.180 101.800  39.700  1.00  0.00           H
ATOM   4780  CD  ARG   202      52.330 103.880  39.940  1.00  0.00           C
ATOM   4781  HD1 ARG   202      51.930 103.880  38.910  1.00  0.00           H
ATOM   4782  HD2 ARG   202      52.760 104.880  40.190  1.00  0.00           H
ATOM   4783  NE  ARG   202      51.180 103.530  40.780  1.00  0.00           N
ATOM   4784  HE  ARG   202      51.330 102.710  41.320  1.00  0.00           H
ATOM   4785  CZ  ARG   202      50.090 104.230  40.940  1.00  0.00           C
ATOM   4786  NH1 ARG   202      49.970 105.430  40.310  1.00  0.00           N
ATOM   4787 1HH1 ARG   202      49.030 105.770  40.320  1.00  0.00           H
ATOM   4788 2HH1 ARG   202      50.420 105.400  39.420  1.00  0.00           H
ATOM   4789  NH2 ARG   202      49.200 103.850  41.830  1.00  0.00           N
ATOM   4790 1HH2 ARG   202      48.320 104.330  41.790  1.00  0.00           H
ATOM   4791 2HH2 ARG   202      49.160 102.920  42.190  1.00  0.00           H
ATOM   4792  C   ARG   202      57.080 101.940  39.010  1.00  0.00           C
ATOM   4793  O   ARG   202      57.780 102.900  38.810  1.00  0.00           O
ATOM   4794  N   CYS   203      57.320 100.780  38.460  1.00  0.00           N
ATOM   4795  HN  CYS   203      56.610 100.090  38.540  1.00  0.00           H
ATOM   4796  CA  CYS   203      58.330 100.420  37.500  1.00  0.00           C
ATOM   4797  HA  CYS   203      59.190 101.060  37.570  1.00  0.00           H
ATOM   4798  CB  CYS   203      58.780  98.990  37.690  1.00  0.00           C
ATOM   4799  HB1 CYS   203      57.960  98.260  37.500  1.00  0.00           H
ATOM   4800  HB2 CYS   203      59.160  98.820  38.720  1.00  0.00           H
ATOM   4801  SG  CYS   203      60.110  98.560  36.610  1.00  0.00           S
ATOM   4802  C   CYS   203      57.680 100.620  36.060  1.00  0.00           C
ATOM   4803  O   CYS   203      56.620 100.090  35.760  1.00  0.00           O
ATOM   4804  N   TRP   204      58.200 101.550  35.260  1.00  0.00           N
ATOM   4805  HN  TRP   204      58.960 102.100  35.600  1.00  0.00           H
ATOM   4806  CA  TRP   204      57.630 101.970  33.980  1.00  0.00           C
ATOM   4807  HA  TRP   204      56.670 101.530  33.770  1.00  0.00           H
ATOM   4808  CB  TRP   204      57.430 103.550  33.900  1.00  0.00           C
ATOM   4809  HB1 TRP   204      58.270 104.130  34.340  1.00  0.00           H
ATOM   4810  HB2 TRP   204      57.150 103.690  32.830  1.00  0.00           H
ATOM   4811  CG  TRP   204      56.190 104.000  34.650  1.00  0.00           C
ATOM   4812  CD1 TRP   204      56.120 104.360  36.000  1.00  0.00           C
ATOM   4813  HD1 TRP   204      56.870 104.100  36.720  1.00  0.00           H
ATOM   4814  NE1 TRP   204      54.910 105.040  36.260  1.00  0.00           N
ATOM   4815  HE1 TRP   204      54.540 105.360  37.100  1.00  0.00           H
ATOM   4816  CE2 TRP   204      54.200 105.090  35.100  1.00  0.00           C
ATOM   4817  CD2 TRP   204      54.970 104.590  34.090  1.00  0.00           C
ATOM   4818  CE3 TRP   204      54.420 104.590  32.750  1.00  0.00           C
ATOM   4819  HE3 TRP   204      54.870 104.080  31.910  1.00  0.00           H
ATOM   4820  CZ3 TRP   204      53.240 105.210  32.520  1.00  0.00           C
ATOM   4821  HZ3 TRP   204      52.920 105.110  31.490  1.00  0.00           H
ATOM   4822  CZ2 TRP   204      52.970 105.730  34.860  1.00  0.00           C
ATOM   4823  HZ2 TRP   204      52.490 106.110  35.750  1.00  0.00           H
ATOM   4824  CH2 TRP   204      52.480 105.770  33.540  1.00  0.00           C
ATOM   4825  HH2 TRP   204      51.560 106.270  33.280  1.00  0.00           H
ATOM   4826  C   TRP   204      58.460 101.600  32.800  1.00  0.00           C
ATOM   4827  O   TRP   204      59.640 101.950  32.750  1.00  0.00           O
ATOM   4828  N   ALA   205      57.920 100.940  31.740  1.00  0.00           N
ATOM   4829  HN  ALA   205      56.980 100.630  31.830  1.00  0.00           H
ATOM   4830  CA  ALA   205      58.670 100.680  30.540  1.00  0.00           C
ATOM   4831  HA  ALA   205      59.660 101.080  30.680  1.00  0.00           H
ATOM   4832  CB  ALA   205      58.850  99.150  30.440  1.00  0.00           C
ATOM   4833  HB1 ALA   205      57.860  98.690  30.210  1.00  0.00           H
ATOM   4834  HB2 ALA   205      59.440  98.840  29.560  1.00  0.00           H
ATOM   4835  HB3 ALA   205      59.330  98.760  31.370  1.00  0.00           H
ATOM   4836  C   ALA   205      58.060 101.360  29.320  1.00  0.00           C
ATOM   4837  O   ALA   205      56.910 101.200  28.950  1.00  0.00           O
ATOM   4838  N   LEU   206      58.850 102.210  28.680  1.00  0.00           N
ATOM   4839  HN  LEU   206      59.760 102.430  29.030  1.00  0.00           H
ATOM   4840  CA  LEU   206      58.410 103.220  27.680  1.00  0.00           C
ATOM   4841  HA  LEU   206      57.350 103.130  27.490  1.00  0.00           H
ATOM   4842  CB  LEU   206      58.750 104.640  28.100  1.00  0.00           C
ATOM   4843  HB1 LEU   206      59.840 104.820  27.950  1.00  0.00           H
ATOM   4844  HB2 LEU   206      58.230 105.380  27.470  1.00  0.00           H
ATOM   4845  CG  LEU   206      58.350 105.020  29.550  1.00  0.00           C
ATOM   4846  HG  LEU   206      58.980 104.380  30.200  1.00  0.00           H
ATOM   4847  CD1 LEU   206      58.850 106.410  29.690  1.00  0.00           C
ATOM   4848 1HD1 LEU   206      58.250 107.140  29.110  1.00  0.00           H
ATOM   4849 2HD1 LEU   206      58.850 106.630  30.780  1.00  0.00           H
ATOM   4850 3HD1 LEU   206      59.880 106.460  29.270  1.00  0.00           H
ATOM   4851  CD2 LEU   206      56.870 104.910  29.910  1.00  0.00           C
ATOM   4852 1HD2 LEU   206      56.230 105.620  29.340  1.00  0.00           H
ATOM   4853 2HD2 LEU   206      56.570 103.840  29.790  1.00  0.00           H
ATOM   4854 3HD2 LEU   206      56.770 105.190  30.980  1.00  0.00           H
ATOM   4855  C   LEU   206      58.940 103.050  26.300  1.00  0.00           C
ATOM   4856  O   LEU   206      59.890 102.320  26.070  1.00  0.00           O
ATOM   4857  N   GLY   207      58.230 103.600  25.250  1.00  0.00           N
ATOM   4858  HN  GLY   207      57.420 104.130  25.480  1.00  0.00           H
ATOM   4859  CA  GLY   207      58.450 103.400  23.810  1.00  0.00           C
ATOM   4860  HA1 GLY   207      59.060 104.240  23.510  1.00  0.00           H
ATOM   4861  HA2 GLY   207      57.490 103.630  23.360  1.00  0.00           H
ATOM   4862  C   GLY   207      59.010 102.080  23.270  1.00  0.00           C
ATOM   4863  O   GLY   207      60.010 102.070  22.550  1.00  0.00           O
ATOM   4864  N   PHE   208      58.420 100.880  23.650  1.00  0.00           N
ATOM   4865  HN  PHE   208      57.610 100.780  24.220  1.00  0.00           H
ATOM   4866  CA  PHE   208      58.980  99.610  23.240  1.00  0.00           C
ATOM   4867  HA  PHE   208      59.870  99.820  22.680  1.00  0.00           H
ATOM   4868  CB  PHE   208      59.380  98.860  24.440  1.00  0.00           C
ATOM   4869  HB1 PHE   208      60.140  98.100  24.150  1.00  0.00           H
ATOM   4870  HB2 PHE   208      59.850  99.620  25.100  1.00  0.00           H
ATOM   4871  CG  PHE   208      58.330  98.090  25.260  1.00  0.00           C
ATOM   4872  CD1 PHE   208      57.860  98.790  26.400  1.00  0.00           C
ATOM   4873  HD1 PHE   208      58.300  99.720  26.720  1.00  0.00           H
ATOM   4874  CE1 PHE   208      56.790  98.270  27.100  1.00  0.00           C
ATOM   4875  HE1 PHE   208      56.360  98.710  27.990  1.00  0.00           H
ATOM   4876  CZ  PHE   208      56.330  96.920  26.720  1.00  0.00           C
ATOM   4877  HZ  PHE   208      55.490  96.530  27.280  1.00  0.00           H
ATOM   4878  CD2 PHE   208      57.860  96.840  24.900  1.00  0.00           C
ATOM   4879  HD2 PHE   208      58.170  96.250  24.050  1.00  0.00           H
ATOM   4880  CE2 PHE   208      56.830  96.270  25.610  1.00  0.00           C
ATOM   4881  HE2 PHE   208      56.450  95.290  25.390  1.00  0.00           H
ATOM   4882  C   PHE   208      58.140  98.720  22.290  1.00  0.00           C
ATOM   4883  O   PHE   208      56.900  98.820  22.170  1.00  0.00           O
ATOM   4884  N   TYR   209      58.780  97.890  21.500  1.00  0.00           N
ATOM   4885  HN  TYR   209      59.770  97.760  21.550  1.00  0.00           H
ATOM   4886  CA  TYR   209      58.170  96.910  20.540  1.00  0.00           C
ATOM   4887  HA  TYR   209      57.400  96.470  21.150  1.00  0.00           H
ATOM   4888  CB  TYR   209      57.700  97.550  19.210  1.00  0.00           C
ATOM   4889  HB1 TYR   209      57.040  98.420  19.400  1.00  0.00           H
ATOM   4890  HB2 TYR   209      58.600  97.800  18.610  1.00  0.00           H
ATOM   4891  CG  TYR   209      56.800  96.680  18.410  1.00  0.00           C
ATOM   4892  CD1 TYR   209      57.200  96.210  17.140  1.00  0.00           C
ATOM   4893  HD1 TYR   209      58.040  96.650  16.630  1.00  0.00           H
ATOM   4894  CE1 TYR   209      56.360  95.460  16.340  1.00  0.00           C
ATOM   4895  HE1 TYR   209      56.670  95.120  15.370  1.00  0.00           H
ATOM   4896  CZ  TYR   209      55.100  95.070  16.880  1.00  0.00           C
ATOM   4897  OH  TYR   209      54.330  94.190  16.100  1.00  0.00           O
ATOM   4898  HH  TYR   209      53.480  94.140  16.550  1.00  0.00           H
ATOM   4899  CD2 TYR   209      55.570  96.290  18.850  1.00  0.00           C
ATOM   4900  HD2 TYR   209      55.320  96.710  19.820  1.00  0.00           H
ATOM   4901  CE2 TYR   209      54.690  95.500  18.120  1.00  0.00           C
ATOM   4902  HE2 TYR   209      53.760  95.160  18.540  1.00  0.00           H
ATOM   4903  C   TYR   209      59.150  95.810  20.190  1.00  0.00           C
ATOM   4904  O   TYR   209      60.370  96.040  20.340  1.00  0.00           O
ATOM   4905  N   PRO   210      58.780  94.540  19.930  1.00  0.00           N
ATOM   4906  CD  PRO   210      59.860  93.630  19.590  1.00  0.00           C
ATOM   4907  HD1 PRO   210      60.490  93.510  20.490  1.00  0.00           H
ATOM   4908  HD2 PRO   210      60.430  93.910  18.680  1.00  0.00           H
ATOM   4909  CA  PRO   210      57.530  93.890  20.210  1.00  0.00           C
ATOM   4910  HA  PRO   210      56.850  94.150  19.410  1.00  0.00           H
ATOM   4911  CB  PRO   210      57.930  92.410  20.240  1.00  0.00           C
ATOM   4912  HB1 PRO   210      58.400  92.210  21.220  1.00  0.00           H
ATOM   4913  HB2 PRO   210      57.070  91.730  20.100  1.00  0.00           H
ATOM   4914  CG  PRO   210      59.080  92.310  19.300  1.00  0.00           C
ATOM   4915  HG1 PRO   210      58.710  92.350  18.250  1.00  0.00           H
ATOM   4916  HG2 PRO   210      59.730  91.420  19.450  1.00  0.00           H
ATOM   4917  C   PRO   210      56.810  94.130  21.470  1.00  0.00           C
ATOM   4918  O   PRO   210      57.330  94.490  22.490  1.00  0.00           O
ATOM   4919  N   ALA   211      55.510  93.880  21.590  1.00  0.00           N
ATOM   4920  HN  ALA   211      55.000  93.430  20.860  1.00  0.00           H
ATOM   4921  CA  ALA   211      54.750  94.170  22.800  1.00  0.00           C
ATOM   4922  HA  ALA   211      55.110  95.010  23.350  1.00  0.00           H
ATOM   4923  CB  ALA   211      53.280  94.500  22.410  1.00  0.00           C
ATOM   4924  HB1 ALA   211      52.750  93.590  22.080  1.00  0.00           H
ATOM   4925  HB2 ALA   211      52.830  95.000  23.300  1.00  0.00           H
ATOM   4926  HB3 ALA   211      53.260  95.280  21.620  1.00  0.00           H
ATOM   4927  C   ALA   211      54.710  93.030  23.860  1.00  0.00           C
ATOM   4928  O   ALA   211      54.340  93.230  25.010  1.00  0.00           O
ATOM   4929  N   GLU   212      55.150  91.830  23.550  1.00  0.00           N
ATOM   4930  HN  GLU   212      55.370  91.700  22.580  1.00  0.00           H
ATOM   4931  CA  GLU   212      55.550  90.840  24.630  1.00  0.00           C
ATOM   4932  HA  GLU   212      54.740  90.780  25.340  1.00  0.00           H
ATOM   4933  CB  GLU   212      55.780  89.470  23.860  1.00  0.00           C
ATOM   4934  HB1 GLU   212      54.810  89.310  23.350  1.00  0.00           H
ATOM   4935  HB2 GLU   212      56.560  89.630  23.080  1.00  0.00           H
ATOM   4936  CG  GLU   212      56.060  88.270  24.720  1.00  0.00           C
ATOM   4937  HG1 GLU   212      55.250  88.160  25.470  1.00  0.00           H
ATOM   4938  HG2 GLU   212      57.030  88.360  25.250  1.00  0.00           H
ATOM   4939  CD  GLU   212      56.050  87.050  23.900  1.00  0.00           C
ATOM   4940  OE1 GLU   212      55.340  86.080  24.370  1.00  0.00           O
ATOM   4941  OE2 GLU   212      56.760  86.950  22.880  1.00  0.00           O
ATOM   4942  C   GLU   212      56.820  91.190  25.410  1.00  0.00           C
ATOM   4943  O   GLU   212      57.730  91.730  24.800  1.00  0.00           O
ATOM   4944  N   ILE   213      56.750  91.070  26.770  1.00  0.00           N
ATOM   4945  HN  ILE   213      56.040  90.460  27.110  1.00  0.00           H
ATOM   4946  CA  ILE   213      57.780  91.570  27.690  1.00  0.00           C
ATOM   4947  HA  ILE   213      58.750  91.200  27.370  1.00  0.00           H
ATOM   4948  CB  ILE   213      57.810  93.090  27.850  1.00  0.00           C
ATOM   4949  HB  ILE   213      58.150  93.540  26.890  1.00  0.00           H
ATOM   4950  CG2 ILE   213      56.410  93.610  28.190  1.00  0.00           C
ATOM   4951 1HG2 ILE   213      56.610  94.690  28.290  1.00  0.00           H
ATOM   4952 2HG2 ILE   213      55.610  93.610  27.420  1.00  0.00           H
ATOM   4953 3HG2 ILE   213      56.060  93.120  29.130  1.00  0.00           H
ATOM   4954  CG1 ILE   213      58.810  93.540  29.000  1.00  0.00           C
ATOM   4955 1HG1 ILE   213      59.750  92.970  28.840  1.00  0.00           H
ATOM   4956 2HG1 ILE   213      58.370  93.510  30.010  1.00  0.00           H
ATOM   4957  CD  ILE   213      59.280  94.960  28.910  1.00  0.00           C
ATOM   4958  HD1 ILE   213      58.400  95.610  28.700  1.00  0.00           H
ATOM   4959  HD2 ILE   213      59.700  95.260  29.890  1.00  0.00           H
ATOM   4960  HD3 ILE   213      60.030  95.110  28.120  1.00  0.00           H
ATOM   4961  C   ILE   213      57.480  90.950  29.020  1.00  0.00           C
ATOM   4962  O   ILE   213      56.320  90.690  29.390  1.00  0.00           O
ATOM   4963  N   THR   214      58.440  90.750  29.930  1.00  0.00           N
ATOM   4964  HN  THR   214      59.360  91.030  29.660  1.00  0.00           H
ATOM   4965  CA  THR   214      58.160  90.480  31.380  1.00  0.00           C
ATOM   4966  HA  THR   214      57.110  90.210  31.480  1.00  0.00           H
ATOM   4967  CB  THR   214      58.970  89.230  31.770  1.00  0.00           C
ATOM   4968  HB  THR   214      60.060  89.320  31.610  1.00  0.00           H
ATOM   4969  OG1 THR   214      58.530  88.160  30.910  1.00  0.00           O
ATOM   4970  HG1 THR   214      58.920  88.250  30.040  1.00  0.00           H
ATOM   4971  CG2 THR   214      58.650  88.780  33.220  1.00  0.00           C
ATOM   4972 1HG2 THR   214      59.130  87.820  33.510  1.00  0.00           H
ATOM   4973 2HG2 THR   214      59.060  89.450  34.000  1.00  0.00           H
ATOM   4974 3HG2 THR   214      57.550  88.760  33.420  1.00  0.00           H
ATOM   4975  C   THR   214      58.650  91.680  32.200  1.00  0.00           C
ATOM   4976  O   THR   214      59.890  91.830  32.210  1.00  0.00           O
ATOM   4977  N   LEU   215      57.690  92.450  32.720  1.00  0.00           N
ATOM   4978  HN  LEU   215      56.750  92.360  32.410  1.00  0.00           H
ATOM   4979  CA  LEU   215      57.860  93.600  33.550  1.00  0.00           C
ATOM   4980  HA  LEU   215      58.930  93.680  33.680  1.00  0.00           H
ATOM   4981  CB  LEU   215      57.290  94.860  32.880  1.00  0.00           C
ATOM   4982  HB1 LEU   215      57.700  94.920  31.850  1.00  0.00           H
ATOM   4983  HB2 LEU   215      56.210  94.620  32.800  1.00  0.00           H
ATOM   4984  CG  LEU   215      57.540  96.180  33.730  1.00  0.00           C
ATOM   4985  HG  LEU   215      57.210  96.010  34.780  1.00  0.00           H
ATOM   4986  CD1 LEU   215      59.080  96.560  33.680  1.00  0.00           C
ATOM   4987 1HD1 LEU   215      59.480  96.860  32.690  1.00  0.00           H
ATOM   4988 2HD1 LEU   215      59.170  97.500  34.260  1.00  0.00           H
ATOM   4989 3HD1 LEU   215      59.610  95.710  34.160  1.00  0.00           H
ATOM   4990  CD2 LEU   215      56.600  97.300  33.110  1.00  0.00           C
ATOM   4991 1HD2 LEU   215      55.570  97.030  33.420  1.00  0.00           H
ATOM   4992 2HD2 LEU   215      56.950  98.220  33.640  1.00  0.00           H
ATOM   4993 3HD2 LEU   215      56.640  97.420  32.010  1.00  0.00           H
ATOM   4994  C   LEU   215      57.230  93.360  34.960  1.00  0.00           C
ATOM   4995  O   LEU   215      56.050  93.420  35.130  1.00  0.00           O
ATOM   4996  N   THR   216      58.060  93.010  35.990  1.00  0.00           N
ATOM   4997  HN  THR   216      59.050  92.930  35.890  1.00  0.00           H
ATOM   4998  CA  THR   216      57.510  92.600  37.290  1.00  0.00           C
ATOM   4999  HA  THR   216      56.600  93.170  37.390  1.00  0.00           H
ATOM   5000  CB  THR   216      57.160  91.100  37.270  1.00  0.00           C
ATOM   5001  HB  THR   216      56.750  90.920  36.240  1.00  0.00           H
ATOM   5002  OG1 THR   216      56.170  90.770  38.270  1.00  0.00           O
ATOM   5003  HG1 THR   216      55.760  90.000  37.880  1.00  0.00           H
ATOM   5004  CG2 THR   216      58.350  90.140  37.370  1.00  0.00           C
ATOM   5005 1HG2 THR   216      58.960  90.660  36.600  1.00  0.00           H
ATOM   5006 2HG2 THR   216      58.760  90.180  38.410  1.00  0.00           H
ATOM   5007 3HG2 THR   216      58.100  89.080  37.130  1.00  0.00           H
ATOM   5008  C   THR   216      58.520  92.910  38.390  1.00  0.00           C
ATOM   5009  O   THR   216      59.700  93.170  38.110  1.00  0.00           O
ATOM   5010  N   TRP   217      58.150  92.860  39.730  1.00  0.00           N
ATOM   5011  HN  TRP   217      57.270  92.410  39.880  1.00  0.00           H
ATOM   5012  CA  TRP   217      59.070  93.220  40.800  1.00  0.00           C
ATOM   5013  HA  TRP   217      59.890  93.810  40.410  1.00  0.00           H
ATOM   5014  CB  TRP   217      58.220  93.950  41.920  1.00  0.00           C
ATOM   5015  HB1 TRP   217      57.270  93.410  42.130  1.00  0.00           H
ATOM   5016  HB2 TRP   217      58.760  93.980  42.890  1.00  0.00           H
ATOM   5017  CG  TRP   217      58.010  95.390  41.510  1.00  0.00           C
ATOM   5018  CD1 TRP   217      56.910  95.950  40.910  1.00  0.00           C
ATOM   5019  HD1 TRP   217      56.050  95.390  40.560  1.00  0.00           H
ATOM   5020  NE1 TRP   217      57.080  97.270  40.690  1.00  0.00           N
ATOM   5021  HE1 TRP   217      56.530  97.910  40.200  1.00  0.00           H
ATOM   5022  CE2 TRP   217      58.360  97.610  41.070  1.00  0.00           C
ATOM   5023  CD2 TRP   217      58.990  96.480  41.600  1.00  0.00           C
ATOM   5024  CE3 TRP   217      60.270  96.540  42.090  1.00  0.00           C
ATOM   5025  HE3 TRP   217      60.780  95.690  42.510  1.00  0.00           H
ATOM   5026  CZ3 TRP   217      60.880  97.810  42.220  1.00  0.00           C
ATOM   5027  HZ3 TRP   217      61.940  97.870  42.420  1.00  0.00           H
ATOM   5028  CZ2 TRP   217      58.930  98.850  41.170  1.00  0.00           C
ATOM   5029  HZ2 TRP   217      58.510  99.770  40.790  1.00  0.00           H
ATOM   5030  CH2 TRP   217      60.280  98.900  41.670  1.00  0.00           C
ATOM   5031  HH2 TRP   217      60.670  99.900  41.760  1.00  0.00           H
ATOM   5032  C   TRP   217      59.530  92.060  41.460  1.00  0.00           C
ATOM   5033  O   TRP   217      58.790  91.090  41.430  1.00  0.00           O
ATOM   5034  N   GLN   218      60.680  92.100  42.170  1.00  0.00           N
ATOM   5035  HN  GLN   218      61.210  92.940  42.090  1.00  0.00           H
ATOM   5036  CA  GLN   218      61.310  91.010  42.820  1.00  0.00           C
ATOM   5037  HA  GLN   218      60.560  90.270  43.050  1.00  0.00           H
ATOM   5038  CB  GLN   218      62.360  90.190  42.000  1.00  0.00           C
ATOM   5039  HB1 GLN   218      63.140  90.880  41.610  1.00  0.00           H
ATOM   5040  HB2 GLN   218      62.790  89.340  42.570  1.00  0.00           H
ATOM   5041  CG  GLN   218      61.840  89.470  40.700  1.00  0.00           C
ATOM   5042  HG1 GLN   218      62.770  89.160  40.180  1.00  0.00           H
ATOM   5043  HG2 GLN   218      61.330  90.180  40.020  1.00  0.00           H
ATOM   5044  CD  GLN   218      60.980  88.260  41.100  1.00  0.00           C
ATOM   5045  OE1 GLN   218      61.470  87.190  41.430  1.00  0.00           O
ATOM   5046  NE2 GLN   218      59.660  88.400  40.910  1.00  0.00           N
ATOM   5047 1HE2 GLN   218      59.210  87.510  40.870  1.00  0.00           H
ATOM   5048 2HE2 GLN   218      59.230  89.240  40.560  1.00  0.00           H
ATOM   5049  C   GLN   218      62.010  91.430  44.010  1.00  0.00           C
ATOM   5050  O   GLN   218      62.350  92.560  44.160  1.00  0.00           O
ATOM   5051  N   ARG   219      62.320  90.550  45.030  1.00  0.00           N
ATOM   5052  HN  ARG   219      62.000  89.620  45.220  1.00  0.00           H
ATOM   5053  CA  ARG   219      63.310  90.830  46.070  1.00  0.00           C
ATOM   5054  HA  ARG   219      63.890  91.670  45.730  1.00  0.00           H
ATOM   5055  CB  ARG   219      62.590  91.100  47.450  1.00  0.00           C
ATOM   5056  HB1 ARG   219      63.380  91.430  48.160  1.00  0.00           H
ATOM   5057  HB2 ARG   219      61.910  91.960  47.280  1.00  0.00           H
ATOM   5058  CG  ARG   219      61.860  89.910  48.110  1.00  0.00           C
ATOM   5059  HG1 ARG   219      62.720  89.290  48.430  1.00  0.00           H
ATOM   5060  HG2 ARG   219      61.240  89.350  47.390  1.00  0.00           H
[truncated: 83,831 more chars]
