# Supplementary material for: Crystal structures of MHC class I complexes reveal the elusive intermediate conformations explored during peptide editing
Source: Nat Commun. 2023 Aug 18;14:5020. doi: 10.1038/s41467-023-40736-6 (PMC10439229; doi:10.1038/s41467-023-40736-6)
Supplement: Supplementary file 4 — Supplementary Data 1 [file 41467_2023_40736_MOESM4_ESM.zip › MD_input_outpfut_coordinate_files_FigS9_FigS10/FigS9b_output_replica1.pdb]

REMARK    GENERATED BY TRJCONV
TITLE     Protein in water t= 1000000.00000 step= 296060000
REMARK    THIS IS A SIMULATION BOX
CRYST1  100.390  100.390  100.390  70.53 109.47  70.53 P 1           1
MODEL        1
ATOM      1  N   MET     0      84.330  86.700  35.130  1.00  0.00           N
ATOM      2  H1  MET     0      83.830  87.170  34.350  1.00  0.00           H
ATOM      3  H2  MET     0      84.630  87.350  35.870  1.00  0.00           H
ATOM      4  H3  MET     0      85.130  86.260  34.630  1.00  0.00           H
ATOM      5  CA  MET     0      83.490  85.520  35.560  1.00  0.00           C
ATOM      6  HA  MET     0      84.200  84.880  36.040  1.00  0.00           H
ATOM      7  CB  MET     0      82.490  86.160  36.620  1.00  0.00           C
ATOM      8  HB1 MET     0      81.850  85.340  36.990  1.00  0.00           H
ATOM      9  HB2 MET     0      83.010  86.580  37.510  1.00  0.00           H
ATOM     10  CG  MET     0      81.610  87.330  35.980  1.00  0.00           C
ATOM     11  HG1 MET     0      81.180  87.040  34.990  1.00  0.00           H
ATOM     12  HG2 MET     0      82.200  88.230  35.710  1.00  0.00           H
ATOM     13  SD  MET     0      80.160  87.800  36.920  1.00  0.00           S
ATOM     14  CE  MET     0      79.030  86.660  36.130  1.00  0.00           C
ATOM     15  HE1 MET     0      78.000  86.640  36.520  1.00  0.00           H
ATOM     16  HE2 MET     0      78.880  86.870  35.050  1.00  0.00           H
ATOM     17  HE3 MET     0      79.420  85.640  36.340  1.00  0.00           H
ATOM     18  C   MET     0      82.730  84.730  34.470  1.00  0.00           C
ATOM     19  O   MET     0      82.760  85.140  33.330  1.00  0.00           O
ATOM     20  N   ILE     1      81.970  83.720  34.760  1.00  0.00           N
ATOM     21  HN  ILE     1      81.980  83.460  35.730  1.00  0.00           H
ATOM     22  CA  ILE     1      81.250  82.940  33.730  1.00  0.00           C
ATOM     23  HA  ILE     1      82.030  82.600  33.060  1.00  0.00           H
ATOM     24  CB  ILE     1      80.600  81.690  34.300  1.00  0.00           C
ATOM     25  HB  ILE     1      80.220  81.130  33.420  1.00  0.00           H
ATOM     26  CG2 ILE     1      81.590  80.780  35.140  1.00  0.00           C
ATOM     27 1HG2 ILE     1      82.580  80.610  34.670  1.00  0.00           H
ATOM     28 2HG2 ILE     1      81.830  81.310  36.090  1.00  0.00           H
ATOM     29 3HG2 ILE     1      81.030  79.860  35.410  1.00  0.00           H
ATOM     30  CG1 ILE     1      79.310  82.080  35.130  1.00  0.00           C
ATOM     31 1HG1 ILE     1      78.670  82.840  34.630  1.00  0.00           H
ATOM     32 2HG1 ILE     1      79.730  82.590  36.020  1.00  0.00           H
ATOM     33  CD  ILE     1      78.460  80.900  35.600  1.00  0.00           C
ATOM     34  HD1 ILE     1      78.960  80.290  36.380  1.00  0.00           H
ATOM     35  HD2 ILE     1      77.610  81.410  36.120  1.00  0.00           H
ATOM     36  HD3 ILE     1      78.000  80.320  34.770  1.00  0.00           H
ATOM     37  C   ILE     1      80.350  83.730  32.890  1.00  0.00           C
ATOM     38  O   ILE     1      79.660  84.670  33.300  1.00  0.00           O
ATOM     39  N   GLN     2      80.310  83.430  31.590  1.00  0.00           N
ATOM     40  HN  GLN     2      81.020  82.820  31.270  1.00  0.00           H
ATOM     41  CA  GLN     2      79.470  84.110  30.540  1.00  0.00           C
ATOM     42  HA  GLN     2      79.750  85.150  30.600  1.00  0.00           H
ATOM     43  CB  GLN     2      79.610  83.540  29.050  1.00  0.00           C
ATOM     44  HB1 GLN     2      79.690  82.440  29.050  1.00  0.00           H
ATOM     45  HB2 GLN     2      78.710  83.800  28.460  1.00  0.00           H
ATOM     46  CG  GLN     2      80.790  83.970  28.150  1.00  0.00           C
ATOM     47  HG1 GLN     2      80.660  83.550  27.130  1.00  0.00           H
ATOM     48  HG2 GLN     2      81.710  83.500  28.540  1.00  0.00           H
ATOM     49  CD  GLN     2      81.000  85.430  28.160  1.00  0.00           C
ATOM     50  OE1 GLN     2      81.630  85.920  29.130  1.00  0.00           O
ATOM     51  NE2 GLN     2      80.530  86.190  27.190  1.00  0.00           N
ATOM     52 1HE2 GLN     2      80.050  85.720  26.450  1.00  0.00           H
ATOM     53 2HE2 GLN     2      80.680  87.180  27.180  1.00  0.00           H
ATOM     54  C   GLN     2      78.000  84.030  30.940  1.00  0.00           C
ATOM     55  O   GLN     2      77.480  82.930  31.220  1.00  0.00           O
ATOM     56  N   ARG     3      77.280  85.190  31.000  1.00  0.00           N
ATOM     57  HN  ARG     3      77.820  86.020  30.880  1.00  0.00           H
ATOM     58  CA  ARG     3      75.870  85.420  31.170  1.00  0.00           C
ATOM     59  HA  ARG     3      75.560  84.750  31.960  1.00  0.00           H
ATOM     60  CB  ARG     3      75.610  86.860  31.580  1.00  0.00           C
ATOM     61  HB1 ARG     3      76.180  87.480  30.860  1.00  0.00           H
ATOM     62  HB2 ARG     3      74.510  86.970  31.450  1.00  0.00           H
ATOM     63  CG  ARG     3      76.030  87.370  33.010  1.00  0.00           C
ATOM     64  HG1 ARG     3      75.690  88.420  33.160  1.00  0.00           H
ATOM     65  HG2 ARG     3      77.140  87.370  33.090  1.00  0.00           H
ATOM     66  CD  ARG     3      75.550  86.510  34.220  1.00  0.00           C
ATOM     67  HD1 ARG     3      75.800  87.110  35.120  1.00  0.00           H
ATOM     68  HD2 ARG     3      76.060  85.530  34.120  1.00  0.00           H
ATOM     69  NE  ARG     3      74.130  86.400  34.220  1.00  0.00           N
ATOM     70  HE  ARG     3      73.690  85.990  33.420  1.00  0.00           H
ATOM     71  CZ  ARG     3      73.310  86.490  35.230  1.00  0.00           C
ATOM     72  NH1 ARG     3      73.540  87.150  36.330  1.00  0.00           N
ATOM     73 1HH1 ARG     3      72.790  87.190  36.990  1.00  0.00           H
ATOM     74 2HH1 ARG     3      74.350  87.720  36.470  1.00  0.00           H
ATOM     75  NH2 ARG     3      72.160  85.820  35.100  1.00  0.00           N
ATOM     76 1HH2 ARG     3      71.340  86.040  35.620  1.00  0.00           H
ATOM     77 2HH2 ARG     3      72.090  85.090  34.410  1.00  0.00           H
ATOM     78  C   ARG     3      75.080  85.120  29.970  1.00  0.00           C
ATOM     79  O   ARG     3      75.110  85.920  29.060  1.00  0.00           O
ATOM     80  N   THR     4      74.490  83.910  30.000  1.00  0.00           N
ATOM     81  HN  THR     4      74.650  83.380  30.820  1.00  0.00           H
ATOM     82  CA  THR     4      73.670  83.390  28.940  1.00  0.00           C
ATOM     83  HA  THR     4      73.880  84.030  28.100  1.00  0.00           H
ATOM     84  CB  THR     4      73.990  82.000  28.560  1.00  0.00           C
ATOM     85  HB  THR     4      73.210  81.400  28.050  1.00  0.00           H
ATOM     86  OG1 THR     4      74.120  81.290  29.750  1.00  0.00           O
ATOM     87  HG1 THR     4      73.200  81.140  29.990  1.00  0.00           H
ATOM     88  CG2 THR     4      75.360  81.910  27.900  1.00  0.00           C
ATOM     89 1HG2 THR     4      75.320  82.460  26.930  1.00  0.00           H
ATOM     90 2HG2 THR     4      76.210  82.340  28.460  1.00  0.00           H
ATOM     91 3HG2 THR     4      75.600  80.840  27.680  1.00  0.00           H
ATOM     92  C   THR     4      72.210  83.520  29.510  1.00  0.00           C
ATOM     93  O   THR     4      71.930  83.100  30.630  1.00  0.00           O
ATOM     94  N   PRO     5      71.320  84.160  28.810  1.00  0.00           N
ATOM     95  CD  PRO     5      71.480  84.620  27.450  1.00  0.00           C
ATOM     96  HD1 PRO     5      71.830  83.830  26.760  1.00  0.00           H
ATOM     97  HD2 PRO     5      72.140  85.510  27.350  1.00  0.00           H
ATOM     98  CA  PRO     5      69.930  84.390  29.270  1.00  0.00           C
ATOM     99  HA  PRO     5      69.970  85.010  30.160  1.00  0.00           H
ATOM    100  CB  PRO     5      69.330  85.300  28.250  1.00  0.00           C
ATOM    101  HB1 PRO     5      68.240  85.160  28.110  1.00  0.00           H
ATOM    102  HB2 PRO     5      69.570  86.360  28.470  1.00  0.00           H
ATOM    103  CG  PRO     5      70.070  84.950  26.960  1.00  0.00           C
ATOM    104  HG1 PRO     5      70.030  85.830  26.270  1.00  0.00           H
ATOM    105  HG2 PRO     5      69.500  84.110  26.520  1.00  0.00           H
ATOM    106  C   PRO     5      69.060  83.140  29.470  1.00  0.00           C
ATOM    107  O   PRO     5      69.020  82.260  28.600  1.00  0.00           O
ATOM    108  N   LYS     6      68.410  82.980  30.560  1.00  0.00           N
ATOM    109  HN  LYS     6      68.550  83.750  31.180  1.00  0.00           H
ATOM    110  CA  LYS     6      67.300  82.130  30.810  1.00  0.00           C
ATOM    111  HA  LYS     6      67.490  81.130  30.470  1.00  0.00           H
ATOM    112  CB  LYS     6      66.990  82.180  32.370  1.00  0.00           C
ATOM    113  HB1 LYS     6      66.680  83.240  32.540  1.00  0.00           H
ATOM    114  HB2 LYS     6      66.090  81.570  32.550  1.00  0.00           H
ATOM    115  CG  LYS     6      68.040  81.730  33.360  1.00  0.00           C
ATOM    116  HG1 LYS     6      67.770  81.970  34.410  1.00  0.00           H
ATOM    117  HG2 LYS     6      68.930  82.370  33.160  1.00  0.00           H
ATOM    118  CD  LYS     6      68.250  80.220  33.320  1.00  0.00           C
ATOM    119  HD1 LYS     6      68.710  79.860  32.380  1.00  0.00           H
ATOM    120  HD2 LYS     6      67.350  79.580  33.460  1.00  0.00           H
ATOM    121  CE  LYS     6      69.290  79.890  34.440  1.00  0.00           C
ATOM    122  HE1 LYS     6      69.020  80.310  35.430  1.00  0.00           H
ATOM    123  HE2 LYS     6      70.290  80.310  34.200  1.00  0.00           H
ATOM    124  NZ  LYS     6      69.460  78.360  34.440  1.00  0.00           N
ATOM    125  HZ1 LYS     6      70.070  78.180  33.620  1.00  0.00           H
ATOM    126  HZ2 LYS     6      69.930  77.930  35.260  1.00  0.00           H
ATOM    127  HZ3 LYS     6      68.580  77.810  34.320  1.00  0.00           H
ATOM    128  C   LYS     6      66.090  82.670  29.980  1.00  0.00           C
ATOM    129  O   LYS     6      65.850  83.880  29.910  1.00  0.00           O
ATOM    130  N   ILE     7      65.310  81.750  29.400  1.00  0.00           N
ATOM    131  HN  ILE     7      65.310  80.770  29.550  1.00  0.00           H
ATOM    132  CA  ILE     7      64.200  82.180  28.550  1.00  0.00           C
ATOM    133  HA  ILE     7      64.080  83.230  28.780  1.00  0.00           H
ATOM    134  CB  ILE     7      64.340  81.880  27.000  1.00  0.00           C
ATOM    135  HB  ILE     7      64.310  80.770  26.880  1.00  0.00           H
ATOM    136  CG2 ILE     7      63.200  82.440  26.190  1.00  0.00           C
ATOM    137 1HG2 ILE     7      62.200  81.950  26.170  1.00  0.00           H
ATOM    138 2HG2 ILE     7      62.950  83.480  26.480  1.00  0.00           H
ATOM    139 3HG2 ILE     7      63.500  82.460  25.120  1.00  0.00           H
ATOM    140  CG1 ILE     7      65.650  82.460  26.450  1.00  0.00           C
ATOM    141 1HG1 ILE     7      66.470  82.570  27.190  1.00  0.00           H
ATOM    142 2HG1 ILE     7      65.310  83.480  26.160  1.00  0.00           H
ATOM    143  CD  ILE     7      66.350  81.750  25.270  1.00  0.00           C
ATOM    144  HD1 ILE     7      67.400  82.070  25.110  1.00  0.00           H
ATOM    145  HD2 ILE     7      66.300  80.640  25.330  1.00  0.00           H
ATOM    146  HD3 ILE     7      65.800  81.850  24.310  1.00  0.00           H
ATOM    147  C   ILE     7      62.970  81.510  28.960  1.00  0.00           C
ATOM    148  O   ILE     7      62.960  80.270  29.170  1.00  0.00           O
ATOM    149  N   GLN     8      61.840  82.260  29.140  1.00  0.00           N
ATOM    150  HN  GLN     8      61.980  83.230  28.950  1.00  0.00           H
ATOM    151  CA  GLN     8      60.470  81.730  29.360  1.00  0.00           C
ATOM    152  HA  GLN     8      60.480  80.650  29.290  1.00  0.00           H
ATOM    153  CB  GLN     8      59.930  82.360  30.740  1.00  0.00           C
ATOM    154  HB1 GLN     8      59.820  83.460  30.580  1.00  0.00           H
ATOM    155  HB2 GLN     8      58.910  81.930  30.870  1.00  0.00           H
ATOM    156  CG  GLN     8      60.840  82.270  31.990  1.00  0.00           C
ATOM    157  HG1 GLN     8      60.460  82.550  33.000  1.00  0.00           H
ATOM    158  HG2 GLN     8      61.640  83.010  31.800  1.00  0.00           H
ATOM    159  CD  GLN     8      61.420  80.890  32.270  1.00  0.00           C
ATOM    160  OE1 GLN     8      62.570  80.630  32.660  1.00  0.00           O
ATOM    161  NE2 GLN     8      60.510  79.900  32.290  1.00  0.00           N
ATOM    162 1HE2 GLN     8      60.900  79.010  32.500  1.00  0.00           H
ATOM    163 2HE2 GLN     8      59.540  80.110  32.170  1.00  0.00           H
ATOM    164  C   GLN     8      59.700  82.280  28.200  1.00  0.00           C
ATOM    165  O   GLN     8      59.720  83.460  27.960  1.00  0.00           O
ATOM    166  N   VAL     9      58.930  81.520  27.430  1.00  0.00           N
ATOM    167  HN  VAL     9      59.060  80.530  27.510  1.00  0.00           H
ATOM    168  CA  VAL     9      58.050  82.080  26.440  1.00  0.00           C
ATOM    169  HA  VAL     9      57.810  83.120  26.550  1.00  0.00           H
ATOM    170  CB  VAL     9      58.630  81.870  25.090  1.00  0.00           C
ATOM    171  HB  VAL     9      59.570  82.470  25.040  1.00  0.00           H
ATOM    172  CG1 VAL     9      59.000  80.410  24.830  1.00  0.00           C
ATOM    173 1HG1 VAL     9      59.480  80.420  23.830  1.00  0.00           H
ATOM    174 2HG1 VAL     9      59.700  79.980  25.560  1.00  0.00           H
ATOM    175 3HG1 VAL     9      58.110  79.750  24.920  1.00  0.00           H
ATOM    176  CG2 VAL     9      57.640  82.290  24.000  1.00  0.00           C
ATOM    177 1HG2 VAL     9      57.390  83.370  23.970  1.00  0.00           H
ATOM    178 2HG2 VAL     9      58.250  82.150  23.080  1.00  0.00           H
ATOM    179 3HG2 VAL     9      56.730  81.670  23.800  1.00  0.00           H
ATOM    180  C   VAL     9      56.610  81.490  26.690  1.00  0.00           C
ATOM    181  O   VAL     9      56.390  80.340  27.080  1.00  0.00           O
ATOM    182  N   TYR    10      55.540  82.320  26.710  1.00  0.00           N
ATOM    183  HN  TYR    10      55.640  83.290  26.490  1.00  0.00           H
ATOM    184  CA  TYR    10      54.200  81.910  27.310  1.00  0.00           C
ATOM    185  HA  TYR    10      53.980  80.860  27.180  1.00  0.00           H
ATOM    186  CB  TYR    10      54.310  82.060  28.860  1.00  0.00           C
ATOM    187  HB1 TYR    10      53.370  81.840  29.410  1.00  0.00           H
ATOM    188  HB2 TYR    10      55.060  81.360  29.280  1.00  0.00           H
ATOM    189  CG  TYR    10      54.750  83.460  29.320  1.00  0.00           C
ATOM    190  CD1 TYR    10      56.090  83.790  29.610  1.00  0.00           C
ATOM    191  HD1 TYR    10      56.770  82.960  29.500  1.00  0.00           H
ATOM    192  CE1 TYR    10      56.440  85.030  30.180  1.00  0.00           C
ATOM    193  HE1 TYR    10      57.440  85.230  30.510  1.00  0.00           H
ATOM    194  CZ  TYR    10      55.450  85.930  30.430  1.00  0.00           C
ATOM    195  OH  TYR    10      55.890  87.170  31.050  1.00  0.00           O
ATOM    196  HH  TYR    10      55.200  87.800  31.270  1.00  0.00           H
ATOM    197  CD2 TYR    10      53.710  84.370  29.690  1.00  0.00           C
ATOM    198  HD2 TYR    10      52.690  84.130  29.430  1.00  0.00           H
ATOM    199  CE2 TYR    10      54.070  85.590  30.300  1.00  0.00           C
ATOM    200  HE2 TYR    10      53.320  86.300  30.600  1.00  0.00           H
ATOM    201  C   TYR    10      53.000  82.730  26.840  1.00  0.00           C
ATOM    202  O   TYR    10      53.160  83.860  26.300  1.00  0.00           O
ATOM    203  N   SER    11      51.770  82.200  26.960  1.00  0.00           N
ATOM    204  HN  SER    11      51.520  81.330  27.370  1.00  0.00           H
ATOM    205  CA  SER    11      50.570  82.990  26.660  1.00  0.00           C
ATOM    206  HA  SER    11      50.900  83.760  25.980  1.00  0.00           H
ATOM    207  CB  SER    11      49.490  82.160  25.920  1.00  0.00           C
ATOM    208  HB1 SER    11      50.020  81.670  25.080  1.00  0.00           H
ATOM    209  HB2 SER    11      48.680  82.770  25.470  1.00  0.00           H
ATOM    210  OG  SER    11      48.970  81.020  26.560  1.00  0.00           O
ATOM    211  HG1 SER    11      48.090  81.260  26.850  1.00  0.00           H
ATOM    212  C   SER    11      49.990  83.730  27.830  1.00  0.00           C
ATOM    213  O   SER    11      50.070  83.320  29.010  1.00  0.00           O
ATOM    214  N   ARG    12      49.390  84.910  27.540  1.00  0.00           N
ATOM    215  HN  ARG    12      49.330  85.180  26.580  1.00  0.00           H
ATOM    216  CA  ARG    12      48.480  85.640  28.440  1.00  0.00           C
ATOM    217  HA  ARG    12      49.010  85.780  29.360  1.00  0.00           H
ATOM    218  CB  ARG    12      47.910  86.980  27.830  1.00  0.00           C
ATOM    219  HB1 ARG    12      48.860  87.430  27.470  1.00  0.00           H
ATOM    220  HB2 ARG    12      47.320  86.710  26.930  1.00  0.00           H
ATOM    221  CG  ARG    12      47.250  87.910  28.850  1.00  0.00           C
ATOM    222  HG1 ARG    12      48.040  88.090  29.620  1.00  0.00           H
ATOM    223  HG2 ARG    12      46.350  87.410  29.270  1.00  0.00           H
ATOM    224  CD  ARG    12      46.790  89.330  28.170  1.00  0.00           C
ATOM    225  HD1 ARG    12      46.010  89.810  28.810  1.00  0.00           H
ATOM    226  HD2 ARG    12      46.300  89.160  27.190  1.00  0.00           H
ATOM    227  NE  ARG    12      47.980  90.240  28.150  1.00  0.00           N
ATOM    228  HE  ARG    12      48.840  89.790  28.390  1.00  0.00           H
ATOM    229  CZ  ARG    12      48.010  91.480  27.580  1.00  0.00           C
ATOM    230  NH1 ARG    12      46.960  91.940  26.940  1.00  0.00           N
ATOM    231 1HH1 ARG    12      46.880  92.930  27.030  1.00  0.00           H
ATOM    232 2HH1 ARG    12      46.120  91.390  26.970  1.00  0.00           H
ATOM    233  NH2 ARG    12      49.040  92.240  27.790  1.00  0.00           N
ATOM    234 1HH2 ARG    12      49.360  92.860  27.070  1.00  0.00           H
ATOM    235 2HH2 ARG    12      49.760  91.880  28.380  1.00  0.00           H
ATOM    236  C   ARG    12      47.190  84.810  28.860  1.00  0.00           C
ATOM    237  O   ARG    12      46.710  84.920  29.990  1.00  0.00           O
ATOM    238  N   HIS    13      46.540  84.100  27.950  1.00  0.00           N
ATOM    239  HN  HIS    13      46.860  84.170  27.010  1.00  0.00           H
ATOM    240  CA  HIS    13      45.260  83.350  28.180  1.00  0.00           C
ATOM    241  HA  HIS    13      45.090  83.380  29.240  1.00  0.00           H
ATOM    242  CB  HIS    13      44.060  83.930  27.380  1.00  0.00           C
ATOM    243  HB1 HIS    13      44.490  84.250  26.410  1.00  0.00           H
ATOM    244  HB2 HIS    13      43.240  83.190  27.240  1.00  0.00           H
ATOM    245  ND1 HIS    13      42.550  85.090  28.940  1.00  0.00           N
ATOM    246  CG  HIS    13      43.550  85.200  27.960  1.00  0.00           C
ATOM    247  CE1 HIS    13      42.370  86.400  29.230  1.00  0.00           C
ATOM    248  HE1 HIS    13      41.720  86.740  30.030  1.00  0.00           H
ATOM    249  NE2 HIS    13      43.180  87.230  28.520  1.00  0.00           N
ATOM    250  HE2 HIS    13      43.060  88.220  28.490  1.00  0.00           H
ATOM    251  CD2 HIS    13      43.900  86.460  27.690  1.00  0.00           C
ATOM    252  HD2 HIS    13      44.650  86.800  26.980  1.00  0.00           H
ATOM    253  C   HIS    13      45.600  81.960  27.650  1.00  0.00           C
ATOM    254  O   HIS    13      46.460  81.900  26.770  1.00  0.00           O
ATOM    255  N   PRO    14      45.080  80.890  28.250  1.00  0.00           N
ATOM    256  CD  PRO    14      44.190  80.980  29.400  1.00  0.00           C
ATOM    257  HD1 PRO    14      43.220  81.460  29.110  1.00  0.00           H
ATOM    258  HD2 PRO    14      44.640  81.520  30.260  1.00  0.00           H
ATOM    259  CA  PRO    14      45.100  79.460  27.760  1.00  0.00           C
ATOM    260  HA  PRO    14      46.010  78.960  28.060  1.00  0.00           H
ATOM    261  CB  PRO    14      43.980  78.800  28.510  1.00  0.00           C
ATOM    262  HB1 PRO    14      43.030  78.880  27.940  1.00  0.00           H
ATOM    263  HB2 PRO    14      44.340  77.760  28.650  1.00  0.00           H
ATOM    264  CG  PRO    14      43.950  79.540  29.870  1.00  0.00           C
ATOM    265  HG1 PRO    14      44.790  79.260  30.540  1.00  0.00           H
ATOM    266  HG2 PRO    14      42.940  79.500  30.330  1.00  0.00           H
ATOM    267  C   PRO    14      44.920  79.360  26.260  1.00  0.00           C
ATOM    268  O   PRO    14      44.150  80.100  25.740  1.00  0.00           O
ATOM    269  N   ALA    15      45.610  78.460  25.540  1.00  0.00           N
ATOM    270  HN  ALA    15      46.230  77.810  25.970  1.00  0.00           H
ATOM    271  CA  ALA    15      45.630  78.320  24.040  1.00  0.00           C
ATOM    272  HA  ALA    15      45.780  79.330  23.700  1.00  0.00           H
ATOM    273  CB  ALA    15      46.800  77.330  23.620  1.00  0.00           C
ATOM    274  HB1 ALA    15      47.850  77.570  23.880  1.00  0.00           H
ATOM    275  HB2 ALA    15      46.600  76.270  23.890  1.00  0.00           H
ATOM    276  HB3 ALA    15      46.740  77.320  22.510  1.00  0.00           H
ATOM    277  C   ALA    15      44.260  77.830  23.420  1.00  0.00           C
ATOM    278  O   ALA    15      43.860  76.660  23.690  1.00  0.00           O
ATOM    279  N   GLU    16      43.560  78.600  22.520  1.00  0.00           N
ATOM    280  HN  GLU    16      43.830  79.530  22.280  1.00  0.00           H
ATOM    281  CA  GLU    16      42.440  78.120  21.830  1.00  0.00           C
ATOM    282  HA  GLU    16      42.270  77.050  21.850  1.00  0.00           H
ATOM    283  CB  GLU    16      41.120  78.730  22.300  1.00  0.00           C
ATOM    284  HB1 GLU    16      41.140  79.830  22.120  1.00  0.00           H
ATOM    285  HB2 GLU    16      40.240  78.280  21.790  1.00  0.00           H
ATOM    286  CG  GLU    16      40.890  78.530  23.910  1.00  0.00           C
ATOM    287  HG1 GLU    16      41.710  78.990  24.500  1.00  0.00           H
ATOM    288  HG2 GLU    16      40.830  77.440  24.110  1.00  0.00           H
ATOM    289  CD  GLU    16      39.470  79.050  24.200  1.00  0.00           C
ATOM    290  OE1 GLU    16      38.780  78.330  24.920  1.00  0.00           O
ATOM    291  OE2 GLU    16      39.040  80.140  23.710  1.00  0.00           O
ATOM    292  C   GLU    16      42.610  78.480  20.350  1.00  0.00           C
ATOM    293  O   GLU    16      42.670  79.670  19.980  1.00  0.00           O
ATOM    294  N   ASN    17      42.680  77.440  19.470  1.00  0.00           N
ATOM    295  HN  ASN    17      42.330  76.540  19.710  1.00  0.00           H
ATOM    296  CA  ASN    17      42.850  77.660  18.060  1.00  0.00           C
ATOM    297  HA  ASN    17      43.700  78.310  17.940  1.00  0.00           H
ATOM    298  CB  ASN    17      43.010  76.250  17.370  1.00  0.00           C
ATOM    299  HB1 ASN    17      42.130  75.590  17.550  1.00  0.00           H
ATOM    300  HB2 ASN    17      43.230  76.430  16.290  1.00  0.00           H
ATOM    301  CG  ASN    17      44.250  75.580  17.960  1.00  0.00           C
ATOM    302  OD1 ASN    17      45.290  76.250  18.140  1.00  0.00           O
ATOM    303  ND2 ASN    17      44.090  74.220  18.230  1.00  0.00           N
ATOM    304 1HD2 ASN    17      43.230  73.720  18.110  1.00  0.00           H
ATOM    305 2HD2 ASN    17      44.850  73.830  18.750  1.00  0.00           H
ATOM    306  C   ASN    17      41.710  78.420  17.400  1.00  0.00           C
ATOM    307  O   ASN    17      40.600  78.210  17.730  1.00  0.00           O
ATOM    308  N   GLY    18      42.050  79.410  16.530  1.00  0.00           N
ATOM    309  HN  GLY    18      43.020  79.470  16.340  1.00  0.00           H
ATOM    310  CA  GLY    18      41.060  80.230  15.780  1.00  0.00           C
ATOM    311  HA1 GLY    18      40.160  79.750  15.440  1.00  0.00           H
ATOM    312  HA2 GLY    18      41.560  80.540  14.870  1.00  0.00           H
ATOM    313  C   GLY    18      40.600  81.480  16.450  1.00  0.00           C
ATOM    314  O   GLY    18      39.680  82.160  15.970  1.00  0.00           O
ATOM    315  N   LYS    19      41.280  81.990  17.540  1.00  0.00           N
ATOM    316  HN  LYS    19      41.900  81.510  18.150  1.00  0.00           H
ATOM    317  CA  LYS    19      41.050  83.340  18.030  1.00  0.00           C
ATOM    318  HA  LYS    19      40.680  83.940  17.210  1.00  0.00           H
ATOM    319  CB  LYS    19      40.180  83.430  19.280  1.00  0.00           C
ATOM    320  HB1 LYS    19      39.950  84.460  19.630  1.00  0.00           H
ATOM    321  HB2 LYS    19      39.150  83.140  18.970  1.00  0.00           H
ATOM    322  CG  LYS    19      40.730  82.560  20.520  1.00  0.00           C
ATOM    323  HG1 LYS    19      41.830  82.470  20.620  1.00  0.00           H
ATOM    324  HG2 LYS    19      40.500  81.510  20.270  1.00  0.00           H
ATOM    325  CD  LYS    19      40.070  82.870  21.880  1.00  0.00           C
ATOM    326  HD1 LYS    19      40.150  83.930  22.200  1.00  0.00           H
ATOM    327  HD2 LYS    19      40.550  82.280  22.690  1.00  0.00           H
ATOM    328  CE  LYS    19      38.520  82.590  21.900  1.00  0.00           C
ATOM    329  HE1 LYS    19      37.960  83.290  21.240  1.00  0.00           H
ATOM    330  HE2 LYS    19      38.170  82.870  22.910  1.00  0.00           H
ATOM    331  NZ  LYS    19      38.110  81.220  21.670  1.00  0.00           N
ATOM    332  HZ1 LYS    19      38.600  80.690  20.920  1.00  0.00           H
ATOM    333  HZ2 LYS    19      38.460  80.720  22.510  1.00  0.00           H
ATOM    334  HZ3 LYS    19      37.090  81.100  21.460  1.00  0.00           H
ATOM    335  C   LYS    19      42.440  83.970  18.400  1.00  0.00           C
ATOM    336  O   LYS    19      43.400  83.300  18.690  1.00  0.00           O
ATOM    337  N   SER    20      42.430  85.290  18.440  1.00  0.00           N
ATOM    338  HN  SER    20      41.650  85.880  18.260  1.00  0.00           H
ATOM    339  CA  SER    20      43.570  86.110  18.850  1.00  0.00           C
ATOM    340  HA  SER    20      44.340  85.910  18.130  1.00  0.00           H
ATOM    341  CB  SER    20      43.330  87.630  18.700  1.00  0.00           C
ATOM    342  HB1 SER    20      42.530  87.910  19.410  1.00  0.00           H
ATOM    343  HB2 SER    20      42.920  87.770  17.680  1.00  0.00           H
ATOM    344  OG  SER    20      44.450  88.440  18.990  1.00  0.00           O
ATOM    345  HG1 SER    20      44.730  88.960  18.240  1.00  0.00           H
ATOM    346  C   SER    20      44.060  85.840  20.290  1.00  0.00           C
ATOM    347  O   SER    20      43.280  85.630  21.240  1.00  0.00           O
ATOM    348  N   ASN    21      45.350  85.980  20.560  1.00  0.00           N
ATOM    349  HN  ASN    21      45.990  86.170  19.820  1.00  0.00           H
ATOM    350  CA  ASN    21      45.970  85.790  21.860  1.00  0.00           C
ATOM    351  HA  ASN    21      45.470  86.350  22.640  1.00  0.00           H
ATOM    352  CB  ASN    21      46.020  84.220  22.140  1.00  0.00           C
ATOM    353  HB1 ASN    21      44.970  83.850  22.170  1.00  0.00           H
ATOM    354  HB2 ASN    21      46.530  83.720  21.290  1.00  0.00           H
ATOM    355  CG  ASN    21      46.590  83.810  23.420  1.00  0.00           C
ATOM    356  OD1 ASN    21      47.120  84.590  24.230  1.00  0.00           O
ATOM    357  ND2 ASN    21      46.470  82.450  23.740  1.00  0.00           N
ATOM    358 1HD2 ASN    21      46.040  81.900  23.020  1.00  0.00           H
ATOM    359 2HD2 ASN    21      46.760  82.080  24.620  1.00  0.00           H
ATOM    360  C   ASN    21      47.370  86.450  21.690  1.00  0.00           C
ATOM    361  O   ASN    21      47.760  86.830  20.600  1.00  0.00           O
ATOM    362  N   PHE    22      48.070  86.790  22.870  1.00  0.00           N
ATOM    363  HN  PHE    22      47.680  86.560  23.750  1.00  0.00           H
ATOM    364  CA  PHE    22      49.320  87.570  23.030  1.00  0.00           C
ATOM    365  HA  PHE    22      49.750  87.890  22.090  1.00  0.00           H
ATOM    366  CB  PHE    22      48.940  88.730  23.950  1.00  0.00           C
ATOM    367  HB1 PHE    22      47.970  89.140  23.600  1.00  0.00           H
ATOM    368  HB2 PHE    22      48.810  88.270  24.950  1.00  0.00           H
ATOM    369  CG  PHE    22      49.930  89.880  24.060  1.00  0.00           C
ATOM    370  CD1 PHE    22      50.210  90.370  25.310  1.00  0.00           C
ATOM    371  HD1 PHE    22      49.690  89.900  26.130  1.00  0.00           H
ATOM    372  CE1 PHE    22      51.120  91.440  25.490  1.00  0.00           C
ATOM    373  HE1 PHE    22      51.350  91.860  26.460  1.00  0.00           H
ATOM    374  CZ  PHE    22      51.670  92.100  24.330  1.00  0.00           C
ATOM    375  HZ  PHE    22      52.430  92.820  24.560  1.00  0.00           H
ATOM    376  CD2 PHE    22      50.470  90.530  22.890  1.00  0.00           C
ATOM    377  HD2 PHE    22      50.320  90.130  21.900  1.00  0.00           H
ATOM    378  CE2 PHE    22      51.340  91.610  23.030  1.00  0.00           C
ATOM    379  HE2 PHE    22      51.670  92.130  22.140  1.00  0.00           H
ATOM    380  C   PHE    22      50.320  86.570  23.590  1.00  0.00           C
ATOM    381  O   PHE    22      50.170  85.890  24.640  1.00  0.00           O
ATOM    382  N   LEU    23      51.380  86.320  22.790  1.00  0.00           N
ATOM    383  HN  LEU    23      51.480  86.720  21.870  1.00  0.00           H
ATOM    384  CA  LEU    23      52.530  85.520  23.090  1.00  0.00           C
ATOM    385  HA  LEU    23      52.260  84.880  23.920  1.00  0.00           H
ATOM    386  CB  LEU    23      53.000  84.920  21.760  1.00  0.00           C
ATOM    387  HB1 LEU    23      52.170  84.590  21.100  1.00  0.00           H
ATOM    388  HB2 LEU    23      53.300  85.800  21.170  1.00  0.00           H
ATOM    389  CG  LEU    23      54.080  83.810  21.740  1.00  0.00           C
ATOM    390  HG  LEU    23      54.950  84.370  22.130  1.00  0.00           H
ATOM    391  CD1 LEU    23      53.810  82.610  22.760  1.00  0.00           C
ATOM    392 1HD1 LEU    23      54.430  81.770  22.400  1.00  0.00           H
ATOM    393 2HD1 LEU    23      53.970  82.970  23.790  1.00  0.00           H
ATOM    394 3HD1 LEU    23      52.740  82.310  22.710  1.00  0.00           H
ATOM    395  CD2 LEU    23      54.450  83.360  20.320  1.00  0.00           C
ATOM    396 1HD2 LEU    23      54.540  84.240  19.660  1.00  0.00           H
ATOM    397 2HD2 LEU    23      55.380  82.750  20.350  1.00  0.00           H
ATOM    398 3HD2 LEU    23      53.690  82.660  19.930  1.00  0.00           H
ATOM    399  C   LEU    23      53.640  86.430  23.670  1.00  0.00           C
ATOM    400  O   LEU    23      54.130  87.390  23.050  1.00  0.00           O
ATOM    401  N   ASN    24      54.080  86.160  24.880  1.00  0.00           N
ATOM    402  HN  ASN    24      53.770  85.290  25.260  1.00  0.00           H
ATOM    403  CA  ASN    24      55.020  86.870  25.570  1.00  0.00           C
ATOM    404  HA  ASN    24      55.260  87.850  25.170  1.00  0.00           H
ATOM    405  CB  ASN    24      54.420  87.200  26.990  1.00  0.00           C
ATOM    406  HB1 ASN    24      53.840  86.340  27.380  1.00  0.00           H
ATOM    407  HB2 ASN    24      55.300  87.490  27.610  1.00  0.00           H
ATOM    408  CG  ASN    24      53.390  88.340  26.940  1.00  0.00           C
ATOM    409  OD1 ASN    24      53.180  88.910  27.980  1.00  0.00           O
ATOM    410  ND2 ASN    24      52.840  88.720  25.780  1.00  0.00           N
ATOM    411 1HD2 ASN    24      52.310  89.560  25.740  1.00  0.00           H
ATOM    412 2HD2 ASN    24      52.970  88.160  24.960  1.00  0.00           H
ATOM    413  C   ASN    24      56.260  86.070  25.760  1.00  0.00           C
ATOM    414  O   ASN    24      56.240  84.890  26.030  1.00  0.00           O
ATOM    415  N   CYS    25      57.410  86.620  25.480  1.00  0.00           N
ATOM    416  HN  CYS    25      57.430  87.520  25.050  1.00  0.00           H
ATOM    417  CA  CYS    25      58.720  85.960  25.520  1.00  0.00           C
ATOM    418  HA  CYS    25      58.620  85.030  26.060  1.00  0.00           H
ATOM    419  CB  CYS    25      59.390  85.640  24.110  1.00  0.00           C
ATOM    420  HB1 CYS    25      59.470  86.640  23.630  1.00  0.00           H
ATOM    421  HB2 CYS    25      58.770  85.020  23.430  1.00  0.00           H
ATOM    422  SG  CYS    25      61.070  84.800  24.210  1.00  0.00           S
ATOM    423  C   CYS    25      59.670  86.840  26.350  1.00  0.00           C
ATOM    424  O   CYS    25      59.940  88.010  26.070  1.00  0.00           O
ATOM    425  N   TYR    26      60.100  86.240  27.540  1.00  0.00           N
ATOM    426  HN  TYR    26      59.920  85.270  27.640  1.00  0.00           H
ATOM    427  CA  TYR    26      60.890  86.860  28.620  1.00  0.00           C
ATOM    428  HA  TYR    26      60.910  87.930  28.440  1.00  0.00           H
ATOM    429  CB  TYR    26      60.330  86.500  29.970  1.00  0.00           C
ATOM    430  HB1 TYR    26      59.260  86.790  30.030  1.00  0.00           H
ATOM    431  HB2 TYR    26      60.230  85.430  30.260  1.00  0.00           H
ATOM    432  CG  TYR    26      60.880  87.320  31.150  1.00  0.00           C
ATOM    433  CD1 TYR    26      61.010  86.710  32.390  1.00  0.00           C
ATOM    434  HD1 TYR    26      60.940  85.650  32.570  1.00  0.00           H
ATOM    435  CE1 TYR    26      61.420  87.480  33.460  1.00  0.00           C
ATOM    436  HE1 TYR    26      61.500  87.020  34.440  1.00  0.00           H
ATOM    437  CZ  TYR    26      61.640  88.890  33.370  1.00  0.00           C
ATOM    438  OH  TYR    26      62.190  89.630  34.440  1.00  0.00           O
ATOM    439  HH  TYR    26      63.050  89.290  34.690  1.00  0.00           H
ATOM    440  CD2 TYR    26      61.150  88.700  31.010  1.00  0.00           C
ATOM    441  HD2 TYR    26      61.030  89.250  30.090  1.00  0.00           H
ATOM    442  CE2 TYR    26      61.600  89.460  32.100  1.00  0.00           C
ATOM    443  HE2 TYR    26      61.920  90.480  31.970  1.00  0.00           H
ATOM    444  C   TYR    26      62.300  86.350  28.550  1.00  0.00           C
ATOM    445  O   TYR    26      62.570  85.170  28.780  1.00  0.00           O
ATOM    446  N   VAL    27      63.140  87.350  28.260  1.00  0.00           N
ATOM    447  HN  VAL    27      62.890  88.280  28.000  1.00  0.00           H
ATOM    448  CA  VAL    27      64.530  87.000  27.990  1.00  0.00           C
ATOM    449  HA  VAL    27      64.710  85.930  28.010  1.00  0.00           H
ATOM    450  CB  VAL    27      65.090  87.450  26.630  1.00  0.00           C
ATOM    451  HB  VAL    27      65.000  88.550  26.540  1.00  0.00           H
ATOM    452  CG1 VAL    27      66.430  86.820  26.360  1.00  0.00           C
ATOM    453 1HG1 VAL    27      67.150  87.280  27.070  1.00  0.00           H
ATOM    454 2HG1 VAL    27      66.420  85.710  26.400  1.00  0.00           H
ATOM    455 3HG1 VAL    27      66.710  87.160  25.340  1.00  0.00           H
ATOM    456  CG2 VAL    27      64.050  86.860  25.620  1.00  0.00           C
ATOM    457 1HG2 VAL    27      64.460  87.040  24.600  1.00  0.00           H
ATOM    458 2HG2 VAL    27      63.620  85.850  25.740  1.00  0.00           H
ATOM    459 3HG2 VAL    27      63.130  87.490  25.670  1.00  0.00           H
ATOM    460  C   VAL    27      65.410  87.620  29.040  1.00  0.00           C
ATOM    461  O   VAL    27      65.660  88.820  29.140  1.00  0.00           O
ATOM    462  N   SER    28      65.840  86.770  30.010  1.00  0.00           N
ATOM    463  HN  SER    28      65.580  85.810  30.020  1.00  0.00           H
ATOM    464  CA  SER    28      66.470  87.280  31.230  1.00  0.00           C
ATOM    465  HA  SER    28      66.450  88.360  31.240  1.00  0.00           H
ATOM    466  CB  SER    28      65.640  86.770  32.420  1.00  0.00           C
ATOM    467  HB1 SER    28      65.820  85.700  32.660  1.00  0.00           H
ATOM    468  HB2 SER    28      64.580  86.980  32.180  1.00  0.00           H
ATOM    469  OG  SER    28      66.040  87.460  33.670  1.00  0.00           O
ATOM    470  HG1 SER    28      66.850  87.030  33.950  1.00  0.00           H
ATOM    471  C   SER    28      67.820  86.790  31.580  1.00  0.00           C
ATOM    472  O   SER    28      68.100  85.640  31.410  1.00  0.00           O
ATOM    473  N   GLY    29      68.680  87.650  32.200  1.00  0.00           N
ATOM    474  HN  GLY    29      68.400  88.600  32.350  1.00  0.00           H
ATOM    475  CA  GLY    29      70.000  87.290  32.570  1.00  0.00           C
ATOM    476  HA1 GLY    29      69.980  86.250  32.840  1.00  0.00           H
ATOM    477  HA2 GLY    29      70.200  87.890  33.440  1.00  0.00           H
ATOM    478  C   GLY    29      71.010  87.590  31.460  1.00  0.00           C
ATOM    479  O   GLY    29      71.930  86.780  31.290  1.00  0.00           O
ATOM    480  N   PHE    30      70.920  88.670  30.640  1.00  0.00           N
ATOM    481  HN  PHE    30      70.150  89.300  30.740  1.00  0.00           H
ATOM    482  CA  PHE    30      72.000  88.790  29.710  1.00  0.00           C
ATOM    483  HA  PHE    30      72.580  87.890  29.570  1.00  0.00           H
ATOM    484  CB  PHE    30      71.620  88.870  28.200  1.00  0.00           C
ATOM    485  HB1 PHE    30      72.490  89.000  27.520  1.00  0.00           H
ATOM    486  HB2 PHE    30      71.230  87.920  27.790  1.00  0.00           H
ATOM    487  CG  PHE    30      70.600  89.880  27.920  1.00  0.00           C
ATOM    488  CD1 PHE    30      69.240  89.560  28.040  1.00  0.00           C
ATOM    489  HD1 PHE    30      68.870  88.560  28.220  1.00  0.00           H
ATOM    490  CE1 PHE    30      68.240  90.510  27.820  1.00  0.00           C
ATOM    491  HE1 PHE    30      67.210  90.190  27.900  1.00  0.00           H
ATOM    492  CZ  PHE    30      68.570  91.820  27.390  1.00  0.00           C
ATOM    493  HZ  PHE    30      67.820  92.590  27.390  1.00  0.00           H
ATOM    494  CD2 PHE    30      70.900  91.140  27.410  1.00  0.00           C
ATOM    495  HD2 PHE    30      71.900  91.490  27.180  1.00  0.00           H
ATOM    496  CE2 PHE    30      69.930  92.140  27.210  1.00  0.00           C
ATOM    497  HE2 PHE    30      70.080  93.130  26.810  1.00  0.00           H
ATOM    498  C   PHE    30      72.990  89.920  29.910  1.00  0.00           C
ATOM    499  O   PHE    30      72.660  90.940  30.520  1.00  0.00           O
ATOM    500  N   HIS    31      74.210  89.850  29.360  1.00  0.00           N
ATOM    501  HN  HIS    31      74.530  89.030  28.880  1.00  0.00           H
ATOM    502  CA  HIS    31      75.230  90.910  29.290  1.00  0.00           C
ATOM    503  HA  HIS    31      74.790  91.870  29.070  1.00  0.00           H
ATOM    504  CB  HIS    31      75.990  90.910  30.680  1.00  0.00           C
ATOM    505  HB1 HIS    31      75.200  90.570  31.390  1.00  0.00           H
ATOM    506  HB2 HIS    31      76.920  90.330  30.890  1.00  0.00           H
ATOM    507  ND1 HIS    31      77.420  93.060  30.600  1.00  0.00           N
ATOM    508  CG  HIS    31      76.280  92.320  31.080  1.00  0.00           C
ATOM    509  CE1 HIS    31      77.410  94.170  31.330  1.00  0.00           C
ATOM    510  HE1 HIS    31      78.080  95.010  31.230  1.00  0.00           H
ATOM    511  NE2 HIS    31      76.330  94.250  32.170  1.00  0.00           N
ATOM    512  HE2 HIS    31      76.220  94.960  32.860  1.00  0.00           H
ATOM    513  CD2 HIS    31      75.600  93.070  31.950  1.00  0.00           C
ATOM    514  HD2 HIS    31      74.720  92.940  32.570  1.00  0.00           H
ATOM    515  C   HIS    31      76.220  90.670  28.240  1.00  0.00           C
ATOM    516  O   HIS    31      76.450  89.490  27.880  1.00  0.00           O
ATOM    517  N   PRO    32      76.850  91.630  27.560  1.00  0.00           N
ATOM    518  CD  PRO    32      78.010  91.350  26.720  1.00  0.00           C
ATOM    519  HD1 PRO    32      77.750  90.880  25.740  1.00  0.00           H
ATOM    520  HD2 PRO    32      78.720  90.660  27.240  1.00  0.00           H
ATOM    521  CA  PRO    32      76.380  93.070  27.460  1.00  0.00           C
ATOM    522  HA  PRO    32      76.340  93.620  28.380  1.00  0.00           H
ATOM    523  CB  PRO    32      77.410  93.680  26.430  1.00  0.00           C
ATOM    524  HB1 PRO    32      77.060  93.740  25.370  1.00  0.00           H
ATOM    525  HB2 PRO    32      77.620  94.730  26.730  1.00  0.00           H
ATOM    526  CG  PRO    32      78.580  92.770  26.660  1.00  0.00           C
ATOM    527  HG1 PRO    32      78.850  93.220  27.640  1.00  0.00           H
ATOM    528  HG2 PRO    32      79.460  92.940  26.000  1.00  0.00           H
ATOM    529  C   PRO    32      75.000  93.170  26.890  1.00  0.00           C
ATOM    530  O   PRO    32      74.390  92.150  26.550  1.00  0.00           O
ATOM    531  N   SER    33      74.410  94.390  26.890  1.00  0.00           N
ATOM    532  HN  SER    33      75.010  95.180  27.010  1.00  0.00           H
ATOM    533  CA  SER    33      72.970  94.610  26.730  1.00  0.00           C
ATOM    534  HA  SER    33      72.530  93.940  27.450  1.00  0.00           H
ATOM    535  CB  SER    33      72.290  95.970  27.130  1.00  0.00           C
ATOM    536  HB1 SER    33      72.640  96.090  28.180  1.00  0.00           H
ATOM    537  HB2 SER    33      71.200  95.850  27.260  1.00  0.00           H
ATOM    538  OG  SER    33      72.730  97.100  26.360  1.00  0.00           O
ATOM    539  HG1 SER    33      73.680  97.210  26.470  1.00  0.00           H
ATOM    540  C   SER    33      72.500  94.280  25.340  1.00  0.00           C
ATOM    541  O   SER    33      71.320  93.910  25.110  1.00  0.00           O
ATOM    542  N   ASP    34      73.390  94.420  24.310  1.00  0.00           N
ATOM    543  HN  ASP    34      74.160  95.020  24.510  1.00  0.00           H
ATOM    544  CA  ASP    34      73.070  94.150  22.910  1.00  0.00           C
ATOM    545  HA  ASP    34      72.210  94.740  22.650  1.00  0.00           H
ATOM    546  CB  ASP    34      74.170  94.570  21.890  1.00  0.00           C
ATOM    547  HB1 ASP    34      75.080  93.960  22.070  1.00  0.00           H
ATOM    548  HB2 ASP    34      73.970  94.410  20.810  1.00  0.00           H
ATOM    549  CG  ASP    34      74.410  96.060  22.080  1.00  0.00           C
ATOM    550  OD1 ASP    34      73.510  96.880  22.150  1.00  0.00           O
ATOM    551  OD2 ASP    34      75.620  96.440  21.960  1.00  0.00           O
ATOM    552  C   ASP    34      72.610  92.710  22.590  1.00  0.00           C
ATOM    553  O   ASP    34      73.330  91.730  22.780  1.00  0.00           O
ATOM    554  N   ILE    35      71.390  92.540  22.190  1.00  0.00           N
ATOM    555  HN  ILE    35      70.760  93.310  22.050  1.00  0.00           H
ATOM    556  CA  ILE    35      70.820  91.210  22.010  1.00  0.00           C
ATOM    557  HA  ILE    35      71.550  90.530  21.590  1.00  0.00           H
ATOM    558  CB  ILE    35      70.320  90.530  23.330  1.00  0.00           C
ATOM    559  HB  ILE    35      71.030  90.900  24.100  1.00  0.00           H
ATOM    560  CG2 ILE    35      68.880  90.980  23.690  1.00  0.00           C
ATOM    561 1HG2 ILE    35      68.760  90.920  24.800  1.00  0.00           H
ATOM    562 2HG2 ILE    35      68.780  92.070  23.510  1.00  0.00           H
ATOM    563 3HG2 ILE    35      68.010  90.500  23.190  1.00  0.00           H
ATOM    564  CG1 ILE    35      70.450  89.010  23.220  1.00  0.00           C
ATOM    565 1HG1 ILE    35      71.420  88.690  22.780  1.00  0.00           H
ATOM    566 2HG1 ILE    35      69.700  88.610  22.500  1.00  0.00           H
ATOM    567  CD  ILE    35      70.390  88.400  24.540  1.00  0.00           C
ATOM    568  HD1 ILE    35      71.090  88.870  25.260  1.00  0.00           H
ATOM    569  HD2 ILE    35      69.390  88.440  25.030  1.00  0.00           H
ATOM    570  HD3 ILE    35      70.720  87.340  24.530  1.00  0.00           H
ATOM    571  C   ILE    35      69.810  91.240  20.900  1.00  0.00           C
ATOM    572  O   ILE    35      69.320  92.280  20.530  1.00  0.00           O
ATOM    573  N   GLU    36      69.610  90.150  20.110  1.00  0.00           N
ATOM    574  HN  GLU    36      70.020  89.300  20.420  1.00  0.00           H
ATOM    575  CA  GLU    36      68.650  90.040  19.010  1.00  0.00           C
ATOM    576  HA  GLU    36      68.060  90.930  18.930  1.00  0.00           H
ATOM    577  CB  GLU    36      69.470  90.110  17.680  1.00  0.00           C
ATOM    578  HB1 GLU    36      70.180  89.260  17.740  1.00  0.00           H
ATOM    579  HB2 GLU    36      68.830  89.870  16.800  1.00  0.00           H
ATOM    580  CG  GLU    36      70.210  91.400  17.380  1.00  0.00           C
ATOM    581  HG1 GLU    36      71.080  91.410  18.060  1.00  0.00           H
ATOM    582  HG2 GLU    36      69.460  92.170  17.650  1.00  0.00           H
ATOM    583  CD  GLU    36      70.590  91.630  15.910  1.00  0.00           C
ATOM    584  OE1 GLU    36      69.760  91.420  15.050  1.00  0.00           O
ATOM    585  OE2 GLU    36      71.800  91.900  15.640  1.00  0.00           O
ATOM    586  C   GLU    36      67.720  88.860  19.130  1.00  0.00           C
ATOM    587  O   GLU    36      68.150  87.650  19.150  1.00  0.00           O
ATOM    588  N   VAL    37      66.430  89.190  19.080  1.00  0.00           N
ATOM    589  HN  VAL    37      66.020  90.080  18.860  1.00  0.00           H
ATOM    590  CA  VAL    37      65.470  88.110  19.410  1.00  0.00           C
ATOM    591  HA  VAL    37      65.890  87.110  19.450  1.00  0.00           H
ATOM    592  CB  VAL    37      64.920  88.280  20.870  1.00  0.00           C
ATOM    593  HB  VAL    37      64.670  89.360  20.920  1.00  0.00           H
ATOM    594  CG1 VAL    37      63.680  87.350  21.000  1.00  0.00           C
ATOM    595 1HG1 VAL    37      62.910  87.620  20.240  1.00  0.00           H
ATOM    596 2HG1 VAL    37      63.860  86.250  21.010  1.00  0.00           H
ATOM    597 3HG1 VAL    37      63.260  87.540  22.010  1.00  0.00           H
ATOM    598  CG2 VAL    37      66.050  88.000  21.880  1.00  0.00           C
ATOM    599 1HG2 VAL    37      66.210  86.900  21.870  1.00  0.00           H
ATOM    600 2HG2 VAL    37      66.980  88.540  21.610  1.00  0.00           H
ATOM    601 3HG2 VAL    37      65.780  88.310  22.910  1.00  0.00           H
ATOM    602  C   VAL    37      64.440  88.120  18.340  1.00  0.00           C
ATOM    603  O   VAL    37      64.030  89.190  17.870  1.00  0.00           O
ATOM    604  N   ASP    38      64.030  86.930  17.870  1.00  0.00           N
ATOM    605  HN  ASP    38      64.380  86.140  18.370  1.00  0.00           H
ATOM    606  CA  ASP    38      62.950  86.700  16.980  1.00  0.00           C
ATOM    607  HA  ASP    38      62.460  87.650  16.860  1.00  0.00           H
ATOM    608  CB  ASP    38      63.430  86.170  15.650  1.00  0.00           C
ATOM    609  HB1 ASP    38      64.120  85.300  15.750  1.00  0.00           H
ATOM    610  HB2 ASP    38      62.540  85.760  15.120  1.00  0.00           H
ATOM    611  CG  ASP    38      64.060  87.180  14.790  1.00  0.00           C
ATOM    612  OD1 ASP    38      63.300  88.110  14.350  1.00  0.00           O
ATOM    613  OD2 ASP    38      65.250  86.970  14.320  1.00  0.00           O
ATOM    614  C   ASP    38      61.750  85.890  17.550  1.00  0.00           C
ATOM    615  O   ASP    38      61.950  85.060  18.380  1.00  0.00           O
ATOM    616  N   LEU    39      60.510  86.020  17.030  1.00  0.00           N
ATOM    617  HN  LEU    39      60.240  86.650  16.310  1.00  0.00           H
ATOM    618  CA  LEU    39      59.390  85.110  17.370  1.00  0.00           C
ATOM    619  HA  LEU    39      59.670  84.340  18.080  1.00  0.00           H
ATOM    620  CB  LEU    39      58.110  85.890  17.940  1.00  0.00           C
ATOM    621  HB1 LEU    39      57.850  86.590  17.120  1.00  0.00           H
ATOM    622  HB2 LEU    39      57.270  85.170  18.010  1.00  0.00           H
ATOM    623  CG  LEU    39      58.300  86.520  19.310  1.00  0.00           C
ATOM    624  HG  LEU    39      59.220  87.150  19.330  1.00  0.00           H
ATOM    625  CD1 LEU    39      57.220  87.580  19.640  1.00  0.00           C
ATOM    626 1HD1 LEU    39      57.090  88.380  18.880  1.00  0.00           H
ATOM    627 2HD1 LEU    39      56.250  87.090  19.890  1.00  0.00           H
ATOM    628 3HD1 LEU    39      57.490  88.040  20.610  1.00  0.00           H
ATOM    629  CD2 LEU    39      58.460  85.350  20.330  1.00  0.00           C
ATOM    630 1HD2 LEU    39      57.460  84.890  20.520  1.00  0.00           H
ATOM    631 2HD2 LEU    39      59.190  84.650  19.870  1.00  0.00           H
ATOM    632 3HD2 LEU    39      58.830  85.620  21.340  1.00  0.00           H
ATOM    633  C   LEU    39      59.140  84.380  16.020  1.00  0.00           C
ATOM    634  O   LEU    39      59.060  85.000  14.930  1.00  0.00           O
ATOM    635  N   LEU    40      59.070  83.080  16.040  1.00  0.00           N
ATOM    636  HN  LEU    40      58.990  82.700  16.960  1.00  0.00           H
ATOM    637  CA  LEU    40      58.990  82.080  14.920  1.00  0.00           C
ATOM    638  HA  LEU    40      59.000  82.640  14.000  1.00  0.00           H
ATOM    639  CB  LEU    40      60.160  81.020  15.000  1.00  0.00           C
ATOM    640  HB1 LEU    40      59.980  80.270  15.810  1.00  0.00           H
ATOM    641  HB2 LEU    40      60.050  80.480  14.040  1.00  0.00           H
ATOM    642  CG  LEU    40      61.600  81.610  15.290  1.00  0.00           C
ATOM    643  HG  LEU    40      61.730  81.990  16.330  1.00  0.00           H
ATOM    644  CD1 LEU    40      62.560  80.520  15.060  1.00  0.00           C
ATOM    645 1HD1 LEU    40      62.490  79.950  14.110  1.00  0.00           H
ATOM    646 2HD1 LEU    40      63.580  80.950  15.090  1.00  0.00           H
ATOM    647 3HD1 LEU    40      62.490  79.830  15.930  1.00  0.00           H
ATOM    648  CD2 LEU    40      61.910  82.670  14.260  1.00  0.00           C
ATOM    649 1HD2 LEU    40      63.010  82.800  14.230  1.00  0.00           H
ATOM    650 2HD2 LEU    40      61.550  82.390  13.240  1.00  0.00           H
ATOM    651 3HD2 LEU    40      61.540  83.670  14.570  1.00  0.00           H
ATOM    652  C   LEU    40      57.660  81.360  14.930  1.00  0.00           C
ATOM    653  O   LEU    40      57.130  81.100  16.010  1.00  0.00           O
ATOM    654  N   LYS    41      57.070  81.010  13.740  1.00  0.00           N
ATOM    655  HN  LYS    41      57.430  81.280  12.860  1.00  0.00           H
ATOM    656  CA  LYS    41      56.000  80.120  13.530  1.00  0.00           C
ATOM    657  HA  LYS    41      55.750  79.630  14.460  1.00  0.00           H
ATOM    658  CB  LYS    41      54.790  80.740  12.870  1.00  0.00           C
ATOM    659  HB1 LYS    41      54.310  81.510  13.510  1.00  0.00           H
ATOM    660  HB2 LYS    41      55.090  81.340  11.990  1.00  0.00           H
ATOM    661  CG  LYS    41      53.700  79.720  12.480  1.00  0.00           C
ATOM    662  HG1 LYS    41      53.530  79.000  13.300  1.00  0.00           H
ATOM    663  HG2 LYS    41      54.160  79.090  11.690  1.00  0.00           H
ATOM    664  CD  LYS    41      52.380  80.260  11.950  1.00  0.00           C
ATOM    665  HD1 LYS    41      52.650  81.090  11.260  1.00  0.00           H
ATOM    666  HD2 LYS    41      51.970  80.790  12.840  1.00  0.00           H
ATOM    667  CE  LYS    41      51.460  79.090  11.410  1.00  0.00           C
ATOM    668  HE1 LYS    41      51.570  78.180  12.040  1.00  0.00           H
ATOM    669  HE2 LYS    41      51.770  78.800  10.380  1.00  0.00           H
ATOM    670  NZ  LYS    41      50.110  79.570  11.310  1.00  0.00           N
ATOM    671  HZ1 LYS    41      50.010  80.520  10.900  1.00  0.00           H
ATOM    672  HZ2 LYS    41      49.490  78.930  10.780  1.00  0.00           H
ATOM    673  HZ3 LYS    41      49.820  79.560  12.310  1.00  0.00           H
ATOM    674  C   LYS    41      56.630  79.040  12.660  1.00  0.00           C
ATOM    675  O   LYS    41      56.910  79.290  11.480  1.00  0.00           O
ATOM    676  N   ASN    42      56.870  77.830  13.300  1.00  0.00           N
ATOM    677  HN  ASN    42      56.500  77.650  14.210  1.00  0.00           H
ATOM    678  CA  ASN    42      57.330  76.600  12.580  1.00  0.00           C
ATOM    679  HA  ASN    42      57.570  75.900  13.360  1.00  0.00           H
ATOM    680  CB  ASN    42      56.220  75.980  11.670  1.00  0.00           C
ATOM    681  HB1 ASN    42      56.150  76.820  10.940  1.00  0.00           H
ATOM    682  HB2 ASN    42      56.510  74.980  11.300  1.00  0.00           H
ATOM    683  CG  ASN    42      54.990  75.700  12.470  1.00  0.00           C
ATOM    684  OD1 ASN    42      55.170  75.370  13.640  1.00  0.00           O
ATOM    685  ND2 ASN    42      53.770  75.900  11.990  1.00  0.00           N
ATOM    686 1HD2 ASN    42      53.740  76.250  11.050  1.00  0.00           H
ATOM    687 2HD2 ASN    42      53.040  75.320  12.350  1.00  0.00           H
ATOM    688  C   ASN    42      58.690  76.770  12.020  1.00  0.00           C
ATOM    689  O   ASN    42      58.950  76.360  10.880  1.00  0.00           O
ATOM    690  N   GLY    43      59.540  77.590  12.650  1.00  0.00           N
ATOM    691  HN  GLY    43      59.230  77.800  13.570  1.00  0.00           H
ATOM    692  CA  GLY    43      60.840  78.040  12.110  1.00  0.00           C
ATOM    693  HA1 GLY    43      61.350  77.200  11.660  1.00  0.00           H
ATOM    694  HA2 GLY    43      61.490  78.220  12.960  1.00  0.00           H
ATOM    695  C   GLY    43      60.870  79.200  11.170  1.00  0.00           C
ATOM    696  O   GLY    43      61.960  79.650  10.920  1.00  0.00           O
ATOM    697  N   GLU    44      59.780  79.850  10.940  1.00  0.00           N
ATOM    698  HN  GLU    44      58.910  79.460  11.210  1.00  0.00           H
ATOM    699  CA  GLU    44      59.640  81.020  10.150  1.00  0.00           C
ATOM    700  HA  GLU    44      60.630  81.270   9.790  1.00  0.00           H
ATOM    701  CB  GLU    44      58.670  80.850   8.940  1.00  0.00           C
ATOM    702  HB1 GLU    44      57.630  80.620   9.260  1.00  0.00           H
ATOM    703  HB2 GLU    44      58.710  81.770   8.320  1.00  0.00           H
ATOM    704  CG  GLU    44      59.040  79.650   8.010  1.00  0.00           C
ATOM    705  HG1 GLU    44      58.230  79.340   7.330  1.00  0.00           H
ATOM    706  HG2 GLU    44      59.260  78.780   8.660  1.00  0.00           H
ATOM    707  CD  GLU    44      60.250  79.850   7.130  1.00  0.00           C
ATOM    708  OE1 GLU    44      60.230  80.790   6.290  1.00  0.00           O
ATOM    709  OE2 GLU    44      61.210  79.080   7.260  1.00  0.00           O
ATOM    710  C   GLU    44      59.230  82.350  10.850  1.00  0.00           C
ATOM    711  O   GLU    44      58.240  82.350  11.550  1.00  0.00           O
ATOM    712  N   ARG    45      60.030  83.430  10.730  1.00  0.00           N
ATOM    713  HN  ARG    45      60.780  83.350  10.090  1.00  0.00           H
ATOM    714  CA  ARG    45      59.870  84.700  11.410  1.00  0.00           C
ATOM    715  HA  ARG    45      60.020  84.560  12.470  1.00  0.00           H
ATOM    716  CB  ARG    45      61.060  85.700  11.080  1.00  0.00           C
ATOM    717  HB1 ARG    45      61.990  85.130  11.290  1.00  0.00           H
ATOM    718  HB2 ARG    45      60.930  85.920  10.000  1.00  0.00           H
ATOM    719  CG  ARG    45      61.070  86.910  11.990  1.00  0.00           C
ATOM    720  HG1 ARG    45      62.130  86.990  12.330  1.00  0.00           H
ATOM    721  HG2 ARG    45      60.640  86.550  12.950  1.00  0.00           H
ATOM    722  CD  ARG    45      60.450  88.120  11.370  1.00  0.00           C
ATOM    723  HD1 ARG    45      59.380  87.820  11.320  1.00  0.00           H
ATOM    724  HD2 ARG    45      60.910  88.450  10.420  1.00  0.00           H
ATOM    725  NE  ARG    45      60.570  89.230  12.390  1.00  0.00           N
ATOM    726  HE  ARG    45      61.070  89.100  13.250  1.00  0.00           H
ATOM    727  CZ  ARG    45      60.050  90.410  12.230  1.00  0.00           C
ATOM    728  NH1 ARG    45      59.480  90.730  11.110  1.00  0.00           N
ATOM    729 1HH1 ARG    45      59.150  91.670  10.970  1.00  0.00           H
ATOM    730 2HH1 ARG    45      59.520  90.150  10.300  1.00  0.00           H
ATOM    731  NH2 ARG    45      60.310  91.370  13.090  1.00  0.00           N
ATOM    732 1HH2 ARG    45      60.420  92.330  12.850  1.00  0.00           H
ATOM    733 2HH2 ARG    45      60.800  91.100  13.920  1.00  0.00           H
ATOM    734  C   ARG    45      58.510  85.370  11.380  1.00  0.00           C
ATOM    735  O   ARG    45      57.890  85.540  10.340  1.00  0.00           O
ATOM    736  N   ILE    46      57.890  85.760  12.510  1.00  0.00           N
ATOM    737  HN  ILE    46      58.240  85.640  13.440  1.00  0.00           H
ATOM    738  CA  ILE    46      56.550  86.350  12.630  1.00  0.00           C
ATOM    739  HA  ILE    46      55.950  86.030  11.800  1.00  0.00           H
ATOM    740  CB  ILE    46      55.810  85.950  13.870  1.00  0.00           C
ATOM    741  HB  ILE    46      56.490  86.270  14.690  1.00  0.00           H
ATOM    742  CG2 ILE    46      54.410  86.670  13.990  1.00  0.00           C
ATOM    743 1HG2 ILE    46      54.360  87.750  13.750  1.00  0.00           H
ATOM    744 2HG2 ILE    46      53.720  86.280  13.210  1.00  0.00           H
ATOM    745 3HG2 ILE    46      53.980  86.530  15.010  1.00  0.00           H
ATOM    746  CG1 ILE    46      55.670  84.450  14.030  1.00  0.00           C
ATOM    747 1HG1 ILE    46      56.660  83.940  13.990  1.00  0.00           H
ATOM    748 2HG1 ILE    46      55.070  83.960  13.230  1.00  0.00           H
ATOM    749  CD  ILE    46      55.040  84.040  15.370  1.00  0.00           C
ATOM    750  HD1 ILE    46      55.420  84.710  16.170  1.00  0.00           H
ATOM    751  HD2 ILE    46      53.950  84.250  15.290  1.00  0.00           H
ATOM    752  HD3 ILE    46      55.180  82.970  15.630  1.00  0.00           H
ATOM    753  C   ILE    46      56.810  87.860  12.550  1.00  0.00           C
ATOM    754  O   ILE    46      57.610  88.550  13.140  1.00  0.00           O
ATOM    755  N   GLU    47      55.910  88.530  11.750  1.00  0.00           N
ATOM    756  HN  GLU    47      55.340  88.050  11.090  1.00  0.00           H
ATOM    757  CA  GLU    47      55.730  89.940  11.630  1.00  0.00           C
ATOM    758  HA  GLU    47      56.710  90.280  11.310  1.00  0.00           H
ATOM    759  CB  GLU    47      54.770  90.290  10.470  1.00  0.00           C
ATOM    760  HB1 GLU    47      53.840  89.680  10.500  1.00  0.00           H
ATOM    761  HB2 GLU    47      54.450  91.350  10.530  1.00  0.00           H
ATOM    762  CG  GLU    47      55.330  90.050   9.070  1.00  0.00           C
ATOM    763  HG1 GLU    47      55.530  88.990   8.800  1.00  0.00           H
ATOM    764  HG2 GLU    47      56.350  90.480   9.090  1.00  0.00           H
ATOM    765  CD  GLU    47      54.610  90.680   7.910  1.00  0.00           C
ATOM    766  OE1 GLU    47      55.070  90.590   6.770  1.00  0.00           O
ATOM    767  OE2 GLU    47      53.490  91.170   8.230  1.00  0.00           O
ATOM    768  C   GLU    47      55.290  90.680  12.900  1.00  0.00           C
ATOM    769  O   GLU    47      54.590  90.170  13.750  1.00  0.00           O
ATOM    770  N   LYS    48      55.710  91.910  13.120  1.00  0.00           N
ATOM    771  HN  LYS    48      56.390  92.360  12.540  1.00  0.00           H
ATOM    772  CA  LYS    48      55.340  92.730  14.180  1.00  0.00           C
ATOM    773  HA  LYS    48      56.010  93.560  14.030  1.00  0.00           H
ATOM    774  CB  LYS    48      53.880  93.350  14.010  1.00  0.00           C
ATOM    775  HB1 LYS    48      53.090  92.580  14.070  1.00  0.00           H
ATOM    776  HB2 LYS    48      53.750  94.160  14.760  1.00  0.00           H
ATOM    777  CG  LYS    48      53.680  94.090  12.650  1.00  0.00           C
ATOM    778  HG1 LYS    48      52.610  94.230  12.390  1.00  0.00           H
ATOM    779  HG2 LYS    48      54.110  93.430  11.860  1.00  0.00           H
ATOM    780  CD  LYS    48      54.320  95.490  12.580  1.00  0.00           C
ATOM    781  HD1 LYS    48      55.430  95.360  12.670  1.00  0.00           H
ATOM    782  HD2 LYS    48      54.010  96.150  13.420  1.00  0.00           H
ATOM    783  CE  LYS    48      53.940  96.220  11.230  1.00  0.00           C
ATOM    784  HE1 LYS    48      52.910  96.040  10.870  1.00  0.00           H
ATOM    785  HE2 LYS    48      54.570  95.820  10.420  1.00  0.00           H
ATOM    786  NZ  LYS    48      54.190  97.680  11.440  1.00  0.00           N
ATOM    787  HZ1 LYS    48      53.380  98.220  11.060  1.00  0.00           H
ATOM    788  HZ2 LYS    48      54.250  97.920  12.450  1.00  0.00           H
ATOM    789  HZ3 LYS    48      55.030  97.940  10.890  1.00  0.00           H
ATOM    790  C   LYS    48      55.670  92.450  15.660  1.00  0.00           C
ATOM    791  O   LYS    48      54.840  92.540  16.590  1.00  0.00           O
ATOM    792  N   VAL    49      56.890  91.900  15.810  1.00  0.00           N
ATOM    793  HN  VAL    49      57.510  91.720  15.050  1.00  0.00           H
ATOM    794  CA  VAL    49      57.440  91.720  17.190  1.00  0.00           C
ATOM    795  HA  VAL    49      56.660  91.310  17.810  1.00  0.00           H
ATOM    796  CB  VAL    49      58.770  90.930  17.150  1.00  0.00           C
ATOM    797  HB  VAL    49      59.560  91.520  16.630  1.00  0.00           H
ATOM    798  CG1 VAL    49      59.350  90.710  18.590  1.00  0.00           C
ATOM    799 1HG1 VAL    49      59.630  91.660  19.090  1.00  0.00           H
ATOM    800 2HG1 VAL    49      58.510  90.340  19.220  1.00  0.00           H
ATOM    801 3HG1 VAL    49      60.220  90.020  18.650  1.00  0.00           H
ATOM    802  CG2 VAL    49      58.380  89.680  16.360  1.00  0.00           C
ATOM    803 1HG2 VAL    49      58.180  89.850  15.280  1.00  0.00           H
ATOM    804 2HG2 VAL    49      59.280  89.050  16.520  1.00  0.00           H
ATOM    805 3HG2 VAL    49      57.490  89.170  16.790  1.00  0.00           H
ATOM    806  C   VAL    49      57.740  93.100  17.880  1.00  0.00           C
ATOM    807  O   VAL    49      58.380  94.040  17.310  1.00  0.00           O
ATOM    808  N   GLU    50      57.290  93.250  19.140  1.00  0.00           N
ATOM    809  HN  GLU    50      56.780  92.570  19.660  1.00  0.00           H
ATOM    810  CA  GLU    50      57.370  94.480  19.910  1.00  0.00           C
ATOM    811  HA  GLU    50      57.930  95.240  19.390  1.00  0.00           H
ATOM    812  CB  GLU    50      55.860  94.890  20.210  1.00  0.00           C
ATOM    813  HB1 GLU    50      55.260  94.010  20.540  1.00  0.00           H
ATOM    814  HB2 GLU    50      55.860  95.610  21.060  1.00  0.00           H
ATOM    815  CG  GLU    50      55.280  95.570  18.980  1.00  0.00           C
ATOM    816  HG1 GLU    50      55.050  94.970  18.070  1.00  0.00           H
ATOM    817  HG2 GLU    50      56.040  96.270  18.570  1.00  0.00           H
ATOM    818  CD  GLU    50      54.020  96.220  19.320  1.00  0.00           C
ATOM    819  OE1 GLU    50      52.960  95.500  19.480  1.00  0.00           O
ATOM    820  OE2 GLU    50      53.910  97.490  19.450  1.00  0.00           O
ATOM    821  C   GLU    50      58.000  94.120  21.260  1.00  0.00           C
ATOM    822  O   GLU    50      58.040  92.950  21.640  1.00  0.00           O
ATOM    823  N   HIS    51      58.480  95.130  21.990  1.00  0.00           N
ATOM    824  HN  HIS    51      58.270  96.070  21.720  1.00  0.00           H
ATOM    825  CA  HIS    51      59.190  94.970  23.250  1.00  0.00           C
ATOM    826  HA  HIS    51      58.810  94.080  23.720  1.00  0.00           H
ATOM    827  CB  HIS    51      60.630  94.620  22.910  1.00  0.00           C
ATOM    828  HB1 HIS    51      61.290  94.570  23.810  1.00  0.00           H
ATOM    829  HB2 HIS    51      60.610  93.650  22.370  1.00  0.00           H
ATOM    830  ND1 HIS    51      61.620  96.980  22.390  1.00  0.00           N
ATOM    831  HD1 HIS    51      61.520  97.380  23.300  1.00  0.00           H
ATOM    832  CG  HIS    51      61.300  95.690  21.990  1.00  0.00           C
ATOM    833  CE1 HIS    51      62.170  97.600  21.300  1.00  0.00           C
ATOM    834  HE1 HIS    51      62.420  98.660  21.300  1.00  0.00           H
ATOM    835  NE2 HIS    51      62.190  96.830  20.250  1.00  0.00           N
ATOM    836  CD2 HIS    51      61.670  95.630  20.660  1.00  0.00           C
ATOM    837  HD2 HIS    51      61.680  94.770  20.000  1.00  0.00           H
ATOM    838  C   HIS    51      59.060  95.990  24.270  1.00  0.00           C
ATOM    839  O   HIS    51      58.880  97.210  24.010  1.00  0.00           O
ATOM    840  N   SER    52      59.350  95.610  25.600  1.00  0.00           N
ATOM    841  HN  SER    52      59.390  94.610  25.720  1.00  0.00           H
ATOM    842  CA  SER    52      59.690  96.400  26.750  1.00  0.00           C
ATOM    843  HA  SER    52      58.810  96.980  26.990  1.00  0.00           H
ATOM    844  CB  SER    52      59.830  95.560  28.040  1.00  0.00           C
ATOM    845  HB1 SER    52      59.050  94.770  28.060  1.00  0.00           H
ATOM    846  HB2 SER    52      59.750  96.130  28.990  1.00  0.00           H
ATOM    847  OG  SER    52      61.050  94.850  28.010  1.00  0.00           O
ATOM    848  HG1 SER    52      61.680  95.570  28.050  1.00  0.00           H
ATOM    849  C   SER    52      60.730  97.410  26.490  1.00  0.00           C
ATOM    850  O   SER    52      61.360  97.570  25.490  1.00  0.00           O
ATOM    851  N   ASP    53      60.970  98.210  27.540  1.00  0.00           N
ATOM    852  HN  ASP    53      60.490  98.040  28.400  1.00  0.00           H
ATOM    853  CA  ASP    53      62.110  99.080  27.650  1.00  0.00           C
ATOM    854  HA  ASP    53      62.430  99.360  26.650  1.00  0.00           H
ATOM    855  CB  ASP    53      61.820 100.340  28.540  1.00  0.00           C
ATOM    856  HB1 ASP    53      61.580 100.030  29.580  1.00  0.00           H
ATOM    857  HB2 ASP    53      62.670 101.060  28.480  1.00  0.00           H
ATOM    858  CG  ASP    53      60.670 101.100  28.010  1.00  0.00           C
ATOM    859  OD1 ASP    53      59.510 100.880  28.520  1.00  0.00           O
ATOM    860  OD2 ASP    53      60.800 101.870  27.050  1.00  0.00           O
ATOM    861  C   ASP    53      63.150  98.240  28.420  1.00  0.00           C
ATOM    862  O   ASP    53      62.860  97.390  29.200  1.00  0.00           O
ATOM    863  N   LEU    54      64.390  98.530  28.150  1.00  0.00           N
ATOM    864  HN  LEU    54      64.580  99.180  27.420  1.00  0.00           H
ATOM    865  CA  LEU    54      65.560  97.880  28.740  1.00  0.00           C
ATOM    866  HA  LEU    54      65.490  96.830  28.510  1.00  0.00           H
ATOM    867  CB  LEU    54      66.900  98.260  27.970  1.00  0.00           C
ATOM    868  HB1 LEU    54      66.750  97.980  26.910  1.00  0.00           H
ATOM    869  HB2 LEU    54      66.810  99.360  28.080  1.00  0.00           H
ATOM    870  CG  LEU    54      68.290  97.770  28.510  1.00  0.00           C
ATOM    871  HG  LEU    54      68.390  97.980  29.600  1.00  0.00           H
ATOM    872  CD1 LEU    54      68.330  96.300  28.210  1.00  0.00           C
ATOM    873 1HD1 LEU    54      67.550  95.740  28.750  1.00  0.00           H
ATOM    874 2HD1 LEU    54      68.170  96.230  27.110  1.00  0.00           H
ATOM    875 3HD1 LEU    54      69.350  95.850  28.290  1.00  0.00           H
ATOM    876  CD2 LEU    54      69.430  98.350  27.660  1.00  0.00           C
ATOM    877 1HD2 LEU    54      69.360  99.460  27.610  1.00  0.00           H
ATOM    878 2HD2 LEU    54      70.410  98.160  28.160  1.00  0.00           H
ATOM    879 3HD2 LEU    54      69.630  97.990  26.630  1.00  0.00           H
ATOM    880  C   LEU    54      65.800  98.020  30.290  1.00  0.00           C
ATOM    881  O   LEU    54      65.650  99.080  30.940  1.00  0.00           O
ATOM    882  N   SER    55      66.060  96.860  30.910  1.00  0.00           N
ATOM    883  HN  SER    55      66.090  95.990  30.420  1.00  0.00           H
ATOM    884  CA  SER    55      66.140  96.750  32.370  1.00  0.00           C
ATOM    885  HA  SER    55      66.530  97.680  32.740  1.00  0.00           H
ATOM    886  CB  SER    55      64.710  96.490  33.050  1.00  0.00           C
ATOM    887  HB1 SER    55      64.200  95.690  32.470  1.00  0.00           H
ATOM    888  HB2 SER    55      64.110  97.420  32.990  1.00  0.00           H
ATOM    889  OG  SER    55      64.840  96.170  34.440  1.00  0.00           O
ATOM    890  HG1 SER    55      64.910  95.210  34.480  1.00  0.00           H
ATOM    891  C   SER    55      67.260  95.810  32.730  1.00  0.00           C
ATOM    892  O   SER    55      67.840  95.150  31.900  1.00  0.00           O
ATOM    893  N   PHE    56      67.660  95.810  34.030  1.00  0.00           N
ATOM    894  HN  PHE    56      67.010  96.250  34.640  1.00  0.00           H
ATOM    895  CA  PHE    56      68.600  94.850  34.560  1.00  0.00           C
ATOM    896  HA  PHE    56      68.570  93.930  34.000  1.00  0.00           H
ATOM    897  CB  PHE    56      70.040  95.410  34.780  1.00  0.00           C
ATOM    898  HB1 PHE    56      70.630  94.800  35.500  1.00  0.00           H
ATOM    899  HB2 PHE    56      70.570  95.420  33.810  1.00  0.00           H
ATOM    900  CG  PHE    56      70.050  96.880  35.230  1.00  0.00           C
ATOM    901  CD1 PHE    56      69.990  97.960  34.330  1.00  0.00           C
ATOM    902  HD1 PHE    56      69.730  97.660  33.320  1.00  0.00           H
ATOM    903  CE1 PHE    56      70.060  99.270  34.730  1.00  0.00           C
ATOM    904  HE1 PHE    56      69.950 100.050  34.000  1.00  0.00           H
ATOM    905  CZ  PHE    56      70.520  99.500  36.040  1.00  0.00           C
ATOM    906  HZ  PHE    56      70.680 100.500  36.410  1.00  0.00           H
ATOM    907  CD2 PHE    56      70.290  97.240  36.550  1.00  0.00           C
ATOM    908  HD2 PHE    56      70.330  96.470  37.300  1.00  0.00           H
ATOM    909  CE2 PHE    56      70.610  98.520  36.970  1.00  0.00           C
ATOM    910  HE2 PHE    56      70.860  98.810  37.980  1.00  0.00           H
ATOM    911  C   PHE    56      68.090  94.400  35.860  1.00  0.00           C
ATOM    912  O   PHE    56      67.220  95.020  36.450  1.00  0.00           O
ATOM    913  N   SER    57      68.440  93.190  36.240  1.00  0.00           N
ATOM    914  HN  SER    57      68.990  92.660  35.590  1.00  0.00           H
ATOM    915  CA  SER    57      68.330  92.530  37.550  1.00  0.00           C
ATOM    916  HA  SER    57      67.310  92.630  37.880  1.00  0.00           H
ATOM    917  CB  SER    57      68.630  90.970  37.510  1.00  0.00           C
ATOM    918  HB1 SER    57      69.700  90.870  37.230  1.00  0.00           H
ATOM    919  HB2 SER    57      68.050  90.400  36.750  1.00  0.00           H
ATOM    920  OG  SER    57      68.330  90.350  38.670  1.00  0.00           O
ATOM    921  HG1 SER    57      67.390  90.180  38.570  1.00  0.00           H
ATOM    922  C   SER    57      69.330  93.100  38.550  1.00  0.00           C
ATOM    923  O   SER    57      70.170  93.930  38.220  1.00  0.00           O
ATOM    924  N   LYS    58      69.200  92.750  39.850  1.00  0.00           N
ATOM    925  HN  LYS    58      68.610  91.950  39.960  1.00  0.00           H
ATOM    926  CA  LYS    58      70.010  93.200  40.980  1.00  0.00           C
ATOM    927  HA  LYS    58      70.210  94.230  40.700  1.00  0.00           H
ATOM    928  CB  LYS    58      69.320  92.880  42.360  1.00  0.00           C
ATOM    929  HB1 LYS    58      69.110  91.790  42.290  1.00  0.00           H
ATOM    930  HB2 LYS    58      69.970  93.170  43.220  1.00  0.00           H
ATOM    931  CG  LYS    58      67.920  93.490  42.610  1.00  0.00           C
ATOM    932  HG1 LYS    58      67.260  93.350  41.720  1.00  0.00           H
ATOM    933  HG2 LYS    58      67.990  94.580  42.830  1.00  0.00           H
ATOM    934  CD  LYS    58      67.190  92.890  43.900  1.00  0.00           C
ATOM    935  HD1 LYS    58      67.910  92.360  44.570  1.00  0.00           H
ATOM    936  HD2 LYS    58      66.470  92.150  43.500  1.00  0.00           H
ATOM    937  CE  LYS    58      66.540  93.970  44.740  1.00  0.00           C
ATOM    938  HE1 LYS    58      67.110  94.920  44.820  1.00  0.00           H
ATOM    939  HE2 LYS    58      66.290  93.590  45.750  1.00  0.00           H
ATOM    940  NZ  LYS    58      65.350  94.480  44.010  1.00  0.00           N
ATOM    941  HZ1 LYS    58      65.520  94.890  43.070  1.00  0.00           H
ATOM    942  HZ2 LYS    58      64.810  93.610  43.850  1.00  0.00           H
ATOM    943  HZ3 LYS    58      64.730  95.030  44.640  1.00  0.00           H
ATOM    944  C   LYS    58      71.500  92.590  40.930  1.00  0.00           C
ATOM    945  O   LYS    58      72.370  93.020  41.720  1.00  0.00           O
ATOM    946  N   ASP    59      71.850  91.750  39.970  1.00  0.00           N
ATOM    947  HN  ASP    59      71.220  91.450  39.270  1.00  0.00           H
ATOM    948  CA  ASP    59      73.180  91.200  39.750  1.00  0.00           C
ATOM    949  HA  ASP    59      73.730  91.340  40.670  1.00  0.00           H
ATOM    950  CB  ASP    59      73.020  89.630  39.640  1.00  0.00           C
ATOM    951  HB1 ASP    59      73.960  89.050  39.630  1.00  0.00           H
ATOM    952  HB2 ASP    59      72.450  89.280  40.520  1.00  0.00           H
ATOM    953  CG  ASP    59      72.140  89.180  38.490  1.00  0.00           C
ATOM    954  OD1 ASP    59      71.760  88.020  38.460  1.00  0.00           O
ATOM    955  OD2 ASP    59      71.890  90.130  37.610  1.00  0.00           O
ATOM    956  C   ASP    59      73.800  91.860  38.580  1.00  0.00           C
ATOM    957  O   ASP    59      74.900  91.500  38.130  1.00  0.00           O
ATOM    958  N   TRP    60      73.110  92.900  38.010  1.00  0.00           N
ATOM    959  HN  TRP    60      72.210  93.160  38.360  1.00  0.00           H
ATOM    960  CA  TRP    60      73.490  93.830  36.990  1.00  0.00           C
ATOM    961  HA  TRP    60      72.720  94.580  36.970  1.00  0.00           H
ATOM    962  CB  TRP    60      74.890  94.480  37.250  1.00  0.00           C
ATOM    963  HB1 TRP    60      75.600  93.630  37.190  1.00  0.00           H
ATOM    964  HB2 TRP    60      75.060  95.320  36.530  1.00  0.00           H
ATOM    965  CG  TRP    60      75.030  95.170  38.620  1.00  0.00           C
ATOM    966  CD1 TRP    60      76.020  94.840  39.570  1.00  0.00           C
ATOM    967  HD1 TRP    60      76.620  93.940  39.460  1.00  0.00           H
ATOM    968  NE1 TRP    60      76.000  95.770  40.690  1.00  0.00           N
ATOM    969  HE1 TRP    60      76.580  95.660  41.470  1.00  0.00           H
ATOM    970  CE2 TRP    60      75.050  96.770  40.370  1.00  0.00           C
ATOM    971  CD2 TRP    60      74.540  96.470  39.050  1.00  0.00           C
ATOM    972  CE3 TRP    60      73.700  97.420  38.420  1.00  0.00           C
ATOM    973  HE3 TRP    60      73.260  97.240  37.450  1.00  0.00           H
ATOM    974  CZ3 TRP    60      73.450  98.660  39.100  1.00  0.00           C
ATOM    975  HZ3 TRP    60      72.840  99.440  38.680  1.00  0.00           H
ATOM    976  CZ2 TRP    60      74.860  98.080  40.970  1.00  0.00           C
ATOM    977  HZ2 TRP    60      75.330  98.280  41.930  1.00  0.00           H
ATOM    978  CH2 TRP    60      73.970  98.930  40.340  1.00  0.00           C
ATOM    979  HH2 TRP    60      73.630  99.900  40.650  1.00  0.00           H
ATOM    980  C   TRP    60      73.520  93.270  35.580  1.00  0.00           C
ATOM    981  O   TRP    60      73.700  94.010  34.620  1.00  0.00           O
ATOM    982  N   SER    61      73.050  92.010  35.510  1.00  0.00           N
ATOM    983  HN  SER    61      72.840  91.420  36.280  1.00  0.00           H
ATOM    984  CA  SER    61      72.650  91.400  34.240  1.00  0.00           C
ATOM    985  HA  SER    61      73.400  91.650  33.490  1.00  0.00           H
ATOM    986  CB  SER    61      72.700  89.910  34.380  1.00  0.00           C
ATOM    987  HB1 SER    61      73.710  89.670  34.770  1.00  0.00           H
ATOM    988  HB2 SER    61      72.650  89.440  33.370  1.00  0.00           H
ATOM    989  OG  SER    61      71.640  89.330  35.160  1.00  0.00           O
ATOM    990  HG1 SER    61      71.840  89.560  36.070  1.00  0.00           H
ATOM    991  C   SER    61      71.290  91.940  33.660  1.00  0.00           C
ATOM    992  O   SER    61      70.330  92.140  34.400  1.00  0.00           O
ATOM    993  N   PHE    62      71.180  92.110  32.340  1.00  0.00           N
ATOM    994  HN  PHE    62      71.890  91.790  31.720  1.00  0.00           H
ATOM    995  CA  PHE    62      70.050  92.720  31.720  1.00  0.00           C
ATOM    996  HA  PHE    62      69.700  93.480  32.400  1.00  0.00           H
ATOM    997  CB  PHE    62      70.580  93.430  30.440  1.00  0.00           C
ATOM    998  HB1 PHE    62      71.070  92.620  29.840  1.00  0.00           H
ATOM    999  HB2 PHE    62      69.800  93.920  29.840  1.00  0.00           H
ATOM   1000  CG  PHE    62      71.690  94.410  30.740  1.00  0.00           C
ATOM   1001  CD1 PHE    62      73.050  94.220  30.350  1.00  0.00           C
ATOM   1002  HD1 PHE    62      73.340  93.240  29.990  1.00  0.00           H
ATOM   1003  CE1 PHE    62      73.920  95.360  30.460  1.00  0.00           C
ATOM   1004  HE1 PHE    62      74.880  95.260  29.990  1.00  0.00           H
ATOM   1005  CZ  PHE    62      73.480  96.600  30.850  1.00  0.00           C
ATOM   1006  HZ  PHE    62      74.140  97.450  30.800  1.00  0.00           H
ATOM   1007  CD2 PHE    62      71.300  95.660  31.310  1.00  0.00           C
ATOM   1008  HD2 PHE    62      70.290  95.670  31.690  1.00  0.00           H
ATOM   1009  CE2 PHE    62      72.150  96.760  31.350  1.00  0.00           C
ATOM   1010  HE2 PHE    62      71.770  97.690  31.740  1.00  0.00           H
ATOM   1011  C   PHE    62      68.880  91.880  31.370  1.00  0.00           C
ATOM   1012  O   PHE    62      68.980  90.610  31.330  1.00  0.00           O
ATOM   1013  N   TYR    63      67.690  92.400  31.200  1.00  0.00           N
ATOM   1014  HN  TYR    63      67.600  93.370  31.370  1.00  0.00           H
ATOM   1015  CA  TYR    63      66.540  91.600  30.750  1.00  0.00           C
ATOM   1016  HA  TYR    63      66.900  90.810  30.110  1.00  0.00           H
ATOM   1017  CB  TYR    63      65.800  90.960  31.930  1.00  0.00           C
ATOM   1018  HB1 TYR    63      64.940  90.350  31.590  1.00  0.00           H
ATOM   1019  HB2 TYR    63      66.530  90.320  32.490  1.00  0.00           H
ATOM   1020  CG  TYR    63      65.170  91.880  33.000  1.00  0.00           C
ATOM   1021  CD1 TYR    63      63.950  92.500  32.760  1.00  0.00           C
ATOM   1022  HD1 TYR    63      63.370  92.470  31.850  1.00  0.00           H
ATOM   1023  CE1 TYR    63      63.300  93.110  33.880  1.00  0.00           C
ATOM   1024  HE1 TYR    63      62.340  93.580  33.710  1.00  0.00           H
ATOM   1025  CZ  TYR    63      63.960  93.180  35.150  1.00  0.00           C
ATOM   1026  OH  TYR    63      63.310  93.870  36.220  1.00  0.00           O
ATOM   1027  HH  TYR    63      62.410  94.080  35.980  1.00  0.00           H
ATOM   1028  CD2 TYR    63      65.830  92.050  34.200  1.00  0.00           C
ATOM   1029  HD2 TYR    63      66.790  91.620  34.440  1.00  0.00           H
ATOM   1030  CE2 TYR    63      65.210  92.640  35.300  1.00  0.00           C
ATOM   1031  HE2 TYR    63      65.740  92.890  36.200  1.00  0.00           H
ATOM   1032  C   TYR    63      65.680  92.370  29.780  1.00  0.00           C
ATOM   1033  O   TYR    63      65.770  93.590  29.790  1.00  0.00           O
ATOM   1034  N   LEU    64      65.000  91.660  28.910  1.00  0.00           N
ATOM   1035  HN  LEU    64      65.060  90.670  28.970  1.00  0.00           H
ATOM   1036  CA  LEU    64      64.020  92.300  28.130  1.00  0.00           C
ATOM   1037  HA  LEU    64      63.660  93.190  28.630  1.00  0.00           H
ATOM   1038  CB  LEU    64      64.430  92.780  26.720  1.00  0.00           C
ATOM   1039  HB1 LEU    64      64.950  91.910  26.270  1.00  0.00           H
ATOM   1040  HB2 LEU    64      63.510  92.960  26.130  1.00  0.00           H
ATOM   1041  CG  LEU    64      65.340  94.050  26.590  1.00  0.00           C
ATOM   1042  HG  LEU    64      65.940  94.050  27.520  1.00  0.00           H
ATOM   1043  CD1 LEU    64      66.110  94.110  25.260  1.00  0.00           C
ATOM   1044 1HD1 LEU    64      65.300  94.040  24.500  1.00  0.00           H
ATOM   1045 2HD1 LEU    64      66.640  95.080  25.190  1.00  0.00           H
ATOM   1046 3HD1 LEU    64      66.700  93.170  25.210  1.00  0.00           H
ATOM   1047  CD2 LEU    64      64.520  95.320  26.740  1.00  0.00           C
ATOM   1048 1HD2 LEU    64      63.980  95.240  27.710  1.00  0.00           H
ATOM   1049 2HD2 LEU    64      65.070  96.270  26.630  1.00  0.00           H
ATOM   1050 3HD2 LEU    64      63.690  95.400  25.990  1.00  0.00           H
ATOM   1051  C   LEU    64      62.780  91.340  28.050  1.00  0.00           C
ATOM   1052  O   LEU    64      62.840  90.170  28.340  1.00  0.00           O
ATOM   1053  N   LEU    65      61.690  91.930  27.490  1.00  0.00           N
ATOM   1054  HN  LEU    65      61.590  92.860  27.150  1.00  0.00           H
ATOM   1055  CA  LEU    65      60.500  91.220  27.210  1.00  0.00           C
ATOM   1056  HA  LEU    65      60.690  90.160  27.190  1.00  0.00           H
ATOM   1057  CB  LEU    65      59.520  91.590  28.380  1.00  0.00           C
ATOM   1058  HB1 LEU    65      60.030  91.220  29.300  1.00  0.00           H
ATOM   1059  HB2 LEU    65      59.570  92.690  28.540  1.00  0.00           H
ATOM   1060  CG  LEU    65      58.070  91.170  28.260  1.00  0.00           C
ATOM   1061  HG  LEU    65      57.770  91.450  27.220  1.00  0.00           H
ATOM   1062  CD1 LEU    65      57.840  89.660  28.350  1.00  0.00           C
ATOM   1063 1HD1 LEU    65      58.410  89.110  27.570  1.00  0.00           H
ATOM   1064 2HD1 LEU    65      58.230  89.210  29.280  1.00  0.00           H
ATOM   1065 3HD1 LEU    65      56.750  89.420  28.310  1.00  0.00           H
ATOM   1066  CD2 LEU    65      57.180  91.790  29.290  1.00  0.00           C
ATOM   1067 1HD2 LEU    65      57.350  92.880  29.360  1.00  0.00           H
ATOM   1068 2HD2 LEU    65      56.150  91.710  28.870  1.00  0.00           H
ATOM   1069 3HD2 LEU    65      57.380  91.230  30.220  1.00  0.00           H
ATOM   1070  C   LEU    65      60.030  91.600  25.810  1.00  0.00           C
ATOM   1071  O   LEU    65      59.880  92.780  25.470  1.00  0.00           O
ATOM   1072  N   TYR    66      59.680  90.550  25.010  1.00  0.00           N
ATOM   1073  HN  TYR    66      59.780  89.640  25.390  1.00  0.00           H
ATOM   1074  CA  TYR    66      59.450  90.650  23.590  1.00  0.00           C
ATOM   1075  HA  TYR    66      59.320  91.700  23.360  1.00  0.00           H
ATOM   1076  CB  TYR    66      60.590  90.020  22.700  1.00  0.00           C
ATOM   1077  HB1 TYR    66      60.730  88.980  23.070  1.00  0.00           H
ATOM   1078  HB2 TYR    66      60.220  89.940  21.660  1.00  0.00           H
ATOM   1079  CG  TYR    66      61.850  90.750  22.790  1.00  0.00           C
ATOM   1080  CD1 TYR    66      62.730  90.350  23.790  1.00  0.00           C
ATOM   1081  HD1 TYR    66      62.470  89.720  24.630  1.00  0.00           H
ATOM   1082  CE1 TYR    66      64.050  90.750  23.800  1.00  0.00           C
ATOM   1083  HE1 TYR    66      64.740  90.480  24.580  1.00  0.00           H
ATOM   1084  CZ  TYR    66      64.450  91.640  22.790  1.00  0.00           C
ATOM   1085  OH  TYR    66      65.800  92.100  22.810  1.00  0.00           O
ATOM   1086  HH  TYR    66      66.050  92.480  21.970  1.00  0.00           H
ATOM   1087  CD2 TYR    66      62.240  91.510  21.770  1.00  0.00           C
ATOM   1088  HD2 TYR    66      61.530  91.850  21.020  1.00  0.00           H
ATOM   1089  CE2 TYR    66      63.540  92.000  21.760  1.00  0.00           C
ATOM   1090  HE2 TYR    66      63.730  92.810  21.080  1.00  0.00           H
ATOM   1091  C   TYR    66      58.140  89.860  23.360  1.00  0.00           C
ATOM   1092  O   TYR    66      57.960  88.790  23.960  1.00  0.00           O
ATOM   1093  N   TYR    67      57.230  90.450  22.530  1.00  0.00           N
ATOM   1094  HN  TYR    67      57.390  91.370  22.170  1.00  0.00           H
ATOM   1095  CA  TYR    67      55.920  89.890  22.320  1.00  0.00           C
ATOM   1096  HA  TYR    67      56.080  88.830  22.450  1.00  0.00           H
ATOM   1097  CB  TYR    67      54.990  90.340  23.490  1.00  0.00           C
ATOM   1098  HB1 TYR    67      53.900  90.300  23.270  1.00  0.00           H
ATOM   1099  HB2 TYR    67      55.210  89.710  24.390  1.00  0.00           H
ATOM   1100  CG  TYR    67      55.200  91.760  23.850  1.00  0.00           C
ATOM   1101  CD1 TYR    67      54.990  92.880  23.060  1.00  0.00           C
ATOM   1102  HD1 TYR    67      54.590  92.720  22.070  1.00  0.00           H
ATOM   1103  CE1 TYR    67      55.270  94.150  23.550  1.00  0.00           C
ATOM   1104  HE1 TYR    67      55.100  95.030  22.940  1.00  0.00           H
ATOM   1105  CZ  TYR    67      55.720  94.360  24.840  1.00  0.00           C
ATOM   1106  OH  TYR    67      56.060  95.600  25.390  1.00  0.00           O
ATOM   1107  HH  TYR    67      56.220  95.520  26.340  1.00  0.00           H
ATOM   1108  CD2 TYR    67      55.610  91.990  25.170  1.00  0.00           C
ATOM   1109  HD2 TYR    67      55.720  91.140  25.830  1.00  0.00           H
ATOM   1110  CE2 TYR    67      55.830  93.260  25.700  1.00  0.00           C
ATOM   1111  HE2 TYR    67      55.920  93.390  26.760  1.00  0.00           H
ATOM   1112  C   TYR    67      55.340  90.100  20.990  1.00  0.00           C
ATOM   1113  O   TYR    67      55.810  90.930  20.240  1.00  0.00           O
ATOM   1114  N   THR    68      54.350  89.290  20.610  1.00  0.00           N
ATOM   1115  HN  THR    68      54.000  88.570  21.220  1.00  0.00           H
ATOM   1116  CA  THR    68      53.470  89.570  19.490  1.00  0.00           C
ATOM   1117  HA  THR    68      53.160  90.590  19.670  1.00  0.00           H
ATOM   1118  CB  THR    68      53.960  89.480  18.040  1.00  0.00           C
ATOM   1119  HB  THR    68      54.990  89.890  18.000  1.00  0.00           H
ATOM   1120  OG1 THR    68      53.270  90.230  17.150  1.00  0.00           O
ATOM   1121  HG1 THR    68      53.710  91.070  17.030  1.00  0.00           H
ATOM   1122  CG2 THR    68      54.070  87.970  17.600  1.00  0.00           C
ATOM   1123 1HG2 THR    68      53.040  87.590  17.460  1.00  0.00           H
ATOM   1124 2HG2 THR    68      54.790  87.820  16.770  1.00  0.00           H
ATOM   1125 3HG2 THR    68      54.510  87.400  18.440  1.00  0.00           H
ATOM   1126  C   THR    68      52.060  88.910  19.670  1.00  0.00           C
ATOM   1127  O   THR    68      51.840  87.980  20.360  1.00  0.00           O
ATOM   1128  N   GLU    69      51.000  89.510  19.000  1.00  0.00           N
ATOM   1129  HN  GLU    69      51.030  90.310  18.410  1.00  0.00           H
ATOM   1130  CA  GLU    69      49.740  88.920  18.910  1.00  0.00           C
ATOM   1131  HA  GLU    69      49.450  88.490  19.860  1.00  0.00           H
ATOM   1132  CB  GLU    69      48.580  89.890  18.600  1.00  0.00           C
ATOM   1133  HB1 GLU    69      48.870  90.310  17.610  1.00  0.00           H
ATOM   1134  HB2 GLU    69      47.610  89.370  18.470  1.00  0.00           H
ATOM   1135  CG  GLU    69      48.500  91.020  19.670  1.00  0.00           C
ATOM   1136  HG1 GLU    69      49.290  91.760  19.400  1.00  0.00           H
ATOM   1137  HG2 GLU    69      48.660  90.480  20.630  1.00  0.00           H
ATOM   1138  CD  GLU    69      47.130  91.670  19.490  1.00  0.00           C
ATOM   1139  OE1 GLU    69      46.300  91.690  20.440  1.00  0.00           O
ATOM   1140  OE2 GLU    69      46.890  92.250  18.370  1.00  0.00           O
ATOM   1141  C   GLU    69      49.740  87.760  17.860  1.00  0.00           C
ATOM   1142  O   GLU    69      50.360  87.850  16.800  1.00  0.00           O
ATOM   1143  N   PHE    70      48.880  86.760  18.180  1.00  0.00           N
ATOM   1144  HN  PHE    70      48.360  86.700  19.040  1.00  0.00           H
ATOM   1145  CA  PHE    70      48.720  85.670  17.270  1.00  0.00           C
ATOM   1146  HA  PHE    70      48.690  86.050  16.260  1.00  0.00           H
ATOM   1147  CB  PHE    70      49.930  84.640  17.440  1.00  0.00           C
ATOM   1148  HB1 PHE    70      49.940  84.110  16.470  1.00  0.00           H
ATOM   1149  HB2 PHE    70      50.890  85.190  17.500  1.00  0.00           H
ATOM   1150  CG  PHE    70      49.920  83.740  18.670  1.00  0.00           C
ATOM   1151  CD1 PHE    70      49.790  84.220  20.010  1.00  0.00           C
ATOM   1152  HD1 PHE    70      49.680  85.270  20.230  1.00  0.00           H
ATOM   1153  CE1 PHE    70      49.870  83.350  21.060  1.00  0.00           C
ATOM   1154  HE1 PHE    70      49.870  83.700  22.080  1.00  0.00           H
ATOM   1155  CZ  PHE    70      50.210  81.970  20.840  1.00  0.00           C
ATOM   1156  HZ  PHE    70      50.400  81.390  21.730  1.00  0.00           H
ATOM   1157  CD2 PHE    70      50.320  82.370  18.520  1.00  0.00           C
ATOM   1158  HD2 PHE    70      50.720  82.000  17.590  1.00  0.00           H
ATOM   1159  CE2 PHE    70      50.530  81.530  19.580  1.00  0.00           C
ATOM   1160  HE2 PHE    70      50.980  80.550  19.530  1.00  0.00           H
ATOM   1161  C   PHE    70      47.420  84.920  17.440  1.00  0.00           C
ATOM   1162  O   PHE    70      46.680  85.020  18.420  1.00  0.00           O
ATOM   1163  N   THR    71      47.020  84.150  16.400  1.00  0.00           N
ATOM   1164  HN  THR    71      47.480  84.080  15.520  1.00  0.00           H
ATOM   1165  CA  THR    71      45.960  83.210  16.570  1.00  0.00           C
ATOM   1166  HA  THR    71      45.400  83.310  17.490  1.00  0.00           H
ATOM   1167  CB  THR    71      45.040  83.250  15.370  1.00  0.00           C
ATOM   1168  HB  THR    71      45.530  83.390  14.380  1.00  0.00           H
ATOM   1169  OG1 THR    71      44.230  84.410  15.460  1.00  0.00           O
ATOM   1170  HG1 THR    71      44.860  85.110  15.630  1.00  0.00           H
ATOM   1171  CG2 THR    71      44.010  82.090  15.350  1.00  0.00           C
ATOM   1172 1HG2 THR    71      43.640  81.930  16.390  1.00  0.00           H
ATOM   1173 2HG2 THR    71      43.220  82.170  14.570  1.00  0.00           H
ATOM   1174 3HG2 THR    71      44.490  81.110  15.130  1.00  0.00           H
ATOM   1175  C   THR    71      46.630  81.830  16.480  1.00  0.00           C
ATOM   1176  O   THR    71      47.130  81.480  15.380  1.00  0.00           O
ATOM   1177  N   PRO    72      46.640  81.000  17.560  1.00  0.00           N
ATOM   1178  CD  PRO    72      46.460  81.450  19.000  1.00  0.00           C
ATOM   1179  HD1 PRO    72      45.370  81.650  19.110  1.00  0.00           H
ATOM   1180  HD2 PRO    72      47.200  82.270  19.110  1.00  0.00           H
ATOM   1181  CA  PRO    72      46.870  79.570  17.530  1.00  0.00           C
ATOM   1182  HA  PRO    72      47.930  79.390  17.420  1.00  0.00           H
ATOM   1183  CB  PRO    72      46.560  79.020  18.940  1.00  0.00           C
ATOM   1184  HB1 PRO    72      45.550  78.600  19.140  1.00  0.00           H
ATOM   1185  HB2 PRO    72      47.360  78.300  19.230  1.00  0.00           H
ATOM   1186  CG  PRO    72      46.880  80.210  19.800  1.00  0.00           C
ATOM   1187  HG1 PRO    72      47.990  80.290  19.820  1.00  0.00           H
ATOM   1188  HG2 PRO    72      46.520  80.020  20.830  1.00  0.00           H
ATOM   1189  C   PRO    72      46.170  78.890  16.400  1.00  0.00           C
ATOM   1190  O   PRO    72      45.000  79.010  16.160  1.00  0.00           O
ATOM   1191  N   THR    73      47.010  78.180  15.590  1.00  0.00           N
ATOM   1192  HN  THR    73      48.010  78.240  15.580  1.00  0.00           H
ATOM   1193  CA  THR    73      46.440  77.260  14.640  1.00  0.00           C
ATOM   1194  HA  THR    73      45.370  77.320  14.510  1.00  0.00           H
ATOM   1195  CB  THR    73      46.790  77.430  13.150  1.00  0.00           C
ATOM   1196  HB  THR    73      46.490  76.590  12.490  1.00  0.00           H
ATOM   1197  OG1 THR    73      48.190  77.730  12.840  1.00  0.00           O
ATOM   1198  HG1 THR    73      48.620  76.870  12.900  1.00  0.00           H
ATOM   1199  CG2 THR    73      46.080  78.670  12.620  1.00  0.00           C
ATOM   1200 1HG2 THR    73      46.270  79.600  13.190  1.00  0.00           H
ATOM   1201 2HG2 THR    73      46.340  78.770  11.540  1.00  0.00           H
ATOM   1202 3HG2 THR    73      44.980  78.520  12.650  1.00  0.00           H
ATOM   1203  C   THR    73      46.770  75.820  15.010  1.00  0.00           C
ATOM   1204  O   THR    73      47.690  75.510  15.720  1.00  0.00           O
ATOM   1205  N   GLU    74      45.900  74.880  14.550  1.00  0.00           N
ATOM   1206  HN  GLU    74      45.080  75.180  14.060  1.00  0.00           H
ATOM   1207  CA  GLU    74      46.030  73.460  14.840  1.00  0.00           C
ATOM   1208  HA  GLU    74      45.920  73.350  15.910  1.00  0.00           H
ATOM   1209  CB  GLU    74      44.900  72.650  14.150  1.00  0.00           C
ATOM   1210  HB1 GLU    74      45.080  72.860  13.070  1.00  0.00           H
ATOM   1211  HB2 GLU    74      45.120  71.580  14.350  1.00  0.00           H
ATOM   1212  CG  GLU    74      43.460  72.990  14.510  1.00  0.00           C
ATOM   1213  HG1 GLU    74      43.180  74.050  14.310  1.00  0.00           H
ATOM   1214  HG2 GLU    74      43.310  72.780  15.590  1.00  0.00           H
ATOM   1215  CD  GLU    74      42.590  72.050  13.660  1.00  0.00           C
ATOM   1216  OE1 GLU    74      42.420  70.820  14.040  1.00  0.00           O
ATOM   1217  OE2 GLU    74      42.130  72.500  12.500  1.00  0.00           O
ATOM   1218  C   GLU    74      47.300  72.880  14.480  1.00  0.00           C
ATOM   1219  O   GLU    74      47.860  73.050  13.400  1.00  0.00           O
ATOM   1220  N   LYS    75      47.880  72.140  15.450  1.00  0.00           N
ATOM   1221  HN  LYS    75      47.400  72.160  16.330  1.00  0.00           H
ATOM   1222  CA  LYS    75      49.210  71.350  15.500  1.00  0.00           C
ATOM   1223  HA  LYS    75      49.250  70.850  16.450  1.00  0.00           H
ATOM   1224  CB  LYS    75      49.190  70.300  14.360  1.00  0.00           C
ATOM   1225  HB1 LYS    75      49.190  70.750  13.350  1.00  0.00           H
ATOM   1226  HB2 LYS    75      50.110  69.680  14.390  1.00  0.00           H
ATOM   1227  CG  LYS    75      48.040  69.240  14.420  1.00  0.00           C
ATOM   1228  HG1 LYS    75      48.170  68.460  13.630  1.00  0.00           H
ATOM   1229  HG2 LYS    75      47.210  69.940  14.200  1.00  0.00           H
ATOM   1230  CD  LYS    75      47.890  68.370  15.670  1.00  0.00           C
ATOM   1231  HD1 LYS    75      47.620  68.930  16.590  1.00  0.00           H
ATOM   1232  HD2 LYS    75      48.900  67.940  15.880  1.00  0.00           H
ATOM   1233  CE  LYS    75      46.880  67.220  15.510  1.00  0.00           C
ATOM   1234  HE1 LYS    75      46.900  66.510  16.370  1.00  0.00           H
ATOM   1235  HE2 LYS    75      46.960  66.600  14.590  1.00  0.00           H
ATOM   1236  NZ  LYS    75      45.490  67.780  15.320  1.00  0.00           N
ATOM   1237  HZ1 LYS    75      44.760  67.070  15.110  1.00  0.00           H
ATOM   1238  HZ2 LYS    75      45.060  68.450  15.990  1.00  0.00           H
ATOM   1239  HZ3 LYS    75      45.550  68.250  14.390  1.00  0.00           H
ATOM   1240  C   LYS    75      50.450  72.260  15.560  1.00  0.00           C
ATOM   1241  O   LYS    75      51.440  71.860  16.120  1.00  0.00           O
ATOM   1242  N   ASP    76      50.460  73.470  15.030  1.00  0.00           N
ATOM   1243  HN  ASP    76      49.660  73.790  14.530  1.00  0.00           H
ATOM   1244  CA  ASP    76      51.550  74.380  14.900  1.00  0.00           C
ATOM   1245  HA  ASP    76      52.290  73.900  14.280  1.00  0.00           H
ATOM   1246  CB  ASP    76      50.990  75.590  14.090  1.00  0.00           C
ATOM   1247  HB1 ASP    76      50.130  76.000  14.660  1.00  0.00           H
ATOM   1248  HB2 ASP    76      51.800  76.360  14.090  1.00  0.00           H
ATOM   1249  CG  ASP    76      50.550  75.160  12.750  1.00  0.00           C
ATOM   1250  OD1 ASP    76      51.080  74.180  12.130  1.00  0.00           O
ATOM   1251  OD2 ASP    76      49.730  75.900  12.150  1.00  0.00           O
ATOM   1252  C   ASP    76      52.320  74.750  16.150  1.00  0.00           C
ATOM   1253  O   ASP    76      51.930  74.620  17.320  1.00  0.00           O
ATOM   1254  N   GLU    77      53.590  75.250  15.920  1.00  0.00           N
ATOM   1255  HN  GLU    77      53.990  75.430  15.030  1.00  0.00           H
ATOM   1256  CA  GLU    77      54.580  75.520  16.940  1.00  0.00           C
ATOM   1257  HA  GLU    77      54.180  75.370  17.930  1.00  0.00           H
ATOM   1258  CB  GLU    77      55.750  74.490  16.930  1.00  0.00           C
ATOM   1259  HB1 GLU    77      56.430  74.600  16.050  1.00  0.00           H
ATOM   1260  HB2 GLU    77      56.410  74.780  17.770  1.00  0.00           H
ATOM   1261  CG  GLU    77      55.300  73.030  17.080  1.00  0.00           C
ATOM   1262  HG1 GLU    77      54.850  72.680  16.120  1.00  0.00           H
ATOM   1263  HG2 GLU    77      54.530  72.960  17.880  1.00  0.00           H
ATOM   1264  CD  GLU    77      56.450  72.150  17.460  1.00  0.00           C
ATOM   1265  OE1 GLU    77      57.510  71.940  16.790  1.00  0.00           O
ATOM   1266  OE2 GLU    77      56.370  71.680  18.610  1.00  0.00           O
ATOM   1267  C   GLU    77      55.160  76.880  16.850  1.00  0.00           C
ATOM   1268  O   GLU    77      55.650  77.360  15.810  1.00  0.00           O
ATOM   1269  N   TYR    78      55.150  77.630  18.040  1.00  0.00           N
ATOM   1270  HN  TYR    78      55.040  77.110  18.880  1.00  0.00           H
ATOM   1271  CA  TYR    78      55.550  78.960  18.160  1.00  0.00           C
ATOM   1272  HA  TYR    78      55.880  79.280  17.180  1.00  0.00           H
ATOM   1273  CB  TYR    78      54.260  79.740  18.730  1.00  0.00           C
ATOM   1274  HB1 TYR    78      54.170  79.490  19.810  1.00  0.00           H
ATOM   1275  HB2 TYR    78      54.500  80.820  18.770  1.00  0.00           H
ATOM   1276  CG  TYR    78      53.050  79.450  17.860  1.00  0.00           C
ATOM   1277  CD1 TYR    78      52.880  80.260  16.700  1.00  0.00           C
ATOM   1278  HD1 TYR    78      53.640  80.980  16.430  1.00  0.00           H
ATOM   1279  CE1 TYR    78      51.820  79.950  15.810  1.00  0.00           C
ATOM   1280  HE1 TYR    78      51.730  80.450  14.860  1.00  0.00           H
ATOM   1281  CZ  TYR    78      50.930  78.890  16.110  1.00  0.00           C
ATOM   1282  OH  TYR    78      49.860  78.610  15.320  1.00  0.00           O
ATOM   1283  HH  TYR    78      49.620  79.260  14.670  1.00  0.00           H
ATOM   1284  CD2 TYR    78      52.070  78.420  18.190  1.00  0.00           C
ATOM   1285  HD2 TYR    78      51.990  77.810  19.070  1.00  0.00           H
ATOM   1286  CE2 TYR    78      51.140  78.080  17.200  1.00  0.00           C
ATOM   1287  HE2 TYR    78      50.630  77.140  17.320  1.00  0.00           H
ATOM   1288  C   TYR    78      56.730  78.990  19.130  1.00  0.00           C
ATOM   1289  O   TYR    78      56.640  78.440  20.260  1.00  0.00           O
ATOM   1290  N   ALA    79      57.820  79.690  18.780  1.00  0.00           N
ATOM   1291  HN  ALA    79      57.840  80.130  17.880  1.00  0.00           H
ATOM   1292  CA  ALA    79      59.080  79.580  19.480  1.00  0.00           C
ATOM   1293  HA  ALA    79      58.890  79.300  20.510  1.00  0.00           H
ATOM   1294  CB  ALA    79      59.950  78.600  18.730  1.00  0.00           C
ATOM   1295  HB1 ALA    79      59.540  77.570  18.660  1.00  0.00           H
ATOM   1296  HB2 ALA    79      59.980  78.880  17.660  1.00  0.00           H
ATOM   1297  HB3 ALA    79      60.950  78.550  19.210  1.00  0.00           H
ATOM   1298  C   ALA    79      59.710  80.920  19.510  1.00  0.00           C
ATOM   1299  O   ALA    79      59.310  81.820  18.710  1.00  0.00           O
ATOM   1300  N   CYS    80      60.710  81.040  20.390  1.00  0.00           N
ATOM   1301  HN  CYS    80      61.000  80.240  20.910  1.00  0.00           H
ATOM   1302  CA  CYS    80      61.420  82.270  20.650  1.00  0.00           C
ATOM   1303  HA  CYS    80      61.110  82.960  19.880  1.00  0.00           H
ATOM   1304  CB  CYS    80      61.110  82.850  22.010  1.00  0.00           C
ATOM   1305  HB1 CYS    80      61.440  82.150  22.810  1.00  0.00           H
ATOM   1306  HB2 CYS    80      60.000  82.870  22.090  1.00  0.00           H
ATOM   1307  SG  CYS    80      61.830  84.490  22.420  1.00  0.00           S
ATOM   1308  C   CYS    80      62.930  82.010  20.400  1.00  0.00           C
ATOM   1309  O   CYS    80      63.580  81.210  21.090  1.00  0.00           O
ATOM   1310  N   ARG    81      63.520  82.650  19.320  1.00  0.00           N
ATOM   1311  HN  ARG    81      62.940  83.260  18.780  1.00  0.00           H
ATOM   1312  CA  ARG    81      64.950  82.470  18.960  1.00  0.00           C
ATOM   1313  HA  ARG    81      65.230  81.520  19.390  1.00  0.00           H
ATOM   1314  CB  ARG    81      65.120  82.310  17.470  1.00  0.00           C
ATOM   1315  HB1 ARG    81      64.560  81.420  17.130  1.00  0.00           H
ATOM   1316  HB2 ARG    81      64.570  83.100  16.910  1.00  0.00           H
ATOM   1317  CG  ARG    81      66.630  82.210  17.090  1.00  0.00           C
ATOM   1318  HG1 ARG    81      67.060  81.330  17.610  1.00  0.00           H
ATOM   1319  HG2 ARG    81      67.090  83.150  17.470  1.00  0.00           H
ATOM   1320  CD  ARG    81      66.940  81.980  15.570  1.00  0.00           C
ATOM   1321  HD1 ARG    81      66.290  81.140  15.270  1.00  0.00           H
ATOM   1322  HD2 ARG    81      68.010  81.790  15.340  1.00  0.00           H
ATOM   1323  NE  ARG    81      66.570  83.290  14.940  1.00  0.00           N
ATOM   1324  HE  ARG    81      66.590  84.180  15.400  1.00  0.00           H
ATOM   1325  CZ  ARG    81      66.240  83.360  13.690  1.00  0.00           C
ATOM   1326  NH1 ARG    81      66.420  82.380  12.830  1.00  0.00           N
ATOM   1327 1HH1 ARG    81      66.160  82.490  11.880  1.00  0.00           H
ATOM   1328 2HH1 ARG    81      66.810  81.550  13.240  1.00  0.00           H
ATOM   1329  NH2 ARG    81      65.810  84.510  13.130  1.00  0.00           N
ATOM   1330 1HH2 ARG    81      65.330  84.470  12.250  1.00  0.00           H
ATOM   1331 2HH2 ARG    81      65.820  85.330  13.690  1.00  0.00           H
ATOM   1332  C   ARG    81      65.710  83.600  19.470  1.00  0.00           C
ATOM   1333  O   ARG    81      65.420  84.700  18.990  1.00  0.00           O
ATOM   1334  N   VAL    82      66.720  83.380  20.350  1.00  0.00           N
ATOM   1335  HN  VAL    82      66.860  82.470  20.720  1.00  0.00           H
ATOM   1336  CA  VAL    82      67.610  84.410  20.810  1.00  0.00           C
ATOM   1337  HA  VAL    82      67.190  85.390  20.690  1.00  0.00           H
ATOM   1338  CB  VAL    82      67.790  84.260  22.350  1.00  0.00           C
ATOM   1339  HB  VAL    82      68.220  83.260  22.600  1.00  0.00           H
ATOM   1340  CG1 VAL    82      68.580  85.410  22.980  1.00  0.00           C
ATOM   1341 1HG1 VAL    82      68.570  85.270  24.080  1.00  0.00           H
ATOM   1342 2HG1 VAL    82      69.650  85.300  22.690  1.00  0.00           H
ATOM   1343 3HG1 VAL    82      68.200  86.440  22.780  1.00  0.00           H
ATOM   1344  CG2 VAL    82      66.330  84.300  22.910  1.00  0.00           C
ATOM   1345 1HG2 VAL    82      65.750  85.170  22.530  1.00  0.00           H
ATOM   1346 2HG2 VAL    82      65.780  83.360  22.660  1.00  0.00           H
ATOM   1347 3HG2 VAL    82      66.440  84.320  24.010  1.00  0.00           H
ATOM   1348  C   VAL    82      68.980  84.280  20.240  1.00  0.00           C
ATOM   1349  O   VAL    82      69.660  83.270  20.270  1.00  0.00           O
ATOM   1350  N   ASN    83      69.440  85.420  19.680  1.00  0.00           N
ATOM   1351  HN  ASN    83      68.830  86.210  19.750  1.00  0.00           H
ATOM   1352  CA  ASN    83      70.710  85.510  18.990  1.00  0.00           C
ATOM   1353  HA  ASN    83      71.290  84.680  19.370  1.00  0.00           H
ATOM   1354  CB  ASN    83      70.590  85.610  17.400  1.00  0.00           C
ATOM   1355  HB1 ASN    83      69.700  85.010  17.110  1.00  0.00           H
ATOM   1356  HB2 ASN    83      70.320  86.660  17.150  1.00  0.00           H
ATOM   1357  CG  ASN    83      71.850  85.120  16.640  1.00  0.00           C
ATOM   1358  OD1 ASN    83      72.860  84.590  17.170  1.00  0.00           O
ATOM   1359  ND2 ASN    83      71.890  85.330  15.300  1.00  0.00           N
ATOM   1360 1HD2 ASN    83      71.150  85.870  14.920  1.00  0.00           H
ATOM   1361 2HD2 ASN    83      72.680  84.950  14.820  1.00  0.00           H
ATOM   1362  C   ASN    83      71.560  86.700  19.400  1.00  0.00           C
ATOM   1363  O   ASN    83      71.040  87.630  20.070  1.00  0.00           O
ATOM   1364  N   HIS    84      72.830  86.730  18.990  1.00  0.00           N
ATOM   1365  HN  HIS    84      73.300  85.970  18.560  1.00  0.00           H
ATOM   1366  CA  HIS    84      73.760  87.840  19.140  1.00  0.00           C
ATOM   1367  HA  HIS    84      74.640  87.820  18.520  1.00  0.00           H
ATOM   1368  CB  HIS    84      73.130  89.210  18.830  1.00  0.00           C
ATOM   1369  HB1 HIS    84      72.720  89.120  17.800  1.00  0.00           H
ATOM   1370  HB2 HIS    84      72.330  89.490  19.550  1.00  0.00           H
ATOM   1371  CD2 HIS    84      73.800  91.610  19.370  1.00  0.00           C
ATOM   1372  HD2 HIS    84      73.030  91.950  20.050  1.00  0.00           H
ATOM   1373  CG  HIS    84      74.000  90.400  18.750  1.00  0.00           C
ATOM   1374  NE2 HIS    84      74.860  92.410  19.000  1.00  0.00           N
ATOM   1375  HE2 HIS    84      74.890  93.410  19.100  1.00  0.00           H
ATOM   1376  ND1 HIS    84      75.230  90.480  18.180  1.00  0.00           N
ATOM   1377  HD1 HIS    84      75.690  89.770  17.670  1.00  0.00           H
ATOM   1378  CE1 HIS    84      75.760  91.710  18.360  1.00  0.00           C
ATOM   1379  HE1 HIS    84      76.730  91.940  17.980  1.00  0.00           H
ATOM   1380  C   HIS    84      74.200  87.820  20.610  1.00  0.00           C
ATOM   1381  O   HIS    84      74.390  88.840  21.260  1.00  0.00           O
ATOM   1382  N   VAL    85      74.400  86.490  21.030  1.00  0.00           N
ATOM   1383  HN  VAL    85      74.130  85.690  20.500  1.00  0.00           H
ATOM   1384  CA  VAL    85      74.870  86.200  22.390  1.00  0.00           C
ATOM   1385  HA  VAL    85      74.660  86.980  23.110  1.00  0.00           H
ATOM   1386  CB  VAL    85      74.190  85.000  22.970  1.00  0.00           C
ATOM   1387  HB  VAL    85      74.380  84.120  22.320  1.00  0.00           H
ATOM   1388  CG1 VAL    85      74.760  84.510  24.350  1.00  0.00           C
ATOM   1389 1HG1 VAL    85      75.800  84.150  24.310  1.00  0.00           H
ATOM   1390 2HG1 VAL    85      74.850  85.410  25.010  1.00  0.00           H
ATOM   1391 3HG1 VAL    85      74.180  83.720  24.870  1.00  0.00           H
ATOM   1392  CG2 VAL    85      72.650  85.280  23.140  1.00  0.00           C
ATOM   1393 1HG2 VAL    85      72.040  84.500  23.640  1.00  0.00           H
ATOM   1394 2HG2 VAL    85      72.460  86.210  23.720  1.00  0.00           H
ATOM   1395 3HG2 VAL    85      72.180  85.450  22.150  1.00  0.00           H
ATOM   1396  C   VAL    85      76.400  86.040  22.280  1.00  0.00           C
ATOM   1397  O   VAL    85      76.940  85.540  21.280  1.00  0.00           O
ATOM   1398  N   THR    86      77.150  86.630  23.260  1.00  0.00           N
ATOM   1399  HN  THR    86      76.640  87.070  24.000  1.00  0.00           H
ATOM   1400  CA  THR    86      78.610  86.760  23.200  1.00  0.00           C
ATOM   1401  HA  THR    86      78.940  86.940  22.190  1.00  0.00           H
ATOM   1402  CB  THR    86      79.140  87.890  24.040  1.00  0.00           C
ATOM   1403  HB  THR    86      80.250  88.000  24.000  1.00  0.00           H
ATOM   1404  OG1 THR    86      78.660  87.900  25.390  1.00  0.00           O
ATOM   1405  HG1 THR    86      79.140  88.590  25.860  1.00  0.00           H
ATOM   1406  CG2 THR    86      78.590  89.190  23.460  1.00  0.00           C
ATOM   1407 1HG2 THR    86      78.870  89.230  22.390  1.00  0.00           H
ATOM   1408 2HG2 THR    86      77.480  89.290  23.520  1.00  0.00           H
ATOM   1409 3HG2 THR    86      78.860  90.050  24.100  1.00  0.00           H
ATOM   1410  C   THR    86      79.370  85.500  23.520  1.00  0.00           C
ATOM   1411  O   THR    86      79.370  84.950  24.600  1.00  0.00           O
ATOM   1412  N   LEU    87      80.030  84.910  22.520  1.00  0.00           N
ATOM   1413  HN  LEU    87      80.060  85.380  21.650  1.00  0.00           H
ATOM   1414  CA  LEU    87      80.600  83.610  22.510  1.00  0.00           C
ATOM   1415  HA  LEU    87      81.020  83.680  21.520  1.00  0.00           H
ATOM   1416  CB  LEU    87      81.810  83.460  23.480  1.00  0.00           C
ATOM   1417  HB1 LEU    87      81.340  83.540  24.480  1.00  0.00           H
ATOM   1418  HB2 LEU    87      82.300  82.480  23.300  1.00  0.00           H
ATOM   1419  CG  LEU    87      82.980  84.440  23.240  1.00  0.00           C
ATOM   1420  HG  LEU    87      82.800  84.740  22.190  1.00  0.00           H
ATOM   1421  CD1 LEU    87      82.950  85.750  24.060  1.00  0.00           C
ATOM   1422 1HD1 LEU    87      83.890  86.310  23.920  1.00  0.00           H
ATOM   1423 2HD1 LEU    87      82.080  86.410  23.860  1.00  0.00           H
ATOM   1424 3HD1 LEU    87      82.840  85.450  25.130  1.00  0.00           H
ATOM   1425  CD2 LEU    87      84.340  83.690  23.430  1.00  0.00           C
ATOM   1426 1HD2 LEU    87      84.560  82.980  22.610  1.00  0.00           H
ATOM   1427 2HD2 LEU    87      85.140  84.470  23.400  1.00  0.00           H
ATOM   1428 3HD2 LEU    87      84.400  83.120  24.380  1.00  0.00           H
ATOM   1429  C   LEU    87      79.710  82.370  22.450  1.00  0.00           C
ATOM   1430  O   LEU    87      80.020  81.340  23.040  1.00  0.00           O
ATOM   1431  N   SER    88      78.560  82.510  21.780  1.00  0.00           N
ATOM   1432  HN  SER    88      78.420  83.410  21.360  1.00  0.00           H
ATOM   1433  CA  SER    88      77.590  81.450  21.510  1.00  0.00           C
ATOM   1434  HA  SER    88      78.130  80.520  21.520  1.00  0.00           H
ATOM   1435  CB  SER    88      76.570  81.350  22.640  1.00  0.00           C
ATOM   1436  HB1 SER    88      75.690  80.730  22.400  1.00  0.00           H
ATOM   1437  HB2 SER    88      76.070  82.330  22.820  1.00  0.00           H
ATOM   1438  OG  SER    88      77.170  80.970  23.870  1.00  0.00           O
ATOM   1439  HG1 SER    88      77.460  81.800  24.260  1.00  0.00           H
ATOM   1440  C   SER    88      76.760  81.500  20.300  1.00  0.00           C
ATOM   1441  O   SER    88      76.270  82.530  19.890  1.00  0.00           O
ATOM   1442  N   GLN    89      76.310  80.360  19.800  1.00  0.00           N
ATOM   1443  HN  GLN    89      76.630  79.480  20.140  1.00  0.00           H
ATOM   1444  CA  GLN    89      75.420  80.190  18.720  1.00  0.00           C
ATOM   1445  HA  GLN    89      75.540  80.990  18.010  1.00  0.00           H
ATOM   1446  CB  GLN    89      75.620  78.800  18.040  1.00  0.00           C
ATOM   1447  HB1 GLN    89      75.510  78.000  18.810  1.00  0.00           H
ATOM   1448  HB2 GLN    89      74.870  78.540  17.270  1.00  0.00           H
ATOM   1449  CG  GLN    89      77.060  78.650  17.420  1.00  0.00           C
ATOM   1450  HG1 GLN    89      77.150  77.620  17.020  1.00  0.00           H
ATOM   1451  HG2 GLN    89      77.890  78.760  18.140  1.00  0.00           H
ATOM   1452  CD  GLN    89      77.350  79.640  16.270  1.00  0.00           C
ATOM   1453  OE1 GLN    89      76.510  79.870  15.380  1.00  0.00           O
ATOM   1454  NE2 GLN    89      78.550  80.310  16.270  1.00  0.00           N
ATOM   1455 1HE2 GLN    89      79.070  80.070  17.100  1.00  0.00           H
ATOM   1456 2HE2 GLN    89      78.660  81.230  15.890  1.00  0.00           H
ATOM   1457  C   GLN    89      73.940  80.440  19.190  1.00  0.00           C
ATOM   1458  O   GLN    89      73.600  80.280  20.350  1.00  0.00           O
ATOM   1459  N   PRO    90      72.970  80.870  18.310  1.00  0.00           N
ATOM   1460  CD  PRO    90      73.280  81.120  16.890  1.00  0.00           C
ATOM   1461  HD1 PRO    90      74.200  80.540  16.660  1.00  0.00           H
ATOM   1462  HD2 PRO    90      73.500  82.200  16.740  1.00  0.00           H
ATOM   1463  CA  PRO    90      71.560  81.000  18.490  1.00  0.00           C
ATOM   1464  HA  PRO    90      71.510  81.870  19.130  1.00  0.00           H
ATOM   1465  CB  PRO    90      70.960  81.230  17.160  1.00  0.00           C
ATOM   1466  HB1 PRO    90      69.990  80.710  17.010  1.00  0.00           H
ATOM   1467  HB2 PRO    90      70.890  82.320  16.940  1.00  0.00           H
ATOM   1468  CG  PRO    90      71.970  80.720  16.140  1.00  0.00           C
ATOM   1469  HG1 PRO    90      72.100  81.210  15.150  1.00  0.00           H
ATOM   1470  HG2 PRO    90      72.000  79.610  16.080  1.00  0.00           H
ATOM   1471  C   PRO    90      70.950  79.970  19.280  1.00  0.00           C
ATOM   1472  O   PRO    90      71.150  78.760  19.110  1.00  0.00           O
ATOM   1473  N   LYS    91      70.050  80.400  20.220  1.00  0.00           N
ATOM   1474  HN  LYS    91      70.040  81.370  20.460  1.00  0.00           H
ATOM   1475  CA  LYS    91      69.320  79.550  21.140  1.00  0.00           C
ATOM   1476  HA  LYS    91      69.530  78.510  20.960  1.00  0.00           H
ATOM   1477  CB  LYS    91      69.740  79.900  22.590  1.00  0.00           C
ATOM   1478  HB1 LYS    91      70.830  79.670  22.600  1.00  0.00           H
ATOM   1479  HB2 LYS    91      69.450  80.970  22.680  1.00  0.00           H
ATOM   1480  CG  LYS    91      68.970  79.280  23.750  1.00  0.00           C
ATOM   1481  HG1 LYS    91      67.910  79.580  23.840  1.00  0.00           H
ATOM   1482  HG2 LYS    91      69.540  79.640  24.640  1.00  0.00           H
ATOM   1483  CD  LYS    91      69.040  77.790  23.840  1.00  0.00           C
ATOM   1484  HD1 LYS    91      68.330  77.570  23.010  1.00  0.00           H
ATOM   1485  HD2 LYS    91      68.670  77.370  24.800  1.00  0.00           H
ATOM   1486  CE  LYS    91      70.350  77.030  23.560  1.00  0.00           C
ATOM   1487  HE1 LYS    91      71.170  77.370  24.220  1.00  0.00           H
ATOM   1488  HE2 LYS    91      70.630  77.130  22.490  1.00  0.00           H
ATOM   1489  NZ  LYS    91      70.170  75.570  23.870  1.00  0.00           N
ATOM   1490  HZ1 LYS    91      71.140  75.210  23.950  1.00  0.00           H
ATOM   1491  HZ2 LYS    91      69.780  75.470  24.820  1.00  0.00           H
ATOM   1492  HZ3 LYS    91      69.640  75.150  23.080  1.00  0.00           H
ATOM   1493  C   LYS    91      67.840  79.760  20.920  1.00  0.00           C
ATOM   1494  O   LYS    91      67.310  80.870  21.020  1.00  0.00           O
ATOM   1495  N   ILE    92      67.150  78.620  20.730  1.00  0.00           N
ATOM   1496  HN  ILE    92      67.540  77.710  20.650  1.00  0.00           H
ATOM   1497  CA  ILE    92      65.730  78.560  20.570  1.00  0.00           C
ATOM   1498  HA  ILE    92      65.360  79.560  20.390  1.00  0.00           H
ATOM   1499  CB  ILE    92      65.340  77.930  19.220  1.00  0.00           C
ATOM   1500  HB  ILE    92      65.730  76.890  19.170  1.00  0.00           H
ATOM   1501  CG2 ILE    92      63.790  77.870  19.110  1.00  0.00           C
ATOM   1502 1HG2 ILE    92      63.560  77.510  18.080  1.00  0.00           H
ATOM   1503 2HG2 ILE    92      63.460  77.060  19.790  1.00  0.00           H
ATOM   1504 3HG2 ILE    92      63.300  78.830  19.360  1.00  0.00           H
ATOM   1505  CG1 ILE    92      65.890  78.800  18.030  1.00  0.00           C
ATOM   1506 1HG1 ILE    92      66.210  79.710  18.580  1.00  0.00           H
ATOM   1507 2HG1 ILE    92      65.070  79.080  17.330  1.00  0.00           H
ATOM   1508  CD  ILE    92      66.950  78.080  17.160  1.00  0.00           C
ATOM   1509  HD1 ILE    92      67.620  77.520  17.840  1.00  0.00           H
ATOM   1510  HD2 ILE    92      66.480  77.480  16.350  1.00  0.00           H
ATOM   1511  HD3 ILE    92      67.590  78.890  16.750  1.00  0.00           H
ATOM   1512  C   ILE    92      65.050  77.800  21.620  1.00  0.00           C
ATOM   1513  O   ILE    92      65.450  76.740  22.050  1.00  0.00           O
ATOM   1514  N   VAL    93      64.010  78.430  22.250  1.00  0.00           N
ATOM   1515  HN  VAL    93      63.670  79.320  21.960  1.00  0.00           H
ATOM   1516  CA  VAL    93      63.200  77.850  23.350  1.00  0.00           C
ATOM   1517  HA  VAL    93      63.240  76.790  23.530  1.00  0.00           H
ATOM   1518  CB  VAL    93      63.560  78.450  24.680  1.00  0.00           C
ATOM   1519  HB  VAL    93      63.790  79.530  24.580  1.00  0.00           H
ATOM   1520  CG1 VAL    93      62.460  78.070  25.780  1.00  0.00           C
ATOM   1521 1HG1 VAL    93      62.380  76.980  25.990  1.00  0.00           H
ATOM   1522 2HG1 VAL    93      62.760  78.400  26.800  1.00  0.00           H
ATOM   1523 3HG1 VAL    93      61.500  78.510  25.450  1.00  0.00           H
ATOM   1524  CG2 VAL    93      64.870  77.810  25.110  1.00  0.00           C
ATOM   1525 1HG2 VAL    93      65.130  77.990  26.170  1.00  0.00           H
ATOM   1526 2HG2 VAL    93      64.910  76.700  25.100  1.00  0.00           H
ATOM   1527 3HG2 VAL    93      65.790  78.020  24.520  1.00  0.00           H
ATOM   1528  C   VAL    93      61.800  78.110  22.850  1.00  0.00           C
ATOM   1529  O   VAL    93      61.540  79.110  22.150  1.00  0.00           O
ATOM   1530  N   LYS    94      61.030  77.040  22.930  1.00  0.00           N
ATOM   1531  HN  LYS    94      61.270  76.250  23.490  1.00  0.00           H
ATOM   1532  CA  LYS    94      59.730  76.940  22.270  1.00  0.00           C
ATOM   1533  HA  LYS    94      59.600  77.780  21.610  1.00  0.00           H
ATOM   1534  CB  LYS    94      59.660  75.570  21.570  1.00  0.00           C
ATOM   1535  HB1 LYS    94      60.540  75.550  20.890  1.00  0.00           H
ATOM   1536  HB2 LYS    94      59.890  74.730  22.260  1.00  0.00           H
ATOM   1537  CG  LYS    94      58.390  75.210  20.830  1.00  0.00           C
ATOM   1538  HG1 LYS    94      57.920  76.130  20.430  1.00  0.00           H
ATOM   1539  HG2 LYS    94      57.560  74.920  21.500  1.00  0.00           H
ATOM   1540  CD  LYS    94      58.600  74.130  19.700  1.00  0.00           C
ATOM   1541  HD1 LYS    94      59.190  74.500  18.830  1.00  0.00           H
ATOM   1542  HD2 LYS    94      57.620  73.970  19.210  1.00  0.00           H
ATOM   1543  CE  LYS    94      59.110  72.860  20.200  1.00  0.00           C
ATOM   1544  HE1 LYS    94      58.350  72.580  20.970  1.00  0.00           H
ATOM   1545  HE2 LYS    94      60.120  72.890  20.660  1.00  0.00           H
ATOM   1546  NZ  LYS    94      59.100  71.780  19.140  1.00  0.00           N
ATOM   1547  HZ1 LYS    94      59.710  72.010  18.330  1.00  0.00           H
ATOM   1548  HZ2 LYS    94      59.360  70.870  19.570  1.00  0.00           H
ATOM   1549  HZ3 LYS    94      58.140  71.500  18.840  1.00  0.00           H
ATOM   1550  C   LYS    94      58.580  77.060  23.200  1.00  0.00           C
ATOM   1551  O   LYS    94      58.660  76.510  24.280  1.00  0.00           O
ATOM   1552  N   TRP    95      57.440  77.650  22.810  1.00  0.00           N
ATOM   1553  HN  TRP    95      57.250  77.880  21.860  1.00  0.00           H
ATOM   1554  CA  TRP    95      56.300  77.720  23.620  1.00  0.00           C
ATOM   1555  HA  TRP    95      56.570  78.080  24.610  1.00  0.00           H
ATOM   1556  CB  TRP    95      55.240  78.770  23.170  1.00  0.00           C
ATOM   1557  HB1 TRP    95      55.620  79.810  23.160  1.00  0.00           H
ATOM   1558  HB2 TRP    95      54.960  78.610  22.110  1.00  0.00           H
ATOM   1559  CG  TRP    95      53.930  78.870  23.870  1.00  0.00           C
ATOM   1560  CD1 TRP    95      53.830  79.120  25.230  1.00  0.00           C
ATOM   1561  HD1 TRP    95      54.680  79.120  25.900  1.00  0.00           H
ATOM   1562  NE1 TRP    95      52.520  79.120  25.500  1.00  0.00           N
ATOM   1563  HE1 TRP    95      52.080  79.360  26.340  1.00  0.00           H
ATOM   1564  CE2 TRP    95      51.760  79.080  24.380  1.00  0.00           C
ATOM   1565  CD2 TRP    95      52.630  78.900  23.280  1.00  0.00           C
ATOM   1566  CE3 TRP    95      52.080  78.670  22.050  1.00  0.00           C
ATOM   1567  HE3 TRP    95      52.610  78.470  21.130  1.00  0.00           H
ATOM   1568  CZ3 TRP    95      50.690  78.700  21.850  1.00  0.00           C
ATOM   1569  HZ3 TRP    95      50.370  78.580  20.830  1.00  0.00           H
ATOM   1570  CZ2 TRP    95      50.410  78.990  24.190  1.00  0.00           C
ATOM   1571  HZ2 TRP    95      49.770  78.940  25.070  1.00  0.00           H
ATOM   1572  CH2 TRP    95      49.880  78.900  22.890  1.00  0.00           C
ATOM   1573  HH2 TRP    95      48.820  79.050  22.790  1.00  0.00           H
ATOM   1574  C   TRP    95      55.550  76.400  23.820  1.00  0.00           C
ATOM   1575  O   TRP    95      55.300  75.610  22.900  1.00  0.00           O
ATOM   1576  N   ASP    96      55.310  76.070  25.100  1.00  0.00           N
ATOM   1577  HN  ASP    96      55.650  76.560  25.900  1.00  0.00           H
ATOM   1578  CA  ASP    96      54.550  74.910  25.390  1.00  0.00           C
ATOM   1579  HA  ASP    96      54.810  74.090  24.740  1.00  0.00           H
ATOM   1580  CB  ASP    96      54.850  74.370  26.780  1.00  0.00           C
ATOM   1581  HB1 ASP    96      54.590  75.080  27.600  1.00  0.00           H
ATOM   1582  HB2 ASP    96      54.340  73.390  26.880  1.00  0.00           H
ATOM   1583  CG  ASP    96      56.260  74.070  26.990  1.00  0.00           C
ATOM   1584  OD1 ASP    96      56.730  74.250  28.170  1.00  0.00           O
ATOM   1585  OD2 ASP    96      56.920  73.360  26.130  1.00  0.00           O
ATOM   1586  C   ASP    96      53.060  75.130  25.350  1.00  0.00           C
ATOM   1587  O   ASP    96      52.540  76.060  26.060  1.00  0.00           O
ATOM   1588  N   ARG    97      52.240  74.360  24.670  1.00  0.00           N
ATOM   1589  HN  ARG    97      52.550  73.790  23.920  1.00  0.00           H
ATOM   1590  CA  ARG    97      50.850  74.760  24.420  1.00  0.00           C
ATOM   1591  HA  ARG    97      50.620  75.660  24.980  1.00  0.00           H
ATOM   1592  CB  ARG    97      50.640  75.150  22.920  1.00  0.00           C
ATOM   1593  HB1 ARG    97      49.600  75.480  22.750  1.00  0.00           H
ATOM   1594  HB2 ARG    97      51.330  76.010  22.780  1.00  0.00           H
ATOM   1595  CG  ARG    97      50.970  74.080  21.830  1.00  0.00           C
ATOM   1596  HG1 ARG    97      50.380  73.170  22.090  1.00  0.00           H
ATOM   1597  HG2 ARG    97      52.030  73.770  21.880  1.00  0.00           H
ATOM   1598  CD  ARG    97      50.640  74.540  20.430  1.00  0.00           C
ATOM   1599  HD1 ARG    97      51.090  73.930  19.620  1.00  0.00           H
ATOM   1600  HD2 ARG    97      51.050  75.570  20.370  1.00  0.00           H
ATOM   1601  NE  ARG    97      49.190  74.720  20.280  1.00  0.00           N
ATOM   1602  HE  ARG    97      48.620  74.410  21.030  1.00  0.00           H
ATOM   1603  CZ  ARG    97      48.540  75.040  19.170  1.00  0.00           C
ATOM   1604  NH1 ARG    97      49.150  75.170  18.020  1.00  0.00           N
ATOM   1605 1HH1 ARG    97      48.550  75.480  17.290  1.00  0.00           H
ATOM   1606 2HH1 ARG    97      50.080  74.850  17.820  1.00  0.00           H
ATOM   1607  NH2 ARG    97      47.250  75.170  19.320  1.00  0.00           N
ATOM   1608 1HH2 ARG    97      46.630  75.490  18.600  1.00  0.00           H
ATOM   1609 2HH2 ARG    97      46.880  74.900  20.210  1.00  0.00           H
ATOM   1610  C   ARG    97      49.880  73.700  24.840  1.00  0.00           C
ATOM   1611  O   ARG    97      48.820  73.600  24.240  1.00  0.00           O
ATOM   1612  N   ASP    98      50.170  72.850  25.810  1.00  0.00           N
ATOM   1613  HN  ASP    98      50.970  73.100  26.360  1.00  0.00           H
ATOM   1614  CA  ASP    98      49.400  71.730  26.240  1.00  0.00           C
ATOM   1615  HA  ASP    98      49.890  71.360  27.120  1.00  0.00           H
ATOM   1616  CB  ASP    98      47.980  72.040  26.680  1.00  0.00           C
ATOM   1617  HB1 ASP    98      47.480  72.620  25.880  1.00  0.00           H
ATOM   1618  HB2 ASP    98      47.380  71.130  26.860  1.00  0.00           H
ATOM   1619  CG  ASP    98      47.960  73.120  27.800  1.00  0.00           C
ATOM   1620  OD1 ASP    98      46.810  73.570  28.200  1.00  0.00           O
ATOM   1621  OD2 ASP    98      48.990  73.370  28.470  1.00  0.00           O
ATOM   1622  C   ASP    98      49.610  70.520  25.420  1.00  0.00           C
ATOM   1623  O   ASP    98      48.980  69.460  25.600  1.00  0.00           O
ATOM   1624  N   MET    99      50.570  70.610  24.490  1.00  0.00           N
ATOM   1625  HN  MET    99      50.960  71.490  24.260  1.00  0.00           H
ATOM   1626  CA  MET    99      51.010  69.640  23.580  1.00  0.00           C
ATOM   1627  HA  MET    99      50.250  68.870  23.560  1.00  0.00           H
ATOM   1628  CB  MET    99      50.990  70.030  22.110  1.00  0.00           C
ATOM   1629  HB1 MET    99      51.600  70.960  22.100  1.00  0.00           H
ATOM   1630  HB2 MET    99      51.500  69.290  21.460  1.00  0.00           H
ATOM   1631  CG  MET    99      49.600  70.380  21.510  1.00  0.00           C
ATOM   1632  HG1 MET    99      49.180  71.160  22.180  1.00  0.00           H
ATOM   1633  HG2 MET    99      48.910  69.510  21.570  1.00  0.00           H
ATOM   1634  SD  MET    99      49.690  70.940  19.820  1.00  0.00           S
ATOM   1635  CE  MET    99      50.270  69.410  19.060  1.00  0.00           C
ATOM   1636  HE1 MET    99      50.170  69.430  17.950  1.00  0.00           H
ATOM   1637  HE2 MET    99      51.350  69.190  19.230  1.00  0.00           H
ATOM   1638  HE3 MET    99      49.590  68.570  19.300  1.00  0.00           H
ATOM   1639  C   MET    99      52.370  69.050  24.000  1.00  0.00           C
ATOM   1640  OT1 MET    99      53.390  69.760  23.880  1.00  0.00           O
ATOM   1641  OT2 MET    99      52.400  67.890  24.530  1.00  0.00           O
ATOM   1642  N   GLY     1      51.630  99.770  51.710  1.00  0.00           N
ATOM   1643  H1  GLY     1      51.420 100.650  52.230  1.00  0.00           H
ATOM   1644  H2  GLY     1      51.850 100.050  50.730  1.00  0.00           H
ATOM   1645  H3  GLY     1      50.760  99.200  51.660  1.00  0.00           H
ATOM   1646  CA  GLY     1      52.770  99.010  52.270  1.00  0.00           C
ATOM   1647  HA1 GLY     1      52.890  98.130  51.660  1.00  0.00           H
ATOM   1648  HA2 GLY     1      52.660  98.750  53.320  1.00  0.00           H
ATOM   1649  C   GLY     1      54.030  99.710  52.070  1.00  0.00           C
ATOM   1650  O   GLY     1      54.080 100.940  51.910  1.00  0.00           O
ATOM   1651  N   SER     2      55.090  98.900  51.910  1.00  0.00           N
ATOM   1652  HN  SER     2      55.060  97.930  52.140  1.00  0.00           H
ATOM   1653  CA  SER     2      56.400  99.480  51.620  1.00  0.00           C
ATOM   1654  HA  SER     2      56.670 100.240  52.330  1.00  0.00           H
ATOM   1655  CB  SER     2      57.540  98.420  51.670  1.00  0.00           C
ATOM   1656  HB1 SER     2      58.550  98.860  51.500  1.00  0.00           H
ATOM   1657  HB2 SER     2      57.400  97.740  50.810  1.00  0.00           H
ATOM   1658  OG  SER     2      57.560  97.850  52.970  1.00  0.00           O
ATOM   1659  HG1 SER     2      56.930  97.130  53.030  1.00  0.00           H
ATOM   1660  C   SER     2      56.410 100.030  50.260  1.00  0.00           C
ATOM   1661  O   SER     2      55.910  99.450  49.350  1.00  0.00           O
ATOM   1662  N   HIS     3      56.910 101.280  50.070  1.00  0.00           N
ATOM   1663  HN  HIS     3      57.350 101.760  50.820  1.00  0.00           H
ATOM   1664  CA  HIS     3      57.120 101.860  48.730  1.00  0.00           C
ATOM   1665  HA  HIS     3      56.900 101.170  47.930  1.00  0.00           H
ATOM   1666  CB  HIS     3      56.310 103.110  48.500  1.00  0.00           C
ATOM   1667  HB1 HIS     3      56.560 103.900  49.240  1.00  0.00           H
ATOM   1668  HB2 HIS     3      56.730 103.570  47.590  1.00  0.00           H
ATOM   1669  ND1 HIS     3      54.280 102.190  47.320  1.00  0.00           N
ATOM   1670  HD1 HIS     3      54.800 101.670  46.640  1.00  0.00           H
ATOM   1671  CG  HIS     3      54.770 102.780  48.440  1.00  0.00           C
ATOM   1672  CE1 HIS     3      52.840 102.150  47.400  1.00  0.00           C
ATOM   1673  HE1 HIS     3      52.140 101.720  46.690  1.00  0.00           H
ATOM   1674  NE2 HIS     3      52.470 102.650  48.530  1.00  0.00           N
ATOM   1675  CD2 HIS     3      53.670 103.020  49.210  1.00  0.00           C
ATOM   1676  HD2 HIS     3      53.680 103.310  50.250  1.00  0.00           H
ATOM   1677  C   HIS     3      58.570 102.200  48.470  1.00  0.00           C
ATOM   1678  O   HIS     3      59.300 102.500  49.380  1.00  0.00           O
ATOM   1679  N   SER     4      58.970 102.330  47.200  1.00  0.00           N
ATOM   1680  HN  SER     4      58.420 102.000  46.430  1.00  0.00           H
ATOM   1681  CA  SER     4      60.350 102.490  46.760  1.00  0.00           C
ATOM   1682  HA  SER     4      60.990 102.800  47.570  1.00  0.00           H
ATOM   1683  CB  SER     4      60.780 101.060  46.380  1.00  0.00           C
ATOM   1684  HB1 SER     4      59.970 100.740  45.690  1.00  0.00           H
ATOM   1685  HB2 SER     4      60.860 100.410  47.280  1.00  0.00           H
ATOM   1686  OG  SER     4      62.050 100.950  45.750  1.00  0.00           O
ATOM   1687  HG1 SER     4      62.690 100.990  46.460  1.00  0.00           H
ATOM   1688  C   SER     4      60.520 103.490  45.610  1.00  0.00           C
ATOM   1689  O   SER     4      59.800 103.420  44.650  1.00  0.00           O
ATOM   1690  N   MET     5      61.580 104.400  45.640  1.00  0.00           N
ATOM   1691  HN  MET     5      62.180 104.480  46.440  1.00  0.00           H
ATOM   1692  CA  MET     5      61.950 105.210  44.450  1.00  0.00           C
ATOM   1693  HA  MET     5      61.260 104.920  43.670  1.00  0.00           H
ATOM   1694  CB  MET     5      61.950 106.710  44.720  1.00  0.00           C
ATOM   1695  HB1 MET     5      60.950 106.980  45.130  1.00  0.00           H
ATOM   1696  HB2 MET     5      62.750 107.000  45.440  1.00  0.00           H
ATOM   1697  CG  MET     5      62.150 107.640  43.430  1.00  0.00           C
ATOM   1698  HG1 MET     5      61.500 107.240  42.620  1.00  0.00           H
ATOM   1699  HG2 MET     5      63.220 107.510  43.190  1.00  0.00           H
ATOM   1700  SD  MET     5      61.760 109.380  43.590  1.00  0.00           S
ATOM   1701  CE  MET     5      62.950 109.780  44.900  1.00  0.00           C
ATOM   1702  HE1 MET     5      63.280 110.830  44.720  1.00  0.00           H
ATOM   1703  HE2 MET     5      62.610 109.740  45.960  1.00  0.00           H
ATOM   1704  HE3 MET     5      63.830 109.110  44.980  1.00  0.00           H
ATOM   1705  C   MET     5      63.340 104.850  43.980  1.00  0.00           C
ATOM   1706  O   MET     5      64.320 104.860  44.680  1.00  0.00           O
ATOM   1707  N   ARG     6      63.420 104.560  42.650  1.00  0.00           N
ATOM   1708  HN  ARG     6      62.610 104.600  42.070  1.00  0.00           H
ATOM   1709  CA  ARG     6      64.480 103.960  42.000  1.00  0.00           C
ATOM   1710  HA  ARG     6      65.350 103.910  42.630  1.00  0.00           H
ATOM   1711  CB  ARG     6      64.080 102.550  41.470  1.00  0.00           C
ATOM   1712  HB1 ARG     6      63.230 102.630  40.760  1.00  0.00           H
ATOM   1713  HB2 ARG     6      64.910 102.090  40.900  1.00  0.00           H
ATOM   1714  CG  ARG     6      63.630 101.510  42.620  1.00  0.00           C
ATOM   1715  HG1 ARG     6      63.050 102.050  43.400  1.00  0.00           H
ATOM   1716  HG2 ARG     6      64.510 101.070  43.140  1.00  0.00           H
ATOM   1717  CD  ARG     6      62.670 100.440  42.060  1.00  0.00           C
ATOM   1718  HD1 ARG     6      63.070  99.800  41.250  1.00  0.00           H
ATOM   1719  HD2 ARG     6      61.720 100.900  41.710  1.00  0.00           H
ATOM   1720  NE  ARG     6      62.250  99.600  43.290  1.00  0.00           N
ATOM   1721  HE  ARG     6      62.350 100.100  44.150  1.00  0.00           H
ATOM   1722  CZ  ARG     6      61.480  98.560  43.340  1.00  0.00           C
ATOM   1723  NH1 ARG     6      61.120  97.970  42.230  1.00  0.00           N
ATOM   1724 1HH1 ARG     6      60.510  97.180  42.250  1.00  0.00           H
ATOM   1725 2HH1 ARG     6      61.340  98.360  41.340  1.00  0.00           H
ATOM   1726  NH2 ARG     6      61.200  98.020  44.480  1.00  0.00           N
ATOM   1727 1HH2 ARG     6      60.620  97.200  44.510  1.00  0.00           H
ATOM   1728 2HH2 ARG     6      61.670  98.380  45.280  1.00  0.00           H
ATOM   1729  C   ARG     6      64.870 104.690  40.680  1.00  0.00           C
ATOM   1730  O   ARG     6      64.010 105.220  39.980  1.00  0.00           O
ATOM   1731  N   TYR     7      66.160 104.840  40.390  1.00  0.00           N
ATOM   1732  HN  TYR     7      66.840 104.580  41.070  1.00  0.00           H
ATOM   1733  CA  TYR     7      66.640 105.400  39.130  1.00  0.00           C
ATOM   1734  HA  TYR     7      65.840 105.510  38.420  1.00  0.00           H
ATOM   1735  CB  TYR     7      67.180 106.770  39.430  1.00  0.00           C
ATOM   1736  HB1 TYR     7      67.840 106.630  40.310  1.00  0.00           H
ATOM   1737  HB2 TYR     7      67.840 107.170  38.640  1.00  0.00           H
ATOM   1738  CG  TYR     7      66.190 107.800  39.570  1.00  0.00           C
ATOM   1739  CD1 TYR     7      66.060 108.660  40.690  1.00  0.00           C
ATOM   1740  HD1 TYR     7      66.590 108.410  41.590  1.00  0.00           H
ATOM   1741  CE1 TYR     7      65.070 109.620  40.770  1.00  0.00           C
ATOM   1742  HE1 TYR     7      65.040 110.160  41.700  1.00  0.00           H
ATOM   1743  CZ  TYR     7      64.230 109.870  39.750  1.00  0.00           C
ATOM   1744  OH  TYR     7      63.350 111.040  39.820  1.00  0.00           O
ATOM   1745  HH  TYR     7      63.450 111.490  40.670  1.00  0.00           H
ATOM   1746  CD2 TYR     7      65.320 108.160  38.470  1.00  0.00           C
ATOM   1747  HD2 TYR     7      65.450 107.780  37.470  1.00  0.00           H
ATOM   1748  CE2 TYR     7      64.360 109.190  38.600  1.00  0.00           C
ATOM   1749  HE2 TYR     7      63.780 109.610  37.790  1.00  0.00           H
ATOM   1750  C   TYR     7      67.670 104.440  38.540  1.00  0.00           C
ATOM   1751  O   TYR     7      68.730 104.170  39.150  1.00  0.00           O
ATOM   1752  N   PHE     8      67.510 103.880  37.330  1.00  0.00           N
ATOM   1753  HN  PHE     8      66.620 103.880  36.870  1.00  0.00           H
ATOM   1754  CA  PHE     8      68.420 102.910  36.760  1.00  0.00           C
ATOM   1755  HA  PHE     8      69.170 102.610  37.470  1.00  0.00           H
ATOM   1756  CB  PHE     8      67.540 101.680  36.210  1.00  0.00           C
ATOM   1757  HB1 PHE     8      66.770 102.210  35.610  1.00  0.00           H
ATOM   1758  HB2 PHE     8      68.180 101.080  35.540  1.00  0.00           H
ATOM   1759  CG  PHE     8      66.790 101.030  37.350  1.00  0.00           C
ATOM   1760  CD1 PHE     8      65.410 100.980  37.280  1.00  0.00           C
ATOM   1761  HD1 PHE     8      64.790 101.430  36.520  1.00  0.00           H
ATOM   1762  CE1 PHE     8      64.650 100.340  38.290  1.00  0.00           C
ATOM   1763  HE1 PHE     8      63.580 100.220  38.190  1.00  0.00           H
ATOM   1764  CZ  PHE     8      65.290  99.770  39.380  1.00  0.00           C
ATOM   1765  HZ  PHE     8      64.750  99.180  40.110  1.00  0.00           H
ATOM   1766  CD2 PHE     8      67.430 100.520  38.490  1.00  0.00           C
ATOM   1767  HD2 PHE     8      68.500 100.630  38.540  1.00  0.00           H
ATOM   1768  CE2 PHE     8      66.650  99.920  39.470  1.00  0.00           C
ATOM   1769  HE2 PHE     8      67.260  99.500  40.260  1.00  0.00           H
ATOM   1770  C   PHE     8      69.100 103.540  35.530  1.00  0.00           C
ATOM   1771  O   PHE     8      68.480 103.800  34.480  1.00  0.00           O
ATOM   1772  N   ASP     9      70.350 103.630  35.680  1.00  0.00           N
ATOM   1773  HN  ASP     9      70.810 103.190  36.450  1.00  0.00           H
ATOM   1774  CA  ASP     9      71.180 104.350  34.690  1.00  0.00           C
ATOM   1775  HA  ASP     9      70.550 104.880  33.980  1.00  0.00           H
ATOM   1776  CB  ASP     9      72.220 105.420  35.260  1.00  0.00           C
ATOM   1777  HB1 ASP     9      72.700 104.900  36.120  1.00  0.00           H
ATOM   1778  HB2 ASP     9      73.000 105.640  34.500  1.00  0.00           H
ATOM   1779  CG  ASP     9      71.520 106.680  35.650  1.00  0.00           C
ATOM   1780  OD1 ASP     9      72.260 107.690  35.850  1.00  0.00           O
ATOM   1781  OD2 ASP     9      70.270 106.770  35.720  1.00  0.00           O
ATOM   1782  C   ASP     9      72.030 103.400  33.910  1.00  0.00           C
ATOM   1783  O   ASP     9      72.520 102.390  34.420  1.00  0.00           O
ATOM   1784  N   THR    10      72.000 103.510  32.560  1.00  0.00           N
ATOM   1785  HN  THR    10      71.420 104.190  32.120  1.00  0.00           H
ATOM   1786  CA  THR    10      72.910 102.760  31.740  1.00  0.00           C
ATOM   1787  HA  THR    10      73.790 102.570  32.350  1.00  0.00           H
ATOM   1788  CB  THR    10      72.290 101.470  31.310  1.00  0.00           C
ATOM   1789  HB  THR    10      71.250 101.630  30.940  1.00  0.00           H
ATOM   1790  OG1 THR    10      72.210 100.520  32.410  1.00  0.00           O
ATOM   1791  HG1 THR    10      71.970 101.070  33.160  1.00  0.00           H
ATOM   1792  CG2 THR    10      72.980 100.680  30.260  1.00  0.00           C
ATOM   1793 1HG2 THR    10      72.960 101.180  29.270  1.00  0.00           H
ATOM   1794 2HG2 THR    10      74.040 100.510  30.570  1.00  0.00           H
ATOM   1795 3HG2 THR    10      72.580  99.640  30.220  1.00  0.00           H
ATOM   1796  C   THR    10      73.590 103.520  30.530  1.00  0.00           C
ATOM   1797  O   THR    10      72.970 104.180  29.730  1.00  0.00           O
ATOM   1798  N   ALA    11      74.920 103.500  30.580  1.00  0.00           N
ATOM   1799  HN  ALA    11      75.380 102.980  31.300  1.00  0.00           H
ATOM   1800  CA  ALA    11      75.820 104.160  29.720  1.00  0.00           C
ATOM   1801  HA  ALA    11      75.270 104.590  28.890  1.00  0.00           H
ATOM   1802  CB  ALA    11      76.700 105.150  30.460  1.00  0.00           C
ATOM   1803  HB1 ALA    11      76.150 105.910  31.040  1.00  0.00           H
ATOM   1804  HB2 ALA    11      77.290 104.650  31.260  1.00  0.00           H
ATOM   1805  HB3 ALA    11      77.350 105.750  29.790  1.00  0.00           H
ATOM   1806  C   ALA    11      76.800 103.120  29.090  1.00  0.00           C
ATOM   1807  O   ALA    11      77.370 102.160  29.730  1.00  0.00           O
ATOM   1808  N   MET    12      76.940 103.190  27.730  1.00  0.00           N
ATOM   1809  HN  MET    12      76.590 103.850  27.080  1.00  0.00           H
ATOM   1810  CA  MET    12      77.710 102.110  27.050  1.00  0.00           C
ATOM   1811  HA  MET    12      78.590 101.890  27.630  1.00  0.00           H
ATOM   1812  CB  MET    12      76.940 100.780  26.840  1.00  0.00           C
ATOM   1813  HB1 MET    12      77.680 100.090  26.380  1.00  0.00           H
ATOM   1814  HB2 MET    12      76.630 100.370  27.820  1.00  0.00           H
ATOM   1815  CG  MET    12      75.670 100.780  25.930  1.00  0.00           C
ATOM   1816  HG1 MET    12      75.340  99.730  25.780  1.00  0.00           H
ATOM   1817  HG2 MET    12      76.010 101.080  24.920  1.00  0.00           H
ATOM   1818  SD  MET    12      74.260 101.690  26.550  1.00  0.00           S
ATOM   1819  CE  MET    12      72.810 100.860  25.740  1.00  0.00           C
ATOM   1820  HE1 MET    12      72.860  99.770  25.940  1.00  0.00           H
ATOM   1821  HE2 MET    12      71.950 101.220  26.350  1.00  0.00           H
ATOM   1822  HE3 MET    12      72.790 101.040  24.640  1.00  0.00           H
ATOM   1823  C   MET    12      78.180 102.690  25.770  1.00  0.00           C
ATOM   1824  O   MET    12      77.600 103.650  25.170  1.00  0.00           O
ATOM   1825  N   SER    13      79.350 102.030  25.380  1.00  0.00           N
ATOM   1826  HN  SER    13      79.700 101.320  25.990  1.00  0.00           H
ATOM   1827  CA  SER    13      80.130 102.430  24.200  1.00  0.00           C
ATOM   1828  HA  SER    13      80.480 103.440  24.370  1.00  0.00           H
ATOM   1829  CB  SER    13      81.390 101.590  23.950  1.00  0.00           C
ATOM   1830  HB1 SER    13      81.930 102.030  23.080  1.00  0.00           H
ATOM   1831  HB2 SER    13      81.200 100.530  23.700  1.00  0.00           H
ATOM   1832  OG  SER    13      82.170 101.600  25.090  1.00  0.00           O
ATOM   1833  HG1 SER    13      82.060 102.500  25.420  1.00  0.00           H
ATOM   1834  C   SER    13      79.380 102.450  22.930  1.00  0.00           C
ATOM   1835  O   SER    13      78.520 101.630  22.700  1.00  0.00           O
ATOM   1836  N   ARG    14      79.660 103.350  21.980  1.00  0.00           N
ATOM   1837  HN  ARG    14      80.380 104.030  22.090  1.00  0.00           H
ATOM   1838  CA  ARG    14      79.000 103.530  20.650  1.00  0.00           C
ATOM   1839  HA  ARG    14      77.950 103.420  20.910  1.00  0.00           H
ATOM   1840  CB  ARG    14      79.200 104.870  19.920  1.00  0.00           C
ATOM   1841  HB1 ARG    14      80.280 105.120  19.990  1.00  0.00           H
ATOM   1842  HB2 ARG    14      79.000 104.930  18.830  1.00  0.00           H
ATOM   1843  CG  ARG    14      78.400 106.040  20.560  1.00  0.00           C
ATOM   1844  HG1 ARG    14      78.900 106.920  20.110  1.00  0.00           H
ATOM   1845  HG2 ARG    14      78.510 106.050  21.670  1.00  0.00           H
ATOM   1846  CD  ARG    14      77.000 106.120  20.200  1.00  0.00           C
ATOM   1847  HD1 ARG    14      76.350 105.300  20.580  1.00  0.00           H
ATOM   1848  HD2 ARG    14      76.880 106.150  19.090  1.00  0.00           H
ATOM   1849  NE  ARG    14      76.490 107.450  20.740  1.00  0.00           N
ATOM   1850  HE  ARG    14      77.080 108.260  20.710  1.00  0.00           H
ATOM   1851  CZ  ARG    14      75.210 107.870  20.710  1.00  0.00           C
ATOM   1852  NH1 ARG    14      74.210 107.070  20.590  1.00  0.00           N
ATOM   1853 1HH1 ARG    14      73.310 107.490  20.620  1.00  0.00           H
ATOM   1854 2HH1 ARG    14      74.430 106.100  20.540  1.00  0.00           H
ATOM   1855  NH2 ARG    14      74.990 109.150  20.850  1.00  0.00           N
ATOM   1856 1HH2 ARG    14      74.050 109.370  21.100  1.00  0.00           H
ATOM   1857 2HH2 ARG    14      75.630 109.730  21.360  1.00  0.00           H
ATOM   1858  C   ARG    14      79.310 102.330  19.640  1.00  0.00           C
ATOM   1859  O   ARG    14      80.350 101.610  19.740  1.00  0.00           O
ATOM   1860  N   PRO    15      78.440 101.990  18.640  1.00  0.00           N
ATOM   1861  CD  PRO    15      77.060 102.460  18.810  1.00  0.00           C
ATOM   1862  HD1 PRO    15      77.050 103.560  18.960  1.00  0.00           H
ATOM   1863  HD2 PRO    15      76.630 102.060  19.760  1.00  0.00           H
ATOM   1864  CA  PRO    15      78.650 101.120  17.570  1.00  0.00           C
ATOM   1865  HA  PRO    15      79.220 100.280  17.940  1.00  0.00           H
ATOM   1866  CB  PRO    15      77.210 100.700  17.200  1.00  0.00           C
ATOM   1867  HB1 PRO    15      77.130 100.350  16.150  1.00  0.00           H
ATOM   1868  HB2 PRO    15      76.890  99.900  17.900  1.00  0.00           H
ATOM   1869  CG  PRO    15      76.490 102.030  17.500  1.00  0.00           C
ATOM   1870  HG1 PRO    15      75.410 101.820  17.670  1.00  0.00           H
ATOM   1871  HG2 PRO    15      76.590 102.690  16.610  1.00  0.00           H
ATOM   1872  C   PRO    15      79.340 101.780  16.430  1.00  0.00           C
ATOM   1873  O   PRO    15      79.670 101.170  15.430  1.00  0.00           O
ATOM   1874  N   GLY    16      79.510 103.160  16.540  1.00  0.00           N
ATOM   1875  HN  GLY    16      79.190 103.570  17.390  1.00  0.00           H
ATOM   1876  CA  GLY    16      80.400 104.060  15.850  1.00  0.00           C
ATOM   1877  HA1 GLY    16      79.740 104.820  15.460  1.00  0.00           H
ATOM   1878  HA2 GLY    16      80.800 103.610  14.950  1.00  0.00           H
ATOM   1879  C   GLY    16      81.490 104.620  16.680  1.00  0.00           C
ATOM   1880  O   GLY    16      81.800 104.170  17.810  1.00  0.00           O
ATOM   1881  N   ARG    17      82.040 105.780  16.190  1.00  0.00           N
ATOM   1882  HN  ARG    17      81.660 106.230  15.380  1.00  0.00           H
ATOM   1883  CA  ARG    17      83.100 106.460  16.820  1.00  0.00           C
ATOM   1884  HA  ARG    17      83.560 105.870  17.600  1.00  0.00           H
ATOM   1885  CB  ARG    17      84.190 106.830  15.850  1.00  0.00           C
ATOM   1886  HB1 ARG    17      83.690 107.340  15.000  1.00  0.00           H
ATOM   1887  HB2 ARG    17      84.810 107.590  16.370  1.00  0.00           H
ATOM   1888  CG  ARG    17      84.840 105.610  15.310  1.00  0.00           C
ATOM   1889  HG1 ARG    17      84.150 104.780  15.050  1.00  0.00           H
ATOM   1890  HG2 ARG    17      85.440 105.130  16.120  1.00  0.00           H
ATOM   1891  CD  ARG    17      85.720 105.890  14.070  1.00  0.00           C
ATOM   1892  HD1 ARG    17      86.490 106.630  14.360  1.00  0.00           H
ATOM   1893  HD2 ARG    17      85.120 106.370  13.260  1.00  0.00           H
ATOM   1894  NE  ARG    17      86.110 104.470  13.680  1.00  0.00           N
ATOM   1895  HE  ARG    17      85.540 103.700  13.970  1.00  0.00           H
ATOM   1896  CZ  ARG    17      87.190 104.150  12.960  1.00  0.00           C
ATOM   1897  NH1 ARG    17      88.140 104.990  12.660  1.00  0.00           N
ATOM   1898 1HH1 ARG    17      88.780 104.800  11.920  1.00  0.00           H
ATOM   1899 2HH1 ARG    17      87.850 105.950  12.640  1.00  0.00           H
ATOM   1900  NH2 ARG    17      87.400 102.870  12.750  1.00  0.00           N
ATOM   1901 1HH2 ARG    17      88.250 102.510  12.390  1.00  0.00           H
ATOM   1902 2HH2 ARG    17      86.720 102.250  13.130  1.00  0.00           H
ATOM   1903  C   ARG    17      82.640 107.670  17.630  1.00  0.00           C
ATOM   1904  O   ARG    17      83.500 108.500  18.120  1.00  0.00           O
ATOM   1905  N   GLY    18      81.310 107.790  17.840  1.00  0.00           N
ATOM   1906  HN  GLY    18      80.660 107.210  17.350  1.00  0.00           H
ATOM   1907  CA  GLY    18      80.730 108.640  18.850  1.00  0.00           C
ATOM   1908  HA1 GLY    18      79.660 108.530  18.910  1.00  0.00           H
ATOM   1909  HA2 GLY    18      81.080 109.630  18.590  1.00  0.00           H
ATOM   1910  C   GLY    18      81.200 108.340  20.260  1.00  0.00           C
ATOM   1911  O   GLY    18      81.590 107.220  20.600  1.00  0.00           O
ATOM   1912  N   GLU    19      81.070 109.320  21.140  1.00  0.00           N
ATOM   1913  HN  GLU    19      80.810 110.260  20.940  1.00  0.00           H
ATOM   1914  CA  GLU    19      81.120 109.140  22.610  1.00  0.00           C
ATOM   1915  HA  GLU    19      82.070 108.680  22.860  1.00  0.00           H
ATOM   1916  CB  GLU    19      80.930 110.460  23.390  1.00  0.00           C
ATOM   1917  HB1 GLU    19      79.940 110.940  23.240  1.00  0.00           H
ATOM   1918  HB2 GLU    19      80.990 110.180  24.460  1.00  0.00           H
ATOM   1919  CG  GLU    19      82.010 111.490  23.050  1.00  0.00           C
ATOM   1920  HG1 GLU    19      81.890 111.850  22.010  1.00  0.00           H
ATOM   1921  HG2 GLU    19      83.060 111.110  23.020  1.00  0.00           H
ATOM   1922  CD  GLU    19      81.850 112.620  23.930  1.00  0.00           C
ATOM   1923  OE1 GLU    19      82.440 112.650  25.030  1.00  0.00           O
ATOM   1924  OE2 GLU    19      81.230 113.630  23.550  1.00  0.00           O
ATOM   1925  C   GLU    19      79.980 108.280  23.100  1.00  0.00           C
ATOM   1926  O   GLU    19      78.900 108.350  22.510  1.00  0.00           O
ATOM   1927  N   PRO    20      80.160 107.480  24.190  1.00  0.00           N
ATOM   1928  CD  PRO    20      81.460 107.280  24.830  1.00  0.00           C
ATOM   1929  HD1 PRO    20      81.700 108.140  25.500  1.00  0.00           H
ATOM   1930  HD2 PRO    20      82.260 107.130  24.080  1.00  0.00           H
ATOM   1931  CA  PRO    20      79.160 106.620  24.790  1.00  0.00           C
ATOM   1932  HA  PRO    20      79.350 105.740  24.210  1.00  0.00           H
ATOM   1933  CB  PRO    20      79.800 106.280  26.200  1.00  0.00           C
ATOM   1934  HB1 PRO    20      79.590 107.070  26.940  1.00  0.00           H
ATOM   1935  HB2 PRO    20      79.460 105.350  26.720  1.00  0.00           H
ATOM   1936  CG  PRO    20      81.290 106.090  25.810  1.00  0.00           C
ATOM   1937  HG1 PRO    20      81.330 105.090  25.310  1.00  0.00           H
ATOM   1938  HG2 PRO    20      82.020 105.960  26.640  1.00  0.00           H
ATOM   1939  C   PRO    20      77.700 107.170  24.940  1.00  0.00           C
ATOM   1940  O   PRO    20      77.590 108.340  25.130  1.00  0.00           O
ATOM   1941  N   ARG    21      76.660 106.330  24.880  1.00  0.00           N
ATOM   1942  HN  ARG    21      76.910 105.360  24.880  1.00  0.00           H
ATOM   1943  CA  ARG    21      75.270 106.840  25.020  1.00  0.00           C
ATOM   1944  HA  ARG    21      75.270 107.870  24.710  1.00  0.00           H
ATOM   1945  CB  ARG    21      74.150 106.150  24.190  1.00  0.00           C
ATOM   1946  HB1 ARG    21      73.270 106.820  24.270  1.00  0.00           H
ATOM   1947  HB2 ARG    21      74.480 106.150  23.130  1.00  0.00           H
ATOM   1948  CG  ARG    21      73.760 104.710  24.570  1.00  0.00           C
ATOM   1949  HG1 ARG    21      73.220 104.640  25.540  1.00  0.00           H
ATOM   1950  HG2 ARG    21      74.760 104.240  24.630  1.00  0.00           H
ATOM   1951  CD  ARG    21      72.870 104.070  23.510  1.00  0.00           C
ATOM   1952  HD1 ARG    21      72.850 102.980  23.720  1.00  0.00           H
ATOM   1953  HD2 ARG    21      73.250 104.140  22.470  1.00  0.00           H
ATOM   1954  NE  ARG    21      71.490 104.740  23.650  1.00  0.00           N
ATOM   1955  HE  ARG    21      71.450 105.650  24.060  1.00  0.00           H
ATOM   1956  CZ  ARG    21      70.400 104.270  23.120  1.00  0.00           C
ATOM   1957  NH1 ARG    21      70.380 103.210  22.290  1.00  0.00           N
ATOM   1958 1HH1 ARG    21      69.530 102.900  21.870  1.00  0.00           H
ATOM   1959 2HH1 ARG    21      71.230 102.910  21.860  1.00  0.00           H
ATOM   1960  NH2 ARG    21      69.160 104.840  23.330  1.00  0.00           N
ATOM   1961 1HH2 ARG    21      68.390 104.300  22.990  1.00  0.00           H
ATOM   1962 2HH2 ARG    21      68.980 105.650  23.900  1.00  0.00           H
ATOM   1963  C   ARG    21      74.880 106.720  26.480  1.00  0.00           C
ATOM   1964  O   ARG    21      75.470 105.990  27.180  1.00  0.00           O
ATOM   1965  N   PHE    22      73.830 107.370  26.900  1.00  0.00           N
ATOM   1966  HN  PHE    22      73.280 107.900  26.260  1.00  0.00           H
ATOM   1967  CA  PHE    22      73.260 107.210  28.200  1.00  0.00           C
ATOM   1968  HA  PHE    22      73.700 106.410  28.780  1.00  0.00           H
ATOM   1969  CB  PHE    22      73.700 108.490  28.960  1.00  0.00           C
ATOM   1970  HB1 PHE    22      74.810 108.540  29.010  1.00  0.00           H
ATOM   1971  HB2 PHE    22      73.320 109.380  28.420  1.00  0.00           H
ATOM   1972  CG  PHE    22      73.160 108.570  30.350  1.00  0.00           C
ATOM   1973  CD1 PHE    22      73.950 108.190  31.450  1.00  0.00           C
ATOM   1974  HD1 PHE    22      74.910 107.710  31.360  1.00  0.00           H
ATOM   1975  CE1 PHE    22      73.520 108.470  32.750  1.00  0.00           C
ATOM   1976  HE1 PHE    22      74.150 108.180  33.580  1.00  0.00           H
ATOM   1977  CZ  PHE    22      72.280 109.110  32.980  1.00  0.00           C
ATOM   1978  HZ  PHE    22      72.010 109.470  33.970  1.00  0.00           H
ATOM   1979  CD2 PHE    22      71.950 109.200  30.610  1.00  0.00           C
ATOM   1980  HD2 PHE    22      71.220 109.470  29.860  1.00  0.00           H
ATOM   1981  CE2 PHE    22      71.510 109.530  31.880  1.00  0.00           C
ATOM   1982  HE2 PHE    22      70.590 110.090  31.960  1.00  0.00           H
ATOM   1983  C   PHE    22      71.770 107.040  28.120  1.00  0.00           C
ATOM   1984  O   PHE    22      71.200 107.710  27.270  1.00  0.00           O
ATOM   1985  N   ILE    23      71.090 106.210  28.940  1.00  0.00           N
ATOM   1986  HN  ILE    23      71.690 105.590  29.430  1.00  0.00           H
ATOM   1987  CA  ILE    23      69.620 106.060  29.130  1.00  0.00           C
ATOM   1988  HA  ILE    23      69.060 106.910  28.760  1.00  0.00           H
ATOM   1989  CB  ILE    23      69.140 104.790  28.490  1.00  0.00           C
ATOM   1990  HB  ILE    23      68.120 104.630  28.900  1.00  0.00           H
ATOM   1991  CG2 ILE    23      68.930 105.000  26.970  1.00  0.00           C
ATOM   1992 1HG2 ILE    23      68.220 105.820  26.720  1.00  0.00           H
ATOM   1993 2HG2 ILE    23      69.980 105.230  26.680  1.00  0.00           H
ATOM   1994 3HG2 ILE    23      68.570 104.080  26.470  1.00  0.00           H
ATOM   1995  CG1 ILE    23      69.990 103.490  28.830  1.00  0.00           C
ATOM   1996 1HG1 ILE    23      70.160 103.400  29.920  1.00  0.00           H
ATOM   1997 2HG1 ILE    23      70.930 103.450  28.240  1.00  0.00           H
ATOM   1998  CD  ILE    23      69.070 102.280  28.470  1.00  0.00           C
ATOM   1999  HD1 ILE    23      69.140 102.060  27.390  1.00  0.00           H
ATOM   2000  HD2 ILE    23      69.610 101.490  29.040  1.00  0.00           H
ATOM   2001  HD3 ILE    23      68.010 102.320  28.820  1.00  0.00           H
ATOM   2002  C   ILE    23      69.340 106.010  30.590  1.00  0.00           C
ATOM   2003  O   ILE    23      70.030 105.300  31.240  1.00  0.00           O
ATOM   2004  N   SER    24      68.330 106.770  31.060  1.00  0.00           N
ATOM   2005  HN  SER    24      67.780 107.290  30.400  1.00  0.00           H
ATOM   2006  CA  SER    24      67.940 106.760  32.520  1.00  0.00           C
ATOM   2007  HA  SER    24      68.460 105.940  32.980  1.00  0.00           H
ATOM   2008  CB  SER    24      68.430 108.080  33.180  1.00  0.00           C
ATOM   2009  HB1 SER    24      68.120 109.030  32.690  1.00  0.00           H
ATOM   2010  HB2 SER    24      69.540 108.040  33.180  1.00  0.00           H
ATOM   2011  OG  SER    24      68.240 107.980  34.580  1.00  0.00           O
ATOM   2012  HG1 SER    24      68.910 107.370  34.900  1.00  0.00           H
ATOM   2013  C   SER    24      66.500 106.690  32.820  1.00  0.00           C
ATOM   2014  O   SER    24      65.730 107.450  32.270  1.00  0.00           O
ATOM   2015  N   VAL    25      66.020 105.730  33.640  1.00  0.00           N
ATOM   2016  HN  VAL    25      66.660 105.160  34.150  1.00  0.00           H
ATOM   2017  CA  VAL    25      64.630 105.470  33.830  1.00  0.00           C
ATOM   2018  HA  VAL    25      64.060 106.270  33.380  1.00  0.00           H
ATOM   2019  CB  VAL    25      64.250 104.230  33.050  1.00  0.00           C
ATOM   2020  HB  VAL    25      64.530 104.390  31.980  1.00  0.00           H
ATOM   2021  CG1 VAL    25      64.910 102.950  33.680  1.00  0.00           C
ATOM   2022 1HG1 VAL    25      66.000 103.000  33.870  1.00  0.00           H
ATOM   2023 2HG1 VAL    25      64.490 102.630  34.660  1.00  0.00           H
ATOM   2024 3HG1 VAL    25      64.740 102.010  33.100  1.00  0.00           H
ATOM   2025  CG2 VAL    25      62.690 104.210  33.210  1.00  0.00           C
ATOM   2026 1HG2 VAL    25      62.240 103.390  32.620  1.00  0.00           H
ATOM   2027 2HG2 VAL    25      62.270 104.090  34.230  1.00  0.00           H
ATOM   2028 3HG2 VAL    25      62.200 105.140  32.830  1.00  0.00           H
ATOM   2029  C   VAL    25      64.270 105.400  35.300  1.00  0.00           C
ATOM   2030  O   VAL    25      64.830 104.650  36.140  1.00  0.00           O
ATOM   2031  N   GLY    26      63.250 106.240  35.590  1.00  0.00           N
ATOM   2032  HN  GLY    26      62.860 106.720  34.800  1.00  0.00           H
ATOM   2033  CA  GLY    26      62.690 106.370  36.940  1.00  0.00           C
ATOM   2034  HA1 GLY    26      62.230 107.340  36.900  1.00  0.00           H
ATOM   2035  HA2 GLY    26      63.450 106.240  37.700  1.00  0.00           H
ATOM   2036  C   GLY    26      61.490 105.530  37.260  1.00  0.00           C
ATOM   2037  O   GLY    26      60.470 105.430  36.580  1.00  0.00           O
ATOM   2038  N   TYR    27      61.640 104.760  38.260  1.00  0.00           N
ATOM   2039  HN  TYR    27      62.460 104.850  38.820  1.00  0.00           H
ATOM   2040  CA  TYR    27      60.690 103.740  38.710  1.00  0.00           C
ATOM   2041  HA  TYR    27      59.780 103.800  38.140  1.00  0.00           H
ATOM   2042  CB  TYR    27      61.330 102.290  38.590  1.00  0.00           C
ATOM   2043  HB1 TYR    27      62.410 102.360  38.810  1.00  0.00           H
ATOM   2044  HB2 TYR    27      60.940 101.620  39.390  1.00  0.00           H
ATOM   2045  CG  TYR    27      61.100 101.670  37.250  1.00  0.00           C
ATOM   2046  CD1 TYR    27      60.090 100.700  37.060  1.00  0.00           C
ATOM   2047  HD1 TYR    27      59.450 100.600  37.920  1.00  0.00           H
ATOM   2048  CE1 TYR    27      60.010  99.990  35.940  1.00  0.00           C
ATOM   2049  HE1 TYR    27      59.330  99.150  35.890  1.00  0.00           H
ATOM   2050  CZ  TYR    27      60.900 100.220  34.870  1.00  0.00           C
ATOM   2051  OH  TYR    27      60.940  99.270  33.810  1.00  0.00           O
ATOM   2052  HH  TYR    27      61.770  99.400  33.350  1.00  0.00           H
ATOM   2053  CD2 TYR    27      62.050 101.900  36.230  1.00  0.00           C
ATOM   2054  HD2 TYR    27      62.820 102.650  36.320  1.00  0.00           H
ATOM   2055  CE2 TYR    27      61.900 101.220  35.010  1.00  0.00           C
ATOM   2056  HE2 TYR    27      62.470 101.460  34.130  1.00  0.00           H
ATOM   2057  C   TYR    27      60.280 104.100  40.200  1.00  0.00           C
ATOM   2058  O   TYR    27      61.130 104.330  41.070  1.00  0.00           O
ATOM   2059  N   VAL    28      58.960 104.160  40.490  1.00  0.00           N
ATOM   2060  HN  VAL    28      58.230 104.210  39.810  1.00  0.00           H
ATOM   2061  CA  VAL    28      58.410 104.100  41.800  1.00  0.00           C
ATOM   2062  HA  VAL    28      59.200 104.060  42.540  1.00  0.00           H
ATOM   2063  CB  VAL    28      57.500 105.200  42.200  1.00  0.00           C
ATOM   2064  HB  VAL    28      56.590 105.070  41.580  1.00  0.00           H
ATOM   2065  CG1 VAL    28      57.060 105.060  43.690  1.00  0.00           C
ATOM   2066 1HG1 VAL    28      57.850 105.210  44.450  1.00  0.00           H
ATOM   2067 2HG1 VAL    28      56.290 105.840  43.870  1.00  0.00           H
ATOM   2068 3HG1 VAL    28      56.580 104.110  44.000  1.00  0.00           H
ATOM   2069  CG2 VAL    28      58.050 106.610  42.000  1.00  0.00           C
ATOM   2070 1HG2 VAL    28      58.090 106.950  40.940  1.00  0.00           H
ATOM   2071 2HG2 VAL    28      57.530 107.370  42.630  1.00  0.00           H
ATOM   2072 3HG2 VAL    28      59.070 106.640  42.430  1.00  0.00           H
ATOM   2073  C   VAL    28      57.810 102.760  41.850  1.00  0.00           C
ATOM   2074  O   VAL    28      56.970 102.330  41.070  1.00  0.00           O
ATOM   2075  N   ASP    29      58.420 101.870  42.760  1.00  0.00           N
ATOM   2076  HN  ASP    29      58.960 102.280  43.490  1.00  0.00           H
ATOM   2077  CA  ASP    29      58.130 100.400  42.860  1.00  0.00           C
ATOM   2078  HA  ASP    29      58.830 100.060  43.610  1.00  0.00           H
ATOM   2079  CB  ASP    29      56.700 100.070  43.500  1.00  0.00           C
ATOM   2080  HB1 ASP    29      55.880 100.370  42.810  1.00  0.00           H
ATOM   2081  HB2 ASP    29      56.730  98.980  43.730  1.00  0.00           H
ATOM   2082  CG  ASP    29      56.450 100.720  44.840  1.00  0.00           C
ATOM   2083  OD1 ASP    29      55.260 100.860  45.130  1.00  0.00           O
ATOM   2084  OD2 ASP    29      57.430 100.900  45.580  1.00  0.00           O
ATOM   2085  C   ASP    29      58.390  99.750  41.570  1.00  0.00           C
ATOM   2086  O   ASP    29      59.360  99.900  40.850  1.00  0.00           O
ATOM   2087  N   ASP    30      57.400  99.040  41.040  1.00  0.00           N
ATOM   2088  HN  ASP    30      56.590  98.910  41.600  1.00  0.00           H
ATOM   2089  CA  ASP    30      57.560  98.340  39.770  1.00  0.00           C
ATOM   2090  HA  ASP    30      58.610  98.180  39.550  1.00  0.00           H
ATOM   2091  CB  ASP    30      56.960  96.840  39.860  1.00  0.00           C
ATOM   2092  HB1 ASP    30      55.880  96.990  40.100  1.00  0.00           H
ATOM   2093  HB2 ASP    30      57.050  96.320  38.890  1.00  0.00           H
ATOM   2094  CG  ASP    30      57.790  96.060  40.910  1.00  0.00           C
ATOM   2095  OD1 ASP    30      57.410  94.900  41.180  1.00  0.00           O
ATOM   2096  OD2 ASP    30      58.870  96.500  41.370  1.00  0.00           O
ATOM   2097  C   ASP    30      56.920  99.230  38.610  1.00  0.00           C
ATOM   2098  O   ASP    30      56.780  98.810  37.490  1.00  0.00           O
ATOM   2099  N   THR    31      56.520 100.520  38.940  1.00  0.00           N
ATOM   2100  HN  THR    31      56.810 100.850  39.840  1.00  0.00           H
ATOM   2101  CA  THR    31      55.970 101.520  38.010  1.00  0.00           C
ATOM   2102  HA  THR    31      55.610 101.020  37.110  1.00  0.00           H
ATOM   2103  CB  THR    31      54.780 102.240  38.640  1.00  0.00           C
ATOM   2104  HB  THR    31      55.110 102.730  39.570  1.00  0.00           H
ATOM   2105  OG1 THR    31      53.790 101.240  38.810  1.00  0.00           O
ATOM   2106  HG1 THR    31      53.930 100.860  39.680  1.00  0.00           H
ATOM   2107  CG2 THR    31      54.140 103.420  37.870  1.00  0.00           C
ATOM   2108 1HG2 THR    31      54.800 104.240  37.490  1.00  0.00           H
ATOM   2109 2HG2 THR    31      53.550 103.090  36.990  1.00  0.00           H
ATOM   2110 3HG2 THR    31      53.560 104.050  38.580  1.00  0.00           H
ATOM   2111  C   THR    31      56.910 102.670  37.550  1.00  0.00           C
ATOM   2112  O   THR    31      57.150 103.570  38.340  1.00  0.00           O
ATOM   2113  N   GLN    32      57.430 102.580  36.220  1.00  0.00           N
ATOM   2114  HN  GLN    32      57.260 101.700  35.770  1.00  0.00           H
ATOM   2115  CA  GLN    32      58.090 103.660  35.480  1.00  0.00           C
ATOM   2116  HA  GLN    32      58.990 103.880  36.030  1.00  0.00           H
ATOM   2117  CB  GLN    32      58.690 103.180  34.140  1.00  0.00           C
ATOM   2118  HB1 GLN    32      59.110 104.060  33.610  1.00  0.00           H
ATOM   2119  HB2 GLN    32      59.540 102.590  34.530  1.00  0.00           H
ATOM   2120  CG  GLN    32      57.840 102.400  33.080  1.00  0.00           C
ATOM   2121  HG1 GLN    32      58.620 102.090  32.350  1.00  0.00           H
ATOM   2122  HG2 GLN    32      57.070 103.000  32.560  1.00  0.00           H
ATOM   2123  CD  GLN    32      57.150 101.150  33.540  1.00  0.00           C
ATOM   2124  OE1 GLN    32      56.040 101.200  34.100  1.00  0.00           O
ATOM   2125  NE2 GLN    32      57.760  99.930  33.360  1.00  0.00           N
ATOM   2126 1HE2 GLN    32      57.350  99.090  33.710  1.00  0.00           H
ATOM   2127 2HE2 GLN    32      58.680  99.850  32.970  1.00  0.00           H
ATOM   2128  C   GLN    32      57.240 104.910  35.350  1.00  0.00           C
ATOM   2129  O   GLN    32      56.060 104.800  35.050  1.00  0.00           O
ATOM   2130  N   PHE    33      57.750 106.210  35.570  1.00  0.00           N
ATOM   2131  HN  PHE    33      58.660 106.270  35.980  1.00  0.00           H
ATOM   2132  CA  PHE    33      56.940 107.390  35.420  1.00  0.00           C
ATOM   2133  HA  PHE    33      55.940 107.240  35.030  1.00  0.00           H
ATOM   2134  CB  PHE    33      56.650 108.100  36.750  1.00  0.00           C
ATOM   2135  HB1 PHE    33      55.940 108.930  36.560  1.00  0.00           H
ATOM   2136  HB2 PHE    33      56.170 107.280  37.320  1.00  0.00           H
ATOM   2137  CG  PHE    33      57.800 108.610  37.520  1.00  0.00           C
ATOM   2138  CD1 PHE    33      58.170 109.930  37.600  1.00  0.00           C
ATOM   2139  HD1 PHE    33      57.470 110.700  37.290  1.00  0.00           H
ATOM   2140  CE1 PHE    33      59.330 110.390  38.290  1.00  0.00           C
ATOM   2141  HE1 PHE    33      59.620 111.430  38.370  1.00  0.00           H
ATOM   2142  CZ  PHE    33      60.060 109.420  38.960  1.00  0.00           C
ATOM   2143  HZ  PHE    33      60.920 109.820  39.480  1.00  0.00           H
ATOM   2144  CD2 PHE    33      58.620 107.650  38.170  1.00  0.00           C
ATOM   2145  HD2 PHE    33      58.350 106.610  38.100  1.00  0.00           H
ATOM   2146  CE2 PHE    33      59.770 108.100  38.890  1.00  0.00           C
ATOM   2147  HE2 PHE    33      60.440 107.400  39.360  1.00  0.00           H
ATOM   2148  C   PHE    33      57.580 108.400  34.500  1.00  0.00           C
ATOM   2149  O   PHE    33      56.970 109.310  33.980  1.00  0.00           O
ATOM   2150  N   VAL    34      58.890 108.180  34.300  1.00  0.00           N
ATOM   2151  HN  VAL    34      59.270 107.410  34.810  1.00  0.00           H
ATOM   2152  CA  VAL    34      59.690 109.200  33.600  1.00  0.00           C
ATOM   2153  HA  VAL    34      59.120 109.600  32.770  1.00  0.00           H
ATOM   2154  CB  VAL    34      60.180 110.290  34.560  1.00  0.00           C
ATOM   2155  HB  VAL    34      59.320 110.720  35.120  1.00  0.00           H
ATOM   2156  CG1 VAL    34      61.060 109.610  35.650  1.00  0.00           C
ATOM   2157 1HG1 VAL    34      61.270 110.440  36.350  1.00  0.00           H
ATOM   2158 2HG1 VAL    34      60.640 108.780  36.260  1.00  0.00           H
ATOM   2159 3HG1 VAL    34      62.030 109.240  35.250  1.00  0.00           H
ATOM   2160  CG2 VAL    34      60.920 111.400  33.730  1.00  0.00           C
ATOM   2161 1HG2 VAL    34      60.360 111.800  32.860  1.00  0.00           H
ATOM   2162 2HG2 VAL    34      61.190 112.280  34.360  1.00  0.00           H
ATOM   2163 3HG2 VAL    34      61.890 111.100  33.300  1.00  0.00           H
ATOM   2164  C   VAL    34      60.970 108.540  33.050  1.00  0.00           C
ATOM   2165  O   VAL    34      61.490 107.580  33.570  1.00  0.00           O
ATOM   2166  N   ARG    35      61.480 108.890  31.850  1.00  0.00           N
ATOM   2167  HN  ARG    35      61.070 109.610  31.290  1.00  0.00           H
ATOM   2168  CA  ARG    35      62.510 108.080  31.260  1.00  0.00           C
ATOM   2169  HA  ARG    35      63.160 107.740  32.050  1.00  0.00           H
ATOM   2170  CB  ARG    35      62.030 107.000  30.400  1.00  0.00           C
ATOM   2171  HB1 ARG    35      61.420 106.340  31.060  1.00  0.00           H
ATOM   2172  HB2 ARG    35      61.400 107.440  29.590  1.00  0.00           H
ATOM   2173  CG  ARG    35      63.090 106.120  29.810  1.00  0.00           C
ATOM   2174  HG1 ARG    35      63.810 106.000  30.650  1.00  0.00           H
ATOM   2175  HG2 ARG    35      63.640 106.750  29.090  1.00  0.00           H
ATOM   2176  CD  ARG    35      62.650 104.770  29.290  1.00  0.00           C
ATOM   2177  HD1 ARG    35      61.920 104.930  28.470  1.00  0.00           H
ATOM   2178  HD2 ARG    35      62.110 104.250  30.110  1.00  0.00           H
ATOM   2179  NE  ARG    35      63.790 103.910  28.860  1.00  0.00           N
ATOM   2180  HE  ARG    35      64.230 103.250  29.460  1.00  0.00           H
ATOM   2181  CZ  ARG    35      64.550 104.080  27.790  1.00  0.00           C
ATOM   2182  NH1 ARG    35      64.450 105.040  26.880  1.00  0.00           N
ATOM   2183 1HH1 ARG    35      65.160 105.040  26.180  1.00  0.00           H
ATOM   2184 2HH1 ARG    35      63.730 105.730  26.900  1.00  0.00           H
ATOM   2185  NH2 ARG    35      65.610 103.250  27.630  1.00  0.00           N
ATOM   2186 1HH2 ARG    35      66.040 103.340  26.740  1.00  0.00           H
ATOM   2187 2HH2 ARG    35      65.860 102.580  28.330  1.00  0.00           H
ATOM   2188  C   ARG    35      63.250 109.120  30.360  1.00  0.00           C
ATOM   2189  O   ARG    35      62.670 109.650  29.440  1.00  0.00           O
ATOM   2190  N   PHE    36      64.540 109.340  30.590  1.00  0.00           N
ATOM   2191  HN  PHE    36      64.890 108.870  31.400  1.00  0.00           H
ATOM   2192  CA  PHE    36      65.430 110.030  29.700  1.00  0.00           C
ATOM   2193  HA  PHE    36      64.890 110.700  29.050  1.00  0.00           H
ATOM   2194  CB  PHE    36      66.380 110.950  30.650  1.00  0.00           C
ATOM   2195  HB1 PHE    36      65.700 111.600  31.230  1.00  0.00           H
ATOM   2196  HB2 PHE    36      66.940 110.410  31.450  1.00  0.00           H
ATOM   2197  CG  PHE    36      67.370 111.850  29.960  1.00  0.00           C
ATOM   2198  CD1 PHE    36      68.680 111.370  29.720  1.00  0.00           C
ATOM   2199  HD1 PHE    36      68.980 110.360  29.960  1.00  0.00           H
ATOM   2200  CE1 PHE    36      69.730 112.170  29.100  1.00  0.00           C
ATOM   2201  HE1 PHE    36      70.730 111.800  28.950  1.00  0.00           H
ATOM   2202  CZ  PHE    36      69.300 113.380  28.630  1.00  0.00           C
ATOM   2203  HZ  PHE    36      70.050 114.040  28.220  1.00  0.00           H
ATOM   2204  CD2 PHE    36      67.130 113.150  29.530  1.00  0.00           C
ATOM   2205  HD2 PHE    36      66.120 113.520  29.630  1.00  0.00           H
ATOM   2206  CE2 PHE    36      68.050 113.960  28.940  1.00  0.00           C
ATOM   2207  HE2 PHE    36      67.720 114.960  28.680  1.00  0.00           H
ATOM   2208  C   PHE    36      66.340 109.120  28.820  1.00  0.00           C
ATOM   2209  O   PHE    36      66.720 107.990  29.240  1.00  0.00           O
ATOM   2210  N   ASP    37      66.520 109.530  27.580  1.00  0.00           N
ATOM   2211  HN  ASP    37      66.120 110.390  27.250  1.00  0.00           H
ATOM   2212  CA  ASP    37      67.290 108.910  26.560  1.00  0.00           C
ATOM   2213  HA  ASP    37      68.030 108.280  27.010  1.00  0.00           H
ATOM   2214  CB  ASP    37      66.380 108.010  25.590  1.00  0.00           C
ATOM   2215  HB1 ASP    37      65.940 107.190  26.190  1.00  0.00           H
ATOM   2216  HB2 ASP    37      65.480 108.590  25.300  1.00  0.00           H
ATOM   2217  CG  ASP    37      67.120 107.520  24.410  1.00  0.00           C
ATOM   2218  OD1 ASP    37      68.360 107.620  24.440  1.00  0.00           O
ATOM   2219  OD2 ASP    37      66.610 106.910  23.510  1.00  0.00           O
ATOM   2220  C   ASP    37      68.070 110.100  25.890  1.00  0.00           C
ATOM   2221  O   ASP    37      67.450 111.080  25.400  1.00  0.00           O
ATOM   2222  N   SER    38      69.430 110.030  25.940  1.00  0.00           N
ATOM   2223  HN  SER    38      70.010 109.310  26.320  1.00  0.00           H
ATOM   2224  CA  SER    38      70.310 111.030  25.520  1.00  0.00           C
ATOM   2225  HA  SER    38      70.120 111.950  26.040  1.00  0.00           H
ATOM   2226  CB  SER    38      71.840 110.560  25.750  1.00  0.00           C
ATOM   2227  HB1 SER    38      71.870 110.220  26.810  1.00  0.00           H
ATOM   2228  HB2 SER    38      72.500 111.440  25.640  1.00  0.00           H
ATOM   2229  OG  SER    38      72.430 109.590  24.850  1.00  0.00           O
ATOM   2230  HG1 SER    38      71.830 108.840  24.820  1.00  0.00           H
ATOM   2231  C   SER    38      70.210 111.260  24.080  1.00  0.00           C
ATOM   2232  O   SER    38      70.480 112.370  23.630  1.00  0.00           O
ATOM   2233  N   ASP    39      69.750 110.290  23.310  1.00  0.00           N
ATOM   2234  HN  ASP    39      69.590 109.330  23.540  1.00  0.00           H
ATOM   2235  CA  ASP    39      69.530 110.480  21.850  1.00  0.00           C
ATOM   2236  HA  ASP    39      70.240 111.220  21.510  1.00  0.00           H
ATOM   2237  CB  ASP    39      69.700 109.150  21.120  1.00  0.00           C
ATOM   2238  HB1 ASP    39      69.200 108.330  21.680  1.00  0.00           H
ATOM   2239  HB2 ASP    39      69.400 109.280  20.060  1.00  0.00           H
ATOM   2240  CG  ASP    39      71.180 108.910  21.130  1.00  0.00           C
ATOM   2241  OD1 ASP    39      71.560 107.700  21.290  1.00  0.00           O
ATOM   2242  OD2 ASP    39      72.070 109.760  20.890  1.00  0.00           O
ATOM   2243  C   ASP    39      68.190 111.090  21.500  1.00  0.00           C
ATOM   2244  O   ASP    39      68.050 111.680  20.430  1.00  0.00           O
ATOM   2245  N   ALA    40      67.210 111.070  22.370  1.00  0.00           N
ATOM   2246  HN  ALA    40      67.340 110.720  23.300  1.00  0.00           H
ATOM   2247  CA  ALA    40      65.900 111.700  22.130  1.00  0.00           C
ATOM   2248  HA  ALA    40      65.650 111.550  21.090  1.00  0.00           H
ATOM   2249  CB  ALA    40      64.770 110.960  22.970  1.00  0.00           C
ATOM   2250  HB1 ALA    40      63.870 111.610  22.970  1.00  0.00           H
ATOM   2251  HB2 ALA    40      64.510 110.040  22.400  1.00  0.00           H
ATOM   2252  HB3 ALA    40      65.050 110.900  24.040  1.00  0.00           H
ATOM   2253  C   ALA    40      65.960 113.170  22.420  1.00  0.00           C
ATOM   2254  O   ALA    40      66.840 113.620  23.180  1.00  0.00           O
ATOM   2255  N   ALA    41      65.030 113.970  21.710  1.00  0.00           N
ATOM   2256  HN  ALA    41      64.400 113.590  21.040  1.00  0.00           H
ATOM   2257  CA  ALA    41      65.040 115.420  21.750  1.00  0.00           C
ATOM   2258  HA  ALA    41      66.110 115.610  21.740  1.00  0.00           H
ATOM   2259  CB  ALA    41      64.260 115.890  20.510  1.00  0.00           C
ATOM   2260  HB1 ALA    41      64.330 116.990  20.370  1.00  0.00           H
ATOM   2261  HB2 ALA    41      64.710 115.380  19.630  1.00  0.00           H
ATOM   2262  HB3 ALA    41      63.190 115.610  20.430  1.00  0.00           H
ATOM   2263  C   ALA    41      64.540 116.170  22.990  1.00  0.00           C
ATOM   2264  O   ALA    41      64.960 117.270  23.370  1.00  0.00           O
ATOM   2265  N   SER    42      63.650 115.580  23.780  1.00  0.00           N
ATOM   2266  HN  SER    42      63.280 114.750  23.370  1.00  0.00           H
ATOM   2267  CA  SER    42      63.250 115.950  25.080  1.00  0.00           C
ATOM   2268  HA  SER    42      64.040 116.400  25.660  1.00  0.00           H
ATOM   2269  CB  SER    42      62.050 117.010  24.950  1.00  0.00           C
ATOM   2270  HB1 SER    42      61.290 116.480  24.330  1.00  0.00           H
ATOM   2271  HB2 SER    42      62.470 117.890  24.420  1.00  0.00           H
ATOM   2272  OG  SER    42      61.530 117.420  26.230  1.00  0.00           O
ATOM   2273  HG1 SER    42      61.410 118.370  26.150  1.00  0.00           H
ATOM   2274  C   SER    42      62.650 114.700  25.780  1.00  0.00           C
ATOM   2275  O   SER    42      61.920 113.940  25.120  1.00  0.00           O
ATOM   2276  N   PRO    43      62.710 114.570  27.120  1.00  0.00           N
ATOM   2277  CD  PRO    43      63.590 115.250  27.990  1.00  0.00           C
ATOM   2278  HD1 PRO    43      63.570 116.320  27.710  1.00  0.00           H
ATOM   2279  HD2 PRO    43      64.650 114.970  27.800  1.00  0.00           H
ATOM   2280  CA  PRO    43      62.030 113.510  27.800  1.00  0.00           C
ATOM   2281  HA  PRO    43      62.200 112.570  27.290  1.00  0.00           H
ATOM   2282  CB  PRO    43      62.810 113.420  29.190  1.00  0.00           C
ATOM   2283  HB1 PRO    43      62.370 112.920  30.090  1.00  0.00           H
ATOM   2284  HB2 PRO    43      63.660 112.780  28.900  1.00  0.00           H
ATOM   2285  CG  PRO    43      63.180 114.840  29.400  1.00  0.00           C
ATOM   2286  HG1 PRO    43      63.950 114.970  30.190  1.00  0.00           H
ATOM   2287  HG2 PRO    43      62.340 115.410  29.850  1.00  0.00           H
ATOM   2288  C   PRO    43      60.630 113.870  27.970  1.00  0.00           C
ATOM   2289  O   PRO    43      59.960 112.980  28.440  1.00  0.00           O
ATOM   2290  N   ARG    44      60.080 115.020  27.550  1.00  0.00           N
ATOM   2291  HN  ARG    44      60.820 115.670  27.390  1.00  0.00           H
ATOM   2292  CA  ARG    44      58.690 115.330  27.330  1.00  0.00           C
ATOM   2293  HA  ARG    44      58.120 114.620  27.890  1.00  0.00           H
ATOM   2294  CB  ARG    44      58.350 116.720  27.770  1.00  0.00           C
ATOM   2295  HB1 ARG    44      58.890 117.450  27.130  1.00  0.00           H
ATOM   2296  HB2 ARG    44      57.260 116.880  27.620  1.00  0.00           H
ATOM   2297  CG  ARG    44      58.600 116.910  29.270  1.00  0.00           C
ATOM   2298  HG1 ARG    44      59.610 116.510  29.500  1.00  0.00           H
ATOM   2299  HG2 ARG    44      57.810 116.290  29.750  1.00  0.00           H
ATOM   2300  CD  ARG    44      58.520 118.400  29.560  1.00  0.00           C
ATOM   2301  HD1 ARG    44      58.060 118.530  30.570  1.00  0.00           H
ATOM   2302  HD2 ARG    44      57.960 118.940  28.770  1.00  0.00           H
ATOM   2303  NE  ARG    44      59.930 119.050  29.660  1.00  0.00           N
ATOM   2304  HE  ARG    44      60.740 118.470  29.660  1.00  0.00           H
ATOM   2305  CZ  ARG    44      60.050 120.370  30.020  1.00  0.00           C
ATOM   2306  NH1 ARG    44      59.040 121.190  30.210  1.00  0.00           N
ATOM   2307 1HH1 ARG    44      59.230 122.100  30.580  1.00  0.00           H
ATOM   2308 2HH1 ARG    44      58.070 120.990  30.100  1.00  0.00           H
ATOM   2309  NH2 ARG    44      61.220 120.840  30.130  1.00  0.00           N
ATOM   2310 1HH2 ARG    44      61.340 121.790  30.400  1.00  0.00           H
ATOM   2311 2HH2 ARG    44      61.970 120.350  29.690  1.00  0.00           H
ATOM   2312  C   ARG    44      58.200 115.110  25.870  1.00  0.00           C
ATOM   2313  O   ARG    44      57.000 115.400  25.620  1.00  0.00           O
ATOM   2314  N   GLU    45      59.050 114.550  25.010  1.00  0.00           N
ATOM   2315  HN  GLU    45      59.990 114.480  25.330  1.00  0.00           H
ATOM   2316  CA  GLU    45      58.600 113.820  23.860  1.00  0.00           C
ATOM   2317  HA  GLU    45      57.610 114.200  23.640  1.00  0.00           H
ATOM   2318  CB  GLU    45      59.500 114.180  22.740  1.00  0.00           C
ATOM   2319  HB1 GLU    45      59.570 115.290  22.650  1.00  0.00           H
ATOM   2320  HB2 GLU    45      60.530 113.790  22.850  1.00  0.00           H
ATOM   2321  CG  GLU    45      58.960 113.670  21.400  1.00  0.00           C
ATOM   2322  HG1 GLU    45      57.880 113.930  21.380  1.00  0.00           H
ATOM   2323  HG2 GLU    45      59.110 112.570  21.330  1.00  0.00           H
ATOM   2324  CD  GLU    45      59.680 114.340  20.270  1.00  0.00           C
ATOM   2325  OE1 GLU    45      60.540 113.750  19.670  1.00  0.00           O
ATOM   2326  OE2 GLU    45      59.470 115.570  20.040  1.00  0.00           O
ATOM   2327  C   GLU    45      58.500 112.330  24.190  1.00  0.00           C
ATOM   2328  O   GLU    45      57.520 111.680  23.990  1.00  0.00           O
ATOM   2329  N   GLU    46      59.570 111.810  24.860  1.00  0.00           N
ATOM   2330  HN  GLU    46      60.390 112.380  24.900  1.00  0.00           H
ATOM   2331  CA  GLU    46      59.700 110.430  25.380  1.00  0.00           C
ATOM   2332  HA  GLU    46      59.640 109.900  24.440  1.00  0.00           H
ATOM   2333  CB  GLU    46      61.070 110.110  26.020  1.00  0.00           C
ATOM   2334  HB1 GLU    46      61.460 110.940  26.650  1.00  0.00           H
ATOM   2335  HB2 GLU    46      60.960 109.130  26.520  1.00  0.00           H
ATOM   2336  CG  GLU    46      62.240 110.050  24.970  1.00  0.00           C
ATOM   2337  HG1 GLU    46      63.220 109.780  25.400  1.00  0.00           H
ATOM   2338  HG2 GLU    46      62.280 111.000  24.390  1.00  0.00           H
ATOM   2339  CD  GLU    46      62.060 108.940  23.930  1.00  0.00           C
ATOM   2340  OE1 GLU    46      61.600 109.200  22.770  1.00  0.00           O
ATOM   2341  OE2 GLU    46      62.280 107.760  24.320  1.00  0.00           O
ATOM   2342  C   GLU    46      58.630 110.070  26.430  1.00  0.00           C
ATOM   2343  O   GLU    46      58.180 110.940  27.210  1.00  0.00           O
ATOM   2344  N   PRO    47      58.120 108.800  26.400  1.00  0.00           N
ATOM   2345  CD  PRO    47      58.440 107.820  25.340  1.00  0.00           C
ATOM   2346  HD1 PRO    47      59.480 107.440  25.390  1.00  0.00           H
ATOM   2347  HD2 PRO    47      58.330 108.370  24.380  1.00  0.00           H
ATOM   2348  CA  PRO    47      57.150 108.260  27.320  1.00  0.00           C
ATOM   2349  HA  PRO    47      56.200 108.560  26.920  1.00  0.00           H
ATOM   2350  CB  PRO    47      57.390 106.750  27.160  1.00  0.00           C
ATOM   2351  HB1 PRO    47      58.320 106.400  27.650  1.00  0.00           H
ATOM   2352  HB2 PRO    47      56.600 106.170  27.670  1.00  0.00           H
ATOM   2353  CG  PRO    47      57.560 106.620  25.650  1.00  0.00           C
ATOM   2354  HG1 PRO    47      56.660 106.830  25.040  1.00  0.00           H
ATOM   2355  HG2 PRO    47      57.830 105.580  25.350  1.00  0.00           H
ATOM   2356  C   PRO    47      57.320 108.660  28.760  1.00  0.00           C
ATOM   2357  O   PRO    47      58.390 108.360  29.350  1.00  0.00           O
ATOM   2358  N   ARG    48      56.270 109.210  29.390  1.00  0.00           N
ATOM   2359  HN  ARG    48      55.470 109.490  28.850  1.00  0.00           H
ATOM   2360  CA  ARG    48      56.200 109.530  30.820  1.00  0.00           C
ATOM   2361  HA  ARG    48      56.780 108.830  31.410  1.00  0.00           H
ATOM   2362  CB  ARG    48      56.680 110.940  31.200  1.00  0.00           C
ATOM   2363  HB1 ARG    48      56.520 111.070  32.300  1.00  0.00           H
ATOM   2364  HB2 ARG    48      57.760 111.110  31.000  1.00  0.00           H
ATOM   2365  CG  ARG    48      55.830 112.040  30.520  1.00  0.00           C
ATOM   2366  HG1 ARG    48      55.380 112.730  31.270  1.00  0.00           H
ATOM   2367  HG2 ARG    48      54.990 111.530  30.000  1.00  0.00           H
ATOM   2368  CD  ARG    48      56.650 112.990  29.570  1.00  0.00           C
ATOM   2369  HD1 ARG    48      57.340 112.370  28.960  1.00  0.00           H
ATOM   2370  HD2 ARG    48      57.320 113.720  30.090  1.00  0.00           H
ATOM   2371  NE  ARG    48      55.690 113.730  28.760  1.00  0.00           N
ATOM   2372  HE  ARG    48      55.160 114.490  29.130  1.00  0.00           H
ATOM   2373  CZ  ARG    48      55.360 113.370  27.530  1.00  0.00           C
ATOM   2374  NH1 ARG    48      56.070 112.540  26.770  1.00  0.00           N
ATOM   2375 1HH1 ARG    48      55.580 112.210  25.960  1.00  0.00           H
ATOM   2376 2HH1 ARG    48      56.890 112.050  27.070  1.00  0.00           H
ATOM   2377  NH2 ARG    48      54.160 113.710  27.070  1.00  0.00           N
ATOM   2378 1HH2 ARG    48      54.020 113.480  26.110  1.00  0.00           H
ATOM   2379 2HH2 ARG    48      53.550 114.330  27.570  1.00  0.00           H
ATOM   2380  C   ARG    48      54.790 109.270  31.330  1.00  0.00           C
ATOM   2381  O   ARG    48      53.900 109.020  30.550  1.00  0.00           O
ATOM   2382  N   ALA    49      54.620 109.290  32.680  1.00  0.00           N
ATOM   2383  HN  ALA    49      55.430 109.430  33.250  1.00  0.00           H
ATOM   2384  CA  ALA    49      53.320 109.190  33.240  1.00  0.00           C
ATOM   2385  HA  ALA    49      52.740 108.380  32.810  1.00  0.00           H
ATOM   2386  CB  ALA    49      53.520 108.790  34.760  1.00  0.00           C
ATOM   2387  HB1 ALA    49      52.570 108.930  35.320  1.00  0.00           H
ATOM   2388  HB2 ALA    49      53.900 107.770  34.960  1.00  0.00           H
ATOM   2389  HB3 ALA    49      54.200 109.600  35.100  1.00  0.00           H
ATOM   2390  C   ALA    49      52.490 110.490  33.180  1.00  0.00           C
ATOM   2391  O   ALA    49      53.140 111.580  33.240  1.00  0.00           O
ATOM   2392  N   PRO    50      51.140 110.350  33.270  1.00  0.00           N
ATOM   2393  CD  PRO    50      50.290 109.170  33.120  1.00  0.00           C
ATOM   2394  HD1 PRO    50      50.670 108.320  33.730  1.00  0.00           H
ATOM   2395  HD2 PRO    50      50.240 108.870  32.050  1.00  0.00           H
ATOM   2396  CA  PRO    50      50.360 111.600  33.110  1.00  0.00           C
ATOM   2397  HA  PRO    50      50.720 112.130  32.250  1.00  0.00           H
ATOM   2398  CB  PRO    50      48.900 111.080  32.890  1.00  0.00           C
ATOM   2399  HB1 PRO    50      48.100 111.730  33.310  1.00  0.00           H
ATOM   2400  HB2 PRO    50      48.700 110.980  31.800  1.00  0.00           H
ATOM   2401  CG  PRO    50      48.960 109.690  33.480  1.00  0.00           C
ATOM   2402  HG1 PRO    50      48.110 109.050  33.150  1.00  0.00           H
ATOM   2403  HG2 PRO    50      48.810 109.670  34.580  1.00  0.00           H
ATOM   2404  C   PRO    50      50.320 112.470  34.380  1.00  0.00           C
ATOM   2405  O   PRO    50      50.210 113.650  34.280  1.00  0.00           O
ATOM   2406  N   TRP    51      50.480 111.900  35.620  1.00  0.00           N
ATOM   2407  HN  TRP    51      50.460 110.910  35.730  1.00  0.00           H
ATOM   2408  CA  TRP    51      50.610 112.690  36.830  1.00  0.00           C
ATOM   2409  HA  TRP    51      49.740 113.330  36.950  1.00  0.00           H
ATOM   2410  CB  TRP    51      50.380 111.830  38.080  1.00  0.00           C
ATOM   2411  HB1 TRP    51      50.380 112.420  39.020  1.00  0.00           H
ATOM   2412  HB2 TRP    51      49.290 111.590  38.040  1.00  0.00           H
ATOM   2413  CG  TRP    51      51.070 110.560  38.220  1.00  0.00           C
ATOM   2414  CD1 TRP    51      50.590 109.320  38.080  1.00  0.00           C
ATOM   2415  HD1 TRP    51      49.550 109.030  37.960  1.00  0.00           H
ATOM   2416  NE1 TRP    51      51.590 108.340  38.330  1.00  0.00           N
ATOM   2417  HE1 TRP    51      51.690 107.450  37.930  1.00  0.00           H
ATOM   2418  CE2 TRP    51      52.740 109.010  38.670  1.00  0.00           C
ATOM   2419  CD2 TRP    51      52.440 110.410  38.630  1.00  0.00           C
ATOM   2420  CE3 TRP    51      53.470 111.290  39.020  1.00  0.00           C
ATOM   2421  HE3 TRP    51      53.320 112.350  39.100  1.00  0.00           H
ATOM   2422  CZ3 TRP    51      54.730 110.810  39.410  1.00  0.00           C
ATOM   2423  HZ3 TRP    51      55.530 111.510  39.590  1.00  0.00           H
ATOM   2424  CZ2 TRP    51      53.960 108.570  39.140  1.00  0.00           C
ATOM   2425  HZ2 TRP    51      54.130 107.500  39.230  1.00  0.00           H
ATOM   2426  CH2 TRP    51      54.970 109.470  39.370  1.00  0.00           C
ATOM   2427  HH2 TRP    51      55.940 109.020  39.560  1.00  0.00           H
ATOM   2428  C   TRP    51      51.850 113.670  36.820  1.00  0.00           C
ATOM   2429  O   TRP    51      51.790 114.750  37.260  1.00  0.00           O
ATOM   2430  N   ILE    52      53.060 113.210  36.370  1.00  0.00           N
ATOM   2431  HN  ILE    52      53.040 112.340  35.890  1.00  0.00           H
ATOM   2432  CA  ILE    52      54.300 114.020  36.260  1.00  0.00           C
ATOM   2433  HA  ILE    52      54.430 114.440  37.250  1.00  0.00           H
ATOM   2434  CB  ILE    52      55.550 113.230  36.180  1.00  0.00           C
ATOM   2435  HB  ILE    52      55.430 112.470  36.980  1.00  0.00           H
ATOM   2436  CG2 ILE    52      55.760 112.430  34.810  1.00  0.00           C
ATOM   2437 1HG2 ILE    52      55.110 111.540  34.800  1.00  0.00           H
ATOM   2438 2HG2 ILE    52      55.550 113.140  33.980  1.00  0.00           H
ATOM   2439 3HG2 ILE    52      56.840 112.180  34.710  1.00  0.00           H
ATOM   2440  CG1 ILE    52      56.920 113.850  36.500  1.00  0.00           C
ATOM   2441 1HG1 ILE    52      57.020 114.680  35.770  1.00  0.00           H
ATOM   2442 2HG1 ILE    52      57.680 113.080  36.280  1.00  0.00           H
ATOM   2443  CD  ILE    52      57.040 114.350  37.930  1.00  0.00           C
ATOM   2444  HD1 ILE    52      56.310 115.180  38.030  1.00  0.00           H
ATOM   2445  HD2 ILE    52      56.770 113.600  38.710  1.00  0.00           H
ATOM   2446  HD3 ILE    52      58.060 114.670  38.240  1.00  0.00           H
ATOM   2447  C   ILE    52      54.210 115.130  35.250  1.00  0.00           C
ATOM   2448  O   ILE    52      54.970 116.120  35.400  1.00  0.00           O
ATOM   2449  N   GLU    53      53.290 115.020  34.270  1.00  0.00           N
ATOM   2450  HN  GLU    53      52.760 114.180  34.190  1.00  0.00           H
ATOM   2451  CA  GLU    53      53.030 116.060  33.290  1.00  0.00           C
ATOM   2452  HA  GLU    53      53.990 116.440  32.970  1.00  0.00           H
ATOM   2453  CB  GLU    53      52.210 115.520  32.120  1.00  0.00           C
ATOM   2454  HB1 GLU    53      51.200 115.200  32.450  1.00  0.00           H
ATOM   2455  HB2 GLU    53      52.100 116.430  31.490  1.00  0.00           H
ATOM   2456  CG  GLU    53      53.020 114.570  31.260  1.00  0.00           C
ATOM   2457  HG1 GLU    53      53.270 113.620  31.770  1.00  0.00           H
ATOM   2458  HG2 GLU    53      54.010 115.040  31.100  1.00  0.00           H
ATOM   2459  CD  GLU    53      52.260 114.390  29.970  1.00  0.00           C
ATOM   2460  OE1 GLU    53      52.690 115.090  28.990  1.00  0.00           O
ATOM   2461  OE2 GLU    53      51.180 113.720  29.960  1.00  0.00           O
ATOM   2462  C   GLU    53      52.370 117.390  33.820  1.00  0.00           C
ATOM   2463  O   GLU    53      52.720 118.530  33.480  1.00  0.00           O
ATOM   2464  N   GLN    54      51.510 117.160  34.880  1.00  0.00           N
ATOM   2465  HN  GLN    54      51.210 116.240  35.090  1.00  0.00           H
ATOM   2466  CA  GLN    54      50.860 118.180  35.650  1.00  0.00           C
ATOM   2467  HA  GLN    54      50.440 118.910  34.960  1.00  0.00           H
ATOM   2468  CB  GLN    54      49.770 117.700  36.540  1.00  0.00           C
ATOM   2469  HB1 GLN    54      50.090 116.950  37.300  1.00  0.00           H
ATOM   2470  HB2 GLN    54      49.270 118.500  37.130  1.00  0.00           H
ATOM   2471  CG  GLN    54      48.640 116.790  35.790  1.00  0.00           C
ATOM   2472  HG1 GLN    54      47.780 116.720  36.500  1.00  0.00           H
ATOM   2473  HG2 GLN    54      49.010 115.740  35.690  1.00  0.00           H
ATOM   2474  CD  GLN    54      48.310 117.210  34.380  1.00  0.00           C
ATOM   2475  OE1 GLN    54      48.970 116.980  33.360  1.00  0.00           O
ATOM   2476  NE2 GLN    54      47.130 117.870  34.240  1.00  0.00           N
ATOM   2477 1HE2 GLN    54      46.740 118.090  33.340  1.00  0.00           H
ATOM   2478 2HE2 GLN    54      46.650 118.090  35.090  1.00  0.00           H
ATOM   2479  C   GLN    54      51.940 118.970  36.500  1.00  0.00           C
ATOM   2480  O   GLN    54      51.810 120.150  36.690  1.00  0.00           O
ATOM   2481  N   GLU    55      53.010 118.370  37.010  1.00  0.00           N
ATOM   2482  HN  GLU    55      53.160 117.400  36.830  1.00  0.00           H
ATOM   2483  CA  GLU    55      54.060 119.110  37.640  1.00  0.00           C
ATOM   2484  HA  GLU    55      53.590 119.590  38.490  1.00  0.00           H
ATOM   2485  CB  GLU    55      55.130 118.170  38.260  1.00  0.00           C
ATOM   2486  HB1 GLU    55      55.500 117.530  37.430  1.00  0.00           H
ATOM   2487  HB2 GLU    55      56.040 118.680  38.630  1.00  0.00           H
ATOM   2488  CG  GLU    55      54.570 117.240  39.360  1.00  0.00           C
ATOM   2489  HG1 GLU    55      55.350 116.490  39.600  1.00  0.00           H
ATOM   2490  HG2 GLU    55      53.560 116.800  39.220  1.00  0.00           H
ATOM   2491  CD  GLU    55      54.350 117.880  40.730  1.00  0.00           C
ATOM   2492  OE1 GLU    55      53.650 118.880  40.830  1.00  0.00           O
ATOM   2493  OE2 GLU    55      54.970 117.390  41.770  1.00  0.00           O
ATOM   2494  C   GLU    55      54.890 120.170  36.900  1.00  0.00           C
ATOM   2495  O   GLU    55      54.940 120.220  35.670  1.00  0.00           O
ATOM   2496  N   GLY    56      55.370 121.120  37.740  1.00  0.00           N
ATOM   2497  HN  GLY    56      55.170 120.900  38.690  1.00  0.00           H
ATOM   2498  CA  GLY    56      55.980 122.390  37.400  1.00  0.00           C
ATOM   2499  HA1 GLY    56      56.410 122.830  38.290  1.00  0.00           H
ATOM   2500  HA2 GLY    56      55.190 122.990  36.980  1.00  0.00           H
ATOM   2501  C   GLY    56      57.080 122.420  36.390  1.00  0.00           C
ATOM   2502  O   GLY    56      57.970 121.590  36.350  1.00  0.00           O
ATOM   2503  N   PRO    57      57.160 123.420  35.470  1.00  0.00           N
ATOM   2504  CD  PRO    57      56.470 124.700  35.660  1.00  0.00           C
ATOM   2505  HD1 PRO    57      56.430 125.060  36.710  1.00  0.00           H
ATOM   2506  HD2 PRO    57      55.420 124.510  35.360  1.00  0.00           H
ATOM   2507  CA  PRO    57      58.260 123.540  34.520  1.00  0.00           C
ATOM   2508  HA  PRO    57      58.230 122.800  33.730  1.00  0.00           H
ATOM   2509  CB  PRO    57      57.940 124.850  33.720  1.00  0.00           C
ATOM   2510  HB1 PRO    57      58.800 125.450  33.330  1.00  0.00           H
ATOM   2511  HB2 PRO    57      57.310 124.600  32.840  1.00  0.00           H
ATOM   2512  CG  PRO    57      57.190 125.720  34.700  1.00  0.00           C
ATOM   2513  HG1 PRO    57      56.440 126.370  34.200  1.00  0.00           H
ATOM   2514  HG2 PRO    57      57.940 126.370  35.210  1.00  0.00           H
ATOM   2515  C   PRO    57      59.700 123.530  35.090  1.00  0.00           C
ATOM   2516  O   PRO    57      60.580 122.960  34.430  1.00  0.00           O
ATOM   2517  N   GLU    58      60.080 124.110  36.250  1.00  0.00           N
ATOM   2518  HN  GLU    58      59.340 124.500  36.800  1.00  0.00           H
ATOM   2519  CA  GLU    58      61.420 124.210  36.830  1.00  0.00           C
ATOM   2520  HA  GLU    58      62.130 124.610  36.130  1.00  0.00           H
ATOM   2521  CB  GLU    58      61.240 125.090  38.070  1.00  0.00           C
ATOM   2522  HB1 GLU    58      60.270 124.790  38.520  1.00  0.00           H
ATOM   2523  HB2 GLU    58      62.070 125.010  38.810  1.00  0.00           H
ATOM   2524  CG  GLU    58      61.090 126.520  37.560  1.00  0.00           C
ATOM   2525  HG1 GLU    58      60.250 126.700  36.870  1.00  0.00           H
ATOM   2526  HG2 GLU    58      62.070 126.640  37.030  1.00  0.00           H
ATOM   2527  CD  GLU    58      61.050 127.480  38.720  1.00  0.00           C
ATOM   2528  OE1 GLU    58      61.940 128.320  38.860  1.00  0.00           O
ATOM   2529  OE2 GLU    58      60.150 127.300  39.600  1.00  0.00           O
ATOM   2530  C   GLU    58      61.920 122.840  37.260  1.00  0.00           C
ATOM   2531  O   GLU    58      63.100 122.450  37.050  1.00  0.00           O
ATOM   2532  N   TYR    59      61.000 122.070  37.810  1.00  0.00           N
ATOM   2533  HN  TYR    59      60.040 122.320  37.860  1.00  0.00           H
ATOM   2534  CA  TYR    59      61.250 120.690  38.230  1.00  0.00           C
ATOM   2535  HA  TYR    59      62.100 120.760  38.880  1.00  0.00           H
ATOM   2536  CB  TYR    59      59.980 120.200  38.950  1.00  0.00           C
ATOM   2537  HB1 TYR    59      59.120 120.170  38.250  1.00  0.00           H
ATOM   2538  HB2 TYR    59      60.190 119.140  39.210  1.00  0.00           H
ATOM   2539  CG  TYR    59      59.630 120.970  40.210  1.00  0.00           C
ATOM   2540  CD1 TYR    59      58.390 120.820  40.750  1.00  0.00           C
ATOM   2541  HD1 TYR    59      57.620 120.250  40.240  1.00  0.00           H
ATOM   2542  CE1 TYR    59      57.980 121.460  41.950  1.00  0.00           C
ATOM   2543  HE1 TYR    59      56.940 121.410  42.250  1.00  0.00           H
ATOM   2544  CZ  TYR    59      58.850 122.350  42.600  1.00  0.00           C
ATOM   2545  OH  TYR    59      58.390 123.160  43.690  1.00  0.00           O
ATOM   2546  HH  TYR    59      59.030 123.810  44.000  1.00  0.00           H
ATOM   2547  CD2 TYR    59      60.570 121.770  40.910  1.00  0.00           C
ATOM   2548  HD2 TYR    59      61.530 122.010  40.480  1.00  0.00           H
ATOM   2549  CE2 TYR    59      60.160 122.470  42.100  1.00  0.00           C
ATOM   2550  HE2 TYR    59      60.920 123.070  42.580  1.00  0.00           H
ATOM   2551  C   TYR    59      61.590 119.810  37.000  1.00  0.00           C
ATOM   2552  O   TYR    59      62.710 119.230  37.020  1.00  0.00           O
ATOM   2553  N   TRP    60      60.770 119.770  35.900  1.00  0.00           N
ATOM   2554  HN  TRP    60      59.860 120.190  35.940  1.00  0.00           H
ATOM   2555  CA  TRP    60      61.170 119.210  34.620  1.00  0.00           C
ATOM   2556  HA  TRP    60      61.310 118.140  34.690  1.00  0.00           H
ATOM   2557  CB  TRP    60      60.020 119.440  33.630  1.00  0.00           C
ATOM   2558  HB1 TRP    60      59.430 120.380  33.730  1.00  0.00           H
ATOM   2559  HB2 TRP    60      60.500 119.350  32.630  1.00  0.00           H
ATOM   2560  CG  TRP    60      59.000 118.350  33.640  1.00  0.00           C
ATOM   2561  CD1 TRP    60      57.760 118.450  34.150  1.00  0.00           C
ATOM   2562  HD1 TRP    60      57.390 119.370  34.590  1.00  0.00           H
ATOM   2563  NE1 TRP    60      57.110 117.200  34.090  1.00  0.00           N
ATOM   2564  HE1 TRP    60      56.390 116.900  34.660  1.00  0.00           H
ATOM   2565  CE2 TRP    60      57.980 116.380  33.430  1.00  0.00           C
ATOM   2566  CD2 TRP    60      59.200 117.060  33.120  1.00  0.00           C
ATOM   2567  CE3 TRP    60      60.300 116.460  32.430  1.00  0.00           C
ATOM   2568  HE3 TRP    60      61.260 116.940  32.310  1.00  0.00           H
ATOM   2569  CZ3 TRP    60      60.070 115.130  32.030  1.00  0.00           C
ATOM   2570  HZ3 TRP    60      60.980 114.750  31.580  1.00  0.00           H
ATOM   2571  CZ2 TRP    60      57.820 115.070  33.080  1.00  0.00           C
ATOM   2572  HZ2 TRP    60      56.960 114.460  33.330  1.00  0.00           H
ATOM   2573  CH2 TRP    60      58.920 114.450  32.430  1.00  0.00           C
ATOM   2574  HH2 TRP    60      58.800 113.400  32.210  1.00  0.00           H
ATOM   2575  C   TRP    60      62.470 119.720  34.010  1.00  0.00           C
ATOM   2576  O   TRP    60      63.370 119.010  33.540  1.00  0.00           O
ATOM   2577  N   ASP    61      62.680 121.080  33.960  1.00  0.00           N
ATOM   2578  HN  ASP    61      61.980 121.720  34.260  1.00  0.00           H
ATOM   2579  CA  ASP    61      63.930 121.680  33.590  1.00  0.00           C
ATOM   2580  HA  ASP    61      64.060 121.450  32.540  1.00  0.00           H
ATOM   2581  CB  ASP    61      63.700 123.260  33.730  1.00  0.00           C
ATOM   2582  HB1 ASP    61      62.810 123.450  33.100  1.00  0.00           H
ATOM   2583  HB2 ASP    61      63.520 123.530  34.790  1.00  0.00           H
ATOM   2584  CG  ASP    61      64.840 124.000  33.080  1.00  0.00           C
ATOM   2585  OD1 ASP    61      65.140 123.640  31.950  1.00  0.00           O
ATOM   2586  OD2 ASP    61      65.230 125.050  33.640  1.00  0.00           O
ATOM   2587  C   ASP    61      65.200 121.250  34.270  1.00  0.00           C
ATOM   2588  O   ASP    61      66.100 120.710  33.630  1.00  0.00           O
ATOM   2589  N   ARG    62      65.310 121.290  35.590  1.00  0.00           N
ATOM   2590  HN  ARG    62      64.600 121.760  36.110  1.00  0.00           H
ATOM   2591  CA  ARG    62      66.310 120.730  36.480  1.00  0.00           C
ATOM   2592  HA  ARG    62      67.260 121.220  36.300  1.00  0.00           H
ATOM   2593  CB  ARG    62      65.900 121.150  37.920  1.00  0.00           C
ATOM   2594  HB1 ARG    62      64.820 120.890  37.990  1.00  0.00           H
ATOM   2595  HB2 ARG    62      66.400 120.490  38.650  1.00  0.00           H
ATOM   2596  CG  ARG    62      66.100 122.590  38.390  1.00  0.00           C
ATOM   2597  HG1 ARG    62      65.740 123.280  37.600  1.00  0.00           H
ATOM   2598  HG2 ARG    62      67.170 122.910  38.400  1.00  0.00           H
ATOM   2599  CD  ARG    62      65.430 123.100  39.660  1.00  0.00           C
ATOM   2600  HD1 ARG    62      64.360 122.900  39.440  1.00  0.00           H
ATOM   2601  HD2 ARG    62      65.570 124.160  39.950  1.00  0.00           H
ATOM   2602  NE  ARG    62      65.910 122.110  40.720  1.00  0.00           N
ATOM   2603  HE  ARG    62      66.790 121.680  40.530  1.00  0.00           H
ATOM   2604  CZ  ARG    62      65.450 121.890  41.900  1.00  0.00           C
ATOM   2605  NH1 ARG    62      64.370 122.590  42.270  1.00  0.00           N
ATOM   2606 1HH1 ARG    62      64.180 122.610  43.250  1.00  0.00           H
ATOM   2607 2HH1 ARG    62      63.990 123.270  41.640  1.00  0.00           H
ATOM   2608  NH2 ARG    62      65.930 120.990  42.720  1.00  0.00           N
ATOM   2609 1HH2 ARG    62      65.470 120.930  43.600  1.00  0.00           H
ATOM   2610 2HH2 ARG    62      66.870 120.640  42.700  1.00  0.00           H
ATOM   2611  C   ARG    62      66.670 119.270  36.460  1.00  0.00           C
ATOM   2612  O   ARG    62      67.840 118.900  36.340  1.00  0.00           O
ATOM   2613  N   ASN    63      65.650 118.360  36.440  1.00  0.00           N
ATOM   2614  HN  ASN    63      64.700 118.660  36.460  1.00  0.00           H
ATOM   2615  CA  ASN    63      65.810 116.900  36.200  1.00  0.00           C
ATOM   2616  HA  ASN    63      66.510 116.510  36.910  1.00  0.00           H
ATOM   2617  CB  ASN    63      64.530 116.230  36.340  1.00  0.00           C
ATOM   2618  HB1 ASN    63      63.750 116.910  35.920  1.00  0.00           H
ATOM   2619  HB2 ASN    63      64.490 115.220  35.880  1.00  0.00           H
ATOM   2620  CG  ASN    63      64.110 115.940  37.770  1.00  0.00           C
ATOM   2621  OD1 ASN    63      64.950 115.440  38.480  1.00  0.00           O
ATOM   2622  ND2 ASN    63      62.840 116.220  38.160  1.00  0.00           N
ATOM   2623 1HD2 ASN    63      62.280 116.690  37.480  1.00  0.00           H
ATOM   2624 2HD2 ASN    63      62.620 116.140  39.130  1.00  0.00           H
ATOM   2625  C   ASN    63      66.430 116.600  34.810  1.00  0.00           C
ATOM   2626  O   ASN    63      67.350 115.820  34.790  1.00  0.00           O
ATOM   2627  N   THR    64      65.970 117.290  33.690  1.00  0.00           N
ATOM   2628  HN  THR    64      65.230 117.960  33.710  1.00  0.00           H
ATOM   2629  CA  THR    64      66.540 117.270  32.390  1.00  0.00           C
ATOM   2630  HA  THR    64      66.510 116.240  32.080  1.00  0.00           H
ATOM   2631  CB  THR    64      65.780 118.100  31.380  1.00  0.00           C
ATOM   2632  HB  THR    64      65.950 119.180  31.550  1.00  0.00           H
ATOM   2633  OG1 THR    64      64.410 117.730  31.480  1.00  0.00           O
ATOM   2634  HG1 THR    64      64.030 118.200  32.230  1.00  0.00           H
ATOM   2635  CG2 THR    64      66.360 117.650  30.030  1.00  0.00           C
ATOM   2636 1HG2 THR    64      67.230 118.230  29.670  1.00  0.00           H
ATOM   2637 2HG2 THR    64      66.570 116.570  30.100  1.00  0.00           H
ATOM   2638 3HG2 THR    64      65.540 117.850  29.300  1.00  0.00           H
ATOM   2639  C   THR    64      68.000 117.720  32.420  1.00  0.00           C
ATOM   2640  O   THR    64      68.860 117.030  31.890  1.00  0.00           O
ATOM   2641  N   GLN    65      68.290 118.840  33.130  1.00  0.00           N
ATOM   2642  HN  GLN    65      67.600 119.490  33.460  1.00  0.00           H
ATOM   2643  CA  GLN    65      69.610 119.370  33.340  1.00  0.00           C
ATOM   2644  HA  GLN    65      70.030 119.520  32.350  1.00  0.00           H
ATOM   2645  CB  GLN    65      69.670 120.730  34.090  1.00  0.00           C
ATOM   2646  HB1 GLN    65      69.380 121.520  33.370  1.00  0.00           H
ATOM   2647  HB2 GLN    65      68.920 120.730  34.910  1.00  0.00           H
ATOM   2648  CG  GLN    65      71.030 121.100  34.720  1.00  0.00           C
ATOM   2649  HG1 GLN    65      71.430 120.360  35.450  1.00  0.00           H
ATOM   2650  HG2 GLN    65      70.760 122.020  35.280  1.00  0.00           H
ATOM   2651  CD  GLN    65      72.050 121.330  33.600  1.00  0.00           C
ATOM   2652  OE1 GLN    65      71.810 121.060  32.440  1.00  0.00           O
ATOM   2653  NE2 GLN    65      73.210 121.860  33.960  1.00  0.00           N
ATOM   2654 1HE2 GLN    65      73.910 122.050  33.270  1.00  0.00           H
ATOM   2655 2HE2 GLN    65      73.460 122.050  34.900  1.00  0.00           H
ATOM   2656  C   GLN    65      70.570 118.330  34.020  1.00  0.00           C
ATOM   2657  O   GLN    65      71.660 118.110  33.500  1.00  0.00           O
ATOM   2658  N   ILE    66      70.170 117.680  35.210  1.00  0.00           N
ATOM   2659  HN  ILE    66      69.220 117.850  35.480  1.00  0.00           H
ATOM   2660  CA  ILE    66      70.910 116.670  35.970  1.00  0.00           C
ATOM   2661  HA  ILE    66      71.840 117.170  36.220  1.00  0.00           H
ATOM   2662  CB  ILE    66      70.230 116.340  37.220  1.00  0.00           C
ATOM   2663  HB  ILE    66      69.130 116.180  37.230  1.00  0.00           H
ATOM   2664  CG2 ILE    66      70.900 115.150  37.900  1.00  0.00           C
ATOM   2665 1HG2 ILE    66      70.410 114.940  38.880  1.00  0.00           H
ATOM   2666 2HG2 ILE    66      70.960 114.240  37.270  1.00  0.00           H
ATOM   2667 3HG2 ILE    66      71.890 115.570  38.180  1.00  0.00           H
ATOM   2668  CG1 ILE    66      70.300 117.600  38.110  1.00  0.00           C
ATOM   2669 1HG1 ILE    66      69.870 118.480  37.590  1.00  0.00           H
ATOM   2670 2HG1 ILE    66      71.390 117.820  38.140  1.00  0.00           H
ATOM   2671  CD  ILE    66      69.730 117.400  39.510  1.00  0.00           C
ATOM   2672  HD1 ILE    66      68.630 117.270  39.520  1.00  0.00           H
ATOM   2673  HD2 ILE    66      70.160 116.480  39.960  1.00  0.00           H
ATOM   2674  HD3 ILE    66      69.990 118.300  40.110  1.00  0.00           H
ATOM   2675  C   ILE    66      71.240 115.460  35.080  1.00  0.00           C
ATOM   2676  O   ILE    66      72.260 114.860  35.110  1.00  0.00           O
ATOM   2677  N   PHE    67      70.340 115.040  34.220  1.00  0.00           N
ATOM   2678  HN  PHE    67      69.470 115.500  34.100  1.00  0.00           H
ATOM   2679  CA  PHE    67      70.480 113.990  33.220  1.00  0.00           C
ATOM   2680  HA  PHE    67      70.900 113.170  33.770  1.00  0.00           H
ATOM   2681  CB  PHE    67      69.190 113.510  32.540  1.00  0.00           C
ATOM   2682  HB1 PHE    67      68.610 114.380  32.170  1.00  0.00           H
ATOM   2683  HB2 PHE    67      69.500 112.720  31.820  1.00  0.00           H
ATOM   2684  CG  PHE    67      68.160 112.920  33.440  1.00  0.00           C
ATOM   2685  CD1 PHE    67      68.530 112.160  34.570  1.00  0.00           C
ATOM   2686  HD1 PHE    67      69.540 112.040  34.920  1.00  0.00           H
ATOM   2687  CE1 PHE    67      67.520 111.630  35.390  1.00  0.00           C
ATOM   2688  HE1 PHE    67      67.690 111.040  36.290  1.00  0.00           H
ATOM   2689  CZ  PHE    67      66.180 111.820  35.070  1.00  0.00           C
ATOM   2690  HZ  PHE    67      65.390 111.630  35.790  1.00  0.00           H
ATOM   2691  CD2 PHE    67      66.800 113.080  33.210  1.00  0.00           C
ATOM   2692  HD2 PHE    67      66.590 113.780  32.410  1.00  0.00           H
ATOM   2693  CE2 PHE    67      65.850 112.560  33.990  1.00  0.00           C
ATOM   2694  HE2 PHE    67      64.810 112.810  33.850  1.00  0.00           H
ATOM   2695  C   PHE    67      71.540 114.230  32.170  1.00  0.00           C
ATOM   2696  O   PHE    67      72.420 113.430  31.930  1.00  0.00           O
ATOM   2697  N   LYS    68      71.540 115.420  31.610  1.00  0.00           N
ATOM   2698  HN  LYS    68      70.720 115.980  31.660  1.00  0.00           H
ATOM   2699  CA  LYS    68      72.560 115.860  30.680  1.00  0.00           C
ATOM   2700  HA  LYS    68      72.610 115.160  29.860  1.00  0.00           H
ATOM   2701  CB  LYS    68      72.140 117.260  30.090  1.00  0.00           C
ATOM   2702  HB1 LYS    68      71.940 117.930  30.960  1.00  0.00           H
ATOM   2703  HB2 LYS    68      72.940 117.810  29.550  1.00  0.00           H
ATOM   2704  CG  LYS    68      70.950 117.020  29.200  1.00  0.00           C
ATOM   2705  HG1 LYS    68      70.010 116.550  29.570  1.00  0.00           H
ATOM   2706  HG2 LYS    68      71.330 116.350  28.390  1.00  0.00           H
ATOM   2707  CD  LYS    68      70.410 118.280  28.660  1.00  0.00           C
ATOM   2708  HD1 LYS    68      71.200 118.960  28.270  1.00  0.00           H
ATOM   2709  HD2 LYS    68      69.970 118.930  29.450  1.00  0.00           H
ATOM   2710  CE  LYS    68      69.480 118.100  27.500  1.00  0.00           C
ATOM   2711  HE1 LYS    68      68.670 117.370  27.750  1.00  0.00           H
ATOM   2712  HE2 LYS    68      70.000 117.670  26.620  1.00  0.00           H
ATOM   2713  NZ  LYS    68      68.800 119.310  26.910  1.00  0.00           N
ATOM   2714  HZ1 LYS    68      69.460 119.910  26.370  1.00  0.00           H
ATOM   2715  HZ2 LYS    68      68.030 119.010  26.280  1.00  0.00           H
ATOM   2716  HZ3 LYS    68      68.360 119.850  27.680  1.00  0.00           H
ATOM   2717  C   LYS    68      73.880 116.040  31.350  1.00  0.00           C
ATOM   2718  O   LYS    68      74.890 115.580  30.870  1.00  0.00           O
ATOM   2719  N   THR    69      73.960 116.560  32.610  1.00  0.00           N
ATOM   2720  HN  THR    69      73.190 117.080  32.960  1.00  0.00           H
ATOM   2721  CA  THR    69      75.180 116.660  33.380  1.00  0.00           C
ATOM   2722  HA  THR    69      75.930 116.920  32.640  1.00  0.00           H
ATOM   2723  CB  THR    69      75.200 117.850  34.310  1.00  0.00           C
ATOM   2724  HB  THR    69      75.990 117.780  35.090  1.00  0.00           H
ATOM   2725  OG1 THR    69      73.990 118.090  34.930  1.00  0.00           O
ATOM   2726  HG1 THR    69      73.470 118.560  34.260  1.00  0.00           H
ATOM   2727  CG2 THR    69      75.340 119.050  33.530  1.00  0.00           C
ATOM   2728 1HG2 THR    69      74.630 119.100  32.670  1.00  0.00           H
ATOM   2729 2HG2 THR    69      75.200 120.000  34.090  1.00  0.00           H
ATOM   2730 3HG2 THR    69      76.360 119.060  33.080  1.00  0.00           H
ATOM   2731  C   THR    69      75.670 115.340  34.020  1.00  0.00           C
ATOM   2732  O   THR    69      76.930 115.150  34.100  1.00  0.00           O
ATOM   2733  N   ASN    70      74.690 114.450  34.340  1.00  0.00           N
ATOM   2734  HN  ASN    70      73.740 114.750  34.330  1.00  0.00           H
ATOM   2735  CA  ASN    70      75.090 113.100  34.640  1.00  0.00           C
ATOM   2736  HA  ASN    70      75.920 113.170  35.330  1.00  0.00           H
ATOM   2737  CB  ASN    70      74.080 112.220  35.330  1.00  0.00           C
ATOM   2738  HB1 ASN    70      73.110 112.210  34.790  1.00  0.00           H
ATOM   2739  HB2 ASN    70      74.360 111.160  35.480  1.00  0.00           H
ATOM   2740  CG  ASN    70      73.850 112.740  36.710  1.00  0.00           C
ATOM   2741  OD1 ASN    70      74.390 113.690  37.180  1.00  0.00           O
ATOM   2742  ND2 ASN    70      73.060 112.030  37.510  1.00  0.00           N
ATOM   2743 1HD2 ASN    70      72.730 111.160  37.140  1.00  0.00           H
ATOM   2744 2HD2 ASN    70      72.490 112.480  38.210  1.00  0.00           H
ATOM   2745  C   ASN    70      75.640 112.330  33.430  1.00  0.00           C
ATOM   2746  O   ASN    70      76.610 111.560  33.580  1.00  0.00           O
ATOM   2747  N   THR    71      75.190 112.560  32.220  1.00  0.00           N
ATOM   2748  HN  THR    71      74.340 113.090  32.160  1.00  0.00           H
ATOM   2749  CA  THR    71      75.790 112.000  30.980  1.00  0.00           C
ATOM   2750  HA  THR    71      75.930 110.930  31.000  1.00  0.00           H
ATOM   2751  CB  THR    71      75.000 112.420  29.760  1.00  0.00           C
ATOM   2752  HB  THR    71      75.210 113.510  29.650  1.00  0.00           H
ATOM   2753  OG1 THR    71      73.560 112.240  29.790  1.00  0.00           O
ATOM   2754  HG1 THR    71      73.340 112.410  30.710  1.00  0.00           H
ATOM   2755  CG2 THR    71      75.430 111.670  28.470  1.00  0.00           C
ATOM   2756 1HG2 THR    71      75.180 110.590  28.370  1.00  0.00           H
ATOM   2757 2HG2 THR    71      75.120 112.210  27.540  1.00  0.00           H
ATOM   2758 3HG2 THR    71      76.540 111.600  28.420  1.00  0.00           H
ATOM   2759  C   THR    71      77.230 112.380  30.860  1.00  0.00           C
ATOM   2760  O   THR    71      78.130 111.590  30.540  1.00  0.00           O
ATOM   2761  N   GLN    72      77.540 113.660  31.110  1.00  0.00           N
ATOM   2762  HN  GLN    72      76.910 114.300  31.540  1.00  0.00           H
ATOM   2763  CA  GLN    72      78.950 114.080  31.120  1.00  0.00           C
ATOM   2764  HA  GLN    72      79.380 113.930  30.140  1.00  0.00           H
ATOM   2765  CB  GLN    72      79.010 115.610  31.410  1.00  0.00           C
ATOM   2766  HB1 GLN    72      78.540 115.920  32.370  1.00  0.00           H
ATOM   2767  HB2 GLN    72      80.050 115.990  31.460  1.00  0.00           H
ATOM   2768  CG  GLN    72      78.370 116.480  30.270  1.00  0.00           C
ATOM   2769  HG1 GLN    72      78.870 117.480  30.230  1.00  0.00           H
ATOM   2770  HG2 GLN    72      77.360 116.690  30.690  1.00  0.00           H
ATOM   2771  CD  GLN    72      78.320 115.830  28.940  1.00  0.00           C
ATOM   2772  OE1 GLN    72      77.310 115.290  28.530  1.00  0.00           O
ATOM   2773  NE2 GLN    72      79.480 115.840  28.210  1.00  0.00           N
ATOM   2774 1HE2 GLN    72      79.420 115.310  27.370  1.00  0.00           H
ATOM   2775 2HE2 GLN    72      80.090 116.610  28.360  1.00  0.00           H
ATOM   2776  C   GLN    72      79.880 113.410  32.140  1.00  0.00           C
ATOM   2777  O   GLN    72      80.900 112.820  31.800  1.00  0.00           O
ATOM   2778  N   THR    73      79.430 113.370  33.450  1.00  0.00           N
ATOM   2779  HN  THR    73      78.700 113.960  33.790  1.00  0.00           H
ATOM   2780  CA  THR    73      80.240 112.630  34.510  1.00  0.00           C
ATOM   2781  HA  THR    73      81.250 112.990  34.450  1.00  0.00           H
ATOM   2782  CB  THR    73      79.820 112.880  35.970  1.00  0.00           C
ATOM   2783  HB  THR    73      80.290 112.190  36.700  1.00  0.00           H
ATOM   2784  OG1 THR    73      78.380 112.810  36.140  1.00  0.00           O
ATOM   2785  HG1 THR    73      78.200 111.910  36.410  1.00  0.00           H
ATOM   2786  CG2 THR    73      80.260 114.320  36.390  1.00  0.00           C
ATOM   2787 1HG2 THR    73      81.330 114.490  36.160  1.00  0.00           H
ATOM   2788 2HG2 THR    73      79.640 115.070  35.860  1.00  0.00           H
ATOM   2789 3HG2 THR    73      80.140 114.450  37.490  1.00  0.00           H
ATOM   2790  C   THR    73      80.350 111.150  34.270  1.00  0.00           C
ATOM   2791  O   THR    73      81.330 110.470  34.530  1.00  0.00           O
ATOM   2792  N   ASP    74      79.310 110.480  33.720  1.00  0.00           N
ATOM   2793  HN  ASP    74      78.500 111.000  33.470  1.00  0.00           H
ATOM   2794  CA  ASP    74      79.380 109.060  33.370  1.00  0.00           C
ATOM   2795  HA  ASP    74      79.830 108.540  34.210  1.00  0.00           H
ATOM   2796  CB  ASP    74      77.940 108.420  33.120  1.00  0.00           C
ATOM   2797  HB1 ASP    74      77.230 109.130  32.650  1.00  0.00           H
ATOM   2798  HB2 ASP    74      78.190 107.550  32.490  1.00  0.00           H
ATOM   2799  CG  ASP    74      77.460 107.770  34.420  1.00  0.00           C
ATOM   2800  OD1 ASP    74      76.450 107.050  34.390  1.00  0.00           O
ATOM   2801  OD2 ASP    74      77.980 107.910  35.570  1.00  0.00           O
ATOM   2802  C   ASP    74      80.310 108.780  32.220  1.00  0.00           C
ATOM   2803  O   ASP    74      81.160 107.920  32.280  1.00  0.00           O
ATOM   2804  N   ARG    75      80.280 109.650  31.110  1.00  0.00           N
ATOM   2805  HN  ARG    75      79.570 110.330  30.950  1.00  0.00           H
ATOM   2806  CA  ARG    75      81.340 109.700  30.080  1.00  0.00           C
ATOM   2807  HA  ARG    75      81.300 108.670  29.770  1.00  0.00           H
ATOM   2808  CB  ARG    75      81.050 110.590  28.800  1.00  0.00           C
ATOM   2809  HB1 ARG    75      80.870 111.610  29.210  1.00  0.00           H
ATOM   2810  HB2 ARG    75      81.990 110.500  28.220  1.00  0.00           H
ATOM   2811  CG  ARG    75      79.860 110.130  27.900  1.00  0.00           C
ATOM   2812  HG1 ARG    75      79.000 110.050  28.590  1.00  0.00           H
ATOM   2813  HG2 ARG    75      80.020 109.130  27.450  1.00  0.00           H
ATOM   2814  CD  ARG    75      79.770 111.260  26.830  1.00  0.00           C
ATOM   2815  HD1 ARG    75      80.740 111.380  26.290  1.00  0.00           H
ATOM   2816  HD2 ARG    75      79.400 112.100  27.430  1.00  0.00           H
ATOM   2817  NE  ARG    75      78.710 110.830  25.860  1.00  0.00           N
ATOM   2818  HE  ARG    75      78.530 109.880  25.640  1.00  0.00           H
ATOM   2819  CZ  ARG    75      77.770 111.590  25.350  1.00  0.00           C
ATOM   2820  NH1 ARG    75      77.600 112.890  25.570  1.00  0.00           N
ATOM   2821 1HH1 ARG    75      76.920 113.360  25.000  1.00  0.00           H
ATOM   2822 2HH1 ARG    75      78.450 113.410  25.420  1.00  0.00           H
ATOM   2823  NH2 ARG    75      76.840 111.060  24.620  1.00  0.00           N
ATOM   2824 1HH2 ARG    75      76.190 111.550  24.030  1.00  0.00           H
ATOM   2825 2HH2 ARG    75      76.960 110.080  24.470  1.00  0.00           H
ATOM   2826  C   ARG    75      82.770 109.980  30.620  1.00  0.00           C
ATOM   2827  O   ARG    75      83.710 109.340  30.130  1.00  0.00           O
ATOM   2828  N   CYS    76      82.920 110.860  31.690  1.00  0.00           N
ATOM   2829  HN  CYS    76      82.030 111.240  31.950  1.00  0.00           H
ATOM   2830  CA  CYS    76      84.200 111.050  32.450  1.00  0.00           C
ATOM   2831  HA  CYS    76      84.910 111.280  31.670  1.00  0.00           H
ATOM   2832  CB  CYS    76      84.140 112.330  33.360  1.00  0.00           C
ATOM   2833  HB1 CYS    76      83.170 112.330  33.900  1.00  0.00           H
ATOM   2834  HB2 CYS    76      83.860 113.140  32.650  1.00  0.00           H
ATOM   2835  SG  CYS    76      85.510 112.800  34.450  1.00  0.00           S
ATOM   2836  C   CYS    76      84.640 109.810  33.130  1.00  0.00           C
ATOM   2837  O   CYS    76      85.790 109.320  32.880  1.00  0.00           O
ATOM   2838  N   SER    77      83.700 109.190  33.880  1.00  0.00           N
ATOM   2839  HN  SER    77      82.800 109.620  33.880  1.00  0.00           H
ATOM   2840  CA  SER    77      83.980 107.980  34.650  1.00  0.00           C
ATOM   2841  HA  SER    77      84.750 108.220  35.360  1.00  0.00           H
ATOM   2842  CB  SER    77      82.810 107.410  35.410  1.00  0.00           C
ATOM   2843  HB1 SER    77      83.100 106.520  36.010  1.00  0.00           H
ATOM   2844  HB2 SER    77      81.890 107.180  34.840  1.00  0.00           H
ATOM   2845  OG  SER    77      82.340 108.330  36.390  1.00  0.00           O
ATOM   2846  HG1 SER    77      81.750 108.890  35.880  1.00  0.00           H
ATOM   2847  C   SER    77      84.510 106.800  33.800  1.00  0.00           C
ATOM   2848  O   SER    77      85.460 106.090  34.260  1.00  0.00           O
ATOM   2849  N   LEU    78      83.880 106.700  32.590  1.00  0.00           N
ATOM   2850  HN  LEU    78      83.160 107.370  32.430  1.00  0.00           H
ATOM   2851  CA  LEU    78      84.130 105.670  31.570  1.00  0.00           C
ATOM   2852  HA  LEU    78      84.290 104.720  32.050  1.00  0.00           H
ATOM   2853  CB  LEU    78      83.210 105.710  30.320  1.00  0.00           C
ATOM   2854  HB1 LEU    78      82.900 106.770  30.190  1.00  0.00           H
ATOM   2855  HB2 LEU    78      83.700 105.290  29.410  1.00  0.00           H
ATOM   2856  CG  LEU    78      81.800 105.030  30.610  1.00  0.00           C
ATOM   2857  HG  LEU    78      81.570 105.180  31.680  1.00  0.00           H
ATOM   2858  CD1 LEU    78      80.730 105.680  29.750  1.00  0.00           C
ATOM   2859 1HD1 LEU    78      79.760 105.200  30.000  1.00  0.00           H
ATOM   2860 2HD1 LEU    78      80.510 106.740  30.000  1.00  0.00           H
ATOM   2861 3HD1 LEU    78      80.860 105.440  28.670  1.00  0.00           H
ATOM   2862  CD2 LEU    78      81.850 103.500  30.480  1.00  0.00           C
ATOM   2863 1HD2 LEU    78      82.540 103.100  31.250  1.00  0.00           H
ATOM   2864 2HD2 LEU    78      80.830 103.060  30.580  1.00  0.00           H
ATOM   2865 3HD2 LEU    78      82.370 103.130  29.570  1.00  0.00           H
ATOM   2866  C   LEU    78      85.480 105.820  30.950  1.00  0.00           C
ATOM   2867  O   LEU    78      86.270 104.880  30.900  1.00  0.00           O
ATOM   2868  N   ARG    79      85.880 107.100  30.590  1.00  0.00           N
ATOM   2869  HN  ARG    79      85.270 107.890  30.610  1.00  0.00           H
ATOM   2870  CA  ARG    79      87.220 107.250  29.960  1.00  0.00           C
ATOM   2871  HA  ARG    79      87.390 106.430  29.270  1.00  0.00           H
ATOM   2872  CB  ARG    79      87.340 108.510  29.230  1.00  0.00           C
ATOM   2873  HB1 ARG    79      88.330 108.520  28.720  1.00  0.00           H
ATOM   2874  HB2 ARG    79      86.570 108.450  28.430  1.00  0.00           H
ATOM   2875  CG  ARG    79      87.090 109.860  29.960  1.00  0.00           C
ATOM   2876  HG1 ARG    79      87.700 109.890  30.890  1.00  0.00           H
ATOM   2877  HG2 ARG    79      86.080 109.850  30.420  1.00  0.00           H
ATOM   2878  CD  ARG    79      87.280 111.140  29.110  1.00  0.00           C
ATOM   2879  HD1 ARG    79      86.820 110.750  28.180  1.00  0.00           H
ATOM   2880  HD2 ARG    79      88.260 111.570  28.830  1.00  0.00           H
ATOM   2881  NE  ARG    79      86.280 112.100  29.610  1.00  0.00           N
ATOM   2882  HE  ARG    79      85.450 112.140  29.050  1.00  0.00           H
ATOM   2883  CZ  ARG    79      86.560 113.160  30.360  1.00  0.00           C
ATOM   2884  NH1 ARG    79      87.690 113.410  30.930  1.00  0.00           N
ATOM   2885 1HH1 ARG    79      87.710 114.160  31.590  1.00  0.00           H
ATOM   2886 2HH1 ARG    79      88.470 112.800  30.840  1.00  0.00           H
ATOM   2887  NH2 ARG    79      85.670 114.160  30.460  1.00  0.00           N
ATOM   2888 1HH2 ARG    79      85.930 114.980  30.970  1.00  0.00           H
ATOM   2889 2HH2 ARG    79      84.710 114.040  30.200  1.00  0.00           H
ATOM   2890  C   ARG    79      88.360 107.140  30.960  1.00  0.00           C
ATOM   2891  O   ARG    79      89.440 106.590  30.660  1.00  0.00           O
ATOM   2892  N   ASN    80      88.180 107.620  32.210  1.00  0.00           N
ATOM   2893  HN  ASN    80      87.310 108.090  32.360  1.00  0.00           H
ATOM   2894  CA  ASN    80      89.030 107.280  33.420  1.00  0.00           C
ATOM   2895  HA  ASN    80      90.040 107.540  33.130  1.00  0.00           H
ATOM   2896  CB  ASN    80      88.550 108.010  34.650  1.00  0.00           C
ATOM   2897  HB1 ASN    80      87.460 107.900  34.780  1.00  0.00           H
ATOM   2898  HB2 ASN    80      89.080 107.640  35.560  1.00  0.00           H
ATOM   2899  CG  ASN    80      88.950 109.520  34.650  1.00  0.00           C
ATOM   2900  OD1 ASN    80      89.810 109.970  33.940  1.00  0.00           O
ATOM   2901  ND2 ASN    80      88.320 110.400  35.510  1.00  0.00           N
ATOM   2902 1HD2 ASN    80      87.670 109.980  36.140  1.00  0.00           H
ATOM   2903 2HD2 ASN    80      88.350 111.390  35.330  1.00  0.00           H
ATOM   2904  C   ASN    80      89.130 105.750  33.670  1.00  0.00           C
ATOM   2905  O   ASN    80      90.260 105.330  33.740  1.00  0.00           O
ATOM   2906  N   LEU    81      87.980 105.020  33.650  1.00  0.00           N
ATOM   2907  HN  LEU    81      87.120 105.530  33.640  1.00  0.00           H
ATOM   2908  CA  LEU    81      87.900 103.600  33.910  1.00  0.00           C
ATOM   2909  HA  LEU    81      88.390 103.490  34.860  1.00  0.00           H
ATOM   2910  CB  LEU    81      86.460 103.020  33.990  1.00  0.00           C
ATOM   2911  HB1 LEU    81      85.830 103.620  33.300  1.00  0.00           H
ATOM   2912  HB2 LEU    81      86.450 102.070  33.420  1.00  0.00           H
ATOM   2913  CG  LEU    81      85.740 103.080  35.370  1.00  0.00           C
ATOM   2914  HG  LEU    81      86.080 104.000  35.890  1.00  0.00           H
ATOM   2915  CD1 LEU    81      84.220 103.140  35.090  1.00  0.00           C
ATOM   2916 1HD1 LEU    81      83.990 104.020  34.450  1.00  0.00           H
ATOM   2917 2HD1 LEU    81      83.850 102.190  34.640  1.00  0.00           H
ATOM   2918 3HD1 LEU    81      83.720 103.270  36.070  1.00  0.00           H
ATOM   2919  CD2 LEU    81      86.220 101.820  36.140  1.00  0.00           C
ATOM   2920 1HD2 LEU    81      85.680 100.920  35.780  1.00  0.00           H
ATOM   2921 2HD2 LEU    81      87.290 101.600  36.000  1.00  0.00           H
ATOM   2922 3HD2 LEU    81      86.010 101.890  37.230  1.00  0.00           H
ATOM   2923  C   LEU    81      88.750 102.780  33.050  1.00  0.00           C
ATOM   2924  O   LEU    81      89.500 101.920  33.530  1.00  0.00           O
ATOM   2925  N   ARG    82      88.790 103.050  31.710  1.00  0.00           N
ATOM   2926  HN  ARG    82      88.210 103.760  31.330  1.00  0.00           H
ATOM   2927  CA  ARG    82      89.610 102.280  30.760  1.00  0.00           C
ATOM   2928  HA  ARG    82      89.390 101.250  30.970  1.00  0.00           H
ATOM   2929  CB  ARG    82      89.120 102.390  29.250  1.00  0.00           C
ATOM   2930  HB1 ARG    82      89.890 101.900  28.620  1.00  0.00           H
ATOM   2931  HB2 ARG    82      88.210 101.750  29.180  1.00  0.00           H
ATOM   2932  CG  ARG    82      88.820 103.750  28.670  1.00  0.00           C
ATOM   2933  HG1 ARG    82      89.730 104.360  28.840  1.00  0.00           H
ATOM   2934  HG2 ARG    82      88.010 104.260  29.240  1.00  0.00           H
ATOM   2935  CD  ARG    82      88.390 103.630  27.210  1.00  0.00           C
ATOM   2936  HD1 ARG    82      87.710 102.750  27.100  1.00  0.00           H
ATOM   2937  HD2 ARG    82      89.330 103.550  26.630  1.00  0.00           H
ATOM   2938  NE  ARG    82      87.620 104.860  26.930  1.00  0.00           N
ATOM   2939  HE  ARG    82      86.630 104.790  26.800  1.00  0.00           H
ATOM   2940  CZ  ARG    82      88.120 106.100  26.810  1.00  0.00           C
ATOM   2941  NH1 ARG    82      89.370 106.320  27.060  1.00  0.00           N
ATOM   2942 1HH1 ARG    82      89.720 107.210  26.780  1.00  0.00           H
ATOM   2943 2HH1 ARG    82      90.040 105.610  27.260  1.00  0.00           H
ATOM   2944  NH2 ARG    82      87.320 106.970  26.350  1.00  0.00           N
ATOM   2945 1HH2 ARG    82      87.630 107.920  26.260  1.00  0.00           H
ATOM   2946 2HH2 ARG    82      86.380 106.690  26.170  1.00  0.00           H
ATOM   2947  C   ARG    82      91.040 102.530  30.940  1.00  0.00           C
ATOM   2948  O   ARG    82      91.990 101.780  30.590  1.00  0.00           O
ATOM   2949  N   GLY    83      91.370 103.720  31.550  1.00  0.00           N
ATOM   2950  HN  GLY    83      90.640 104.290  31.920  1.00  0.00           H
ATOM   2951  CA  GLY    83      92.800 104.040  31.920  1.00  0.00           C
ATOM   2952  HA1 GLY    83      92.760 105.080  32.200  1.00  0.00           H
ATOM   2953  HA2 GLY    83      93.350 103.800  31.020  1.00  0.00           H
ATOM   2954  C   GLY    83      93.250 103.240  33.130  1.00  0.00           C
ATOM   2955  O   GLY    83      94.380 102.760  33.130  1.00  0.00           O
ATOM   2956  N   TYR    84      92.320 103.110  34.100  1.00  0.00           N
ATOM   2957  HN  TYR    84      91.460 103.620  34.040  1.00  0.00           H
ATOM   2958  CA  TYR    84      92.630 102.400  35.340  1.00  0.00           C
ATOM   2959  HA  TYR    84      93.570 102.720  35.780  1.00  0.00           H
ATOM   2960  CB  TYR    84      91.400 102.620  36.290  1.00  0.00           C
ATOM   2961  HB1 TYR    84      90.520 102.290  35.700  1.00  0.00           H
ATOM   2962  HB2 TYR    84      91.520 102.060  37.240  1.00  0.00           H
ATOM   2963  CG  TYR    84      91.100 104.140  36.570  1.00  0.00           C
ATOM   2964  CD1 TYR    84      90.000 104.430  37.430  1.00  0.00           C
ATOM   2965  HD1 TYR    84      89.250 103.690  37.670  1.00  0.00           H
ATOM   2966  CE1 TYR    84      89.720 105.710  37.930  1.00  0.00           C
ATOM   2967  HE1 TYR    84      88.850 105.980  38.510  1.00  0.00           H
ATOM   2968  CZ  TYR    84      90.610 106.690  37.570  1.00  0.00           C
ATOM   2969  OH  TYR    84      90.400 108.030  37.980  1.00  0.00           O
ATOM   2970  HH  TYR    84      91.210 108.530  38.070  1.00  0.00           H
ATOM   2971  CD2 TYR    84      92.000 105.140  36.350  1.00  0.00           C
ATOM   2972  HD2 TYR    84      92.820 104.920  35.680  1.00  0.00           H
ATOM   2973  CE2 TYR    84      91.780 106.420  36.880  1.00  0.00           C
ATOM   2974  HE2 TYR    84      92.370 107.270  36.570  1.00  0.00           H
ATOM   2975  C   TYR    84      92.950 100.960  35.030  1.00  0.00           C
ATOM   2976  O   TYR    84      93.780 100.280  35.640  1.00  0.00           O
ATOM   2977  N   TYR    85      92.160 100.360  34.080  1.00  0.00           N
ATOM   2978  HN  TYR    85      91.460 100.940  33.680  1.00  0.00           H
ATOM   2979  CA  TYR    85      92.440  98.950  33.700  1.00  0.00           C
ATOM   2980  HA  TYR    85      92.950  98.490  34.530  1.00  0.00           H
ATOM   2981  CB  TYR    85      91.050  98.300  33.460  1.00  0.00           C
ATOM   2982  HB1 TYR    85      90.470  99.030  32.860  1.00  0.00           H
ATOM   2983  HB2 TYR    85      91.160  97.330  32.920  1.00  0.00           H
ATOM   2984  CG  TYR    85      90.240  98.030  34.750  1.00  0.00           C
ATOM   2985  CD1 TYR    85      90.570  98.290  36.120  1.00  0.00           C
ATOM   2986  HD1 TYR    85      91.450  98.820  36.470  1.00  0.00           H
ATOM   2987  CE1 TYR    85      89.610  97.900  37.110  1.00  0.00           C
ATOM   2988  HE1 TYR    85      89.780  98.160  38.150  1.00  0.00           H
ATOM   2989  CZ  TYR    85      88.380  97.410  36.770  1.00  0.00           C
ATOM   2990  OH  TYR    85      87.400  97.170  37.690  1.00  0.00           O
ATOM   2991  HH  TYR    85      87.910  97.100  38.500  1.00  0.00           H
ATOM   2992  CD2 TYR    85      89.000  97.480  34.440  1.00  0.00           C
ATOM   2993  HD2 TYR    85      88.790  97.270  33.400  1.00  0.00           H
ATOM   2994  CE2 TYR    85      88.110  97.060  35.430  1.00  0.00           C
ATOM   2995  HE2 TYR    85      87.170  96.650  35.080  1.00  0.00           H
ATOM   2996  C   TYR    85      93.340  98.770  32.450  1.00  0.00           C
ATOM   2997  O   TYR    85      93.510  97.590  32.030  1.00  0.00           O
ATOM   2998  N   ASN    86      93.870  99.840  31.720  1.00  0.00           N
ATOM   2999  HN  ASN    86      93.740 100.760  32.080  1.00  0.00           H
ATOM   3000  CA  ASN    86      94.750  99.820  30.570  1.00  0.00           C
ATOM   3001  HA  ASN    86      95.040 100.850  30.470  1.00  0.00           H
ATOM   3002  CB  ASN    86      96.120  99.060  30.870  1.00  0.00           C
ATOM   3003  HB1 ASN    86      95.920  98.000  31.110  1.00  0.00           H
ATOM   3004  HB2 ASN    86      96.860  99.190  30.050  1.00  0.00           H
ATOM   3005  CG  ASN    86      96.650  99.630  32.170  1.00  0.00           C
ATOM   3006  OD1 ASN    86      96.640  99.020  33.310  1.00  0.00           O
ATOM   3007  ND2 ASN    86      97.300 100.830  31.980  1.00  0.00           N
ATOM   3008 1HD2 ASN    86      97.800 101.220  32.750  1.00  0.00           H
ATOM   3009 2HD2 ASN    86      97.670 101.100  31.090  1.00  0.00           H
ATOM   3010  C   ASN    86      94.080  99.290  29.290  1.00  0.00           C
ATOM   3011  O   ASN    86      94.680  98.560  28.540  1.00  0.00           O
ATOM   3012  N   GLN    87      92.820  99.620  29.070  1.00  0.00           N
ATOM   3013  HN  GLN    87      92.380 100.170  29.780  1.00  0.00           H
ATOM   3014  CA  GLN    87      92.010  99.120  27.960  1.00  0.00           C
ATOM   3015  HA  GLN    87      92.420  98.250  27.470  1.00  0.00           H
ATOM   3016  CB  GLN    87      90.600  98.750  28.400  1.00  0.00           C
ATOM   3017  HB1 GLN    87      90.140  99.620  28.910  1.00  0.00           H
ATOM   3018  HB2 GLN    87      89.940  98.440  27.560  1.00  0.00           H
ATOM   3019  CG  GLN    87      90.470  97.670  29.550  1.00  0.00           C
ATOM   3020  HG1 GLN    87      89.450  97.490  29.940  1.00  0.00           H
ATOM   3021  HG2 GLN    87      91.070  98.030  30.420  1.00  0.00           H
ATOM   3022  CD  GLN    87      91.130  96.350  29.060  1.00  0.00           C
ATOM   3023  OE1 GLN    87      90.940  95.880  27.970  1.00  0.00           O
ATOM   3024  NE2 GLN    87      91.960  95.720  29.940  1.00  0.00           N
ATOM   3025 1HE2 GLN    87      92.370  96.300  30.650  1.00  0.00           H
ATOM   3026 2HE2 GLN    87      92.510  94.900  29.750  1.00  0.00           H
ATOM   3027  C   GLN    87      91.800 100.170  26.900  1.00  0.00           C
ATOM   3028  O   GLN    87      91.990 101.370  27.160  1.00  0.00           O
ATOM   3029  N   SER    88      91.620  99.690  25.620  1.00  0.00           N
ATOM   3030  HN  SER    88      91.500  98.710  25.460  1.00  0.00           H
ATOM   3031  CA  SER    88      91.560 100.530  24.440  1.00  0.00           C
ATOM   3032  HA  SER    88      92.300 101.310  24.470  1.00  0.00           H
ATOM   3033  CB  SER    88      91.640  99.650  23.090  1.00  0.00           C
ATOM   3034  HB1 SER    88      92.680  99.260  23.210  1.00  0.00           H
ATOM   3035  HB2 SER    88      91.600 100.240  22.160  1.00  0.00           H
ATOM   3036  OG  SER    88      90.620  98.640  23.010  1.00  0.00           O
ATOM   3037  HG1 SER    88      90.640  98.390  22.080  1.00  0.00           H
ATOM   3038  C   SER    88      90.350 101.420  24.430  1.00  0.00           C
ATOM   3039  O   SER    88      89.390 101.080  25.050  1.00  0.00           O
ATOM   3040  N   GLU    89      90.400 102.550  23.710  1.00  0.00           N
ATOM   3041  HN  GLU    89      91.160 102.820  23.120  1.00  0.00           H
ATOM   3042  CA  GLU    89      89.420 103.540  23.560  1.00  0.00           C
ATOM   3043  HA  GLU    89      89.010 103.880  24.500  1.00  0.00           H
ATOM   3044  CB  GLU    89      89.920 104.800  22.780  1.00  0.00           C
ATOM   3045  HB1 GLU    89      89.930 104.690  21.680  1.00  0.00           H
ATOM   3046  HB2 GLU    89      89.070 105.480  23.010  1.00  0.00           H
ATOM   3047  CG  GLU    89      91.220 105.430  23.360  1.00  0.00           C
ATOM   3048  HG1 GLU    89      91.310 105.400  24.470  1.00  0.00           H
ATOM   3049  HG2 GLU    89      91.240 106.530  23.210  1.00  0.00           H
ATOM   3050  CD  GLU    89      92.430 104.880  22.600  1.00  0.00           C
ATOM   3051  OE1 GLU    89      92.740 103.690  22.730  1.00  0.00           O
ATOM   3052  OE2 GLU    89      93.000 105.650  21.790  1.00  0.00           O
ATOM   3053  C   GLU    89      88.230 102.980  22.700  1.00  0.00           C
ATOM   3054  O   GLU    89      87.080 103.200  23.040  1.00  0.00           O
ATOM   3055  N   ALA    90      88.570 102.080  21.740  1.00  0.00           N
ATOM   3056  HN  ALA    90      89.560 102.060  21.600  1.00  0.00           H
ATOM   3057  CA  ALA    90      87.680 101.480  20.770  1.00  0.00           C
ATOM   3058  HA  ALA    90      86.900 102.200  20.610  1.00  0.00           H
ATOM   3059  CB  ALA    90      88.530 101.040  19.520  1.00  0.00           C
ATOM   3060  HB1 ALA    90      87.920 100.680  18.670  1.00  0.00           H
ATOM   3061  HB2 ALA    90      89.110 101.930  19.200  1.00  0.00           H
ATOM   3062  HB3 ALA    90      89.180 100.200  19.880  1.00  0.00           H
ATOM   3063  C   ALA    90      87.040 100.260  21.350  1.00  0.00           C
ATOM   3064  O   ALA    90      86.070  99.760  20.790  1.00  0.00           O
ATOM   3065  N   GLY    91      87.510  99.730  22.500  1.00  0.00           N
ATOM   3066  HN  GLY    91      88.340 100.080  22.940  1.00  0.00           H
ATOM   3067  CA  GLY    91      86.890  98.590  23.160  1.00  0.00           C
ATOM   3068  HA1 GLY    91      87.480  98.450  24.050  1.00  0.00           H
ATOM   3069  HA2 GLY    91      86.830  97.720  22.530  1.00  0.00           H
ATOM   3070  C   GLY    91      85.480  98.900  23.710  1.00  0.00           C
ATOM   3071  O   GLY    91      85.040 100.060  23.750  1.00  0.00           O
ATOM   3072  N   SER    92      84.740  97.880  24.000  1.00  0.00           N
ATOM   3073  HN  SER    92      85.160  96.970  23.970  1.00  0.00           H
ATOM   3074  CA  SER    92      83.300  98.080  24.270  1.00  0.00           C
ATOM   3075  HA  SER    92      83.010  99.100  24.070  1.00  0.00           H
ATOM   3076  CB  SER    92      82.300  97.190  23.430  1.00  0.00           C
ATOM   3077  HB1 SER    92      82.620  96.140  23.560  1.00  0.00           H
ATOM   3078  HB2 SER    92      82.470  97.380  22.350  1.00  0.00           H
ATOM   3079  OG  SER    92      80.920  97.470  23.810  1.00  0.00           O
ATOM   3080  HG1 SER    92      80.300  97.030  23.220  1.00  0.00           H
ATOM   3081  C   SER    92      83.100  97.900  25.820  1.00  0.00           C
ATOM   3082  O   SER    92      83.440  96.820  26.300  1.00  0.00           O
ATOM   3083  N   HIS    93      82.410  98.920  26.410  1.00  0.00           N
ATOM   3084  HN  HIS    93      82.080  99.730  25.930  1.00  0.00           H
ATOM   3085  CA  HIS    93      82.420  98.900  27.890  1.00  0.00           C
ATOM   3086  HA  HIS    93      82.370  97.900  28.300  1.00  0.00           H
ATOM   3087  CB  HIS    93      83.620  99.670  28.570  1.00  0.00           C
ATOM   3088  HB1 HIS    93      83.440 100.740  28.320  1.00  0.00           H
ATOM   3089  HB2 HIS    93      83.450  99.450  29.640  1.00  0.00           H
ATOM   3090  ND1 HIS    93      85.730 100.110  27.150  1.00  0.00           N
ATOM   3091  HD1 HIS    93      85.300 100.740  26.490  1.00  0.00           H
ATOM   3092  CG  HIS    93      84.950  99.320  27.910  1.00  0.00           C
ATOM   3093  CE1 HIS    93      86.940  99.500  27.070  1.00  0.00           C
ATOM   3094  HE1 HIS    93      87.820  99.870  26.540  1.00  0.00           H
ATOM   3095  NE2 HIS    93      86.950  98.320  27.650  1.00  0.00           N
ATOM   3096  CD2 HIS    93      85.680  98.240  28.220  1.00  0.00           C
ATOM   3097  HD2 HIS    93      85.470  97.350  28.800  1.00  0.00           H
ATOM   3098  C   HIS    93      81.190  99.550  28.350  1.00  0.00           C
ATOM   3099  O   HIS    93      80.630 100.340  27.680  1.00  0.00           O
ATOM   3100  N   THR    94      80.600  99.060  29.490  1.00  0.00           N
ATOM   3101  HN  THR    94      81.110  98.300  29.890  1.00  0.00           H
ATOM   3102  CA  THR    94      79.320  99.470  30.010  1.00  0.00           C
ATOM   3103  HA  THR    94      79.010 100.400  29.550  1.00  0.00           H
ATOM   3104  CB  THR    94      78.210  98.360  29.890  1.00  0.00           C
ATOM   3105  HB  THR    94      78.500  97.560  30.600  1.00  0.00           H
ATOM   3106  OG1 THR    94      78.190  97.870  28.570  1.00  0.00           O
ATOM   3107  HG1 THR    94      78.880  97.210  28.470  1.00  0.00           H
ATOM   3108  CG2 THR    94      76.760  98.800  30.260  1.00  0.00           C
ATOM   3109 1HG2 THR    94      76.710  99.070  31.330  1.00  0.00           H
ATOM   3110 2HG2 THR    94      76.550  99.690  29.630  1.00  0.00           H
ATOM   3111 3HG2 THR    94      75.960  98.040  30.150  1.00  0.00           H
ATOM   3112  C   THR    94      79.320  99.830  31.460  1.00  0.00           C
ATOM   3113  O   THR    94      79.660  98.990  32.300  1.00  0.00           O
ATOM   3114  N   LEU    95      78.910 101.080  31.760  1.00  0.00           N
ATOM   3115  HN  LEU    95      78.670 101.740  31.050  1.00  0.00           H
ATOM   3116  CA  LEU    95      78.710 101.630  33.120  1.00  0.00           C
ATOM   3117  HA  LEU    95      79.240 101.090  33.890  1.00  0.00           H
ATOM   3118  CB  LEU    95      79.360 103.060  33.330  1.00  0.00           C
ATOM   3119  HB1 LEU    95      80.420 103.070  33.000  1.00  0.00           H
ATOM   3120  HB2 LEU    95      78.830 103.770  32.670  1.00  0.00           H
ATOM   3121  CG  LEU    95      79.460 103.730  34.740  1.00  0.00           C
ATOM   3122  HG  LEU    95      78.440 103.690  35.200  1.00  0.00           H
ATOM   3123  CD1 LEU    95      80.350 102.900  35.700  1.00  0.00           C
ATOM   3124 1HD1 LEU    95      79.920 101.880  35.630  1.00  0.00           H
ATOM   3125 2HD1 LEU    95      81.360 102.860  35.240  1.00  0.00           H
ATOM   3126 3HD1 LEU    95      80.350 103.320  36.720  1.00  0.00           H
ATOM   3127  CD2 LEU    95      79.930 105.180  34.560  1.00  0.00           C
ATOM   3128 1HD2 LEU    95      79.110 105.760  34.080  1.00  0.00           H
ATOM   3129 2HD2 LEU    95      80.160 105.630  35.550  1.00  0.00           H
ATOM   3130 3HD2 LEU    95      80.850 105.300  33.950  1.00  0.00           H
ATOM   3131  C   LEU    95      77.260 101.700  33.540  1.00  0.00           C
ATOM   3132  O   LEU    95      76.360 102.020  32.740  1.00  0.00           O
ATOM   3133  N   GLN    96      76.930 101.300  34.800  1.00  0.00           N
ATOM   3134  HN  GLN    96      77.710 101.170  35.410  1.00  0.00           H
ATOM   3135  CA  GLN    96      75.650 101.010  35.240  1.00  0.00           C
ATOM   3136  HA  GLN    96      74.900 101.480  34.620  1.00  0.00           H
ATOM   3137  CB  GLN    96      75.300  99.460  35.300  1.00  0.00           C
ATOM   3138  HB1 GLN    96      76.290  99.050  35.580  1.00  0.00           H
ATOM   3139  HB2 GLN    96      74.410  99.170  35.900  1.00  0.00           H
ATOM   3140  CG  GLN    96      74.850  98.870  33.890  1.00  0.00           C
ATOM   3141  HG1 GLN    96      75.630  99.190  33.170  1.00  0.00           H
ATOM   3142  HG2 GLN    96      73.920  99.380  33.570  1.00  0.00           H
ATOM   3143  CD  GLN    96      74.830  97.330  33.990  1.00  0.00           C
ATOM   3144  OE1 GLN    96      75.940  96.830  33.970  1.00  0.00           O
ATOM   3145  NE2 GLN    96      73.690  96.660  34.280  1.00  0.00           N
ATOM   3146 1HE2 GLN    96      72.820  97.130  34.130  1.00  0.00           H
ATOM   3147 2HE2 GLN    96      73.750  95.670  34.250  1.00  0.00           H
ATOM   3148  C   GLN    96      75.560 101.610  36.630  1.00  0.00           C
ATOM   3149  O   GLN    96      76.540 101.370  37.400  1.00  0.00           O
ATOM   3150  N   SER    97      74.400 102.230  36.920  1.00  0.00           N
ATOM   3151  HN  SER    97      73.710 102.380  36.220  1.00  0.00           H
ATOM   3152  CA  SER    97      74.230 102.640  38.300  1.00  0.00           C
ATOM   3153  HA  SER    97      74.710 101.860  38.860  1.00  0.00           H
ATOM   3154  CB  SER    97      74.840 104.060  38.610  1.00  0.00           C
ATOM   3155  HB1 SER    97      75.910 104.140  38.320  1.00  0.00           H
ATOM   3156  HB2 SER    97      74.790 104.010  39.720  1.00  0.00           H
ATOM   3157  OG  SER    97      74.110 105.150  38.090  1.00  0.00           O
ATOM   3158  HG1 SER    97      73.200 105.080  38.380  1.00  0.00           H
ATOM   3159  C   SER    97      72.810 102.490  38.720  1.00  0.00           C
ATOM   3160  O   SER    97      71.870 102.350  37.910  1.00  0.00           O
ATOM   3161  N   MET    98      72.620 102.460  40.090  1.00  0.00           N
ATOM   3162  HN  MET    98      73.380 102.480  40.730  1.00  0.00           H
ATOM   3163  CA  MET    98      71.340 102.600  40.790  1.00  0.00           C
ATOM   3164  HA  MET    98      70.520 103.030  40.230  1.00  0.00           H
ATOM   3165  CB  MET    98      70.710 101.150  41.110  1.00  0.00           C
ATOM   3166  HB1 MET    98      70.130 100.860  40.200  1.00  0.00           H
ATOM   3167  HB2 MET    98      71.500 100.360  41.100  1.00  0.00           H
ATOM   3168  CG  MET    98      69.810 100.970  42.370  1.00  0.00           C
ATOM   3169  HG1 MET    98      70.330 101.340  43.290  1.00  0.00           H
ATOM   3170  HG2 MET    98      69.670  99.880  42.520  1.00  0.00           H
ATOM   3171  SD  MET    98      68.160 101.700  42.090  1.00  0.00           S
ATOM   3172  CE  MET    98      67.700 101.920  43.830  1.00  0.00           C
ATOM   3173  HE1 MET    98      67.360 100.950  44.260  1.00  0.00           H
ATOM   3174  HE2 MET    98      68.620 102.220  44.370  1.00  0.00           H
ATOM   3175  HE3 MET    98      66.840 102.630  43.890  1.00  0.00           H
ATOM   3176  C   MET    98      71.400 103.400  42.020  1.00  0.00           C
ATOM   3177  O   MET    98      72.330 103.310  42.870  1.00  0.00           O
ATOM   3178  N   TYR    99      70.420 104.380  42.200  1.00  0.00           N
ATOM   3179  HN  TYR    99      69.690 104.460  41.530  1.00  0.00           H
ATOM   3180  CA  TYR    99      70.390 105.210  43.390  1.00  0.00           C
ATOM   3181  HA  TYR    99      70.700 104.610  44.230  1.00  0.00           H
ATOM   3182  CB  TYR    99      71.350 106.350  43.330  1.00  0.00           C
ATOM   3183  HB1 TYR    99      71.370 106.860  44.310  1.00  0.00           H
ATOM   3184  HB2 TYR    99      72.370 105.920  43.180  1.00  0.00           H
ATOM   3185  CG  TYR    99      71.060 107.380  42.230  1.00  0.00           C
ATOM   3186  CD1 TYR    99      70.180 108.450  42.570  1.00  0.00           C
ATOM   3187  HD1 TYR    99      69.620 108.430  43.500  1.00  0.00           H
ATOM   3188  CE1 TYR    99      69.760 109.380  41.620  1.00  0.00           C
ATOM   3189  HE1 TYR    99      69.010 110.140  41.770  1.00  0.00           H
ATOM   3190  CZ  TYR    99      70.330 109.280  40.310  1.00  0.00           C
ATOM   3191  OH  TYR    99      69.800 110.140  39.310  1.00  0.00           O
ATOM   3192  HH  TYR    99      69.620 109.620  38.530  1.00  0.00           H
ATOM   3193  CD2 TYR    99      71.550 107.350  40.950  1.00  0.00           C
ATOM   3194  HD2 TYR    99      72.160 106.510  40.660  1.00  0.00           H
ATOM   3195  CE2 TYR    99      71.250 108.290  39.960  1.00  0.00           C
ATOM   3196  HE2 TYR    99      71.640 108.120  38.970  1.00  0.00           H
ATOM   3197  C   TYR    99      68.940 105.560  43.620  1.00  0.00           C
ATOM   3198  O   TYR    99      68.050 105.430  42.740  1.00  0.00           O
ATOM   3199  N   GLY   100      68.560 105.690  44.880  1.00  0.00           N
ATOM   3200  HN  GLY   100      69.210 105.690  45.630  1.00  0.00           H
ATOM   3201  CA  GLY   100      67.130 105.770  45.170  1.00  0.00           C
ATOM   3202  HA1 GLY   100      66.600 104.980  44.670  1.00  0.00           H
ATOM   3203  HA2 GLY   100      66.660 106.740  45.080  1.00  0.00           H
ATOM   3204  C   GLY   100      66.980 105.450  46.590  1.00  0.00           C
ATOM   3205  O   GLY   100      67.970 105.400  47.300  1.00  0.00           O
ATOM   3206  N   CYS   101      65.750 105.270  47.090  1.00  0.00           N
ATOM   3207  HN  CYS   101      64.950 105.220  46.500  1.00  0.00           H
ATOM   3208  CA  CYS   101      65.470 105.110  48.510  1.00  0.00           C
ATOM   3209  HA  CYS   101      66.240 104.570  49.040  1.00  0.00           H
ATOM   3210  CB  CYS   101      65.100 106.420  49.310  1.00  0.00           C
ATOM   3211  HB1 CYS   101      66.110 106.850  49.530  1.00  0.00           H
ATOM   3212  HB2 CYS   101      64.690 106.190  50.320  1.00  0.00           H
ATOM   3213  SG  CYS   101      64.030 107.560  48.360  1.00  0.00           S
ATOM   3214  C   CYS   101      64.250 104.160  48.530  1.00  0.00           C
ATOM   3215  O   CYS   101      63.540 103.990  47.550  1.00  0.00           O
ATOM   3216  N   ASP   102      64.010 103.550  49.700  1.00  0.00           N
ATOM   3217  HN  ASP   102      64.560 103.700  50.520  1.00  0.00           H
ATOM   3218  CA  ASP   102      62.810 102.760  49.990  1.00  0.00           C
ATOM   3219  HA  ASP   102      62.110 102.860  49.180  1.00  0.00           H
ATOM   3220  CB  ASP   102      63.180 101.240  50.380  1.00  0.00           C
ATOM   3221  HB1 ASP   102      64.060 101.390  51.050  1.00  0.00           H
ATOM   3222  HB2 ASP   102      62.400 100.610  50.840  1.00  0.00           H
ATOM   3223  CG  ASP   102      63.660 100.440  49.170  1.00  0.00           C
ATOM   3224  OD1 ASP   102      63.770 100.920  48.010  1.00  0.00           O
ATOM   3225  OD2 ASP   102      63.980  99.270  49.430  1.00  0.00           O
ATOM   3226  C   ASP   102      62.150 103.350  51.280  1.00  0.00           C
ATOM   3227  O   ASP   102      62.890 103.700  52.230  1.00  0.00           O
ATOM   3228  N   VAL   103      60.790 103.630  51.280  1.00  0.00           N
ATOM   3229  HN  VAL   103      60.250 103.420  50.470  1.00  0.00           H
ATOM   3230  CA  VAL   103      60.150 104.050  52.480  1.00  0.00           C
ATOM   3231  HA  VAL   103      60.860 104.240  53.260  1.00  0.00           H
ATOM   3232  CB  VAL   103      59.250 105.230  52.180  1.00  0.00           C
ATOM   3233  HB  VAL   103      58.530 105.000  51.360  1.00  0.00           H
ATOM   3234  CG1 VAL   103      58.320 105.700  53.360  1.00  0.00           C
ATOM   3235 1HG1 VAL   103      58.870 105.440  54.290  1.00  0.00           H
ATOM   3236 2HG1 VAL   103      58.050 106.770  53.260  1.00  0.00           H
ATOM   3237 3HG1 VAL   103      57.380 105.100  53.340  1.00  0.00           H
ATOM   3238  CG2 VAL   103      60.060 106.480  51.790  1.00  0.00           C
ATOM   3239 1HG2 VAL   103      60.840 106.230  51.040  1.00  0.00           H
ATOM   3240 2HG2 VAL   103      59.370 107.170  51.260  1.00  0.00           H
ATOM   3241 3HG2 VAL   103      60.530 106.960  52.670  1.00  0.00           H
ATOM   3242  C   VAL   103      59.280 102.910  52.920  1.00  0.00           C
ATOM   3243  O   VAL   103      58.570 102.200  52.150  1.00  0.00           O
ATOM   3244  N   GLY   104      59.300 102.750  54.260  1.00  0.00           N
ATOM   3245  HN  GLY   104      59.460 103.510  54.880  1.00  0.00           H
ATOM   3246  CA  GLY   104      58.780 101.510  54.820  1.00  0.00           C
ATOM   3247  HA1 GLY   104      59.230 101.510  55.800  1.00  0.00           H
ATOM   3248  HA2 GLY   104      59.140 100.650  54.280  1.00  0.00           H
ATOM   3249  C   GLY   104      57.270 101.490  55.050  1.00  0.00           C
ATOM   3250  O   GLY   104      56.540 102.430  54.710  1.00  0.00           O
ATOM   3251  N   PRO   105      56.670 100.420  55.540  1.00  0.00           N
ATOM   3252  CD  PRO   105      57.370  99.280  56.180  1.00  0.00           C
ATOM   3253  HD1 PRO   105      57.940  99.530  57.110  1.00  0.00           H
ATOM   3254  HD2 PRO   105      58.050  98.760  55.460  1.00  0.00           H
ATOM   3255  CA  PRO   105      55.210 100.340  55.640  1.00  0.00           C
ATOM   3256  HA  PRO   105      54.850 100.570  54.640  1.00  0.00           H
ATOM   3257  CB  PRO   105      54.900  98.830  56.110  1.00  0.00           C
ATOM   3258  HB1 PRO   105      54.160  98.700  56.920  1.00  0.00           H
ATOM   3259  HB2 PRO   105      54.410  98.370  55.230  1.00  0.00           H
ATOM   3260  CG  PRO   105      56.250  98.210  56.540  1.00  0.00           C
ATOM   3261  HG1 PRO   105      56.200  97.330  55.870  1.00  0.00           H
ATOM   3262  HG2 PRO   105      56.290  97.980  57.630  1.00  0.00           H
ATOM   3263  C   PRO   105      54.580 101.380  56.680  1.00  0.00           C
ATOM   3264  O   PRO   105      53.350 101.630  56.750  1.00  0.00           O
ATOM   3265  N   ASP   106      55.470 101.960  57.510  1.00  0.00           N
ATOM   3266  HN  ASP   106      56.430 101.690  57.510  1.00  0.00           H
ATOM   3267  CA  ASP   106      55.170 102.890  58.520  1.00  0.00           C
ATOM   3268  HA  ASP   106      54.120 102.840  58.750  1.00  0.00           H
ATOM   3269  CB  ASP   106      55.880 102.390  59.750  1.00  0.00           C
ATOM   3270  HB1 ASP   106      55.620 102.940  60.680  1.00  0.00           H
ATOM   3271  HB2 ASP   106      55.520 101.340  59.770  1.00  0.00           H
ATOM   3272  CG  ASP   106      57.410 102.280  59.700  1.00  0.00           C
ATOM   3273  OD1 ASP   106      58.080 101.640  60.580  1.00  0.00           O
ATOM   3274  OD2 ASP   106      58.030 102.730  58.680  1.00  0.00           O
ATOM   3275  C   ASP   106      55.420 104.380  58.150  1.00  0.00           C
ATOM   3276  O   ASP   106      55.440 105.240  58.970  1.00  0.00           O
ATOM   3277  N   GLY   107      55.800 104.580  56.880  1.00  0.00           N
ATOM   3278  HN  GLY   107      55.860 103.790  56.290  1.00  0.00           H
ATOM   3279  CA  GLY   107      56.030 105.910  56.310  1.00  0.00           C
ATOM   3280  HA1 GLY   107      55.310 106.640  56.660  1.00  0.00           H
ATOM   3281  HA2 GLY   107      55.930 105.790  55.240  1.00  0.00           H
ATOM   3282  C   GLY   107      57.340 106.580  56.520  1.00  0.00           C
ATOM   3283  O   GLY   107      57.440 107.740  56.190  1.00  0.00           O
ATOM   3284  N   ARG   108      58.330 105.880  57.000  1.00  0.00           N
ATOM   3285  HN  ARG   108      58.080 105.070  57.530  1.00  0.00           H
ATOM   3286  CA  ARG   108      59.650 106.460  57.170  1.00  0.00           C
ATOM   3287  HA  ARG   108      59.630 107.480  56.810  1.00  0.00           H
ATOM   3288  CB  ARG   108      59.960 106.640  58.650  1.00  0.00           C
ATOM   3289  HB1 ARG   108      60.910 107.220  58.690  1.00  0.00           H
ATOM   3290  HB2 ARG   108      59.300 107.420  59.080  1.00  0.00           H
ATOM   3291  CG  ARG   108      59.970 105.410  59.580  1.00  0.00           C
ATOM   3292  HG1 ARG   108      60.520 104.590  59.080  1.00  0.00           H
ATOM   3293  HG2 ARG   108      58.900 105.100  59.570  1.00  0.00           H
ATOM   3294  CD  ARG   108      60.470 105.660  61.000  1.00  0.00           C
ATOM   3295  HD1 ARG   108      60.390 104.940  61.840  1.00  0.00           H
ATOM   3296  HD2 ARG   108      60.030 106.600  61.380  1.00  0.00           H
ATOM   3297  NE  ARG   108      61.910 106.100  60.790  1.00  0.00           N
ATOM   3298  HE  ARG   108      62.140 107.060  60.640  1.00  0.00           H
ATOM   3299  CZ  ARG   108      62.940 105.270  60.720  1.00  0.00           C
ATOM   3300  NH1 ARG   108      62.890 104.010  61.020  1.00  0.00           N
ATOM   3301 1HH1 ARG   108      63.780 103.560  61.080  1.00  0.00           H
ATOM   3302 2HH1 ARG   108      62.000 103.580  61.170  1.00  0.00           H
ATOM   3303  NH2 ARG   108      64.110 105.730  60.400  1.00  0.00           N
ATOM   3304 1HH2 ARG   108      64.910 105.160  60.220  1.00  0.00           H
ATOM   3305 2HH2 ARG   108      64.110 106.660  60.030  1.00  0.00           H
ATOM   3306  C   ARG   108      60.660 105.710  56.440  1.00  0.00           C
ATOM   3307  O   ARG   108      60.530 104.490  56.170  1.00  0.00           O
ATOM   3308  N   LEU   109      61.790 106.370  55.940  1.00  0.00           N
ATOM   3309  HN  LEU   109      61.900 107.350  56.070  1.00  0.00           H
ATOM   3310  CA  LEU   109      62.840 105.690  55.210  1.00  0.00           C
ATOM   3311  HA  LEU   109      62.520 105.510  54.190  1.00  0.00           H
ATOM   3312  CB  LEU   109      64.130 106.640  55.290  1.00  0.00           C
ATOM   3313  HB1 LEU   109      63.810 107.620  54.870  1.00  0.00           H
ATOM   3314  HB2 LEU   109      64.490 106.720  56.340  1.00  0.00           H
ATOM   3315  CG  LEU   109      65.200 106.030  54.350  1.00  0.00           C
ATOM   3316  HG  LEU   109      64.800 105.260  53.660  1.00  0.00           H
ATOM   3317  CD1 LEU   109      65.760 107.110  53.400  1.00  0.00           C
ATOM   3318 1HD1 LEU   109      65.030 107.730  52.850  1.00  0.00           H
ATOM   3319 2HD1 LEU   109      66.330 107.850  54.000  1.00  0.00           H
ATOM   3320 3HD1 LEU   109      66.440 106.670  52.640  1.00  0.00           H
ATOM   3321  CD2 LEU   109      66.410 105.490  55.110  1.00  0.00           C
ATOM   3322 1HD2 LEU   109      66.190 104.620  55.770  1.00  0.00           H
ATOM   3323 2HD2 LEU   109      67.010 105.050  54.290  1.00  0.00           H
ATOM   3324 3HD2 LEU   109      67.070 106.250  55.590  1.00  0.00           H
ATOM   3325  C   LEU   109      63.250 104.330  55.800  1.00  0.00           C
ATOM   3326  O   LEU   109      63.810 104.220  56.870  1.00  0.00           O
ATOM   3327  N   LEU   110      63.120 103.270  55.050  1.00  0.00           N
ATOM   3328  HN  LEU   110      62.720 103.440  54.150  1.00  0.00           H
ATOM   3329  CA  LEU   110      63.650 101.970  55.430  1.00  0.00           C
ATOM   3330  HA  LEU   110      63.530 101.900  56.500  1.00  0.00           H
ATOM   3331  CB  LEU   110      62.770 100.960  54.640  1.00  0.00           C
ATOM   3332  HB1 LEU   110      61.760 100.970  55.110  1.00  0.00           H
ATOM   3333  HB2 LEU   110      62.670 101.260  53.580  1.00  0.00           H
ATOM   3334  CG  LEU   110      63.130  99.520  54.670  1.00  0.00           C
ATOM   3335  HG  LEU   110      64.160  99.450  54.260  1.00  0.00           H
ATOM   3336  CD1 LEU   110      63.100  98.960  56.080  1.00  0.00           C
ATOM   3337 1HD1 LEU   110      63.540  97.940  56.050  1.00  0.00           H
ATOM   3338 2HD1 LEU   110      63.750  99.540  56.770  1.00  0.00           H
ATOM   3339 3HD1 LEU   110      62.080  98.850  56.520  1.00  0.00           H
ATOM   3340  CD2 LEU   110      62.130  98.700  53.760  1.00  0.00           C
ATOM   3341 1HD2 LEU   110      62.610  97.760  53.430  1.00  0.00           H
ATOM   3342 2HD2 LEU   110      61.130  98.560  54.210  1.00  0.00           H
ATOM   3343 3HD2 LEU   110      61.890  99.270  52.840  1.00  0.00           H
ATOM   3344  C   LEU   110      65.150 101.930  55.070  1.00  0.00           C
ATOM   3345  O   LEU   110      65.940 101.610  55.960  1.00  0.00           O
ATOM   3346  N   ARG   111      65.540 102.370  53.860  1.00  0.00           N
ATOM   3347  HN  ARG   111      64.810 102.490  53.200  1.00  0.00           H
ATOM   3348  CA  ARG   111      66.940 102.390  53.490  1.00  0.00           C
ATOM   3349  HA  ARG   111      67.490 102.850  54.290  1.00  0.00           H
ATOM   3350  CB  ARG   111      67.400 100.920  53.240  1.00  0.00           C
ATOM   3351  HB1 ARG   111      68.480 100.880  53.000  1.00  0.00           H
ATOM   3352  HB2 ARG   111      67.370 100.410  54.230  1.00  0.00           H
ATOM   3353  CG  ARG   111      66.430 100.100  52.330  1.00  0.00           C
ATOM   3354  HG1 ARG   111      66.720 100.430  51.300  1.00  0.00           H
ATOM   3355  HG2 ARG   111      65.390 100.310  52.650  1.00  0.00           H
ATOM   3356  CD  ARG   111      66.660  98.530  52.420  1.00  0.00           C
ATOM   3357  HD1 ARG   111      66.470  98.040  53.390  1.00  0.00           H
ATOM   3358  HD2 ARG   111      67.750  98.430  52.210  1.00  0.00           H
ATOM   3359  NE  ARG   111      65.860  97.880  51.330  1.00  0.00           N
ATOM   3360  HE  ARG   111      65.340  98.430  50.680  1.00  0.00           H
ATOM   3361  CZ  ARG   111      65.440  96.590  51.330  1.00  0.00           C
ATOM   3362  NH1 ARG   111      66.170  95.770  51.970  1.00  0.00           N
ATOM   3363 1HH1 ARG   111      65.810  94.830  52.000  1.00  0.00           H
ATOM   3364 2HH1 ARG   111      67.000  96.130  52.380  1.00  0.00           H
ATOM   3365  NH2 ARG   111      64.460  96.110  50.640  1.00  0.00           N
ATOM   3366 1HH2 ARG   111      64.100  95.290  51.100  1.00  0.00           H
ATOM   3367 2HH2 ARG   111      63.940  96.780  50.110  1.00  0.00           H
ATOM   3368  C   ARG   111      67.200 103.260  52.270  1.00  0.00           C
ATOM   3369  O   ARG   111      66.260 103.670  51.600  1.00  0.00           O
ATOM   3370  N   GLY   112      68.520 103.690  52.030  1.00  0.00           N
ATOM   3371  HN  GLY   112      69.310 103.400  52.570  1.00  0.00           H
ATOM   3372  CA  GLY   112      68.890 104.410  50.830  1.00  0.00           C
ATOM   3373  HA1 GLY   112      69.460 105.300  51.070  1.00  0.00           H
ATOM   3374  HA2 GLY   112      68.070 104.670  50.170  1.00  0.00           H
ATOM   3375  C   GLY   112      69.850 103.670  50.030  1.00  0.00           C
ATOM   3376  O   GLY   112      70.540 102.720  50.480  1.00  0.00           O
ATOM   3377  N   HIS   113      69.910 104.060  48.750  1.00  0.00           N
ATOM   3378  HN  HIS   113      69.260 104.630  48.260  1.00  0.00           H
ATOM   3379  CA  HIS   113      70.660 103.310  47.780  1.00  0.00           C
ATOM   3380  HA  HIS   113      71.290 102.500  48.120  1.00  0.00           H
ATOM   3381  CB  HIS   113      69.710 102.590  46.790  1.00  0.00           C
ATOM   3382  HB1 HIS   113      69.240 103.290  46.070  1.00  0.00           H
ATOM   3383  HB2 HIS   113      70.260 101.800  46.230  1.00  0.00           H
ATOM   3384  ND1 HIS   113      68.780 100.930  48.370  1.00  0.00           N
ATOM   3385  CG  HIS   113      68.570 101.930  47.470  1.00  0.00           C
ATOM   3386  CE1 HIS   113      67.550 100.670  48.900  1.00  0.00           C
ATOM   3387  HE1 HIS   113      67.360  99.780  49.510  1.00  0.00           H
ATOM   3388  NE2 HIS   113      66.580 101.440  48.340  1.00  0.00           N
ATOM   3389  HE2 HIS   113      65.620 101.170  48.300  1.00  0.00           H
ATOM   3390  CD2 HIS   113      67.220 102.240  47.430  1.00  0.00           C
ATOM   3391  HD2 HIS   113      66.720 102.850  46.690  1.00  0.00           H
ATOM   3392  C   HIS   113      71.520 104.130  46.860  1.00  0.00           C
ATOM   3393  O   HIS   113      71.170 105.240  46.510  1.00  0.00           O
ATOM   3394  N   ASN   114      72.710 103.530  46.490  1.00  0.00           N
ATOM   3395  HN  ASN   114      73.040 102.720  46.970  1.00  0.00           H
ATOM   3396  CA  ASN   114      73.710 104.360  45.820  1.00  0.00           C
ATOM   3397  HA  ASN   114      73.210 104.880  45.010  1.00  0.00           H
ATOM   3398  CB  ASN   114      74.200 105.500  46.800  1.00  0.00           C
ATOM   3399  HB1 ASN   114      73.390 106.120  47.240  1.00  0.00           H
ATOM   3400  HB2 ASN   114      74.910 105.120  47.570  1.00  0.00           H
ATOM   3401  CG  ASN   114      74.960 106.610  45.990  1.00  0.00           C
ATOM   3402  OD1 ASN   114      74.980 106.770  44.750  1.00  0.00           O
ATOM   3403  ND2 ASN   114      75.720 107.380  46.790  1.00  0.00           N
ATOM   3404 1HD2 ASN   114      76.060 108.250  46.450  1.00  0.00           H
ATOM   3405 2HD2 ASN   114      75.720 107.200  47.770  1.00  0.00           H
ATOM   3406  C   ASN   114      74.820 103.510  45.380  1.00  0.00           C
ATOM   3407  O   ASN   114      75.890 103.470  45.950  1.00  0.00           O
ATOM   3408  N   GLN   115      74.660 102.810  44.240  1.00  0.00           N
ATOM   3409  HN  GLN   115      73.750 102.830  43.830  1.00  0.00           H
ATOM   3410  CA  GLN   115      75.590 101.830  43.720  1.00  0.00           C
ATOM   3411  HA  GLN   115      76.550 102.110  44.140  1.00  0.00           H
ATOM   3412  CB  GLN   115      75.210 100.370  44.190  1.00  0.00           C
ATOM   3413  HB1 GLN   115      75.750  99.580  43.630  1.00  0.00           H
ATOM   3414  HB2 GLN   115      75.650 100.310  45.210  1.00  0.00           H
ATOM   3415  CG  GLN   115      73.660 100.120  44.330  1.00  0.00           C
ATOM   3416  HG1 GLN   115      73.110 100.180  43.370  1.00  0.00           H
ATOM   3417  HG2 GLN   115      73.140 100.760  45.080  1.00  0.00           H
ATOM   3418  CD  GLN   115      73.490  98.640  44.720  1.00  0.00           C
ATOM   3419  OE1 GLN   115      73.840  97.840  43.880  1.00  0.00           O
ATOM   3420  NE2 GLN   115      72.770  98.380  45.850  1.00  0.00           N
ATOM   3421 1HE2 GLN   115      72.510  97.450  46.100  1.00  0.00           H
ATOM   3422 2HE2 GLN   115      72.110  99.070  46.120  1.00  0.00           H
ATOM   3423  C   GLN   115      75.840 101.770  42.260  1.00  0.00           C
ATOM   3424  O   GLN   115      75.050 101.960  41.380  1.00  0.00           O
ATOM   3425  N   TYR   116      77.140 101.500  41.930  1.00  0.00           N
ATOM   3426  HN  TYR   116      77.760 101.370  42.690  1.00  0.00           H
ATOM   3427  CA  TYR   116      77.830 101.560  40.670  1.00  0.00           C
ATOM   3428  HA  TYR   116      77.110 101.670  39.870  1.00  0.00           H
ATOM   3429  CB  TYR   116      78.820 102.730  40.630  1.00  0.00           C
ATOM   3430  HB1 TYR   116      79.680 102.430  41.270  1.00  0.00           H
ATOM   3431  HB2 TYR   116      79.170 102.850  39.590  1.00  0.00           H
ATOM   3432  CG  TYR   116      78.100 103.970  41.220  1.00  0.00           C
ATOM   3433  CD1 TYR   116      77.940 104.210  42.590  1.00  0.00           C
ATOM   3434  HD1 TYR   116      78.300 103.420  43.230  1.00  0.00           H
ATOM   3435  CE1 TYR   116      77.200 105.290  43.040  1.00  0.00           C
ATOM   3436  HE1 TYR   116      76.930 105.420  44.080  1.00  0.00           H
ATOM   3437  CZ  TYR   116      76.780 106.290  42.120  1.00  0.00           C
ATOM   3438  OH  TYR   116      75.990 107.390  42.440  1.00  0.00           O
ATOM   3439  HH  TYR   116      75.720 107.120  43.320  1.00  0.00           H
ATOM   3440  CD2 TYR   116      77.580 104.910  40.340  1.00  0.00           C
ATOM   3441  HD2 TYR   116      77.580 104.700  39.290  1.00  0.00           H
ATOM   3442  CE2 TYR   116      76.970 106.120  40.720  1.00  0.00           C
ATOM   3443  HE2 TYR   116      76.530 106.820  40.020  1.00  0.00           H
ATOM   3444  C   TYR   116      78.480 100.250  40.370  1.00  0.00           C
ATOM   3445  O   TYR   116      79.090  99.630  41.230  1.00  0.00           O
ATOM   3446  N   ALA   117      78.440  99.830  39.070  1.00  0.00           N
ATOM   3447  HN  ALA   117      77.940 100.490  38.510  1.00  0.00           H
ATOM   3448  CA  ALA   117      78.840  98.610  38.460  1.00  0.00           C
ATOM   3449  HA  ALA   117      79.620  98.140  39.050  1.00  0.00           H
ATOM   3450  CB  ALA   117      77.570  97.690  38.320  1.00  0.00           C
ATOM   3451  HB1 ALA   117      77.830  96.740  37.800  1.00  0.00           H
ATOM   3452  HB2 ALA   117      77.140  97.590  39.340  1.00  0.00           H
ATOM   3453  HB3 ALA   117      76.780  98.250  37.780  1.00  0.00           H
ATOM   3454  C   ALA   117      79.400  98.840  37.030  1.00  0.00           C
ATOM   3455  O   ALA   117      78.830  99.570  36.160  1.00  0.00           O
ATOM   3456  N   TYR   118      80.530  98.210  36.870  1.00  0.00           N
ATOM   3457  HN  TYR   118      80.850  97.550  37.550  1.00  0.00           H
ATOM   3458  CA  TYR   118      81.310  98.170  35.760  1.00  0.00           C
ATOM   3459  HA  TYR   118      80.720  98.490  34.920  1.00  0.00           H
ATOM   3460  CB  TYR   118      82.480  99.180  36.030  1.00  0.00           C
ATOM   3461  HB1 TYR   118      81.980 100.150  36.230  1.00  0.00           H
ATOM   3462  HB2 TYR   118      83.120  99.010  36.930  1.00  0.00           H
ATOM   3463  CG  TYR   118      83.170  99.370  34.730  1.00  0.00           C
ATOM   3464  CD1 TYR   118      82.560 100.060  33.720  1.00  0.00           C
ATOM   3465  HD1 TYR   118      81.610 100.540  33.910  1.00  0.00           H
ATOM   3466  CE1 TYR   118      83.170 100.330  32.550  1.00  0.00           C
ATOM   3467  HE1 TYR   118      82.760 101.030  31.830  1.00  0.00           H
ATOM   3468  CZ  TYR   118      84.500  99.880  32.370  1.00  0.00           C
ATOM   3469  OH  TYR   118      85.240 100.410  31.290  1.00  0.00           O
ATOM   3470  HH  TYR   118      86.110 100.030  31.350  1.00  0.00           H
ATOM   3471  CD2 TYR   118      84.450  98.930  34.570  1.00  0.00           C
ATOM   3472  HD2 TYR   118      85.070  98.510  35.350  1.00  0.00           H
ATOM   3473  CE2 TYR   118      85.080  99.050  33.280  1.00  0.00           C
ATOM   3474  HE2 TYR   118      86.100  98.690  33.180  1.00  0.00           H
ATOM   3475  C   TYR   118      81.730  96.770  35.410  1.00  0.00           C
ATOM   3476  O   TYR   118      82.200  95.980  36.240  1.00  0.00           O
ATOM   3477  N   ASP   119      81.640  96.430  34.170  1.00  0.00           N
ATOM   3478  HN  ASP   119      81.480  97.160  33.510  1.00  0.00           H
ATOM   3479  CA  ASP   119      81.860  95.080  33.580  1.00  0.00           C
ATOM   3480  HA  ASP   119      81.460  95.200  32.590  1.00  0.00           H
ATOM   3481  CB  ASP   119      83.420  94.790  33.560  1.00  0.00           C
ATOM   3482  HB1 ASP   119      83.840  95.770  33.240  1.00  0.00           H
ATOM   3483  HB2 ASP   119      83.770  94.480  34.570  1.00  0.00           H
ATOM   3484  CG  ASP   119      83.860  93.780  32.560  1.00  0.00           C
ATOM   3485  OD1 ASP   119      85.030  93.340  32.640  1.00  0.00           O
ATOM   3486  OD2 ASP   119      83.020  93.400  31.670  1.00  0.00           O
ATOM   3487  C   ASP   119      80.990  94.020  34.170  1.00  0.00           C
ATOM   3488  O   ASP   119      81.380  92.840  34.180  1.00  0.00           O
ATOM   3489  N   GLY   120      79.770  94.410  34.610  1.00  0.00           N
ATOM   3490  HN  GLY   120      79.600  95.380  34.420  1.00  0.00           H
ATOM   3491  CA  GLY   120      78.650  93.570  35.030  1.00  0.00           C
ATOM   3492  HA1 GLY   120      78.430  92.800  34.310  1.00  0.00           H
ATOM   3493  HA2 GLY   120      77.760  94.200  35.060  1.00  0.00           H
ATOM   3494  C   GLY   120      78.960  92.940  36.410  1.00  0.00           C
ATOM   3495  O   GLY   120      78.510  91.790  36.690  1.00  0.00           O
ATOM   3496  N   LYS   121      79.740  93.660  37.260  1.00  0.00           N
ATOM   3497  HN  LYS   121      80.420  94.370  37.090  1.00  0.00           H
ATOM   3498  CA  LYS   121      79.810  93.420  38.710  1.00  0.00           C
ATOM   3499  HA  LYS   121      78.830  93.060  38.990  1.00  0.00           H
ATOM   3500  CB  LYS   121      80.910  92.440  39.100  1.00  0.00           C
ATOM   3501  HB1 LYS   121      80.840  92.300  40.200  1.00  0.00           H
ATOM   3502  HB2 LYS   121      80.720  91.420  38.690  1.00  0.00           H
ATOM   3503  CG  LYS   121      82.330  92.900  38.770  1.00  0.00           C
ATOM   3504  HG1 LYS   121      82.870  91.980  39.110  1.00  0.00           H
ATOM   3505  HG2 LYS   121      82.730  93.790  39.300  1.00  0.00           H
ATOM   3506  CD  LYS   121      82.760  92.880  37.300  1.00  0.00           C
ATOM   3507  HD1 LYS   121      82.420  93.810  36.810  1.00  0.00           H
ATOM   3508  HD2 LYS   121      82.370  91.950  36.820  1.00  0.00           H
ATOM   3509  CE  LYS   121      84.350  92.890  37.060  1.00  0.00           C
ATOM   3510  HE1 LYS   121      84.440  92.540  36.010  1.00  0.00           H
ATOM   3511  HE2 LYS   121      84.880  92.210  37.770  1.00  0.00           H
ATOM   3512  NZ  LYS   121      84.930  94.250  37.280  1.00  0.00           N
ATOM   3513  HZ1 LYS   121      85.300  94.590  36.370  1.00  0.00           H
ATOM   3514  HZ2 LYS   121      84.250  94.890  37.770  1.00  0.00           H
ATOM   3515  HZ3 LYS   121      85.780  94.160  37.880  1.00  0.00           H
ATOM   3516  C   LYS   121      79.940  94.760  39.360  1.00  0.00           C
ATOM   3517  O   LYS   121      80.290  95.780  38.770  1.00  0.00           O
ATOM   3518  N   ASP   122      79.680  94.810  40.650  1.00  0.00           N
ATOM   3519  HN  ASP   122      79.570  93.980  41.200  1.00  0.00           H
ATOM   3520  CA  ASP   122      79.790  95.970  41.490  1.00  0.00           C
ATOM   3521  HA  ASP   122      79.500  96.810  40.860  1.00  0.00           H
ATOM   3522  CB  ASP   122      79.050  95.920  42.850  1.00  0.00           C
ATOM   3523  HB1 ASP   122      79.330  96.730  43.560  1.00  0.00           H
ATOM   3524  HB2 ASP   122      77.950  95.940  42.730  1.00  0.00           H
ATOM   3525  CG  ASP   122      79.230  94.520  43.640  1.00  0.00           C
ATOM   3526  OD1 ASP   122      79.090  94.570  44.910  1.00  0.00           O
ATOM   3527  OD2 ASP   122      79.520  93.480  42.990  1.00  0.00           O
ATOM   3528  C   ASP   122      81.160  96.490  41.700  1.00  0.00           C
ATOM   3529  O   ASP   122      82.180  95.820  41.520  1.00  0.00           O
ATOM   3530  N   TYR   123      81.270  97.830  41.830  1.00  0.00           N
ATOM   3531  HN  TYR   123      80.470  98.400  41.690  1.00  0.00           H
ATOM   3532  CA  TYR   123      82.550  98.570  41.770  1.00  0.00           C
ATOM   3533  HA  TYR   123      83.310  97.820  41.950  1.00  0.00           H
ATOM   3534  CB  TYR   123      82.630  99.310  40.430  1.00  0.00           C
ATOM   3535  HB1 TYR   123      82.610  98.550  39.620  1.00  0.00           H
ATOM   3536  HB2 TYR   123      81.780 100.010  40.310  1.00  0.00           H
ATOM   3537  CG  TYR   123      83.910 100.000  40.260  1.00  0.00           C
ATOM   3538  CD1 TYR   123      84.020 101.390  40.410  1.00  0.00           C
ATOM   3539  HD1 TYR   123      83.130 101.920  40.730  1.00  0.00           H
ATOM   3540  CE1 TYR   123      85.210 102.060  40.130  1.00  0.00           C
ATOM   3541  HE1 TYR   123      85.400 103.120  40.280  1.00  0.00           H
ATOM   3542  CZ  TYR   123      86.350 101.320  39.750  1.00  0.00           C
ATOM   3543  OH  TYR   123      87.590 101.910  39.610  1.00  0.00           O
ATOM   3544  HH  TYR   123      87.630 102.800  39.960  1.00  0.00           H
ATOM   3545  CD2 TYR   123      85.080  99.280  39.940  1.00  0.00           C
ATOM   3546  HD2 TYR   123      85.070  98.200  39.940  1.00  0.00           H
ATOM   3547  CE2 TYR   123      86.260  99.910  39.720  1.00  0.00           C
ATOM   3548  HE2 TYR   123      87.160  99.380  39.440  1.00  0.00           H
ATOM   3549  C   TYR   123      82.620  99.430  43.020  1.00  0.00           C
ATOM   3550  O   TYR   123      83.520  99.240  43.830  1.00  0.00           O
ATOM   3551  N   ILE   124      81.810 100.470  43.080  1.00  0.00           N
ATOM   3552  HN  ILE   124      81.290 100.790  42.280  1.00  0.00           H
ATOM   3553  CA  ILE   124      81.630 101.220  44.270  1.00  0.00           C
ATOM   3554  HA  ILE   124      82.200 100.750  45.060  1.00  0.00           H
ATOM   3555  CB  ILE   124      82.240 102.590  44.420  1.00  0.00           C
ATOM   3556  HB  ILE   124      83.230 102.620  43.920  1.00  0.00           H
ATOM   3557  CG2 ILE   124      81.350 103.630  43.600  1.00  0.00           C
ATOM   3558 1HG2 ILE   124      80.350 103.550  44.060  1.00  0.00           H
ATOM   3559 2HG2 ILE   124      81.680 104.700  43.610  1.00  0.00           H
ATOM   3560 3HG2 ILE   124      81.190 103.270  42.570  1.00  0.00           H
ATOM   3561  CG1 ILE   124      82.490 103.060  45.920  1.00  0.00           C
ATOM   3562 1HG1 ILE   124      83.030 102.260  46.460  1.00  0.00           H
ATOM   3563 2HG1 ILE   124      81.510 103.240  46.420  1.00  0.00           H
ATOM   3564  CD  ILE   124      83.260 104.380  46.120  1.00  0.00           C
ATOM   3565  HD1 ILE   124      82.910 105.270  45.560  1.00  0.00           H
ATOM   3566  HD2 ILE   124      83.480 104.670  47.170  1.00  0.00           H
ATOM   3567  HD3 ILE   124      84.280 104.150  45.760  1.00  0.00           H
ATOM   3568  C   ILE   124      80.240 101.150  44.760  1.00  0.00           C
ATOM   3569  O   ILE   124      79.310 101.180  43.930  1.00  0.00           O
ATOM   3570  N   ALA   125      79.990 101.040  46.040  1.00  0.00           N
ATOM   3571  HN  ALA   125      80.740 100.880  46.680  1.00  0.00           H
ATOM   3572  CA  ALA   125      78.670 101.110  46.630  1.00  0.00           C
ATOM   3573  HA  ALA   125      78.180 101.810  45.970  1.00  0.00           H
ATOM   3574  CB  ALA   125      78.030  99.670  46.700  1.00  0.00           C
ATOM   3575  HB1 ALA   125      78.650  98.900  47.190  1.00  0.00           H
ATOM   3576  HB2 ALA   125      77.110  99.790  47.320  1.00  0.00           H
ATOM   3577  HB3 ALA   125      77.760  99.400  45.650  1.00  0.00           H
ATOM   3578  C   ALA   125      78.730 101.760  47.970  1.00  0.00           C
ATOM   3579  O   ALA   125      79.810 101.980  48.520  1.00  0.00           O
ATOM   3580  N   LEU   126      77.620 102.080  48.610  1.00  0.00           N
ATOM   3581  HN  LEU   126      76.780 101.940  48.090  1.00  0.00           H
ATOM   3582  CA  LEU   126      77.490 102.780  49.930  1.00  0.00           C
ATOM   3583  HA  LEU   126      78.440 103.050  50.350  1.00  0.00           H
ATOM   3584  CB  LEU   126      76.580 104.030  49.510  1.00  0.00           C
ATOM   3585  HB1 LEU   126      77.000 104.640  48.690  1.00  0.00           H
ATOM   3586  HB2 LEU   126      75.610 103.510  49.320  1.00  0.00           H
ATOM   3587  CG  LEU   126      76.330 105.090  50.620  1.00  0.00           C
ATOM   3588  HG  LEU   126      75.820 104.650  51.500  1.00  0.00           H
ATOM   3589  CD1 LEU   126      77.680 105.650  51.200  1.00  0.00           C
ATOM   3590 1HD1 LEU   126      78.120 106.420  50.540  1.00  0.00           H
ATOM   3591 2HD1 LEU   126      77.420 106.180  52.140  1.00  0.00           H
ATOM   3592 3HD1 LEU   126      78.360 104.790  51.380  1.00  0.00           H
ATOM   3593  CD2 LEU   126      75.320 106.200  50.200  1.00  0.00           C
ATOM   3594 1HD2 LEU   126      74.470 105.680  49.720  1.00  0.00           H
ATOM   3595 2HD2 LEU   126      74.830 106.730  51.040  1.00  0.00           H
ATOM   3596 3HD2 LEU   126      75.790 106.960  49.530  1.00  0.00           H
ATOM   3597  C   LEU   126      76.790 101.820  50.860  1.00  0.00           C
ATOM   3598  O   LEU   126      75.960 101.010  50.510  1.00  0.00           O
ATOM   3599  N   ASN   127      77.220 101.890  52.180  1.00  0.00           N
ATOM   3600  HN  ASN   127      77.930 102.560  52.340  1.00  0.00           H
ATOM   3601  CA  ASN   127      76.670 100.910  53.170  1.00  0.00           C
ATOM   3602  HA  ASN   127      76.680  99.930  52.720  1.00  0.00           H
ATOM   3603  CB  ASN   127      77.620 100.770  54.330  1.00  0.00           C
ATOM   3604  HB1 ASN   127      77.370  99.850  54.900  1.00  0.00           H
ATOM   3605  HB2 ASN   127      78.630 100.600  53.910  1.00  0.00           H
ATOM   3606  CG  ASN   127      77.670 101.960  55.270  1.00  0.00           C
ATOM   3607  OD1 ASN   127      77.220 103.100  55.040  1.00  0.00           O
ATOM   3608  ND2 ASN   127      78.150 101.670  56.480  1.00  0.00           N
ATOM   3609 1HD2 ASN   127      78.270 102.360  57.200  1.00  0.00           H
ATOM   3610 2HD2 ASN   127      78.490 100.720  56.490  1.00  0.00           H
ATOM   3611  C   ASN   127      75.280 101.160  53.620  1.00  0.00           C
ATOM   3612  O   ASN   127      74.730 102.220  53.220  1.00  0.00           O
ATOM   3613  N   GLU   128      74.670 100.340  54.450  1.00  0.00           N
ATOM   3614  HN  GLU   128      75.080  99.470  54.710  1.00  0.00           H
ATOM   3615  CA  GLU   128      73.290 100.610  54.930  1.00  0.00           C
ATOM   3616  HA  GLU   128      72.590 100.790  54.120  1.00  0.00           H
ATOM   3617  CB  GLU   128      72.750  99.310  55.660  1.00  0.00           C
ATOM   3618  HB1 GLU   128      73.520  98.900  56.330  1.00  0.00           H
ATOM   3619  HB2 GLU   128      71.890  99.490  56.340  1.00  0.00           H
ATOM   3620  CG  GLU   128      72.370  98.300  54.630  1.00  0.00           C
ATOM   3621  HG1 GLU   128      73.220  97.720  54.220  1.00  0.00           H
ATOM   3622  HG2 GLU   128      71.870  98.810  53.780  1.00  0.00           H
ATOM   3623  CD  GLU   128      71.430  97.170  55.090  1.00  0.00           C
ATOM   3624  OE1 GLU   128      70.210  97.180  54.800  1.00  0.00           O
ATOM   3625  OE2 GLU   128      72.000  96.170  55.620  1.00  0.00           O
ATOM   3626  C   GLU   128      73.090 101.850  55.700  1.00  0.00           C
ATOM   3627  O   GLU   128      72.050 102.560  55.660  1.00  0.00           O
ATOM   3628  N   ASP   129      74.090 102.170  56.550  1.00  0.00           N
ATOM   3629  HN  ASP   129      74.740 101.450  56.770  1.00  0.00           H
ATOM   3630  CA  ASP   129      74.130 103.280  57.470  1.00  0.00           C
ATOM   3631  HA  ASP   129      73.260 103.240  58.100  1.00  0.00           H
ATOM   3632  CB  ASP   129      75.270 103.460  58.500  1.00  0.00           C
ATOM   3633  HB1 ASP   129      76.260 103.520  58.010  1.00  0.00           H
ATOM   3634  HB2 ASP   129      75.060 104.410  59.040  1.00  0.00           H
ATOM   3635  CG  ASP   129      75.320 102.280  59.470  1.00  0.00           C
ATOM   3636  OD1 ASP   129      75.040 101.090  59.120  1.00  0.00           O
ATOM   3637  OD2 ASP   129      75.710 102.550  60.600  1.00  0.00           O
ATOM   3638  C   ASP   129      74.180 104.580  56.710  1.00  0.00           C
ATOM   3639  O   ASP   129      73.840 105.650  57.190  1.00  0.00           O
ATOM   3640  N   LEU   130      74.780 104.520  55.500  1.00  0.00           N
ATOM   3641  HN  LEU   130      75.040 103.600  55.230  1.00  0.00           H
ATOM   3642  CA  LEU   130      74.880 105.510  54.510  1.00  0.00           C
ATOM   3643  HA  LEU   130      75.200 104.960  53.640  1.00  0.00           H
ATOM   3644  CB  LEU   130      73.530 106.220  54.110  1.00  0.00           C
ATOM   3645  HB1 LEU   130      73.230 106.880  54.950  1.00  0.00           H
ATOM   3646  HB2 LEU   130      73.760 106.910  53.270  1.00  0.00           H
ATOM   3647  CG  LEU   130      72.270 105.390  53.730  1.00  0.00           C
ATOM   3648  HG  LEU   130      72.090 104.680  54.560  1.00  0.00           H
ATOM   3649  CD1 LEU   130      71.060 106.360  53.670  1.00  0.00           C
ATOM   3650 1HD1 LEU   130      71.120 107.140  52.880  1.00  0.00           H
ATOM   3651 2HD1 LEU   130      70.160 105.760  53.410  1.00  0.00           H
ATOM   3652 3HD1 LEU   130      71.000 106.860  54.660  1.00  0.00           H
ATOM   3653  CD2 LEU   130      72.390 104.620  52.460  1.00  0.00           C
ATOM   3654 1HD2 LEU   130      71.450 104.040  52.280  1.00  0.00           H
ATOM   3655 2HD2 LEU   130      72.430 105.270  51.560  1.00  0.00           H
ATOM   3656 3HD2 LEU   130      73.180 103.840  52.460  1.00  0.00           H
ATOM   3657  C   LEU   130      76.060 106.460  54.880  1.00  0.00           C
ATOM   3658  O   LEU   130      76.090 107.650  54.520  1.00  0.00           O
ATOM   3659  N   ARG   131      77.000 105.980  55.660  1.00  0.00           N
ATOM   3660  HN  ARG   131      76.840 105.050  55.990  1.00  0.00           H
ATOM   3661  CA  ARG   131      78.110 106.720  56.300  1.00  0.00           C
ATOM   3662  HA  ARG   131      77.930 107.730  55.970  1.00  0.00           H
ATOM   3663  CB  ARG   131      77.990 106.450  57.820  1.00  0.00           C
ATOM   3664  HB1 ARG   131      78.100 105.360  57.980  1.00  0.00           H
ATOM   3665  HB2 ARG   131      78.840 106.950  58.330  1.00  0.00           H
ATOM   3666  CG  ARG   131      76.740 107.150  58.460  1.00  0.00           C
ATOM   3667  HG1 ARG   131      76.410 106.530  59.330  1.00  0.00           H
ATOM   3668  HG2 ARG   131      75.960 107.060  57.670  1.00  0.00           H
ATOM   3669  CD  ARG   131      76.770 108.630  58.690  1.00  0.00           C
ATOM   3670  HD1 ARG   131      77.060 109.220  57.790  1.00  0.00           H
ATOM   3671  HD2 ARG   131      77.480 108.920  59.500  1.00  0.00           H
ATOM   3672  NE  ARG   131      75.420 109.110  59.070  1.00  0.00           N
ATOM   3673  HE  ARG   131      74.580 108.620  58.840  1.00  0.00           H
ATOM   3674  CZ  ARG   131      75.250 110.330  59.580  1.00  0.00           C
ATOM   3675  NH1 ARG   131      76.180 111.130  59.870  1.00  0.00           N
ATOM   3676 1HH1 ARG   131      75.960 111.860  60.520  1.00  0.00           H
ATOM   3677 2HH1 ARG   131      77.160 110.940  59.810  1.00  0.00           H
ATOM   3678  NH2 ARG   131      74.020 110.600  59.900  1.00  0.00           N
ATOM   3679 1HH2 ARG   131      73.840 111.460  60.370  1.00  0.00           H
ATOM   3680 2HH2 ARG   131      73.460 109.840  60.240  1.00  0.00           H
ATOM   3681  C   ARG   131      79.520 106.320  55.720  1.00  0.00           C
ATOM   3682  O   ARG   131      80.560 106.940  56.000  1.00  0.00           O
ATOM   3683  N   SER   132      79.510 105.300  54.850  1.00  0.00           N
ATOM   3684  HN  SER   132      78.670 104.860  54.520  1.00  0.00           H
ATOM   3685  CA  SER   132      80.760 104.600  54.440  1.00  0.00           C
ATOM   3686  HA  SER   132      81.570 105.300  54.260  1.00  0.00           H
ATOM   3687  CB  SER   132      81.260 103.750  55.630  1.00  0.00           C
ATOM   3688  HB1 SER   132      80.640 102.830  55.630  1.00  0.00           H
ATOM   3689  HB2 SER   132      81.120 104.280  56.600  1.00  0.00           H
ATOM   3690  OG  SER   132      82.620 103.330  55.440  1.00  0.00           O
ATOM   3691  HG1 SER   132      83.150 103.620  56.190  1.00  0.00           H
ATOM   3692  C   SER   132      80.650 103.890  53.150  1.00  0.00           C
ATOM   3693  O   SER   132      79.530 103.410  52.920  1.00  0.00           O
ATOM   3694  N   TRP   133      81.620 103.960  52.230  1.00  0.00           N
ATOM   3695  HN  TRP   133      82.360 104.590  52.410  1.00  0.00           H
ATOM   3696  CA  TRP   133      81.630 103.240  50.920  1.00  0.00           C
ATOM   3697  HA  TRP   133      80.600 103.180  50.600  1.00  0.00           H
ATOM   3698  CB  TRP   133      82.540 103.850  49.900  1.00  0.00           C
ATOM   3699  HB1 TRP   133      83.600 103.690  50.180  1.00  0.00           H
ATOM   3700  HB2 TRP   133      82.510 103.480  48.850  1.00  0.00           H
ATOM   3701  CG  TRP   133      82.270 105.310  49.720  1.00  0.00           C
ATOM   3702  CD1 TRP   133      83.070 106.380  50.110  1.00  0.00           C
ATOM   3703  HD1 TRP   133      84.000 106.260  50.630  1.00  0.00           H
ATOM   3704  NE1 TRP   133      82.390 107.530  49.800  1.00  0.00           N
ATOM   3705  HE1 TRP   133      82.670 108.390  50.150  1.00  0.00           H
ATOM   3706  CE2 TRP   133      81.190 107.280  49.240  1.00  0.00           C
ATOM   3707  CD2 TRP   133      81.090 105.860  49.150  1.00  0.00           C
ATOM   3708  CE3 TRP   133      79.980 105.350  48.520  1.00  0.00           C
ATOM   3709  HE3 TRP   133      79.850 104.290  48.320  1.00  0.00           H
ATOM   3710  CZ3 TRP   133      79.050 106.200  47.990  1.00  0.00           C
ATOM   3711  HZ3 TRP   133      78.230 105.820  47.400  1.00  0.00           H
ATOM   3712  CZ2 TRP   133      80.140 108.130  48.880  1.00  0.00           C
ATOM   3713  HZ2 TRP   133      80.260 109.200  48.920  1.00  0.00           H
ATOM   3714  CH2 TRP   133      79.060 107.590  48.170  1.00  0.00           C
ATOM   3715  HH2 TRP   133      78.280 108.260  47.860  1.00  0.00           H
ATOM   3716  C   TRP   133      81.940 101.740  51.190  1.00  0.00           C
ATOM   3717  O   TRP   133      82.590 101.350  52.170  1.00  0.00           O
ATOM   3718  N   THR   134      81.520 100.890  50.210  1.00  0.00           N
ATOM   3719  HN  THR   134      80.940 101.190  49.460  1.00  0.00           H
ATOM   3720  CA  THR   134      82.020  99.570  49.880  1.00  0.00           C
ATOM   3721  HA  THR   134      82.800  99.360  50.590  1.00  0.00           H
ATOM   3722  CB  THR   134      81.100  98.400  50.070  1.00  0.00           C
ATOM   3723  HB  THR   134      81.690  97.450  50.120  1.00  0.00           H
ATOM   3724  OG1 THR   134      80.190  98.340  49.030  1.00  0.00           O
ATOM   3725  HG1 THR   134      80.520  97.790  48.320  1.00  0.00           H
ATOM   3726  CG2 THR   134      80.230  98.470  51.320  1.00  0.00           C
ATOM   3727 1HG2 THR   134      79.630  99.410  51.370  1.00  0.00           H
ATOM   3728 2HG2 THR   134      79.470  97.680  51.220  1.00  0.00           H
ATOM   3729 3HG2 THR   134      80.790  98.320  52.270  1.00  0.00           H
ATOM   3730  C   THR   134      82.650  99.490  48.520  1.00  0.00           C
ATOM   3731  O   THR   134      82.180 100.050  47.550  1.00  0.00           O
ATOM   3732  N   ALA   135      83.850  99.030  48.390  1.00  0.00           N
ATOM   3733  HN  ALA   135      84.390  98.620  49.120  1.00  0.00           H
ATOM   3734  CA  ALA   135      84.650  99.150  47.210  1.00  0.00           C
ATOM   3735  HA  ALA   135      84.100  99.360  46.300  1.00  0.00           H
ATOM   3736  CB  ALA   135      85.740 100.220  47.340  1.00  0.00           C
ATOM   3737  HB1 ALA   135      85.250 101.200  47.520  1.00  0.00           H
ATOM   3738  HB2 ALA   135      86.380  99.920  48.190  1.00  0.00           H
ATOM   3739  HB3 ALA   135      86.360 100.370  46.430  1.00  0.00           H
ATOM   3740  C   ALA   135      85.210  97.790  46.890  1.00  0.00           C
ATOM   3741  O   ALA   135      85.880  97.130  47.690  1.00  0.00           O
ATOM   3742  N   ALA   136      84.880  97.370  45.630  1.00  0.00           N
ATOM   3743  HN  ALA   136      84.300  97.910  45.020  1.00  0.00           H
ATOM   3744  CA  ALA   136      85.030  95.950  45.310  1.00  0.00           C
ATOM   3745  HA  ALA   136      85.160  95.370  46.210  1.00  0.00           H
ATOM   3746  CB  ALA   136      83.780  95.510  44.550  1.00  0.00           C
ATOM   3747  HB1 ALA   136      83.650  95.980  43.560  1.00  0.00           H
ATOM   3748  HB2 ALA   136      83.690  94.400  44.540  1.00  0.00           H
ATOM   3749  HB3 ALA   136      82.900  95.900  45.100  1.00  0.00           H
ATOM   3750  C   ALA   136      86.260  95.840  44.420  1.00  0.00           C
ATOM   3751  O   ALA   136      86.440  94.790  43.890  1.00  0.00           O
ATOM   3752  N   ASP   137      87.140  96.840  44.350  1.00  0.00           N
ATOM   3753  HN  ASP   137      86.880  97.730  44.730  1.00  0.00           H
ATOM   3754  CA  ASP   137      88.320  96.780  43.570  1.00  0.00           C
ATOM   3755  HA  ASP   137      88.680  95.780  43.760  1.00  0.00           H
ATOM   3756  CB  ASP   137      87.970  96.990  42.010  1.00  0.00           C
ATOM   3757  HB1 ASP   137      86.930  96.670  41.780  1.00  0.00           H
ATOM   3758  HB2 ASP   137      87.980  98.060  41.730  1.00  0.00           H
ATOM   3759  CG  ASP   137      88.930  96.230  41.040  1.00  0.00           C
ATOM   3760  OD1 ASP   137      88.570  96.240  39.870  1.00  0.00           O
ATOM   3761  OD2 ASP   137      90.020  95.710  41.450  1.00  0.00           O
ATOM   3762  C   ASP   137      89.360  97.740  44.080  1.00  0.00           C
ATOM   3763  O   ASP   137      89.100  98.680  44.880  1.00  0.00           O
ATOM   3764  N   THR   138      90.600  97.550  43.580  1.00  0.00           N
ATOM   3765  HN  THR   138      90.810  96.880  42.880  1.00  0.00           H
ATOM   3766  CA  THR   138      91.750  98.430  44.000  1.00  0.00           C
ATOM   3767  HA  THR   138      91.580  98.510  45.060  1.00  0.00           H
ATOM   3768  CB  THR   138      93.100  97.890  43.590  1.00  0.00           C
ATOM   3769  HB  THR   138      92.980  97.640  42.510  1.00  0.00           H
ATOM   3770  OG1 THR   138      93.390  96.740  44.340  1.00  0.00           O
ATOM   3771  HG1 THR   138      93.900  96.200  43.750  1.00  0.00           H
ATOM   3772  CG2 THR   138      94.220  98.880  43.850  1.00  0.00           C
ATOM   3773 1HG2 THR   138      94.160  99.580  44.710  1.00  0.00           H
ATOM   3774 2HG2 THR   138      95.110  98.230  44.020  1.00  0.00           H
ATOM   3775 3HG2 THR   138      94.520  99.520  43.000  1.00  0.00           H
ATOM   3776  C   THR   138      91.630  99.900  43.520  1.00  0.00           C
ATOM   3777  O   THR   138      91.800 100.830  44.270  1.00  0.00           O
ATOM   3778  N   ALA   139      91.260 100.040  42.220  1.00  0.00           N
ATOM   3779  HN  ALA   139      91.230  99.200  41.670  1.00  0.00           H
ATOM   3780  CA  ALA   139      90.930 101.210  41.610  1.00  0.00           C
ATOM   3781  HA  ALA   139      91.740 101.880  41.880  1.00  0.00           H
ATOM   3782  CB  ALA   139      90.820 101.140  40.060  1.00  0.00           C
ATOM   3783  HB1 ALA   139      90.860 102.150  39.600  1.00  0.00           H
ATOM   3784  HB2 ALA   139      91.610 100.450  39.710  1.00  0.00           H
ATOM   3785  HB3 ALA   139      89.940 100.580  39.670  1.00  0.00           H
ATOM   3786  C   ALA   139      89.700 101.890  42.220  1.00  0.00           C
ATOM   3787  O   ALA   139      89.700 103.140  42.410  1.00  0.00           O
ATOM   3788  N   ALA   140      88.650 101.150  42.650  1.00  0.00           N
ATOM   3789  HN  ALA   140      88.640 100.180  42.420  1.00  0.00           H
ATOM   3790  CA  ALA   140      87.620 101.760  43.400  1.00  0.00           C
ATOM   3791  HA  ALA   140      87.150 102.620  42.950  1.00  0.00           H
ATOM   3792  CB  ALA   140      86.550 100.670  43.520  1.00  0.00           C
ATOM   3793  HB1 ALA   140      85.690 101.160  44.030  1.00  0.00           H
ATOM   3794  HB2 ALA   140      86.130 100.320  42.560  1.00  0.00           H
ATOM   3795  HB3 ALA   140      86.950  99.800  44.090  1.00  0.00           H
ATOM   3796  C   ALA   140      88.030 102.210  44.780  1.00  0.00           C
ATOM   3797  O   ALA   140      87.510 103.190  45.280  1.00  0.00           O
ATOM   3798  N   GLN   141      88.880 101.480  45.550  1.00  0.00           N
ATOM   3799  HN  GLN   141      89.120 100.570  45.220  1.00  0.00           H
ATOM   3800  CA  GLN   141      89.310 101.840  46.930  1.00  0.00           C
ATOM   3801  HA  GLN   141      88.340 102.020  47.390  1.00  0.00           H
ATOM   3802  CB  GLN   141      90.210 100.770  47.620  1.00  0.00           C
ATOM   3803  HB1 GLN   141      89.610  99.840  47.670  1.00  0.00           H
ATOM   3804  HB2 GLN   141      90.980 100.600  46.850  1.00  0.00           H
ATOM   3805  CG  GLN   141      90.890 101.270  48.940  1.00  0.00           C
ATOM   3806  HG1 GLN   141      90.170 101.890  49.500  1.00  0.00           H
ATOM   3807  HG2 GLN   141      91.780 101.930  48.820  1.00  0.00           H
ATOM   3808  CD  GLN   141      91.150 100.110  49.890  1.00  0.00           C
ATOM   3809  OE1 GLN   141      90.280  99.390  50.410  1.00  0.00           O
ATOM   3810  NE2 GLN   141      92.460  99.900  50.140  1.00  0.00           N
ATOM   3811 1HE2 GLN   141      92.790  99.060  50.560  1.00  0.00           H
ATOM   3812 2HE2 GLN   141      93.090 100.550  49.710  1.00  0.00           H
ATOM   3813  C   GLN   141      90.020 103.210  47.000  1.00  0.00           C
ATOM   3814  O   GLN   141      89.750 103.980  47.870  1.00  0.00           O
ATOM   3815  N   ILE   142      91.010 103.480  46.060  1.00  0.00           N
ATOM   3816  HN  ILE   142      91.240 102.890  45.290  1.00  0.00           H
ATOM   3817  CA  ILE   142      91.680 104.780  46.000  1.00  0.00           C
ATOM   3818  HA  ILE   142      91.980 104.850  47.030  1.00  0.00           H
ATOM   3819  CB  ILE   142      92.920 104.780  45.080  1.00  0.00           C
ATOM   3820  HB  ILE   142      93.450 103.900  45.510  1.00  0.00           H
ATOM   3821  CG2 ILE   142      92.500 104.510  43.640  1.00  0.00           C
ATOM   3822 1HG2 ILE   142      92.180 103.470  43.390  1.00  0.00           H
ATOM   3823 2HG2 ILE   142      91.730 105.250  43.350  1.00  0.00           H
ATOM   3824 3HG2 ILE   142      93.370 104.680  42.970  1.00  0.00           H
ATOM   3825  CG1 ILE   142      93.910 106.000  45.150  1.00  0.00           C
ATOM   3826 1HG1 ILE   142      93.400 106.930  44.810  1.00  0.00           H
ATOM   3827 2HG1 ILE   142      94.680 105.830  44.360  1.00  0.00           H
ATOM   3828  CD  ILE   142      94.480 106.200  46.590  1.00  0.00           C
ATOM   3829  HD1 ILE   142      95.160 107.080  46.620  1.00  0.00           H
ATOM   3830  HD2 ILE   142      93.660 106.510  47.260  1.00  0.00           H
ATOM   3831  HD3 ILE   142      95.070 105.370  47.040  1.00  0.00           H
ATOM   3832  C   ILE   142      90.780 105.990  45.740  1.00  0.00           C
ATOM   3833  O   ILE   142      90.770 107.000  46.390  1.00  0.00           O
ATOM   3834  N   THR   143      89.830 105.820  44.850  1.00  0.00           N
ATOM   3835  HN  THR   143      89.900 105.100  44.170  1.00  0.00           H
ATOM   3836  CA  THR   143      88.690 106.700  44.600  1.00  0.00           C
ATOM   3837  HA  THR   143      89.090 107.690  44.510  1.00  0.00           H
ATOM   3838  CB  THR   143      87.690 106.240  43.520  1.00  0.00           C
ATOM   3839  HB  THR   143      87.720 105.130  43.550  1.00  0.00           H
ATOM   3840  OG1 THR   143      88.210 106.620  42.250  1.00  0.00           O
ATOM   3841  HG1 THR   143      88.100 107.570  42.160  1.00  0.00           H
ATOM   3842  CG2 THR   143      86.310 106.830  43.660  1.00  0.00           C
ATOM   3843 1HG2 THR   143      85.960 106.690  44.700  1.00  0.00           H
ATOM   3844 2HG2 THR   143      86.400 107.940  43.630  1.00  0.00           H
ATOM   3845 3HG2 THR   143      85.580 106.490  42.900  1.00  0.00           H
ATOM   3846  C   THR   143      87.870 106.850  45.910  1.00  0.00           C
ATOM   3847  O   THR   143      87.410 107.940  46.220  1.00  0.00           O
ATOM   3848  N   GLN   144      87.530 105.810  46.670  1.00  0.00           N
ATOM   3849  HN  GLN   144      87.880 104.960  46.290  1.00  0.00           H
ATOM   3850  CA  GLN   144      86.890 105.830  48.020  1.00  0.00           C
ATOM   3851  HA  GLN   144      85.960 106.360  47.880  1.00  0.00           H
ATOM   3852  CB  GLN   144      86.630 104.410  48.610  1.00  0.00           C
ATOM   3853  HB1 GLN   144      85.650 104.050  48.240  1.00  0.00           H
ATOM   3854  HB2 GLN   144      87.350 103.640  48.240  1.00  0.00           H
ATOM   3855  CG  GLN   144      86.600 104.260  50.220  1.00  0.00           C
ATOM   3856  HG1 GLN   144      85.960 105.040  50.690  1.00  0.00           H
ATOM   3857  HG2 GLN   144      87.650 104.510  50.450  1.00  0.00           H
ATOM   3858  CD  GLN   144      86.300 102.860  50.750  1.00  0.00           C
ATOM   3859  OE1 GLN   144      86.830 101.800  50.430  1.00  0.00           O
ATOM   3860  NE2 GLN   144      85.300 102.800  51.760  1.00  0.00           N
ATOM   3861 1HE2 GLN   144      85.150 101.970  52.280  1.00  0.00           H
ATOM   3862 2HE2 GLN   144      84.900 103.640  52.140  1.00  0.00           H
ATOM   3863  C   GLN   144      87.590 106.750  49.030  1.00  0.00           C
ATOM   3864  O   GLN   144      86.980 107.490  49.780  1.00  0.00           O
ATOM   3865  N   ARG   145      88.960 106.630  49.030  1.00  0.00           N
ATOM   3866  HN  ARG   145      89.330 105.780  48.670  1.00  0.00           H
ATOM   3867  CA  ARG   145      89.810 107.620  49.710  1.00  0.00           C
ATOM   3868  HA  ARG   145      89.470 107.690  50.740  1.00  0.00           H
ATOM   3869  CB  ARG   145      91.330 107.270  49.770  1.00  0.00           C
ATOM   3870  HB1 ARG   145      91.840 107.340  48.780  1.00  0.00           H
ATOM   3871  HB2 ARG   145      91.830 108.020  50.420  1.00  0.00           H
ATOM   3872  CG  ARG   145      91.770 105.950  50.370  1.00  0.00           C
ATOM   3873  HG1 ARG   145      92.870 105.910  50.180  1.00  0.00           H
ATOM   3874  HG2 ARG   145      91.210 105.140  49.860  1.00  0.00           H
ATOM   3875  CD  ARG   145      91.740 105.890  51.880  1.00  0.00           C
ATOM   3876  HD1 ARG   145      92.050 106.910  52.190  1.00  0.00           H
ATOM   3877  HD2 ARG   145      92.380 105.210  52.480  1.00  0.00           H
ATOM   3878  NE  ARG   145      90.360 105.650  52.240  1.00  0.00           N
ATOM   3879  HE  ARG   145      89.760 106.450  52.360  1.00  0.00           H
ATOM   3880  CZ  ARG   145      89.860 104.470  52.600  1.00  0.00           C
ATOM   3881  NH1 ARG   145      90.560 103.330  52.330  1.00  0.00           N
ATOM   3882 1HH1 ARG   145      90.140 102.480  52.650  1.00  0.00           H
ATOM   3883 2HH1 ARG   145      91.470 103.330  51.920  1.00  0.00           H
ATOM   3884  NH2 ARG   145      88.690 104.430  53.110  1.00  0.00           N
ATOM   3885 1HH2 ARG   145      88.360 103.530  53.410  1.00  0.00           H
ATOM   3886 2HH2 ARG   145      88.240 105.270  53.410  1.00  0.00           H
ATOM   3887  C   ARG   145      89.680 109.020  49.130  1.00  0.00           C
ATOM   3888  O   ARG   145      89.490 109.950  49.910  1.00  0.00           O
ATOM   3889  N   LYS   146      89.660 109.210  47.810  1.00  0.00           N
ATOM   3890  HN  LYS   146      89.740 108.530  47.080  1.00  0.00           H
ATOM   3891  CA  LYS   146      89.460 110.560  47.210  1.00  0.00           C
ATOM   3892  HA  LYS   146      90.040 111.300  47.730  1.00  0.00           H
ATOM   3893  CB  LYS   146      89.810 110.650  45.720  1.00  0.00           C
ATOM   3894  HB1 LYS   146      89.490 109.700  45.250  1.00  0.00           H
ATOM   3895  HB2 LYS   146      89.260 111.480  45.230  1.00  0.00           H
ATOM   3896  CG  LYS   146      91.270 110.990  45.370  1.00  0.00           C
ATOM   3897  HG1 LYS   146      91.520 111.940  45.880  1.00  0.00           H
ATOM   3898  HG2 LYS   146      91.320 111.110  44.260  1.00  0.00           H
ATOM   3899  CD  LYS   146      92.210 109.860  45.740  1.00  0.00           C
ATOM   3900  HD1 LYS   146      91.880 109.000  45.110  1.00  0.00           H
ATOM   3901  HD2 LYS   146      92.070 109.490  46.780  1.00  0.00           H
ATOM   3902  CE  LYS   146      93.700 110.150  45.560  1.00  0.00           C
ATOM   3903  HE1 LYS   146      94.260 109.190  45.580  1.00  0.00           H
ATOM   3904  HE2 LYS   146      93.950 110.890  46.360  1.00  0.00           H
ATOM   3905  NZ  LYS   146      94.090 110.730  44.310  1.00  0.00           N
ATOM   3906  HZ1 LYS   146      93.340 110.460  43.650  1.00  0.00           H
ATOM   3907  HZ2 LYS   146      94.050 111.770  44.190  1.00  0.00           H
ATOM   3908  HZ3 LYS   146      95.000 110.410  43.920  1.00  0.00           H
ATOM   3909  C   LYS   146      88.140 111.170  47.430  1.00  0.00           C
ATOM   3910  O   LYS   146      87.970 112.340  47.760  1.00  0.00           O
ATOM   3911  N   TRP   147      87.140 110.360  47.320  1.00  0.00           N
ATOM   3912  HN  TRP   147      87.340 109.430  47.020  1.00  0.00           H
ATOM   3913  CA  TRP   147      85.730 110.740  47.690  1.00  0.00           C
ATOM   3914  HA  TRP   147      85.550 111.730  47.300  1.00  0.00           H
ATOM   3915  CB  TRP   147      84.710 109.650  47.220  1.00  0.00           C
ATOM   3916  HB1 TRP   147      85.100 108.610  47.250  1.00  0.00           H
ATOM   3917  HB2 TRP   147      83.780 109.830  47.800  1.00  0.00           H
ATOM   3918  CG  TRP   147      84.310 109.840  45.840  1.00  0.00           C
ATOM   3919  CD1 TRP   147      84.900 110.520  44.840  1.00  0.00           C
ATOM   3920  HD1 TRP   147      85.590 111.320  45.080  1.00  0.00           H
ATOM   3921  NE1 TRP   147      84.140 110.330  43.720  1.00  0.00           N
ATOM   3922  HE1 TRP   147      84.230 110.830  42.880  1.00  0.00           H
ATOM   3923  CE2 TRP   147      83.160 109.440  43.970  1.00  0.00           C
ATOM   3924  CD2 TRP   147      83.250 109.100  45.350  1.00  0.00           C
ATOM   3925  CE3 TRP   147      82.280 108.230  45.840  1.00  0.00           C
ATOM   3926  HE3 TRP   147      82.190 108.000  46.890  1.00  0.00           H
ATOM   3927  CZ3 TRP   147      81.390 107.690  44.990  1.00  0.00           C
ATOM   3928  HZ3 TRP   147      80.630 107.110  45.490  1.00  0.00           H
ATOM   3929  CZ2 TRP   147      82.270 108.890  43.080  1.00  0.00           C
ATOM   3930  HZ2 TRP   147      82.190 109.290  42.080  1.00  0.00           H
ATOM   3931  CH2 TRP   147      81.350 107.980  43.590  1.00  0.00           C
ATOM   3932  HH2 TRP   147      80.650 107.520  42.900  1.00  0.00           H
ATOM   3933  C   TRP   147      85.540 110.960  49.190  1.00  0.00           C
ATOM   3934  O   TRP   147      84.780 111.830  49.620  1.00  0.00           O
ATOM   3935  N   GLU   148      86.230 110.290  50.110  1.00  0.00           N
ATOM   3936  HN  GLU   148      86.780 109.490  49.880  1.00  0.00           H
ATOM   3937  CA  GLU   148      86.230 110.590  51.570  1.00  0.00           C
ATOM   3938  HA  GLU   148      85.250 110.750  51.980  1.00  0.00           H
ATOM   3939  CB  GLU   148      87.050 109.620  52.420  1.00  0.00           C
ATOM   3940  HB1 GLU   148      88.010 109.450  51.870  1.00  0.00           H
ATOM   3941  HB2 GLU   148      87.440 110.130  53.320  1.00  0.00           H
ATOM   3942  CG  GLU   148      86.250 108.410  52.760  1.00  0.00           C
ATOM   3943  HG1 GLU   148      85.790 107.910  51.880  1.00  0.00           H
ATOM   3944  HG2 GLU   148      85.360 108.670  53.370  1.00  0.00           H
ATOM   3945  CD  GLU   148      87.160 107.440  53.490  1.00  0.00           C
ATOM   3946  OE1 GLU   148      88.420 107.630  53.560  1.00  0.00           O
ATOM   3947  OE2 GLU   148      86.660 106.380  53.970  1.00  0.00           O
ATOM   3948  C   GLU   148      86.960 111.950  51.750  1.00  0.00           C
ATOM   3949  O   GLU   148      86.590 112.660  52.660  1.00  0.00           O
ATOM   3950  N   ALA   149      88.060 112.260  50.950  1.00  0.00           N
ATOM   3951  HN  ALA   149      88.450 111.570  50.340  1.00  0.00           H
ATOM   3952  CA  ALA   149      88.800 113.510  51.090  1.00  0.00           C
ATOM   3953  HA  ALA   149      89.060 113.710  52.120  1.00  0.00           H
ATOM   3954  CB  ALA   149      90.100 113.240  50.370  1.00  0.00           C
ATOM   3955  HB1 ALA   149      90.050 112.760  49.370  1.00  0.00           H
ATOM   3956  HB2 ALA   149      90.690 114.160  50.230  1.00  0.00           H
ATOM   3957  HB3 ALA   149      90.720 112.650  51.070  1.00  0.00           H
ATOM   3958  C   ALA   149      87.940 114.670  50.650  1.00  0.00           C
ATOM   3959  O   ALA   149      87.970 115.750  51.270  1.00  0.00           O
ATOM   3960  N   ALA   150      87.140 114.430  49.590  1.00  0.00           N
ATOM   3961  HN  ALA   150      87.190 113.530  49.150  1.00  0.00           H
ATOM   3962  CA  ALA   150      86.270 115.480  48.960  1.00  0.00           C
ATOM   3963  HA  ALA   150      86.710 116.470  48.950  1.00  0.00           H
ATOM   3964  CB  ALA   150      86.140 114.980  47.480  1.00  0.00           C
ATOM   3965  HB1 ALA   150      86.160 113.870  47.480  1.00  0.00           H
ATOM   3966  HB2 ALA   150      85.350 115.400  46.830  1.00  0.00           H
ATOM   3967  HB3 ALA   150      87.110 115.240  47.000  1.00  0.00           H
ATOM   3968  C   ALA   150      84.870 115.520  49.650  1.00  0.00           C
ATOM   3969  O   ALA   150      84.110 116.450  49.480  1.00  0.00           O
ATOM   3970  N   ARG   151      84.580 114.500  50.560  1.00  0.00           N
ATOM   3971  HN  ARG   151      85.200 113.760  50.800  1.00  0.00           H
ATOM   3972  CA  ARG   151      83.290 114.380  51.150  1.00  0.00           C
ATOM   3973  HA  ARG   151      83.350 113.450  51.690  1.00  0.00           H
ATOM   3974  CB  ARG   151      83.070 115.400  52.270  1.00  0.00           C
ATOM   3975  HB1 ARG   151      83.160 116.440  51.890  1.00  0.00           H
ATOM   3976  HB2 ARG   151      82.040 115.350  52.670  1.00  0.00           H
ATOM   3977  CG  ARG   151      83.920 115.180  53.540  1.00  0.00           C
ATOM   3978  HG1 ARG   151      84.260 114.130  53.680  1.00  0.00           H
ATOM   3979  HG2 ARG   151      83.300 115.500  54.400  1.00  0.00           H
ATOM   3980  CD  ARG   151      85.090 116.110  53.560  1.00  0.00           C
ATOM   3981  HD1 ARG   151      84.790 117.160  53.360  1.00  0.00           H
ATOM   3982  HD2 ARG   151      85.880 115.850  52.830  1.00  0.00           H
ATOM   3983  NE  ARG   151      85.600 116.110  55.020  1.00  0.00           N
ATOM   3984  HE  ARG   151      85.350 116.840  55.660  1.00  0.00           H
ATOM   3985  CZ  ARG   151      86.420 115.220  55.540  1.00  0.00           C
ATOM   3986  NH1 ARG   151      87.020 114.250  54.880  1.00  0.00           N
ATOM   3987 1HH1 ARG   151      87.740 113.630  55.200  1.00  0.00           H
ATOM   3988 2HH1 ARG   151      86.770 114.130  53.920  1.00  0.00           H
ATOM   3989  NH2 ARG   151      86.720 115.160  56.870  1.00  0.00           N
ATOM   3990 1HH2 ARG   151      87.530 114.600  57.060  1.00  0.00           H
ATOM   3991 2HH2 ARG   151      86.520 115.930  57.490  1.00  0.00           H
ATOM   3992  C   ARG   151      82.110 114.220  50.290  1.00  0.00           C
ATOM   3993  O   ARG   151      81.110 114.900  50.410  1.00  0.00           O
ATOM   3994  N   VAL   152      82.130 113.190  49.390  1.00  0.00           N
ATOM   3995  HN  VAL   152      83.010 112.730  49.250  1.00  0.00           H
ATOM   3996  CA  VAL   152      80.980 112.770  48.620  1.00  0.00           C
ATOM   3997  HA  VAL   152      80.510 113.670  48.240  1.00  0.00           H
ATOM   3998  CB  VAL   152      81.270 111.910  47.350  1.00  0.00           C
ATOM   3999  HB  VAL   152      81.900 111.010  47.540  1.00  0.00           H
ATOM   4000  CG1 VAL   152      79.980 111.420  46.690  1.00  0.00           C
ATOM   4001 1HG1 VAL   152      79.500 110.660  47.350  1.00  0.00           H
ATOM   4002 2HG1 VAL   152      79.230 112.210  46.510  1.00  0.00           H
ATOM   4003 3HG1 VAL   152      80.250 110.930  45.730  1.00  0.00           H
ATOM   4004  CG2 VAL   152      81.930 112.880  46.330  1.00  0.00           C
ATOM   4005 1HG2 VAL   152      82.580 113.640  46.810  1.00  0.00           H
ATOM   4006 2HG2 VAL   152      82.440 112.210  45.600  1.00  0.00           H
ATOM   4007 3HG2 VAL   152      81.160 113.420  45.730  1.00  0.00           H
ATOM   4008  C   VAL   152      79.860 112.210  49.500  1.00  0.00           C
ATOM   4009  O   VAL   152      78.680 112.490  49.240  1.00  0.00           O
ATOM   4010  N   ALA   153      80.180 111.400  50.530  1.00  0.00           N
ATOM   4011  HN  ALA   153      81.110 111.200  50.810  1.00  0.00           H
ATOM   4012  CA  ALA   153      79.110 110.670  51.230  1.00  0.00           C
ATOM   4013  HA  ALA   153      78.630 109.890  50.670  1.00  0.00           H
ATOM   4014  CB  ALA   153      79.700 109.660  52.260  1.00  0.00           C
ATOM   4015  HB1 ALA   153      80.030 110.220  53.160  1.00  0.00           H
ATOM   4016  HB2 ALA   153      78.960 108.900  52.590  1.00  0.00           H
ATOM   4017  HB3 ALA   153      80.590 109.080  51.960  1.00  0.00           H
ATOM   4018  C   ALA   153      78.140 111.580  52.040  1.00  0.00           C
ATOM   4019  O   ALA   153      76.980 111.240  52.190  1.00  0.00           O
ATOM   4020  N   GLU   154      78.590 112.830  52.470  1.00  0.00           N
ATOM   4021  HN  GLU   154      79.510 113.140  52.260  1.00  0.00           H
ATOM   4022  CA  GLU   154      77.780 113.670  53.280  1.00  0.00           C
ATOM   4023  HA  GLU   154      77.360 113.090  54.080  1.00  0.00           H
ATOM   4024  CB  GLU   154      78.600 114.930  53.850  1.00  0.00           C
ATOM   4025  HB1 GLU   154      79.230 114.570  54.690  1.00  0.00           H
ATOM   4026  HB2 GLU   154      79.260 115.230  53.010  1.00  0.00           H
ATOM   4027  CG  GLU   154      77.730 116.120  54.300  1.00  0.00           C
ATOM   4028  HG1 GLU   154      76.980 115.640  54.960  1.00  0.00           H
ATOM   4029  HG2 GLU   154      77.320 116.670  53.430  1.00  0.00           H
ATOM   4030  CD  GLU   154      78.520 117.220  55.060  1.00  0.00           C
ATOM   4031  OE1 GLU   154      78.240 117.540  56.220  1.00  0.00           O
ATOM   4032  OE2 GLU   154      79.450 117.820  54.470  1.00  0.00           O
ATOM   4033  C   GLU   154      76.620 114.220  52.420  1.00  0.00           C
ATOM   4034  O   GLU   154      75.470 114.250  52.750  1.00  0.00           O
ATOM   4035  N   GLN   155      76.980 114.560  51.200  1.00  0.00           N
ATOM   4036  HN  GLN   155      77.950 114.580  50.960  1.00  0.00           H
ATOM   4037  CA  GLN   155      76.110 115.030  50.120  1.00  0.00           C
ATOM   4038  HA  GLN   155      75.520 115.850  50.500  1.00  0.00           H
ATOM   4039  CB  GLN   155      76.920 115.440  48.860  1.00  0.00           C
ATOM   4040  HB1 GLN   155      77.370 114.560  48.350  1.00  0.00           H
ATOM   4041  HB2 GLN   155      76.200 115.880  48.140  1.00  0.00           H
ATOM   4042  CG  GLN   155      77.970 116.530  49.090  1.00  0.00           C
ATOM   4043  HG1 GLN   155      78.340 116.940  48.130  1.00  0.00           H
ATOM   4044  HG2 GLN   155      78.820 115.920  49.460  1.00  0.00           H
ATOM   4045  CD  GLN   155      77.560 117.600  50.070  1.00  0.00           C
ATOM   4046  OE1 GLN   155      76.420 118.070  50.090  1.00  0.00           O
ATOM   4047  NE2 GLN   155      78.460 118.020  50.890  1.00  0.00           N
ATOM   4048 1HE2 GLN   155      78.240 118.850  51.400  1.00  0.00           H
ATOM   4049 2HE2 GLN   155      79.400 117.670  50.900  1.00  0.00           H
ATOM   4050  C   GLN   155      75.050 114.030  49.700  1.00  0.00           C
ATOM   4051  O   GLN   155      73.890 114.420  49.740  1.00  0.00           O
ATOM   4052  N   ASP   156      75.380 112.780  49.320  1.00  0.00           N
ATOM   4053  HN  ASP   156      76.310 112.430  49.320  1.00  0.00           H
ATOM   4054  CA  ASP   156      74.360 111.820  48.900  1.00  0.00           C
ATOM   4055  HA  ASP   156      73.820 112.210  48.050  1.00  0.00           H
ATOM   4056  CB  ASP   156      75.070 110.640  48.290  1.00  0.00           C
ATOM   4057  HB1 ASP   156      75.860 110.250  48.970  1.00  0.00           H
ATOM   4058  HB2 ASP   156      74.440 109.730  48.230  1.00  0.00           H
ATOM   4059  CG  ASP   156      75.680 110.910  46.910  1.00  0.00           C
ATOM   4060  OD1 ASP   156      76.520 110.080  46.440  1.00  0.00           O
ATOM   4061  OD2 ASP   156      75.130 111.790  46.220  1.00  0.00           O
ATOM   4062  C   ASP   156      73.410 111.410  50.000  1.00  0.00           C
ATOM   4063  O   ASP   156      72.220 111.270  49.980  1.00  0.00           O
ATOM   4064  N   ARG   157      74.010 111.150  51.180  1.00  0.00           N
ATOM   4065  HN  ARG   157      74.970 111.420  51.210  1.00  0.00           H
ATOM   4066  CA  ARG   157      73.330 110.800  52.380  1.00  0.00           C
ATOM   4067  HA  ARG   157      72.800 109.890  52.160  1.00  0.00           H
ATOM   4068  CB  ARG   157      74.340 110.600  53.510  1.00  0.00           C
ATOM   4069  HB1 ARG   157      74.890 109.730  53.080  1.00  0.00           H
ATOM   4070  HB2 ARG   157      75.020 111.480  53.580  1.00  0.00           H
ATOM   4071  CG  ARG   157      73.770 110.200  54.850  1.00  0.00           C
ATOM   4072  HG1 ARG   157      74.590 109.540  55.190  1.00  0.00           H
ATOM   4073  HG2 ARG   157      72.870 109.580  54.670  1.00  0.00           H
ATOM   4074  CD  ARG   157      73.370 111.250  55.890  1.00  0.00           C
ATOM   4075  HD1 ARG   157      72.920 110.730  56.760  1.00  0.00           H
ATOM   4076  HD2 ARG   157      72.620 112.010  55.580  1.00  0.00           H
ATOM   4077  NE  ARG   157      74.540 112.000  56.400  1.00  0.00           N
ATOM   4078  HE  ARG   157      75.460 111.760  56.090  1.00  0.00           H
ATOM   4079  CZ  ARG   157      74.510 112.970  57.330  1.00  0.00           C
ATOM   4080  NH1 ARG   157      73.410 113.480  57.900  1.00  0.00           N
ATOM   4081 1HH1 ARG   157      73.490 114.210  58.580  1.00  0.00           H
ATOM   4082 2HH1 ARG   157      72.490 113.170  57.670  1.00  0.00           H
ATOM   4083  NH2 ARG   157      75.600 113.630  57.530  1.00  0.00           N
ATOM   4084 1HH2 ARG   157      75.660 114.420  58.150  1.00  0.00           H
ATOM   4085 2HH2 ARG   157      76.410 113.060  57.410  1.00  0.00           H
ATOM   4086  C   ARG   157      72.300 111.870  52.790  1.00  0.00           C
ATOM   4087  O   ARG   157      71.170 111.460  53.100  1.00  0.00           O
ATOM   4088  N   ALA   158      72.640 113.190  52.790  1.00  0.00           N
ATOM   4089  HN  ALA   158      73.550 113.570  52.690  1.00  0.00           H
ATOM   4090  CA  ALA   158      71.650 114.180  53.010  1.00  0.00           C
ATOM   4091  HA  ALA   158      71.310 114.000  54.020  1.00  0.00           H
ATOM   4092  CB  ALA   158      72.240 115.600  52.880  1.00  0.00           C
ATOM   4093  HB1 ALA   158      71.540 116.440  53.050  1.00  0.00           H
ATOM   4094  HB2 ALA   158      73.000 115.920  53.630  1.00  0.00           H
ATOM   4095  HB3 ALA   158      72.780 115.760  51.920  1.00  0.00           H
ATOM   4096  C   ALA   158      70.450 114.160  52.120  1.00  0.00           C
ATOM   4097  O   ALA   158      69.300 114.300  52.550  1.00  0.00           O
ATOM   4098  N   TYR   159      70.640 113.800  50.800  1.00  0.00           N
ATOM   4099  HN  TYR   159      71.570 113.670  50.470  1.00  0.00           H
ATOM   4100  CA  TYR   159      69.640 113.500  49.800  1.00  0.00           C
ATOM   4101  HA  TYR   159      68.860 114.250  49.780  1.00  0.00           H
ATOM   4102  CB  TYR   159      70.390 113.510  48.480  1.00  0.00           C
ATOM   4103  HB1 TYR   159      70.500 114.580  48.210  1.00  0.00           H
ATOM   4104  HB2 TYR   159      71.400 113.070  48.630  1.00  0.00           H
ATOM   4105  CG  TYR   159      69.620 112.890  47.320  1.00  0.00           C
ATOM   4106  CD1 TYR   159      68.640 113.620  46.640  1.00  0.00           C
ATOM   4107  HD1 TYR   159      68.330 114.620  46.910  1.00  0.00           H
ATOM   4108  CE1 TYR   159      67.860 112.930  45.640  1.00  0.00           C
ATOM   4109  HE1 TYR   159      67.200 113.580  45.090  1.00  0.00           H
ATOM   4110  CZ  TYR   159      68.180 111.640  45.160  1.00  0.00           C
ATOM   4111  OH  TYR   159      67.630 111.020  44.010  1.00  0.00           O
ATOM   4112  HH  TYR   159      67.090 111.710  43.620  1.00  0.00           H
ATOM   4113  CD2 TYR   159      69.860 111.490  46.970  1.00  0.00           C
ATOM   4114  HD2 TYR   159      70.690 111.030  47.490  1.00  0.00           H
ATOM   4115  CE2 TYR   159      69.180 110.880  45.900  1.00  0.00           C
ATOM   4116  HE2 TYR   159      69.490 109.860  45.720  1.00  0.00           H
ATOM   4117  C   TYR   159      68.810 112.240  50.140  1.00  0.00           C
ATOM   4118  O   TYR   159      67.570 112.190  50.080  1.00  0.00           O
ATOM   4119  N   LEU   160      69.460 111.120  50.420  1.00  0.00           N
ATOM   4120  HN  LEU   160      70.460 111.110  50.350  1.00  0.00           H
ATOM   4121  CA  LEU   160      68.850 109.820  50.670  1.00  0.00           C
ATOM   4122  HA  LEU   160      68.180 109.590  49.860  1.00  0.00           H
ATOM   4123  CB  LEU   160      70.030 108.870  50.870  1.00  0.00           C
ATOM   4124  HB1 LEU   160      70.730 109.400  51.540  1.00  0.00           H
ATOM   4125  HB2 LEU   160      69.690 107.930  51.370  1.00  0.00           H
ATOM   4126  CG  LEU   160      70.710 108.600  49.520  1.00  0.00           C
ATOM   4127  HG  LEU   160      71.020 109.500  48.960  1.00  0.00           H
ATOM   4128  CD1 LEU   160      72.010 107.780  49.820  1.00  0.00           C
ATOM   4129 1HD1 LEU   160      72.720 108.440  50.360  1.00  0.00           H
ATOM   4130 2HD1 LEU   160      71.760 106.890  50.440  1.00  0.00           H
ATOM   4131 3HD1 LEU   160      72.570 107.440  48.930  1.00  0.00           H
ATOM   4132  CD2 LEU   160      69.770 107.810  48.640  1.00  0.00           C
ATOM   4133 1HD2 LEU   160      69.000 108.440  48.140  1.00  0.00           H
ATOM   4134 2HD2 LEU   160      70.320 107.170  47.910  1.00  0.00           H
ATOM   4135 3HD2 LEU   160      69.140 107.150  49.270  1.00  0.00           H
ATOM   4136  C   LEU   160      67.990 109.900  51.850  1.00  0.00           C
ATOM   4137  O   LEU   160      66.880 109.390  51.770  1.00  0.00           O
ATOM   4138  N   GLU   161      68.430 110.510  52.950  1.00  0.00           N
ATOM   4139  HN  GLU   161      69.300 110.980  53.080  1.00  0.00           H
ATOM   4140  CA  GLU   161      67.660 110.460  54.160  1.00  0.00           C
ATOM   4141  HA  GLU   161      66.990 109.620  54.280  1.00  0.00           H
ATOM   4142  CB  GLU   161      68.540 110.320  55.390  1.00  0.00           C
ATOM   4143  HB1 GLU   161      69.380 111.040  55.290  1.00  0.00           H
ATOM   4144  HB2 GLU   161      67.950 110.300  56.320  1.00  0.00           H
ATOM   4145  CG  GLU   161      69.320 109.020  55.280  1.00  0.00           C
ATOM   4146  HG1 GLU   161      70.120 109.080  54.510  1.00  0.00           H
ATOM   4147  HG2 GLU   161      68.660 108.190  54.970  1.00  0.00           H
ATOM   4148  CD  GLU   161      69.770 108.590  56.670  1.00  0.00           C
ATOM   4149  OE1 GLU   161      70.660 109.230  57.290  1.00  0.00           O
ATOM   4150  OE2 GLU   161      69.180 107.580  57.200  1.00  0.00           O
ATOM   4151  C   GLU   161      66.820 111.680  54.390  1.00  0.00           C
ATOM   4152  O   GLU   161      66.040 111.830  55.350  1.00  0.00           O
ATOM   4153  N   GLY   162      66.780 112.580  53.390  1.00  0.00           N
ATOM   4154  HN  GLY   162      67.330 112.380  52.580  1.00  0.00           H
ATOM   4155  CA  GLY   162      65.880 113.760  53.430  1.00  0.00           C
ATOM   4156  HA1 GLY   162      66.580 114.570  53.280  1.00  0.00           H
ATOM   4157  HA2 GLY   162      65.240 113.870  54.290  1.00  0.00           H
ATOM   4158  C   GLY   162      64.980 113.830  52.250  1.00  0.00           C
ATOM   4159  O   GLY   162      63.830 113.430  52.380  1.00  0.00           O
ATOM   4160  N   THR   163      65.470 114.430  51.180  1.00  0.00           N
ATOM   4161  HN  THR   163      66.460 114.570  51.180  1.00  0.00           H
ATOM   4162  CA  THR   163      64.760 114.770  49.910  1.00  0.00           C
ATOM   4163  HA  THR   163      63.850 115.290  50.160  1.00  0.00           H
ATOM   4164  CB  THR   163      65.590 115.710  49.020  1.00  0.00           C
ATOM   4165  HB  THR   163      65.280 115.810  47.960  1.00  0.00           H
ATOM   4166  OG1 THR   163      66.980 115.210  49.020  1.00  0.00           O
ATOM   4167  HG1 THR   163      67.450 115.940  48.610  1.00  0.00           H
ATOM   4168  CG2 THR   163      65.600 117.070  49.740  1.00  0.00           C
ATOM   4169 1HG2 THR   163      65.960 117.860  49.040  1.00  0.00           H
ATOM   4170 2HG2 THR   163      64.560 117.310  50.040  1.00  0.00           H
ATOM   4171 3HG2 THR   163      66.330 117.070  50.580  1.00  0.00           H
ATOM   4172  C   THR   163      64.180 113.600  49.140  1.00  0.00           C
ATOM   4173  O   THR   163      63.080 113.710  48.550  1.00  0.00           O
ATOM   4174  N   CYS   164      64.880 112.450  49.060  1.00  0.00           N
ATOM   4175  HN  CYS   164      65.830 112.450  49.360  1.00  0.00           H
ATOM   4176  CA  CYS   164      64.370 111.260  48.400  1.00  0.00           C
ATOM   4177  HA  CYS   164      64.140 111.510  47.380  1.00  0.00           H
ATOM   4178  CB  CYS   164      65.520 110.240  48.470  1.00  0.00           C
ATOM   4179  HB1 CYS   164      65.800 109.900  49.490  1.00  0.00           H
ATOM   4180  HB2 CYS   164      66.460 110.690  48.080  1.00  0.00           H
ATOM   4181  SG  CYS   164      65.160 108.860  47.290  1.00  0.00           S
ATOM   4182  C   CYS   164      63.170 110.750  49.120  1.00  0.00           C
ATOM   4183  O   CYS   164      62.260 110.360  48.470  1.00  0.00           O
ATOM   4184  N   VAL   165      63.060 110.930  50.420  1.00  0.00           N
ATOM   4185  HN  VAL   165      63.760 111.320  51.000  1.00  0.00           H
ATOM   4186  CA  VAL   165      61.740 110.620  51.180  1.00  0.00           C
ATOM   4187  HA  VAL   165      61.460 109.580  51.090  1.00  0.00           H
ATOM   4188  CB  VAL   165      61.830 110.720  52.690  1.00  0.00           C
ATOM   4189  HB  VAL   165      62.000 111.770  53.010  1.00  0.00           H
ATOM   4190  CG1 VAL   165      60.570 110.190  53.490  1.00  0.00           C
ATOM   4191 1HG1 VAL   165      59.590 110.610  53.180  1.00  0.00           H
ATOM   4192 2HG1 VAL   165      60.610 109.100  53.290  1.00  0.00           H
ATOM   4193 3HG1 VAL   165      60.630 110.410  54.570  1.00  0.00           H
ATOM   4194  CG2 VAL   165      63.090 109.950  53.170  1.00  0.00           C
ATOM   4195 1HG2 VAL   165      63.180 109.980  54.270  1.00  0.00           H
ATOM   4196 2HG2 VAL   165      62.850 108.870  53.110  1.00  0.00           H
ATOM   4197 3HG2 VAL   165      64.030 110.320  52.710  1.00  0.00           H
ATOM   4198  C   VAL   165      60.710 111.590  50.730  1.00  0.00           C
ATOM   4199  O   VAL   165      59.590 111.240  50.500  1.00  0.00           O
ATOM   4200  N   GLU   166      61.020 112.880  50.700  1.00  0.00           N
ATOM   4201  HN  GLU   166      61.930 113.150  51.020  1.00  0.00           H
ATOM   4202  CA  GLU   166      60.050 113.820  50.280  1.00  0.00           C
ATOM   4203  HA  GLU   166      59.130 113.690  50.830  1.00  0.00           H
ATOM   4204  CB  GLU   166      60.710 115.280  50.420  1.00  0.00           C
ATOM   4205  HB1 GLU   166      61.770 115.110  50.150  1.00  0.00           H
ATOM   4206  HB2 GLU   166      60.200 115.990  49.740  1.00  0.00           H
ATOM   4207  CG  GLU   166      60.540 115.810  51.800  1.00  0.00           C
ATOM   4208  HG1 GLU   166      60.860 115.080  52.570  1.00  0.00           H
ATOM   4209  HG2 GLU   166      59.480 116.100  51.960  1.00  0.00           H
ATOM   4210  CD  GLU   166      61.270 117.170  52.080  1.00  0.00           C
ATOM   4211  OE1 GLU   166      61.790 117.340  53.270  1.00  0.00           O
ATOM   4212  OE2 GLU   166      61.440 117.990  51.170  1.00  0.00           O
ATOM   4213  C   GLU   166      59.590 113.740  48.800  1.00  0.00           C
ATOM   4214  O   GLU   166      58.460 114.010  48.490  1.00  0.00           O
ATOM   4215  N   TRP   167      60.460 113.370  47.870  1.00  0.00           N
ATOM   4216  HN  TRP   167      61.440 113.340  48.010  1.00  0.00           H
ATOM   4217  CA  TRP   167      60.090 113.290  46.450  1.00  0.00           C
ATOM   4218  HA  TRP   167      59.490 114.150  46.190  1.00  0.00           H
ATOM   4219  CB  TRP   167      61.280 113.200  45.500  1.00  0.00           C
ATOM   4220  HB1 TRP   167      62.040 112.510  45.930  1.00  0.00           H
ATOM   4221  HB2 TRP   167      60.970 112.640  44.600  1.00  0.00           H
ATOM   4222  CG  TRP   167      61.800 114.550  45.220  1.00  0.00           C
ATOM   4223  CD1 TRP   167      63.040 114.910  45.710  1.00  0.00           C
ATOM   4224  HD1 TRP   167      63.790 114.210  46.040  1.00  0.00           H
ATOM   4225  NE1 TRP   167      63.170 116.240  45.490  1.00  0.00           N
ATOM   4226  HE1 TRP   167      64.010 116.730  45.440  1.00  0.00           H
ATOM   4227  CE2 TRP   167      62.030 116.780  45.020  1.00  0.00           C
ATOM   4228  CD2 TRP   167      61.120 115.730  44.780  1.00  0.00           C
ATOM   4229  CE3 TRP   167      59.890 115.930  44.280  1.00  0.00           C
ATOM   4230  HE3 TRP   167      59.170 115.130  44.170  1.00  0.00           H
ATOM   4231  CZ3 TRP   167      59.500 117.240  43.950  1.00  0.00           C
ATOM   4232  HZ3 TRP   167      58.520 117.360  43.510  1.00  0.00           H
ATOM   4233  CZ2 TRP   167      61.680 118.100  44.700  1.00  0.00           C
ATOM   4234  HZ2 TRP   167      62.290 118.950  44.960  1.00  0.00           H
ATOM   4235  CH2 TRP   167      60.390 118.310  44.120  1.00  0.00           C
ATOM   4236  HH2 TRP   167      60.030 119.300  43.890  1.00  0.00           H
ATOM   4237  C   TRP   167      59.130 112.130  46.090  1.00  0.00           C
ATOM   4238  O   TRP   167      58.180 112.190  45.320  1.00  0.00           O
ATOM   4239  N   LEU   168      59.440 111.080  46.710  1.00  0.00           N
ATOM   4240  HN  LEU   168      60.240 111.090  47.300  1.00  0.00           H
ATOM   4241  CA  LEU   168      58.680 109.830  46.660  1.00  0.00           C
ATOM   4242  HA  LEU   168      58.570 109.420  45.670  1.00  0.00           H
ATOM   4243  CB  LEU   168      59.460 108.790  47.400  1.00  0.00           C
ATOM   4244  HB1 LEU   168      60.420 108.580  46.890  1.00  0.00           H
ATOM   4245  HB2 LEU   168      59.720 109.320  48.350  1.00  0.00           H
ATOM   4246  CG  LEU   168      59.000 107.300  47.760  1.00  0.00           C
ATOM   4247  HG  LEU   168      58.470 107.370  48.740  1.00  0.00           H
ATOM   4248  CD1 LEU   168      58.230 106.600  46.750  1.00  0.00           C
ATOM   4249 1HD1 LEU   168      57.190 106.980  46.820  1.00  0.00           H
ATOM   4250 2HD1 LEU   168      58.450 106.660  45.660  1.00  0.00           H
ATOM   4251 3HD1 LEU   168      58.100 105.540  47.060  1.00  0.00           H
ATOM   4252  CD2 LEU   168      60.220 106.450  48.060  1.00  0.00           C
ATOM   4253 1HD2 LEU   168      60.890 106.220  47.210  1.00  0.00           H
ATOM   4254 2HD2 LEU   168      60.820 106.950  48.850  1.00  0.00           H
ATOM   4255 3HD2 LEU   168      59.950 105.480  48.530  1.00  0.00           H
ATOM   4256  C   LEU   168      57.290 109.990  47.190  1.00  0.00           C
ATOM   4257  O   LEU   168      56.290 109.550  46.640  1.00  0.00           O
ATOM   4258  N   ARG   169      57.260 110.700  48.300  1.00  0.00           N
ATOM   4259  HN  ARG   169      58.040 110.900  48.880  1.00  0.00           H
ATOM   4260  CA  ARG   169      55.990 111.170  48.860  1.00  0.00           C
ATOM   4261  HA  ARG   169      55.230 110.400  48.860  1.00  0.00           H
ATOM   4262  CB  ARG   169      56.080 111.690  50.300  1.00  0.00           C
ATOM   4263  HB1 ARG   169      56.610 110.910  50.890  1.00  0.00           H
ATOM   4264  HB2 ARG   169      56.790 112.540  50.380  1.00  0.00           H
ATOM   4265  CG  ARG   169      54.830 112.170  50.960  1.00  0.00           C
ATOM   4266  HG1 ARG   169      54.480 113.060  50.390  1.00  0.00           H
ATOM   4267  HG2 ARG   169      55.100 112.490  51.990  1.00  0.00           H
ATOM   4268  CD  ARG   169      53.630 111.170  51.060  1.00  0.00           C
ATOM   4269  HD1 ARG   169      53.500 110.720  50.050  1.00  0.00           H
ATOM   4270  HD2 ARG   169      52.660 111.660  51.280  1.00  0.00           H
ATOM   4271  NE  ARG   169      53.990 110.130  52.090  1.00  0.00           N
ATOM   4272  HE  ARG   169      54.820 110.360  52.610  1.00  0.00           H
ATOM   4273  CZ  ARG   169      53.610 108.840  52.190  1.00  0.00           C
ATOM   4274  NH1 ARG   169      52.550 108.390  51.560  1.00  0.00           N
ATOM   4275 1HH1 ARG   169      52.330 107.420  51.550  1.00  0.00           H
ATOM   4276 2HH1 ARG   169      52.110 109.040  50.950  1.00  0.00           H
ATOM   4277  NH2 ARG   169      54.260 107.980  52.950  1.00  0.00           N
ATOM   4278 1HH2 ARG   169      54.030 107.010  52.970  1.00  0.00           H
ATOM   4279 2HH2 ARG   169      55.120 108.330  53.310  1.00  0.00           H
ATOM   4280  C   ARG   169      55.220 112.120  47.980  1.00  0.00           C
ATOM   4281  O   ARG   169      54.040 111.890  47.810  1.00  0.00           O
ATOM   4282  N   ARG   170      55.840 113.120  47.270  1.00  0.00           N
ATOM   4283  HN  ARG   170      56.780 113.300  47.520  1.00  0.00           H
ATOM   4284  CA  ARG   170      55.230 113.990  46.390  1.00  0.00           C
ATOM   4285  HA  ARG   170      54.460 114.530  46.910  1.00  0.00           H
ATOM   4286  CB  ARG   170      56.300 115.030  45.930  1.00  0.00           C
ATOM   4287  HB1 ARG   170      56.640 115.570  46.840  1.00  0.00           H
ATOM   4288  HB2 ARG   170      57.120 114.340  45.610  1.00  0.00           H
ATOM   4289  CG  ARG   170      55.860 116.120  44.910  1.00  0.00           C
ATOM   4290  HG1 ARG   170      55.710 115.710  43.900  1.00  0.00           H
ATOM   4291  HG2 ARG   170      56.740 116.800  44.890  1.00  0.00           H
ATOM   4292  CD  ARG   170      54.520 116.750  45.430  1.00  0.00           C
ATOM   4293  HD1 ARG   170      54.680 117.370  46.340  1.00  0.00           H
ATOM   4294  HD2 ARG   170      53.780 115.940  45.600  1.00  0.00           H
ATOM   4295  NE  ARG   170      54.100 117.710  44.350  1.00  0.00           N
ATOM   4296  HE  ARG   170      54.450 117.600  43.430  1.00  0.00           H
ATOM   4297  CZ  ARG   170      53.000 118.470  44.400  1.00  0.00           C
ATOM   4298  NH1 ARG   170      52.140 118.450  45.360  1.00  0.00           N
ATOM   4299 1HH1 ARG   170      51.550 119.240  45.460  1.00  0.00           H
ATOM   4300 2HH1 ARG   170      52.220 117.750  46.080  1.00  0.00           H
ATOM   4301  NH2 ARG   170      52.580 119.170  43.390  1.00  0.00           N
ATOM   4302 1HH2 ARG   170      51.680 119.600  43.460  1.00  0.00           H
ATOM   4303 2HH2 ARG   170      53.050 119.100  42.510  1.00  0.00           H
ATOM   4304  C   ARG   170      54.610 113.220  45.250  1.00  0.00           C
ATOM   4305  O   ARG   170      53.420 113.440  44.850  1.00  0.00           O
ATOM   4306  N   TYR   171      55.380 112.240  44.680  1.00  0.00           N
ATOM   4307  HN  TYR   171      56.350 112.260  44.900  1.00  0.00           H
ATOM   4308  CA  TYR   171      54.910 111.250  43.700  1.00  0.00           C
ATOM   4309  HA  TYR   171      54.580 111.830  42.850  1.00  0.00           H
ATOM   4310  CB  TYR   171      56.140 110.440  43.250  1.00  0.00           C
ATOM   4311  HB1 TYR   171      56.560 109.850  44.100  1.00  0.00           H
ATOM   4312  HB2 TYR   171      55.860 109.800  42.380  1.00  0.00           H
ATOM   4313  CG  TYR   171      57.230 111.340  42.640  1.00  0.00           C
ATOM   4314  CD1 TYR   171      56.960 112.590  42.020  1.00  0.00           C
ATOM   4315  HD1 TYR   171      55.990 113.060  42.080  1.00  0.00           H
ATOM   4316  CE1 TYR   171      57.990 113.310  41.470  1.00  0.00           C
ATOM   4317  HE1 TYR   171      57.810 114.300  41.080  1.00  0.00           H
ATOM   4318  CZ  TYR   171      59.300 112.830  41.370  1.00  0.00           C
ATOM   4319  OH  TYR   171      60.300 113.520  40.670  1.00  0.00           O
ATOM   4320  HH  TYR   171      59.910 114.400  40.670  1.00  0.00           H
ATOM   4321  CD2 TYR   171      58.550 110.890  42.550  1.00  0.00           C
ATOM   4322  HD2 TYR   171      58.840 109.870  42.750  1.00  0.00           H
ATOM   4323  CE2 TYR   171      59.590 111.580  41.890  1.00  0.00           C
ATOM   4324  HE2 TYR   171      60.530 111.060  41.770  1.00  0.00           H
ATOM   4325  C   TYR   171      53.800 110.350  44.110  1.00  0.00           C
ATOM   4326  O   TYR   171      52.940 109.990  43.330  1.00  0.00           O
ATOM   4327  N   LEU   172      53.700 109.890  45.370  1.00  0.00           N
ATOM   4328  HN  LEU   172      54.480 110.030  45.970  1.00  0.00           H
ATOM   4329  CA  LEU   172      52.550 109.060  45.810  1.00  0.00           C
ATOM   4330  HA  LEU   172      52.310 108.330  45.050  1.00  0.00           H
ATOM   4331  CB  LEU   172      52.790 108.420  47.310  1.00  0.00           C
ATOM   4332  HB1 LEU   172      53.110 109.270  47.940  1.00  0.00           H
ATOM   4333  HB2 LEU   172      51.820 108.000  47.660  1.00  0.00           H
ATOM   4334  CG  LEU   172      53.940 107.350  47.390  1.00  0.00           C
ATOM   4335  HG  LEU   172      54.790 107.720  46.770  1.00  0.00           H
ATOM   4336  CD1 LEU   172      54.430 107.200  48.870  1.00  0.00           C
ATOM   4337 1HD1 LEU   172      55.150 106.360  48.980  1.00  0.00           H
ATOM   4338 2HD1 LEU   172      54.990 108.080  49.260  1.00  0.00           H
ATOM   4339 3HD1 LEU   172      53.540 106.980  49.500  1.00  0.00           H
ATOM   4340  CD2 LEU   172      53.310 106.070  46.800  1.00  0.00           C
ATOM   4341 1HD2 LEU   172      54.170 105.370  46.860  1.00  0.00           H
ATOM   4342 2HD2 LEU   172      52.530 105.600  47.430  1.00  0.00           H
ATOM   4343 3HD2 LEU   172      52.940 106.280  45.780  1.00  0.00           H
ATOM   4344  C   LEU   172      51.240 109.900  45.890  1.00  0.00           C
ATOM   4345  O   LEU   172      50.130 109.480  45.570  1.00  0.00           O
ATOM   4346  N   GLU   173      51.340 111.230  46.390  1.00  0.00           N
ATOM   4347  HN  GLU   173      52.300 111.460  46.560  1.00  0.00           H
ATOM   4348  CA  GLU   173      50.270 112.250  46.360  1.00  0.00           C
ATOM   4349  HA  GLU   173      49.370 111.800  46.750  1.00  0.00           H
ATOM   4350  CB  GLU   173      50.750 113.560  47.080  1.00  0.00           C
ATOM   4351  HB1 GLU   173      51.810 113.690  46.770  1.00  0.00           H
ATOM   4352  HB2 GLU   173      50.160 114.420  46.710  1.00  0.00           H
ATOM   4353  CG  GLU   173      50.880 113.340  48.650  1.00  0.00           C
ATOM   4354  HG1 GLU   173      51.180 114.330  49.060  1.00  0.00           H
ATOM   4355  HG2 GLU   173      51.720 112.650  48.850  1.00  0.00           H
ATOM   4356  CD  GLU   173      49.610 112.910  49.230  1.00  0.00           C
ATOM   4357  OE1 GLU   173      49.490 111.650  49.440  1.00  0.00           O
ATOM   4358  OE2 GLU   173      48.700 113.770  49.480  1.00  0.00           O
ATOM   4359  C   GLU   173      49.840 112.520  45.000  1.00  0.00           C
ATOM   4360  O   GLU   173      48.620 112.600  44.720  1.00  0.00           O
ATOM   4361  N   ASN   174      50.830 112.560  44.090  1.00  0.00           N
ATOM   4362  HN  ASN   174      51.810 112.660  44.270  1.00  0.00           H
ATOM   4363  CA  ASN   174      50.590 112.850  42.620  1.00  0.00           C
ATOM   4364  HA  ASN   174      49.970 113.720  42.450  1.00  0.00           H
ATOM   4365  CB  ASN   174      51.910 113.130  41.900  1.00  0.00           C
ATOM   4366  HB1 ASN   174      52.630 112.300  42.090  1.00  0.00           H
ATOM   4367  HB2 ASN   174      51.790 113.130  40.800  1.00  0.00           H
ATOM   4368  CG  ASN   174      52.600 114.440  42.060  1.00  0.00           C
ATOM   4369  OD1 ASN   174      52.150 115.350  42.760  1.00  0.00           O
ATOM   4370  ND2 ASN   174      53.740 114.590  41.350  1.00  0.00           N
ATOM   4371 1HD2 ASN   174      54.190 115.480  41.450  1.00  0.00           H
ATOM   4372 2HD2 ASN   174      53.930 113.930  40.620  1.00  0.00           H
ATOM   4373  C   ASN   174      49.940 111.700  41.860  1.00  0.00           C
ATOM   4374  O   ASN   174      48.910 111.940  41.210  1.00  0.00           O
ATOM   4375  N   GLY   175      50.350 110.430  42.030  1.00  0.00           N
ATOM   4376  HN  GLY   175      51.020 110.310  42.760  1.00  0.00           H
ATOM   4377  CA  GLY   175      50.010 109.240  41.290  1.00  0.00           C
ATOM   4378  HA1 GLY   175      50.950 108.720  41.240  1.00  0.00           H
ATOM   4379  HA2 GLY   175      49.550 109.440  40.330  1.00  0.00           H
ATOM   4380  C   GLY   175      49.170 108.320  42.110  1.00  0.00           C
ATOM   4381  O   GLY   175      49.470 107.150  42.060  1.00  0.00           O
ATOM   4382  N   LYS   176      48.140 108.780  42.790  1.00  0.00           N
ATOM   4383  HN  LYS   176      47.790 109.680  42.570  1.00  0.00           H
ATOM   4384  CA  LYS   176      47.470 108.000  43.870  1.00  0.00           C
ATOM   4385  HA  LYS   176      48.180 107.910  44.670  1.00  0.00           H
ATOM   4386  CB  LYS   176      46.140 108.790  44.260  1.00  0.00           C
ATOM   4387  HB1 LYS   176      46.440 109.850  44.390  1.00  0.00           H
ATOM   4388  HB2 LYS   176      45.300 108.710  43.540  1.00  0.00           H
ATOM   4389  CG  LYS   176      45.620 108.320  45.680  1.00  0.00           C
ATOM   4390  HG1 LYS   176      45.120 107.330  45.560  1.00  0.00           H
ATOM   4391  HG2 LYS   176      44.730 108.960  45.870  1.00  0.00           H
ATOM   4392  CD  LYS   176      46.570 108.380  46.860  1.00  0.00           C
ATOM   4393  HD1 LYS   176      47.450 107.720  46.700  1.00  0.00           H
ATOM   4394  HD2 LYS   176      45.980 108.060  47.750  1.00  0.00           H
ATOM   4395  CE  LYS   176      47.090 109.770  47.280  1.00  0.00           C
ATOM   4396  HE1 LYS   176      46.140 110.330  47.430  1.00  0.00           H
ATOM   4397  HE2 LYS   176      47.750 110.270  46.550  1.00  0.00           H
ATOM   4398  NZ  LYS   176      47.790 109.730  48.550  1.00  0.00           N
ATOM   4399  HZ1 LYS   176      48.330 110.600  48.750  1.00  0.00           H
ATOM   4400  HZ2 LYS   176      47.140 109.580  49.340  1.00  0.00           H
ATOM   4401  HZ3 LYS   176      48.500 108.980  48.560  1.00  0.00           H
ATOM   4402  C   LYS   176      46.970 106.660  43.460  1.00  0.00           C
ATOM   4403  O   LYS   176      47.150 105.640  44.090  1.00  0.00           O
ATOM   4404  N   ASP   177      46.230 106.560  42.340  1.00  0.00           N
ATOM   4405  HN  ASP   177      46.100 107.400  41.830  1.00  0.00           H
ATOM   4406  CA  ASP   177      45.420 105.390  41.880  1.00  0.00           C
ATOM   4407  HA  ASP   177      45.160 104.800  42.750  1.00  0.00           H
ATOM   4408  CB  ASP   177      44.000 105.850  41.320  1.00  0.00           C
ATOM   4409  HB1 ASP   177      43.450 104.940  40.990  1.00  0.00           H
ATOM   4410  HB2 ASP   177      43.380 106.340  42.100  1.00  0.00           H
ATOM   4411  CG  ASP   177      44.010 106.730  40.080  1.00  0.00           C
ATOM   4412  OD1 ASP   177      45.040 106.840  39.450  1.00  0.00           O
ATOM   4413  OD2 ASP   177      42.950 107.370  39.870  1.00  0.00           O
ATOM   4414  C   ASP   177      46.260 104.450  41.030  1.00  0.00           C
ATOM   4415  O   ASP   177      46.040 103.310  40.620  1.00  0.00           O
ATOM   4416  N   THR   178      47.520 104.940  40.830  1.00  0.00           N
ATOM   4417  HN  THR   178      47.630 105.910  41.030  1.00  0.00           H
ATOM   4418  CA  THR   178      48.600 104.170  40.270  1.00  0.00           C
ATOM   4419  HA  THR   178      48.190 103.450  39.580  1.00  0.00           H
ATOM   4420  CB  THR   178      49.550 105.070  39.450  1.00  0.00           C
ATOM   4421  HB  THR   178      50.050 105.840  40.080  1.00  0.00           H
ATOM   4422  OG1 THR   178      48.920 105.780  38.390  1.00  0.00           O
ATOM   4423  HG1 THR   178      48.550 106.630  38.650  1.00  0.00           H
ATOM   4424  CG2 THR   178      50.690 104.240  38.850  1.00  0.00           C
ATOM   4425 1HG2 THR   178      51.190 103.590  39.600  1.00  0.00           H
ATOM   4426 2HG2 THR   178      50.300 103.670  37.980  1.00  0.00           H
ATOM   4427 3HG2 THR   178      51.470 104.950  38.500  1.00  0.00           H
ATOM   4428  C   THR   178      49.410 103.540  41.370  1.00  0.00           C
ATOM   4429  O   THR   178      49.730 102.330  41.350  1.00  0.00           O
ATOM   4430  N   LEU   179      49.880 104.360  42.340  1.00  0.00           N
ATOM   4431  HN  LEU   179      49.840 105.350  42.290  1.00  0.00           H
ATOM   4432  CA  LEU   179      50.870 103.900  43.270  1.00  0.00           C
ATOM   4433  HA  LEU   179      51.460 103.050  42.940  1.00  0.00           H
ATOM   4434  CB  LEU   179      51.930 105.030  43.470  1.00  0.00           C
ATOM   4435  HB1 LEU   179      51.520 105.930  43.990  1.00  0.00           H
ATOM   4436  HB2 LEU   179      52.660 104.700  44.230  1.00  0.00           H
ATOM   4437  CG  LEU   179      52.730 105.510  42.210  1.00  0.00           C
ATOM   4438  HG  LEU   179      51.990 105.790  41.430  1.00  0.00           H
ATOM   4439  CD1 LEU   179      53.570 106.650  42.700  1.00  0.00           C
ATOM   4440 1HD1 LEU   179      54.260 106.940  41.880  1.00  0.00           H
ATOM   4441 2HD1 LEU   179      53.000 107.560  42.980  1.00  0.00           H
ATOM   4442 3HD1 LEU   179      54.130 106.250  43.580  1.00  0.00           H
ATOM   4443  CD2 LEU   179      53.640 104.330  41.740  1.00  0.00           C
ATOM   4444 1HD2 LEU   179      54.200 104.660  40.830  1.00  0.00           H
ATOM   4445 2HD2 LEU   179      54.440 104.220  42.500  1.00  0.00           H
ATOM   4446 3HD2 LEU   179      53.110 103.360  41.630  1.00  0.00           H
ATOM   4447  C   LEU   179      50.360 103.550  44.670  1.00  0.00           C
ATOM   4448  O   LEU   179      51.090 102.930  45.360  1.00  0.00           O
ATOM   4449  N   GLU   180      49.220 104.090  45.070  1.00  0.00           N
ATOM   4450  HN  GLU   180      48.820 104.610  44.320  1.00  0.00           H
ATOM   4451  CA  GLU   180      48.530 103.820  46.310  1.00  0.00           C
ATOM   4452  HA  GLU   180      49.240 103.270  46.900  1.00  0.00           H
ATOM   4453  CB  GLU   180      48.350 105.140  47.140  1.00  0.00           C
ATOM   4454  HB1 GLU   180      47.720 105.800  46.500  1.00  0.00           H
ATOM   4455  HB2 GLU   180      47.830 104.770  48.050  1.00  0.00           H
ATOM   4456  CG  GLU   180      49.690 105.830  47.770  1.00  0.00           C
ATOM   4457  HG1 GLU   180      50.180 106.360  46.920  1.00  0.00           H
ATOM   4458  HG2 GLU   180      50.450 105.050  48.000  1.00  0.00           H
ATOM   4459  CD  GLU   180      49.430 106.670  48.900  1.00  0.00           C
ATOM   4460  OE1 GLU   180      49.050 106.260  50.020  1.00  0.00           O
ATOM   4461  OE2 GLU   180      49.600 107.930  48.770  1.00  0.00           O
ATOM   4462  C   GLU   180      47.270 102.990  46.200  1.00  0.00           C
ATOM   4463  O   GLU   180      46.410 102.980  47.070  1.00  0.00           O
ATOM   4464  N   ARG   181      47.100 102.170  45.140  1.00  0.00           N
ATOM   4465  HN  ARG   181      47.910 102.190  44.550  1.00  0.00           H
ATOM   4466  CA  ARG   181      45.970 101.290  44.970  1.00  0.00           C
ATOM   4467  HA  ARG   181      45.680 100.940  45.950  1.00  0.00           H
ATOM   4468  CB  ARG   181      44.680 101.870  44.270  1.00  0.00           C
ATOM   4469  HB1 ARG   181      45.170 102.040  43.290  1.00  0.00           H
ATOM   4470  HB2 ARG   181      43.920 101.060  44.140  1.00  0.00           H
ATOM   4471  CG  ARG   181      44.120 103.260  44.730  1.00  0.00           C
ATOM   4472  HG1 ARG   181      43.510 103.700  43.910  1.00  0.00           H
ATOM   4473  HG2 ARG   181      44.930 104.010  44.850  1.00  0.00           H
ATOM   4474  CD  ARG   181      43.300 103.010  46.040  1.00  0.00           C
ATOM   4475  HD1 ARG   181      43.750 102.330  46.800  1.00  0.00           H
ATOM   4476  HD2 ARG   181      42.290 102.640  45.750  1.00  0.00           H
ATOM   4477  NE  ARG   181      43.030 104.420  46.550  1.00  0.00           N
ATOM   4478  HE  ARG   181      42.250 104.880  46.120  1.00  0.00           H
ATOM   4479  CZ  ARG   181      43.660 105.190  47.410  1.00  0.00           C
ATOM   4480  NH1 ARG   181      44.750 104.820  48.110  1.00  0.00           N
ATOM   4481 1HH1 ARG   181      45.290 105.490  48.620  1.00  0.00           H
ATOM   4482 2HH1 ARG   181      45.220 104.020  47.740  1.00  0.00           H
ATOM   4483  NH2 ARG   181      43.180 106.420  47.700  1.00  0.00           N
ATOM   4484 1HH2 ARG   181      43.510 107.160  48.300  1.00  0.00           H
ATOM   4485 2HH2 ARG   181      42.340 106.560  47.180  1.00  0.00           H
ATOM   4486  C   ARG   181      46.540 100.160  44.200  1.00  0.00           C
ATOM   4487  O   ARG   181      47.510 100.190  43.420  1.00  0.00           O
ATOM   4488  N   ALA   182      45.860  98.990  44.300  1.00  0.00           N
ATOM   4489  HN  ALA   182      45.200  98.860  45.030  1.00  0.00           H
ATOM   4490  CA  ALA   182      46.130  97.920  43.380  1.00  0.00           C
ATOM   4491  HA  ALA   182      47.100  98.000  42.910  1.00  0.00           H
ATOM   4492  CB  ALA   182      46.070  96.670  44.360  1.00  0.00           C
ATOM   4493  HB1 ALA   182      46.880  96.780  45.110  1.00  0.00           H
ATOM   4494  HB2 ALA   182      45.070  96.640  44.850  1.00  0.00           H
ATOM   4495  HB3 ALA   182      46.260  95.740  43.770  1.00  0.00           H
ATOM   4496  C   ALA   182      45.160  97.810  42.150  1.00  0.00           C
ATOM   4497  O   ALA   182      44.160  98.520  41.990  1.00  0.00           O
ATOM   4498  N   ASP   183      45.440  96.850  41.310  1.00  0.00           N
ATOM   4499  HN  ASP   183      46.190  96.230  41.530  1.00  0.00           H
ATOM   4500  CA  ASP   183      44.790  96.690  40.040  1.00  0.00           C
ATOM   4501  HA  ASP   183      43.980  97.400  40.020  1.00  0.00           H
ATOM   4502  CB  ASP   183      45.710  96.900  38.790  1.00  0.00           C
ATOM   4503  HB1 ASP   183      46.700  96.410  38.720  1.00  0.00           H
ATOM   4504  HB2 ASP   183      45.060  96.610  37.930  1.00  0.00           H
ATOM   4505  CG  ASP   183      46.110  98.360  38.610  1.00  0.00           C
ATOM   4506  OD1 ASP   183      46.920  98.650  37.740  1.00  0.00           O
ATOM   4507  OD2 ASP   183      45.600  99.210  39.400  1.00  0.00           O
ATOM   4508  C   ASP   183      44.380  95.230  40.210  1.00  0.00           C
ATOM   4509  O   ASP   183      45.260  94.390  40.410  1.00  0.00           O
ATOM   4510  N   PRO   184      43.090  94.920  40.100  1.00  0.00           N
ATOM   4511  CD  PRO   184      42.060  95.920  39.890  1.00  0.00           C
ATOM   4512  HD1 PRO   184      42.340  96.500  38.980  1.00  0.00           H
ATOM   4513  HD2 PRO   184      41.990  96.590  40.770  1.00  0.00           H
ATOM   4514  CA  PRO   184      42.610  93.610  40.440  1.00  0.00           C
ATOM   4515  HA  PRO   184      43.010  93.310  41.390  1.00  0.00           H
ATOM   4516  CB  PRO   184      41.060  93.890  40.400  1.00  0.00           C
ATOM   4517  HB1 PRO   184      40.460  93.040  39.990  1.00  0.00           H
ATOM   4518  HB2 PRO   184      40.780  94.120  41.440  1.00  0.00           H
ATOM   4519  CG  PRO   184      40.840  95.140  39.580  1.00  0.00           C
ATOM   4520  HG1 PRO   184      39.880  95.630  39.840  1.00  0.00           H
ATOM   4521  HG2 PRO   184      40.830  94.840  38.500  1.00  0.00           H
ATOM   4522  C   PRO   184      42.940  92.510  39.420  1.00  0.00           C
ATOM   4523  O   PRO   184      42.900  92.810  38.210  1.00  0.00           O
ATOM   4524  N   PRO   185      43.230  91.250  39.840  1.00  0.00           N
ATOM   4525  CD  PRO   185      43.340  90.860  41.200  1.00  0.00           C
ATOM   4526  HD1 PRO   185      42.530  91.320  41.810  1.00  0.00           H
ATOM   4527  HD2 PRO   185      44.260  91.150  41.760  1.00  0.00           H
ATOM   4528  CA  PRO   185      43.260  90.120  38.960  1.00  0.00           C
ATOM   4529  HA  PRO   185      44.030  90.390  38.250  1.00  0.00           H
ATOM   4530  CB  PRO   185      43.570  88.950  39.950  1.00  0.00           C
ATOM   4531  HB1 PRO   185      43.050  88.020  39.630  1.00  0.00           H
ATOM   4532  HB2 PRO   185      44.680  88.820  40.020  1.00  0.00           H
ATOM   4533  CG  PRO   185      43.120  89.380  41.330  1.00  0.00           C
ATOM   4534  HG1 PRO   185      43.850  88.970  42.060  1.00  0.00           H
ATOM   4535  HG2 PRO   185      42.070  89.100  41.550  1.00  0.00           H
ATOM   4536  C   PRO   185      41.990  89.990  38.120  1.00  0.00           C
ATOM   4537  O   PRO   185      40.960  89.700  38.710  1.00  0.00           O
ATOM   4538  N   LYS   186      42.080  90.100  36.840  1.00  0.00           N
ATOM   4539  HN  LYS   186      42.910  90.310  36.320  1.00  0.00           H
ATOM   4540  CA  LYS   186      41.200  89.420  35.890  1.00  0.00           C
ATOM   4541  HA  LYS   186      40.150  89.500  36.140  1.00  0.00           H
ATOM   4542  CB  LYS   186      41.420  90.060  34.460  1.00  0.00           C
ATOM   4543  HB1 LYS   186      42.450  89.720  34.240  1.00  0.00           H
ATOM   4544  HB2 LYS   186      40.820  89.450  33.750  1.00  0.00           H
ATOM   4545  CG  LYS   186      41.150  91.470  34.320  1.00  0.00           C
ATOM   4546  HG1 LYS   186      40.260  91.650  34.950  1.00  0.00           H
ATOM   4547  HG2 LYS   186      40.860  91.650  33.260  1.00  0.00           H
ATOM   4548  CD  LYS   186      42.290  92.440  34.740  1.00  0.00           C
ATOM   4549  HD1 LYS   186      43.100  92.690  34.020  1.00  0.00           H
ATOM   4550  HD2 LYS   186      42.820  91.950  35.580  1.00  0.00           H
ATOM   4551  CE  LYS   186      41.880  93.890  35.220  1.00  0.00           C
ATOM   4552  HE1 LYS   186      41.110  93.600  35.970  1.00  0.00           H
ATOM   4553  HE2 LYS   186      41.500  94.550  34.410  1.00  0.00           H
ATOM   4554  NZ  LYS   186      43.040  94.580  35.930  1.00  0.00           N
ATOM   4555  HZ1 LYS   186      42.580  95.390  36.410  1.00  0.00           H
ATOM   4556  HZ2 LYS   186      43.510  93.910  36.570  1.00  0.00           H
ATOM   4557  HZ3 LYS   186      43.700  94.980  35.230  1.00  0.00           H
ATOM   4558  C   LYS   186      41.660  87.970  35.830  1.00  0.00           C
ATOM   4559  O   LYS   186      42.860  87.610  35.760  1.00  0.00           O
ATOM   4560  N   THR   187      40.700  87.060  36.100  1.00  0.00           N
ATOM   4561  HN  THR   187      39.770  87.370  36.300  1.00  0.00           H
ATOM   4562  CA  THR   187      40.980  85.690  36.540  1.00  0.00           C
ATOM   4563  HA  THR   187      41.760  85.210  35.960  1.00  0.00           H
ATOM   4564  CB  THR   187      41.370  85.690  38.030  1.00  0.00           C
ATOM   4565  HB  THR   187      42.210  86.400  38.180  1.00  0.00           H
ATOM   4566  OG1 THR   187      41.910  84.430  38.460  1.00  0.00           O
ATOM   4567  HG1 THR   187      42.410  84.040  37.740  1.00  0.00           H
ATOM   4568  CG2 THR   187      40.260  86.120  38.950  1.00  0.00           C
ATOM   4569 1HG2 THR   187      39.460  85.350  38.960  1.00  0.00           H
ATOM   4570 2HG2 THR   187      40.650  86.210  39.990  1.00  0.00           H
ATOM   4571 3HG2 THR   187      39.750  87.050  38.630  1.00  0.00           H
ATOM   4572  C   THR   187      39.890  84.630  36.270  1.00  0.00           C
ATOM   4573  O   THR   187      38.740  84.940  36.190  1.00  0.00           O
ATOM   4574  N   HIS   188      40.260  83.310  36.150  1.00  0.00           N
ATOM   4575  HN  HIS   188      41.210  83.070  35.970  1.00  0.00           H
ATOM   4576  CA  HIS   188      39.390  82.290  35.640  1.00  0.00           C
ATOM   4577  HA  HIS   188      38.530  82.350  36.290  1.00  0.00           H
ATOM   4578  CB  HIS   188      39.010  82.450  34.090  1.00  0.00           C
ATOM   4579  HB1 HIS   188      38.290  81.680  33.720  1.00  0.00           H
ATOM   4580  HB2 HIS   188      38.360  83.340  34.110  1.00  0.00           H
ATOM   4581  ND1 HIS   188      40.940  81.620  32.710  1.00  0.00           N
ATOM   4582  CG  HIS   188      40.160  82.660  33.110  1.00  0.00           C
ATOM   4583  CE1 HIS   188      41.850  82.170  31.850  1.00  0.00           C
ATOM   4584  HE1 HIS   188      42.760  81.680  31.500  1.00  0.00           H
ATOM   4585  NE2 HIS   188      41.640  83.520  31.700  1.00  0.00           N
ATOM   4586  HE2 HIS   188      42.050  84.160  31.040  1.00  0.00           H
ATOM   4587  CD2 HIS   188      40.580  83.840  32.540  1.00  0.00           C
ATOM   4588  HD2 HIS   188      40.070  84.800  32.580  1.00  0.00           H
ATOM   4589  C   HIS   188      39.910  80.850  35.910  1.00  0.00           C
ATOM   4590  O   HIS   188      41.070  80.550  36.060  1.00  0.00           O
ATOM   4591  N   VAL   189      39.020  79.810  35.920  1.00  0.00           N
ATOM   4592  HN  VAL   189      38.050  80.040  35.850  1.00  0.00           H
ATOM   4593  CA  VAL   189      39.430  78.410  36.040  1.00  0.00           C
ATOM   4594  HA  VAL   189      40.500  78.440  36.130  1.00  0.00           H
ATOM   4595  CB  VAL   189      38.740  77.780  37.260  1.00  0.00           C
ATOM   4596  HB  VAL   189      37.650  77.670  37.050  1.00  0.00           H
ATOM   4597  CG1 VAL   189      39.360  76.460  37.520  1.00  0.00           C
ATOM   4598 1HG1 VAL   189      38.890  75.880  38.340  1.00  0.00           H
ATOM   4599 2HG1 VAL   189      39.290  75.780  36.640  1.00  0.00           H
ATOM   4600 3HG1 VAL   189      40.420  76.640  37.790  1.00  0.00           H
ATOM   4601  CG2 VAL   189      39.020  78.730  38.420  1.00  0.00           C
ATOM   4602 1HG2 VAL   189      38.400  79.650  38.380  1.00  0.00           H
ATOM   4603 2HG2 VAL   189      38.570  78.380  39.370  1.00  0.00           H
ATOM   4604 3HG2 VAL   189      40.110  78.890  38.530  1.00  0.00           H
ATOM   4605  C   VAL   189      39.040  77.660  34.730  1.00  0.00           C
ATOM   4606  O   VAL   189      37.950  77.860  34.230  1.00  0.00           O
ATOM   4607  N   THR   190      39.930  76.850  34.130  1.00  0.00           N
ATOM   4608  HN  THR   190      40.800  76.660  34.580  1.00  0.00           H
ATOM   4609  CA  THR   190      39.740  76.090  32.890  1.00  0.00           C
ATOM   4610  HA  THR   190      38.690  76.030  32.660  1.00  0.00           H
ATOM   4611  CB  THR   190      40.460  76.580  31.680  1.00  0.00           C
ATOM   4612  HB  THR   190      40.530  75.880  30.820  1.00  0.00           H
ATOM   4613  OG1 THR   190      41.800  76.770  31.930  1.00  0.00           O
ATOM   4614  HG1 THR   190      41.930  77.670  32.240  1.00  0.00           H
ATOM   4615  CG2 THR   190      39.890  77.920  31.290  1.00  0.00           C
ATOM   4616 1HG2 THR   190      39.970  78.090  30.190  1.00  0.00           H
ATOM   4617 2HG2 THR   190      38.910  78.230  31.710  1.00  0.00           H
ATOM   4618 3HG2 THR   190      40.490  78.760  31.680  1.00  0.00           H
ATOM   4619  C   THR   190      40.200  74.670  33.130  1.00  0.00           C
ATOM   4620  O   THR   190      41.040  74.440  34.020  1.00  0.00           O
ATOM   4621  N   HIS   191      39.760  73.730  32.310  1.00  0.00           N
ATOM   4622  HN  HIS   191      39.100  74.040  31.640  1.00  0.00           H
ATOM   4623  CA  HIS   191      40.030  72.310  32.440  1.00  0.00           C
ATOM   4624  HA  HIS   191      40.650  72.130  33.310  1.00  0.00           H
ATOM   4625  CB  HIS   191      38.710  71.490  32.590  1.00  0.00           C
ATOM   4626  HB1 HIS   191      38.310  71.780  33.580  1.00  0.00           H
ATOM   4627  HB2 HIS   191      37.910  71.830  31.900  1.00  0.00           H
ATOM   4628  ND1 HIS   191      38.940  69.300  31.200  1.00  0.00           N
ATOM   4629  CG  HIS   191      38.700  70.000  32.430  1.00  0.00           C
ATOM   4630  CE1 HIS   191      38.780  68.060  31.550  1.00  0.00           C
ATOM   4631  HE1 HIS   191      38.770  67.180  30.900  1.00  0.00           H
ATOM   4632  NE2 HIS   191      38.300  67.940  32.840  1.00  0.00           N
ATOM   4633  HE2 HIS   191      37.960  67.100  33.260  1.00  0.00           H
ATOM   4634  CD2 HIS   191      38.310  69.200  33.420  1.00  0.00           C
ATOM   4635  HD2 HIS   191      37.850  69.440  34.370  1.00  0.00           H
ATOM   4636  C   HIS   191      40.910  71.910  31.170  1.00  0.00           C
ATOM   4637  O   HIS   191      40.880  72.500  30.080  1.00  0.00           O
ATOM   4638  N   HIS   192      41.750  70.900  31.350  1.00  0.00           N
ATOM   4639  HN  HIS   192      41.900  70.440  32.220  1.00  0.00           H
ATOM   4640  CA  HIS   192      42.590  70.240  30.310  1.00  0.00           C
ATOM   4641  HA  HIS   192      42.180  70.390  29.320  1.00  0.00           H
ATOM   4642  CB  HIS   192      43.950  70.860  30.320  1.00  0.00           C
ATOM   4643  HB1 HIS   192      44.030  71.870  29.850  1.00  0.00           H
ATOM   4644  HB2 HIS   192      44.300  70.960  31.370  1.00  0.00           H
ATOM   4645  ND1 HIS   192      44.760  69.820  28.220  1.00  0.00           N
ATOM   4646  CG  HIS   192      44.920  70.100  29.570  1.00  0.00           C
ATOM   4647  CE1 HIS   192      45.740  69.000  27.860  1.00  0.00           C
ATOM   4648  HE1 HIS   192      45.730  68.500  26.890  1.00  0.00           H
ATOM   4649  NE2 HIS   192      46.560  68.760  28.920  1.00  0.00           N
ATOM   4650  HE2 HIS   192      47.490  68.390  28.890  1.00  0.00           H
ATOM   4651  CD2 HIS   192      46.070  69.540  30.030  1.00  0.00           C
ATOM   4652  HD2 HIS   192      46.650  69.570  30.950  1.00  0.00           H
ATOM   4653  C   HIS   192      42.680  68.740  30.490  1.00  0.00           C
ATOM   4654  O   HIS   192      43.100  68.290  31.570  1.00  0.00           O
ATOM   4655  N   PRO   193      42.250  67.920  29.570  1.00  0.00           N
ATOM   4656  CD  PRO   193      41.530  68.270  28.360  1.00  0.00           C
ATOM   4657  HD1 PRO   193      42.170  68.810  27.620  1.00  0.00           H
ATOM   4658  HD2 PRO   193      40.690  68.930  28.680  1.00  0.00           H
ATOM   4659  CA  PRO   193      42.160  66.500  29.900  1.00  0.00           C
ATOM   4660  HA  PRO   193      41.850  66.260  30.900  1.00  0.00           H
ATOM   4661  CB  PRO   193      41.070  65.980  28.990  1.00  0.00           C
ATOM   4662  HB1 PRO   193      41.160  64.900  28.760  1.00  0.00           H
ATOM   4663  HB2 PRO   193      40.120  66.100  29.560  1.00  0.00           H
ATOM   4664  CG  PRO   193      41.130  66.950  27.740  1.00  0.00           C
ATOM   4665  HG1 PRO   193      40.140  67.090  27.250  1.00  0.00           H
ATOM   4666  HG2 PRO   193      41.890  66.640  26.990  1.00  0.00           H
ATOM   4667  C   PRO   193      43.510  65.690  29.630  1.00  0.00           C
ATOM   4668  O   PRO   193      43.960  65.650  28.490  1.00  0.00           O
ATOM   4669  N   ILE   194      44.070  65.060  30.740  1.00  0.00           N
ATOM   4670  HN  ILE   194      43.620  64.980  31.620  1.00  0.00           H
ATOM   4671  CA  ILE   194      45.420  64.470  30.660  1.00  0.00           C
ATOM   4672  HA  ILE   194      45.940  64.710  29.740  1.00  0.00           H
ATOM   4673  CB  ILE   194      46.290  64.960  31.860  1.00  0.00           C
ATOM   4674  HB  ILE   194      47.310  64.550  31.720  1.00  0.00           H
ATOM   4675  CG2 ILE   194      46.520  66.440  31.600  1.00  0.00           C
ATOM   4676 1HG2 ILE   194      47.370  66.850  32.170  1.00  0.00           H
ATOM   4677 2HG2 ILE   194      46.600  66.690  30.520  1.00  0.00           H
ATOM   4678 3HG2 ILE   194      45.610  67.070  31.700  1.00  0.00           H
ATOM   4679  CG1 ILE   194      45.760  64.800  33.310  1.00  0.00           C
ATOM   4680 1HG1 ILE   194      44.990  64.010  33.400  1.00  0.00           H
ATOM   4681 2HG1 ILE   194      45.150  65.700  33.580  1.00  0.00           H
ATOM   4682  CD  ILE   194      46.900  64.590  34.340  1.00  0.00           C
ATOM   4683  HD1 ILE   194      47.080  63.490  34.420  1.00  0.00           H
ATOM   4684  HD2 ILE   194      47.860  65.130  34.180  1.00  0.00           H
ATOM   4685  HD3 ILE   194      46.490  64.900  35.320  1.00  0.00           H
ATOM   4686  C   ILE   194      45.380  62.940  30.760  1.00  0.00           C
ATOM   4687  O   ILE   194      46.330  62.180  30.530  1.00  0.00           O
ATOM   4688  N   SER   195      44.200  62.390  31.010  1.00  0.00           N
ATOM   4689  HN  SER   195      43.360  62.840  31.290  1.00  0.00           H
ATOM   4690  CA  SER   195      44.140  61.000  31.170  1.00  0.00           C
ATOM   4691  HA  SER   195      44.670  60.570  30.340  1.00  0.00           H
ATOM   4692  CB  SER   195      44.780  60.650  32.560  1.00  0.00           C
ATOM   4693  HB1 SER   195      44.230  61.120  33.400  1.00  0.00           H
ATOM   4694  HB2 SER   195      45.780  61.100  32.770  1.00  0.00           H
ATOM   4695  OG  SER   195      44.890  59.210  32.600  1.00  0.00           O
ATOM   4696  HG1 SER   195      45.710  59.010  32.140  1.00  0.00           H
ATOM   4697  C   SER   195      42.720  60.560  31.020  1.00  0.00           C
ATOM   4698  O   SER   195      41.890  61.400  30.820  1.00  0.00           O
ATOM   4699  N   ASP   196      42.520  59.220  31.070  1.00  0.00           N
ATOM   4700  HN  ASP   196      43.320  58.640  31.190  1.00  0.00           H
ATOM   4701  CA  ASP   196      41.320  58.450  30.800  1.00  0.00           C
ATOM   4702  HA  ASP   196      40.970  58.760  29.830  1.00  0.00           H
ATOM   4703  CB  ASP   196      41.520  56.920  30.900  1.00  0.00           C
ATOM   4704  HB1 ASP   196      42.010  56.710  31.880  1.00  0.00           H
ATOM   4705  HB2 ASP   196      40.510  56.460  30.870  1.00  0.00           H
ATOM   4706  CG  ASP   196      42.210  56.450  29.590  1.00  0.00           C
ATOM   4707  OD1 ASP   196      42.680  57.290  28.790  1.00  0.00           O
ATOM   4708  OD2 ASP   196      42.500  55.220  29.550  1.00  0.00           O
ATOM   4709  C   ASP   196      40.170  58.870  31.770  1.00  0.00           C
ATOM   4710  O   ASP   196      39.040  59.200  31.330  1.00  0.00           O
ATOM   4711  N   HIS   197      40.390  58.950  33.110  1.00  0.00           N
ATOM   4712  HN  HIS   197      41.310  58.650  33.380  1.00  0.00           H
ATOM   4713  CA  HIS   197      39.460  59.290  34.150  1.00  0.00           C
ATOM   4714  HA  HIS   197      38.490  59.520  33.750  1.00  0.00           H
ATOM   4715  CB  HIS   197      39.230  58.020  34.910  1.00  0.00           C
ATOM   4716  HB1 HIS   197      40.080  57.620  35.510  1.00  0.00           H
ATOM   4717  HB2 HIS   197      38.450  58.370  35.620  1.00  0.00           H
ATOM   4718  ND1 HIS   197      37.510  56.580  33.710  1.00  0.00           N
ATOM   4719  CG  HIS   197      38.820  56.860  33.950  1.00  0.00           C
ATOM   4720  CE1 HIS   197      37.470  55.430  33.130  1.00  0.00           C
ATOM   4721  HE1 HIS   197      36.600  54.820  32.870  1.00  0.00           H
ATOM   4722  NE2 HIS   197      38.730  54.940  32.890  1.00  0.00           N
ATOM   4723  HE2 HIS   197      38.990  53.970  32.980  1.00  0.00           H
ATOM   4724  CD2 HIS   197      39.600  55.880  33.450  1.00  0.00           C
ATOM   4725  HD2 HIS   197      40.680  55.780  33.350  1.00  0.00           H
ATOM   4726  C   HIS   197      39.930  60.410  35.150  1.00  0.00           C
ATOM   4727  O   HIS   197      39.310  60.650  36.200  1.00  0.00           O
ATOM   4728  N   GLU   198      41.030  61.010  34.760  1.00  0.00           N
ATOM   4729  HN  GLU   198      41.430  60.690  33.900  1.00  0.00           H
ATOM   4730  CA  GLU   198      41.570  62.090  35.470  1.00  0.00           C
ATOM   4731  HA  GLU   198      40.770  62.400  36.120  1.00  0.00           H
ATOM   4732  CB  GLU   198      42.830  61.830  36.360  1.00  0.00           C
ATOM   4733  HB1 GLU   198      43.400  61.120  35.730  1.00  0.00           H
ATOM   4734  HB2 GLU   198      43.380  62.800  36.410  1.00  0.00           H
ATOM   4735  CG  GLU   198      42.570  61.300  37.740  1.00  0.00           C
ATOM   4736  HG1 GLU   198      41.720  60.590  37.730  1.00  0.00           H
ATOM   4737  HG2 GLU   198      42.200  62.120  38.390  1.00  0.00           H
ATOM   4738  CD  GLU   198      43.790  60.720  38.470  1.00  0.00           C
ATOM   4739  OE1 GLU   198      44.350  61.330  39.380  1.00  0.00           O
ATOM   4740  OE2 GLU   198      44.150  59.540  38.300  1.00  0.00           O
ATOM   4741  C   GLU   198      41.820  63.190  34.490  1.00  0.00           C
ATOM   4742  O   GLU   198      41.940  62.920  33.320  1.00  0.00           O
ATOM   4743  N   ALA   199      41.850  64.420  34.970  1.00  0.00           N
ATOM   4744  HN  ALA   199      41.660  64.700  35.910  1.00  0.00           H
ATOM   4745  CA  ALA   199      42.150  65.600  34.200  1.00  0.00           C
ATOM   4746  HA  ALA   199      42.710  65.340  33.310  1.00  0.00           H
ATOM   4747  CB  ALA   199      40.820  66.290  33.770  1.00  0.00           C
ATOM   4748  HB1 ALA   199      40.220  65.640  33.110  1.00  0.00           H
ATOM   4749  HB2 ALA   199      40.300  66.630  34.690  1.00  0.00           H
ATOM   4750  HB3 ALA   199      41.040  67.160  33.110  1.00  0.00           H
ATOM   4751  C   ALA   199      42.890  66.610  35.060  1.00  0.00           C
ATOM   4752  O   ALA   199      43.150  66.310  36.230  1.00  0.00           O
ATOM   4753  N   THR   200      43.220  67.780  34.520  1.00  0.00           N
ATOM   4754  HN  THR   200      43.100  67.990  33.550  1.00  0.00           H
ATOM   4755  CA  THR   200      43.770  68.770  35.360  1.00  0.00           C
ATOM   4756  HA  THR   200      43.760  68.430  36.380  1.00  0.00           H
ATOM   4757  CB  THR   200      45.270  68.940  35.070  1.00  0.00           C
ATOM   4758  HB  THR   200      45.750  67.940  35.120  1.00  0.00           H
ATOM   4759  OG1 THR   200      45.890  69.830  35.980  1.00  0.00           O
ATOM   4760  HG1 THR   200      45.660  69.640  36.890  1.00  0.00           H
ATOM   4761  CG2 THR   200      45.530  69.460  33.640  1.00  0.00           C
ATOM   4762 1HG2 THR   200      44.960  70.410  33.590  1.00  0.00           H
ATOM   4763 2HG2 THR   200      46.560  69.830  33.470  1.00  0.00           H
ATOM   4764 3HG2 THR   200      45.310  68.730  32.830  1.00  0.00           H
ATOM   4765  C   THR   200      42.850  70.000  35.220  1.00  0.00           C
ATOM   4766  O   THR   200      42.100  70.130  34.300  1.00  0.00           O
ATOM   4767  N   LEU   201      42.910  70.860  36.230  1.00  0.00           N
ATOM   4768  HN  LEU   201      43.320  70.580  37.090  1.00  0.00           H
ATOM   4769  CA  LEU   201      42.270  72.150  36.270  1.00  0.00           C
ATOM   4770  HA  LEU   201      41.910  72.420  35.280  1.00  0.00           H
ATOM   4771  CB  LEU   201      41.260  72.320  37.380  1.00  0.00           C
ATOM   4772  HB1 LEU   201      41.730  72.400  38.390  1.00  0.00           H
ATOM   4773  HB2 LEU   201      40.610  73.210  37.250  1.00  0.00           H
ATOM   4774  CG  LEU   201      40.080  71.270  37.570  1.00  0.00           C
ATOM   4775  HG  LEU   201      40.530  70.260  37.580  1.00  0.00           H
ATOM   4776  CD1 LEU   201      39.490  71.380  38.950  1.00  0.00           C
ATOM   4777 1HD1 LEU   201      38.760  70.580  39.190  1.00  0.00           H
ATOM   4778 2HD1 LEU   201      40.260  71.430  39.760  1.00  0.00           H
ATOM   4779 3HD1 LEU   201      38.990  72.370  39.080  1.00  0.00           H
ATOM   4780  CD2 LEU   201      39.110  71.300  36.340  1.00  0.00           C
ATOM   4781 1HD2 LEU   201      38.430  70.430  36.380  1.00  0.00           H
ATOM   4782 2HD2 LEU   201      38.550  72.260  36.260  1.00  0.00           H
ATOM   4783 3HD2 LEU   201      39.630  71.270  35.360  1.00  0.00           H
ATOM   4784  C   LEU   201      43.390  73.180  36.480  1.00  0.00           C
ATOM   4785  O   LEU   201      44.230  73.090  37.440  1.00  0.00           O
ATOM   4786  N   ARG   202      43.380  74.230  35.680  1.00  0.00           N
ATOM   4787  HN  ARG   202      42.670  74.360  34.990  1.00  0.00           H
ATOM   4788  CA  ARG   202      44.180  75.390  35.920  1.00  0.00           C
ATOM   4789  HA  ARG   202      44.980  75.270  36.650  1.00  0.00           H
ATOM   4790  CB  ARG   202      44.930  75.890  34.670  1.00  0.00           C
ATOM   4791  HB1 ARG   202      44.180  76.060  33.870  1.00  0.00           H
ATOM   4792  HB2 ARG   202      45.380  76.900  34.800  1.00  0.00           H
ATOM   4793  CG  ARG   202      46.010  74.980  34.200  1.00  0.00           C
ATOM   4794  HG1 ARG   202      46.640  74.760  35.090  1.00  0.00           H
ATOM   4795  HG2 ARG   202      46.590  75.510  33.410  1.00  0.00           H
ATOM   4796  CD  ARG   202      45.600  73.590  33.640  1.00  0.00           C
ATOM   4797  HD1 ARG   202      44.700  73.700  33.000  1.00  0.00           H
ATOM   4798  HD2 ARG   202      45.380  72.960  34.530  1.00  0.00           H
ATOM   4799  NE  ARG   202      46.810  72.980  32.940  1.00  0.00           N
ATOM   4800  HE  ARG   202      47.650  72.930  33.470  1.00  0.00           H
ATOM   4801  CZ  ARG   202      46.990  72.980  31.620  1.00  0.00           C
ATOM   4802  NH1 ARG   202      46.100  73.260  30.720  1.00  0.00           N
ATOM   4803 1HH1 ARG   202      45.210  73.570  31.060  1.00  0.00           H
ATOM   4804 2HH1 ARG   202      46.390  73.310  29.770  1.00  0.00           H
ATOM   4805  NH2 ARG   202      48.210  72.800  31.090  1.00  0.00           N
ATOM   4806 1HH2 ARG   202      48.260  72.700  30.100  1.00  0.00           H
ATOM   4807 2HH2 ARG   202      48.960  72.490  31.680  1.00  0.00           H
ATOM   4808  C   ARG   202      43.320  76.520  36.450  1.00  0.00           C
ATOM   4809  O   ARG   202      42.290  76.860  35.920  1.00  0.00           O
ATOM   4810  N   CYS   203      43.760  77.100  37.620  1.00  0.00           N
ATOM   4811  HN  CYS   203      44.490  76.620  38.110  1.00  0.00           H
ATOM   4812  CA  CYS   203      43.430  78.350  38.130  1.00  0.00           C
ATOM   4813  HA  CYS   203      42.500  78.660  37.670  1.00  0.00           H
ATOM   4814  CB  CYS   203      43.290  78.220  39.730  1.00  0.00           C
ATOM   4815  HB1 CYS   203      44.330  78.210  40.110  1.00  0.00           H
ATOM   4816  HB2 CYS   203      42.750  77.280  39.970  1.00  0.00           H
ATOM   4817  SG  CYS   203      42.500  79.670  40.530  1.00  0.00           S
ATOM   4818  C   CYS   203      44.390  79.430  37.740  1.00  0.00           C
ATOM   4819  O   CYS   203      45.490  79.380  38.100  1.00  0.00           O
ATOM   4820  N   TRP   204      43.960  80.390  36.920  1.00  0.00           N
ATOM   4821  HN  TRP   204      42.980  80.330  36.740  1.00  0.00           H
ATOM   4822  CA  TRP   204      44.820  81.250  36.130  1.00  0.00           C
ATOM   4823  HA  TRP   204      45.850  81.200  36.440  1.00  0.00           H
ATOM   4824  CB  TRP   204      44.530  80.870  34.680  1.00  0.00           C
ATOM   4825  HB1 TRP   204      44.680  79.780  34.560  1.00  0.00           H
ATOM   4826  HB2 TRP   204      43.440  81.020  34.500  1.00  0.00           H
ATOM   4827  CG  TRP   204      45.340  81.420  33.520  1.00  0.00           C
ATOM   4828  CD1 TRP   204      45.290  82.710  33.070  1.00  0.00           C
ATOM   4829  HD1 TRP   204      44.470  83.310  33.440  1.00  0.00           H
ATOM   4830  NE1 TRP   204      46.100  82.830  32.040  1.00  0.00           N
ATOM   4831  HE1 TRP   204      46.440  83.610  31.570  1.00  0.00           H
ATOM   4832  CE2 TRP   204      46.710  81.610  31.830  1.00  0.00           C
ATOM   4833  CD2 TRP   204      46.220  80.690  32.770  1.00  0.00           C
ATOM   4834  CE3 TRP   204      46.570  79.380  32.670  1.00  0.00           C
ATOM   4835  HE3 TRP   204      46.070  78.700  33.330  1.00  0.00           H
ATOM   4836  CZ3 TRP   204      47.600  79.030  31.680  1.00  0.00           C
ATOM   4837  HZ3 TRP   204      47.890  77.990  31.630  1.00  0.00           H
ATOM   4838  CZ2 TRP   204      47.580  81.260  30.840  1.00  0.00           C
ATOM   4839  HZ2 TRP   204      47.790  81.980  30.070  1.00  0.00           H
ATOM   4840  CH2 TRP   204      48.060  80.000  30.800  1.00  0.00           C
ATOM   4841  HH2 TRP   204      48.650  79.680  29.950  1.00  0.00           H
ATOM   4842  C   TRP   204      44.450  82.740  36.370  1.00  0.00           C
ATOM   4843  O   TRP   204      43.270  83.110  36.390  1.00  0.00           O
ATOM   4844  N   ALA   205      45.340  83.690  36.640  1.00  0.00           N
ATOM   4845  HN  ALA   205      46.320  83.490  36.650  1.00  0.00           H
ATOM   4846  CA  ALA   205      45.070  85.110  36.920  1.00  0.00           C
ATOM   4847  HA  ALA   205      44.050  85.410  36.710  1.00  0.00           H
ATOM   4848  CB  ALA   205      45.220  85.410  38.430  1.00  0.00           C
ATOM   4849  HB1 ALA   205      45.110  86.510  38.590  1.00  0.00           H
ATOM   4850  HB2 ALA   205      44.420  84.930  39.030  1.00  0.00           H
ATOM   4851  HB3 ALA   205      46.230  85.130  38.780  1.00  0.00           H
ATOM   4852  C   ALA   205      45.990  86.020  36.080  1.00  0.00           C
ATOM   4853  O   ALA   205      47.120  85.610  35.860  1.00  0.00           O
ATOM   4854  N   LEU   206      45.490  87.160  35.610  1.00  0.00           N
ATOM   4855  HN  LEU   206      44.530  87.350  35.800  1.00  0.00           H
ATOM   4856  CA  LEU   206      46.130  88.080  34.710  1.00  0.00           C
ATOM   4857  HA  LEU   206      47.190  88.110  34.930  1.00  0.00           H
ATOM   4858  CB  LEU   206      45.950  87.690  33.250  1.00  0.00           C
ATOM   4859  HB1 LEU   206      46.620  88.370  32.680  1.00  0.00           H
ATOM   4860  HB2 LEU   206      46.240  86.620  33.190  1.00  0.00           H
ATOM   4861  CG  LEU   206      44.470  87.770  32.740  1.00  0.00           C
ATOM   4862  HG  LEU   206      43.760  88.010  33.560  1.00  0.00           H
ATOM   4863  CD1 LEU   206      44.290  88.890  31.630  1.00  0.00           C
ATOM   4864 1HD1 LEU   206      44.990  88.670  30.800  1.00  0.00           H
ATOM   4865 2HD1 LEU   206      43.310  88.760  31.110  1.00  0.00           H
ATOM   4866 3HD1 LEU   206      44.320  89.880  32.130  1.00  0.00           H
ATOM   4867  CD2 LEU   206      44.100  86.390  32.200  1.00  0.00           C
ATOM   4868 1HD2 LEU   206      44.490  86.380  31.160  1.00  0.00           H
ATOM   4869 2HD2 LEU   206      44.600  85.570  32.770  1.00  0.00           H
ATOM   4870 3HD2 LEU   206      43.010  86.200  32.280  1.00  0.00           H
ATOM   4871  C   LEU   206      45.740  89.480  34.960  1.00  0.00           C
ATOM   4872  O   LEU   206      44.790  89.820  35.630  1.00  0.00           O
ATOM   4873  N   GLY   207      46.550  90.370  34.490  1.00  0.00           N
ATOM   4874  HN  GLY   207      47.330  89.950  34.040  1.00  0.00           H
ATOM   4875  CA  GLY   207      46.410  91.850  34.500  1.00  0.00           C
ATOM   4876  HA1 GLY   207      45.480  92.100  34.030  1.00  0.00           H
ATOM   4877  HA2 GLY   207      47.240  92.220  33.920  1.00  0.00           H
ATOM   4878  C   GLY   207      46.380  92.470  35.830  1.00  0.00           C
ATOM   4879  O   GLY   207      45.620  93.440  35.960  1.00  0.00           O
ATOM   4880  N   PHE   208      47.150  92.040  36.820  1.00  0.00           N
ATOM   4881  HN  PHE   208      47.870  91.350  36.690  1.00  0.00           H
ATOM   4882  CA  PHE   208      47.090  92.650  38.150  1.00  0.00           C
ATOM   4883  HA  PHE   208      46.310  93.390  38.210  1.00  0.00           H
ATOM   4884  CB  PHE   208      46.730  91.590  39.270  1.00  0.00           C
ATOM   4885  HB1 PHE   208      46.780  91.950  40.320  1.00  0.00           H
ATOM   4886  HB2 PHE   208      45.690  91.220  39.160  1.00  0.00           H
ATOM   4887  CG  PHE   208      47.600  90.340  39.220  1.00  0.00           C
ATOM   4888  CD1 PHE   208      47.120  89.220  38.540  1.00  0.00           C
ATOM   4889  HD1 PHE   208      46.150  89.230  38.080  1.00  0.00           H
ATOM   4890  CE1 PHE   208      47.930  88.110  38.500  1.00  0.00           C
ATOM   4891  HE1 PHE   208      47.550  87.200  38.060  1.00  0.00           H
ATOM   4892  CZ  PHE   208      49.130  88.040  39.130  1.00  0.00           C
ATOM   4893  HZ  PHE   208      49.760  87.160  39.150  1.00  0.00           H
ATOM   4894  CD2 PHE   208      48.820  90.340  39.850  1.00  0.00           C
ATOM   4895  HD2 PHE   208      49.090  91.240  40.380  1.00  0.00           H
ATOM   4896  CE2 PHE   208      49.570  89.170  39.820  1.00  0.00           C
ATOM   4897  HE2 PHE   208      50.520  89.110  40.330  1.00  0.00           H
ATOM   4898  C   PHE   208      48.430  93.320  38.510  1.00  0.00           C
ATOM   4899  O   PHE   208      49.490  92.880  38.040  1.00  0.00           O
ATOM   4900  N   TYR   209      48.370  94.300  39.410  1.00  0.00           N
ATOM   4901  HN  TYR   209      47.490  94.650  39.740  1.00  0.00           H
ATOM   4902  CA  TYR   209      49.460  94.980  40.120  1.00  0.00           C
ATOM   4903  HA  TYR   209      50.350  94.360  40.010  1.00  0.00           H
ATOM   4904  CB  TYR   209      49.680  96.350  39.500  1.00  0.00           C
ATOM   4905  HB1 TYR   209      49.960  96.260  38.430  1.00  0.00           H
ATOM   4906  HB2 TYR   209      48.740  96.930  39.550  1.00  0.00           H
ATOM   4907  CG  TYR   209      50.740  97.150  40.190  1.00  0.00           C
ATOM   4908  CD1 TYR   209      50.410  98.020  41.250  1.00  0.00           C
ATOM   4909  HD1 TYR   209      49.390  97.850  41.580  1.00  0.00           H
ATOM   4910  CE1 TYR   209      51.310  98.880  41.830  1.00  0.00           C
ATOM   4911  HE1 TYR   209      50.990  99.650  42.510  1.00  0.00           H
ATOM   4912  CZ  TYR   209      52.590  98.930  41.320  1.00  0.00           C
ATOM   4913  OH  TYR   209      53.590  99.850  41.780  1.00  0.00           O
ATOM   4914  HH  TYR   209      53.140 100.340  42.470  1.00  0.00           H
ATOM   4915  CD2 TYR   209      52.020  97.270  39.650  1.00  0.00           C
ATOM   4916  HD2 TYR   209      52.350  96.600  38.870  1.00  0.00           H
ATOM   4917  CE2 TYR   209      52.980  98.130  40.230  1.00  0.00           C
ATOM   4918  HE2 TYR   209      54.000  98.200  39.870  1.00  0.00           H
ATOM   4919  C   TYR   209      49.070  94.970  41.600  1.00  0.00           C
ATOM   4920  O   TYR   209      47.830  95.070  41.870  1.00  0.00           O
ATOM   4921  N   PRO   210      49.910  94.890  42.600  1.00  0.00           N
ATOM   4922  CD  PRO   210      49.450  95.060  43.950  1.00  0.00           C
ATOM   4923  HD1 PRO   210      48.380  94.840  44.140  1.00  0.00           H
ATOM   4924  HD2 PRO   210      49.790  96.080  44.200  1.00  0.00           H
ATOM   4925  CA  PRO   210      51.340  94.450  42.500  1.00  0.00           C
ATOM   4926  HA  PRO   210      51.920  95.120  41.890  1.00  0.00           H
ATOM   4927  CB  PRO   210      51.710  94.490  43.970  1.00  0.00           C
ATOM   4928  HB1 PRO   210      52.450  93.710  44.260  1.00  0.00           H
ATOM   4929  HB2 PRO   210      52.090  95.510  44.190  1.00  0.00           H
ATOM   4930  CG  PRO   210      50.370  94.190  44.690  1.00  0.00           C
ATOM   4931  HG1 PRO   210      50.420  94.520  45.750  1.00  0.00           H
ATOM   4932  HG2 PRO   210      50.100  93.110  44.570  1.00  0.00           H
ATOM   4933  C   PRO   210      51.490  93.060  42.050  1.00  0.00           C
ATOM   4934  O   PRO   210      50.530  92.330  41.910  1.00  0.00           O
ATOM   4935  N   ALA   211      52.720  92.600  41.830  1.00  0.00           N
ATOM   4936  HN  ALA   211      53.470  93.250  41.970  1.00  0.00           H
ATOM   4937  CA  ALA   211      53.050  91.250  41.430  1.00  0.00           C
ATOM   4938  HA  ALA   211      52.440  90.980  40.580  1.00  0.00           H
ATOM   4939  CB  ALA   211      54.510  91.300  41.020  1.00  0.00           C
ATOM   4940  HB1 ALA   211      54.700  92.200  40.400  1.00  0.00           H
ATOM   4941  HB2 ALA   211      55.180  91.270  41.900  1.00  0.00           H
ATOM   4942  HB3 ALA   211      54.830  90.380  40.490  1.00  0.00           H
ATOM   4943  C   ALA   211      52.780  90.150  42.490  1.00  0.00           C
ATOM   4944  O   ALA   211      52.600  88.930  42.170  1.00  0.00           O
ATOM   4945  N   GLU   212      52.600  90.580  43.710  1.00  0.00           N
ATOM   4946  HN  GLU   212      52.800  91.520  43.990  1.00  0.00           H
ATOM   4947  CA  GLU   212      52.150  89.760  44.780  1.00  0.00           C
ATOM   4948  HA  GLU   212      52.830  88.950  44.960  1.00  0.00           H
ATOM   4949  CB  GLU   212      52.210  90.560  46.080  1.00  0.00           C
ATOM   4950  HB1 GLU   212      51.500  91.400  45.920  1.00  0.00           H
ATOM   4951  HB2 GLU   212      51.840  89.840  46.840  1.00  0.00           H
ATOM   4952  CG  GLU   212      53.700  90.960  46.510  1.00  0.00           C
ATOM   4953  HG1 GLU   212      53.980  91.770  45.810  1.00  0.00           H
ATOM   4954  HG2 GLU   212      54.370  90.080  46.390  1.00  0.00           H
ATOM   4955  CD  GLU   212      53.800  91.500  47.920  1.00  0.00           C
ATOM   4956  OE1 GLU   212      52.870  92.090  48.450  1.00  0.00           O
ATOM   4957  OE2 GLU   212      54.880  91.310  48.560  1.00  0.00           O
ATOM   4958  C   GLU   212      50.720  89.170  44.570  1.00  0.00           C
ATOM   4959  O   GLU   212      49.760  89.980  44.550  1.00  0.00           O
ATOM   4960  N   ILE   213      50.590  87.860  44.490  1.00  0.00           N
ATOM   4961  HN  ILE   213      51.270  87.140  44.520  1.00  0.00           H
ATOM   4962  CA  ILE   213      49.260  87.380  44.500  1.00  0.00           C
ATOM   4963  HA  ILE   213      48.690  87.880  45.270  1.00  0.00           H
ATOM   4964  CB  ILE   213      48.700  87.360  43.130  1.00  0.00           C
ATOM   4965  HB  ILE   213      48.760  88.330  42.590  1.00  0.00           H
ATOM   4966  CG2 ILE   213      49.600  86.390  42.300  1.00  0.00           C
ATOM   4967 1HG2 ILE   213      49.870  85.460  42.840  1.00  0.00           H
ATOM   4968 2HG2 ILE   213      49.030  86.160  41.370  1.00  0.00           H
ATOM   4969 3HG2 ILE   213      50.430  86.910  41.780  1.00  0.00           H
ATOM   4970  CG1 ILE   213      47.110  87.120  43.140  1.00  0.00           C
ATOM   4971 1HG1 ILE   213      46.710  87.940  43.780  1.00  0.00           H
ATOM   4972 2HG1 ILE   213      46.880  86.120  43.570  1.00  0.00           H
ATOM   4973  CD  ILE   213      46.410  87.230  41.720  1.00  0.00           C
ATOM   4974  HD1 ILE   213      46.860  86.460  41.070  1.00  0.00           H
ATOM   4975  HD2 ILE   213      45.340  86.950  41.830  1.00  0.00           H
ATOM   4976  HD3 ILE   213      46.530  88.260  41.320  1.00  0.00           H
ATOM   4977  C   ILE   213      49.240  85.920  45.170  1.00  0.00           C
ATOM   4978  O   ILE   213      50.190  85.130  45.000  1.00  0.00           O
ATOM   4979  N   THR   214      48.170  85.550  45.910  1.00  0.00           N
ATOM   4980  HN  THR   214      47.450  86.200  46.140  1.00  0.00           H
ATOM   4981  CA  THR   214      48.000  84.140  46.280  1.00  0.00           C
ATOM   4982  HA  THR   214      48.720  83.440  45.880  1.00  0.00           H
ATOM   4983  CB  THR   214      48.000  83.920  47.730  1.00  0.00           C
ATOM   4984  HB  THR   214      47.330  84.570  48.340  1.00  0.00           H
ATOM   4985  OG1 THR   214      49.290  84.180  48.180  1.00  0.00           O
ATOM   4986  HG1 THR   214      49.520  85.040  47.830  1.00  0.00           H
ATOM   4987  CG2 THR   214      47.690  82.430  48.060  1.00  0.00           C
ATOM   4988 1HG2 THR   214      47.850  82.180  49.130  1.00  0.00           H
ATOM   4989 2HG2 THR   214      46.620  82.160  48.020  1.00  0.00           H
ATOM   4990 3HG2 THR   214      48.340  81.720  47.510  1.00  0.00           H
ATOM   4991  C   THR   214      46.770  83.560  45.620  1.00  0.00           C
ATOM   4992  O   THR   214      45.660  84.030  45.850  1.00  0.00           O
ATOM   4993  N   LEU   215      46.950  82.480  44.820  1.00  0.00           N
ATOM   4994  HN  LEU   215      47.880  82.190  44.610  1.00  0.00           H
ATOM   4995  CA  LEU   215      45.920  81.760  44.110  1.00  0.00           C
ATOM   4996  HA  LEU   215      45.020  82.120  44.580  1.00  0.00           H
ATOM   4997  CB  LEU   215      45.800  81.950  42.560  1.00  0.00           C
ATOM   4998  HB1 LEU   215      45.240  81.060  42.210  1.00  0.00           H
ATOM   4999  HB2 LEU   215      45.040  82.730  42.330  1.00  0.00           H
ATOM   5000  CG  LEU   215      47.060  82.240  41.760  1.00  0.00           C
ATOM   5001  HG  LEU   215      47.940  81.670  42.140  1.00  0.00           H
ATOM   5002  CD1 LEU   215      46.890  81.690  40.340  1.00  0.00           C
ATOM   5003 1HD1 LEU   215      45.990  82.190  39.920  1.00  0.00           H
ATOM   5004 2HD1 LEU   215      47.780  82.040  39.770  1.00  0.00           H
ATOM   5005 3HD1 LEU   215      46.670  80.600  40.340  1.00  0.00           H
ATOM   5006  CD2 LEU   215      47.550  83.680  41.690  1.00  0.00           C
ATOM   5007 1HD2 LEU   215      48.570  83.640  41.250  1.00  0.00           H
ATOM   5008 2HD2 LEU   215      46.880  84.300  41.070  1.00  0.00           H
ATOM   5009 3HD2 LEU   215      47.630  84.140  42.700  1.00  0.00           H
ATOM   5010  C   LEU   215      46.110  80.300  44.580  1.00  0.00           C
ATOM   5011  O   LEU   215      47.200  79.730  44.460  1.00  0.00           O
ATOM   5012  N   THR   216      45.030  79.790  45.260  1.00  0.00           N
ATOM   5013  HN  THR   216      44.190  80.310  45.370  1.00  0.00           H
ATOM   5014  CA  THR   216      45.280  78.580  45.990  1.00  0.00           C
ATOM   5015  HA  THR   216      46.080  78.030  45.510  1.00  0.00           H
ATOM   5016  CB  THR   216      45.650  78.860  47.440  1.00  0.00           C
ATOM   5017  HB  THR   216      46.480  79.570  47.660  1.00  0.00           H
ATOM   5018  OG1 THR   216      46.050  77.700  48.110  1.00  0.00           O
ATOM   5019  HG1 THR   216      45.250  77.180  48.080  1.00  0.00           H
ATOM   5020  CG2 THR   216      44.500  79.550  48.250  1.00  0.00           C
ATOM   5021 1HG2 THR   216      44.000  80.260  47.550  1.00  0.00           H
ATOM   5022 2HG2 THR   216      43.710  78.820  48.520  1.00  0.00           H
ATOM   5023 3HG2 THR   216      44.770  80.010  49.220  1.00  0.00           H
ATOM   5024  C   THR   216      44.100  77.670  45.910  1.00  0.00           C
ATOM   5025  O   THR   216      42.930  78.030  46.020  1.00  0.00           O
ATOM   5026  N   TRP   217      44.350  76.310  45.760  1.00  0.00           N
ATOM   5027  HN  TRP   217      45.190  75.800  45.920  1.00  0.00           H
ATOM   5028  CA  TRP   217      43.270  75.340  45.590  1.00  0.00           C
ATOM   5029  HA  TRP   217      42.400  75.910  45.310  1.00  0.00           H
ATOM   5030  CB  TRP   217      43.710  74.290  44.560  1.00  0.00           C
ATOM   5031  HB1 TRP   217      44.780  74.050  44.750  1.00  0.00           H
ATOM   5032  HB2 TRP   217      43.160  73.330  44.680  1.00  0.00           H
ATOM   5033  CG  TRP   217      43.800  74.830  43.180  1.00  0.00           C
ATOM   5034  CD1 TRP   217      44.940  75.180  42.500  1.00  0.00           C
ATOM   5035  HD1 TRP   217      45.890  75.460  42.950  1.00  0.00           H
ATOM   5036  NE1 TRP   217      44.630  75.300  41.130  1.00  0.00           N
ATOM   5037  HE1 TRP   217      45.260  75.540  40.430  1.00  0.00           H
ATOM   5038  CE2 TRP   217      43.360  75.020  40.980  1.00  0.00           C
ATOM   5039  CD2 TRP   217      42.770  74.640  42.250  1.00  0.00           C
ATOM   5040  CE3 TRP   217      41.420  74.270  42.290  1.00  0.00           C
ATOM   5041  HE3 TRP   217      40.930  74.130  43.250  1.00  0.00           H
ATOM   5042  CZ3 TRP   217      40.620  74.350  41.140  1.00  0.00           C
ATOM   5043  HZ3 TRP   217      39.570  74.070  41.140  1.00  0.00           H
ATOM   5044  CZ2 TRP   217      42.580  74.900  39.800  1.00  0.00           C
ATOM   5045  HZ2 TRP   217      42.930  75.000  38.790  1.00  0.00           H
ATOM   5046  CH2 TRP   217      41.200  74.630  39.930  1.00  0.00           C
ATOM   5047  HH2 TRP   217      40.620  74.680  39.020  1.00  0.00           H
ATOM   5048  C   TRP   217      42.860  74.690  46.860  1.00  0.00           C
ATOM   5049  O   TRP   217      43.730  74.170  47.590  1.00  0.00           O
ATOM   5050  N   GLN   218      41.560  74.460  47.150  1.00  0.00           N
ATOM   5051  HN  GLN   218      40.890  74.840  46.530  1.00  0.00           H
ATOM   5052  CA  GLN   218      41.040  73.630  48.210  1.00  0.00           C
ATOM   5053  HA  GLN   218      41.910  73.170  48.650  1.00  0.00           H
ATOM   5054  CB  GLN   218      40.140  74.430  49.250  1.00  0.00           C
ATOM   5055  HB1 GLN   218      39.240  74.870  48.750  1.00  0.00           H
ATOM   5056  HB2 GLN   218      39.680  73.800  50.030  1.00  0.00           H
ATOM   5057  CG  GLN   218      40.960  75.570  49.950  1.00  0.00           C
ATOM   5058  HG1 GLN   218      40.970  76.370  49.170  1.00  0.00           H
ATOM   5059  HG2 GLN   218      41.940  75.140  50.230  1.00  0.00           H
ATOM   5060  CD  GLN   218      40.210  76.090  51.150  1.00  0.00           C
[truncated: 84,542 more chars]
