# Supplementary material for: Crystal structures of MHC class I complexes reveal the elusive intermediate conformations explored during peptide editing
Source: Nat Commun. 2023 Aug 18;14:5020. doi: 10.1038/s41467-023-40736-6 (PMC10439229; doi:10.1038/s41467-023-40736-6)
Supplement: Supplementary file 4 — Supplementary Data 1 [file 41467_2023_40736_MOESM4_ESM.zip › MD_input_outpfut_coordinate_files_FigS9_FigS10/FigS9b_input_replica1.pdb]

TITLE     Good ROcking Metal Altar for Chronical Sinners
REMARK    THIS IS A SIMULATION BOX
CRYST1   61.955   54.826   73.441  90.00  90.00  90.00 P 1           1
MODEL        1
ATOM      1  N   MET     0       8.980  -4.080  10.240  1.00  0.00            
ATOM      2  H1  MET     0       9.510  -3.560  10.920  1.00  0.00            
ATOM      3  H2  MET     0       9.610  -4.540   9.610  1.00  0.00            
ATOM      4  H3  MET     0       8.390  -3.450   9.730  1.00  0.00            
ATOM      5  CA  MET     0       8.140  -5.100  10.950  1.00  0.00            
ATOM      6  HA  MET     0       8.730  -5.890  11.100  1.00  0.00            
ATOM      7  CB  MET     0       7.620  -4.590  12.300  1.00  0.00            
ATOM      8  HB1 MET     0       6.820  -4.010  12.130  1.00  0.00            
ATOM      9  HB2 MET     0       7.350  -5.380  12.850  1.00  0.00            
ATOM     10  CG  MET     0       8.610  -3.780  13.110  1.00  0.00            
ATOM     11  HG1 MET     0       8.730  -2.930  12.590  1.00  0.00            
ATOM     12  HG2 MET     0       9.460  -4.310  13.080  1.00  0.00            
ATOM     13  SD  MET     0       8.030  -3.500  14.800  1.00  0.00            
ATOM     14  CE  MET     0       6.310  -3.060  14.500  1.00  0.00            
ATOM     15  HE1 MET     0       5.860  -2.870  15.380  1.00  0.00            
ATOM     16  HE2 MET     0       6.270  -2.240  13.930  1.00  0.00            
ATOM     17  HE3 MET     0       5.850  -3.810  14.040  1.00  0.00            
ATOM     18  C   MET     0       6.930  -5.440  10.070  1.00  0.00            
ATOM     19  O   MET     0       6.780  -4.830   8.990  1.00  0.00            
ATOM     20  N   ILE     1       6.080  -6.370  10.530  1.00  0.00            
ATOM     21  HN  ILE     1       6.320  -6.850  11.380  1.00  0.00            
ATOM     22  CA  ILE     1       4.790  -6.710   9.860  1.00  0.00            
ATOM     23  HA  ILE     1       4.960  -6.750   8.870  1.00  0.00            
ATOM     24  CB  ILE     1       4.280  -8.120  10.260  1.00  0.00            
ATOM     25  HB  ILE     1       3.500  -8.330   9.690  1.00  0.00            
ATOM     26  CG2 ILE     1       5.350  -9.170  10.000  1.00  0.00            
ATOM     27 1HG2 ILE     1       5.000 -10.070  10.270  1.00  0.00            
ATOM     28 2HG2 ILE     1       5.580  -9.180   9.030  1.00  0.00            
ATOM     29 3HG2 ILE     1       6.170  -8.960  10.540  1.00  0.00            
ATOM     30  CG1 ILE     1       3.770  -8.180  11.710  1.00  0.00            
ATOM     31 1HG1 ILE     1       4.190  -7.430  12.230  1.00  0.00            
ATOM     32 2HG1 ILE     1       4.030  -9.050  12.100  1.00  0.00            
ATOM     33  CD  ILE     1       2.260  -8.040  11.830  1.00  0.00            
ATOM     34  HD1 ILE     1       2.000  -8.090  12.790  1.00  0.00            
ATOM     35  HD2 ILE     1       1.980  -7.160  11.440  1.00  0.00            
ATOM     36  HD3 ILE     1       1.820  -8.780  11.320  1.00  0.00            
ATOM     37  C   ILE     1       3.780  -5.600  10.170  1.00  0.00            
ATOM     38  O   ILE     1       3.640  -5.240  11.350  1.00  0.00            
ATOM     39  N   GLN     2       3.150  -5.060   9.130  1.00  0.00            
ATOM     40  HN  GLN     2       3.460  -5.300   8.210  1.00  0.00            
ATOM     41  CA  GLN     2       2.010  -4.110   9.240  1.00  0.00            
ATOM     42  HA  GLN     2       1.760  -4.030  10.210  1.00  0.00            
ATOM     43  CB  GLN     2       2.400  -2.720   8.750  1.00  0.00            
ATOM     44  HB1 GLN     2       2.670  -2.790   7.790  1.00  0.00            
ATOM     45  HB2 GLN     2       1.610  -2.110   8.830  1.00  0.00            
ATOM     46  CG  GLN     2       3.560  -2.100   9.520  1.00  0.00            
ATOM     47  HG1 GLN     2       4.380  -2.660   9.380  1.00  0.00            
ATOM     48  HG2 GLN     2       3.330  -2.080  10.490  1.00  0.00            
ATOM     49  CD  GLN     2       3.860  -0.690   9.050  1.00  0.00            
ATOM     50  OE1 GLN     2       3.600  -0.330   7.910  1.00  0.00            
ATOM     51  NE2 GLN     2       4.400   0.110   9.950  1.00  0.00            
ATOM     52 1HE2 GLN     2       4.580  -0.230  10.880  1.00  0.00            
ATOM     53 2HE2 GLN     2       4.620   1.050   9.710  1.00  0.00            
ATOM     54  C   GLN     2       0.850  -4.670   8.420  1.00  0.00            
ATOM     55  O   GLN     2       1.100  -5.300   7.380  1.00  0.00            
ATOM     56  N   ARG     3      -0.380  -4.450   8.880  1.00  0.00            
ATOM     57  HN  ARG     3      -0.480  -3.980   9.760  1.00  0.00            
ATOM     58  CA  ARG     3      -1.610  -4.880   8.170  1.00  0.00            
ATOM     59  HA  ARG     3      -1.360  -5.220   7.260  1.00  0.00            
ATOM     60  CB  ARG     3      -2.290  -6.040   8.910  1.00  0.00            
ATOM     61  HB1 ARG     3      -2.530  -5.730   9.820  1.00  0.00            
ATOM     62  HB2 ARG     3      -3.120  -6.290   8.410  1.00  0.00            
ATOM     63  CG  ARG     3      -1.430  -7.290   9.050  1.00  0.00            
ATOM     64  HG1 ARG     3      -0.620  -7.080   9.590  1.00  0.00            
ATOM     65  HG2 ARG     3      -1.150  -7.600   8.140  1.00  0.00            
ATOM     66  CD  ARG     3      -2.190  -8.420   9.730  1.00  0.00            
ATOM     67  HD1 ARG     3      -2.520  -9.070   9.040  1.00  0.00            
ATOM     68  HD2 ARG     3      -2.980  -8.040  10.220  1.00  0.00            
ATOM     69  NE  ARG     3      -1.390  -9.170  10.690  1.00  0.00            
ATOM     70  HE  ARG     3      -0.410  -8.940  10.750  1.00  0.00            
ATOM     71  CZ  ARG     3      -1.840 -10.130  11.490  1.00  0.00            
ATOM     72  NH1 ARG     3      -3.120 -10.470  11.450  1.00  0.00            
ATOM     73 1HH1 ARG     3      -3.460 -11.200  12.050  1.00  0.00            
ATOM     74 2HH1 ARG     3      -3.750 -10.010  10.830  1.00  0.00            
ATOM     75  NH2 ARG     3      -1.020 -10.750  12.320  1.00  0.00            
ATOM     76 1HH2 ARG     3      -1.360 -11.470  12.920  1.00  0.00            
ATOM     77 2HH2 ARG     3      -0.060 -10.490  12.350  1.00  0.00            
ATOM     78  C   ARG     3      -2.530  -3.670   8.040  1.00  0.00            
ATOM     79  O   ARG     3      -2.770  -2.980   9.050  1.00  0.00            
ATOM     80  N   THR     4      -2.990  -3.380   6.830  1.00  0.00            
ATOM     81  HN  THR     4      -2.760  -3.990   6.070  1.00  0.00            
ATOM     82  CA  THR     4      -3.840  -2.200   6.550  1.00  0.00            
ATOM     83  HA  THR     4      -3.490  -1.430   7.080  1.00  0.00            
ATOM     84  CB  THR     4      -3.730  -1.790   5.070  1.00  0.00            
ATOM     85  HB  THR     4      -2.790  -1.880   4.750  1.00  0.00            
ATOM     86  OG1 THR     4      -4.080  -0.410   4.950  1.00  0.00            
ATOM     87  HG1 THR     4      -4.020  -0.140   3.990  1.00  0.00            
ATOM     88  CG2 THR     4      -4.590  -2.650   4.170  1.00  0.00            
ATOM     89 1HG2 THR     4      -4.490  -2.350   3.230  1.00  0.00            
ATOM     90 2HG2 THR     4      -4.310  -3.610   4.250  1.00  0.00            
ATOM     91 3HG2 THR     4      -5.550  -2.560   4.450  1.00  0.00            
ATOM     92  C   THR     4      -5.260  -2.500   6.980  1.00  0.00            
ATOM     93  O   THR     4      -5.730  -3.630   6.890  1.00  0.00            
ATOM     94  N   PRO     5      -6.010  -1.500   7.510  1.00  0.00            
ATOM     95  CD  PRO     5      -5.560  -0.140   7.820  1.00  0.00            
ATOM     96  HD1 PRO     5      -5.100   0.270   7.030  1.00  0.00            
ATOM     97  HD2 PRO     5      -4.940  -0.140   8.610  1.00  0.00            
ATOM     98  CA  PRO     5      -7.370  -1.760   7.950  1.00  0.00            
ATOM     99  HA  PRO     5      -7.360  -2.570   8.530  1.00  0.00            
ATOM    100  CB  PRO     5      -7.800  -0.470   8.670  1.00  0.00            
ATOM    101  HB1 PRO     5      -8.740  -0.230   8.450  1.00  0.00            
ATOM    102  HB2 PRO     5      -7.700  -0.560   9.660  1.00  0.00            
ATOM    103  CG  PRO     5      -6.850   0.590   8.140  1.00  0.00            
ATOM    104  HG1 PRO     5      -6.700   1.290   8.830  1.00  0.00            
ATOM    105  HG2 PRO     5      -7.230   1.010   7.310  1.00  0.00            
ATOM    106  C   PRO     5      -8.330  -2.060   6.790  1.00  0.00            
ATOM    107  O   PRO     5      -8.250  -1.440   5.740  1.00  0.00            
ATOM    108  N   LYS     6      -9.210  -3.020   7.040  1.00  0.00            
ATOM    109  HN  LYS     6      -9.000  -3.680   7.760  1.00  0.00            
ATOM    110  CA  LYS     6     -10.490  -3.190   6.320  1.00  0.00            
ATOM    111  HA  LYS     6     -10.370  -2.990   5.340  1.00  0.00            
ATOM    112  CB  LYS     6     -10.970  -4.630   6.400  1.00  0.00            
ATOM    113  HB1 LYS     6     -11.160  -4.850   7.360  1.00  0.00            
ATOM    114  HB2 LYS     6     -11.820  -4.720   5.870  1.00  0.00            
ATOM    115  CG  LYS     6      -9.960  -5.640   5.870  1.00  0.00            
ATOM    116  HG1 LYS     6      -9.210  -5.700   6.530  1.00  0.00            
ATOM    117  HG2 LYS     6      -9.610  -5.300   5.000  1.00  0.00            
ATOM    118  CD  LYS     6     -10.490  -7.030   5.650  1.00  0.00            
ATOM    119  HD1 LYS     6     -11.370  -7.120   6.110  1.00  0.00            
ATOM    120  HD2 LYS     6      -9.850  -7.690   6.040  1.00  0.00            
ATOM    121  CE  LYS     6     -10.680  -7.370   4.180  1.00  0.00            
ATOM    122  HE1 LYS     6     -10.020  -6.840   3.640  1.00  0.00            
ATOM    123  HE2 LYS     6     -11.610  -7.120   3.900  1.00  0.00            
ATOM    124  NZ  LYS     6     -10.470  -8.810   3.910  1.00  0.00            
ATOM    125  HZ1 LYS     6      -9.540  -9.070   4.180  1.00  0.00            
ATOM    126  HZ2 LYS     6     -11.130  -9.350   4.430  1.00  0.00            
ATOM    127  HZ3 LYS     6     -10.590  -8.980   2.930  1.00  0.00            
ATOM    128  C   LYS     6     -11.470  -2.190   6.930  1.00  0.00            
ATOM    129  O   LYS     6     -11.350  -1.910   8.140  1.00  0.00            
ATOM    130  N   ILE     7     -12.370  -1.650   6.110  1.00  0.00            
ATOM    131  HN  ILE     7     -12.410  -1.980   5.170  1.00  0.00            
ATOM    132  CA  ILE     7     -13.310  -0.570   6.520  1.00  0.00            
ATOM    133  HA  ILE     7     -13.310  -0.540   7.520  1.00  0.00            
ATOM    134  CB  ILE     7     -12.870   0.810   6.000  1.00  0.00            
ATOM    135  HB  ILE     7     -12.900   0.790   5.000  1.00  0.00            
ATOM    136  CG2 ILE     7     -13.830   1.890   6.490  1.00  0.00            
ATOM    137 1HG2 ILE     7     -13.530   2.780   6.140  1.00  0.00            
ATOM    138 2HG2 ILE     7     -14.750   1.690   6.150  1.00  0.00            
ATOM    139 3HG2 ILE     7     -13.830   1.910   7.490  1.00  0.00            
ATOM    140  CG1 ILE     7     -11.410   1.130   6.370  1.00  0.00            
ATOM    141 1HG1 ILE     7     -10.850   0.320   6.200  1.00  0.00            
ATOM    142 2HG1 ILE     7     -11.380   1.370   7.340  1.00  0.00            
ATOM    143  CD  ILE     7     -10.820   2.280   5.580  1.00  0.00            
ATOM    144  HD1 ILE     7      -9.870   2.440   5.870  1.00  0.00            
ATOM    145  HD2 ILE     7     -10.830   2.060   4.600  1.00  0.00            
ATOM    146  HD3 ILE     7     -11.350   3.110   5.740  1.00  0.00            
ATOM    147  C   ILE     7     -14.690  -0.930   6.000  1.00  0.00            
ATOM    148  O   ILE     7     -14.830  -1.160   4.780  1.00  0.00            
ATOM    149  N   GLN     8     -15.670  -0.940   6.880  1.00  0.00            
ATOM    150  HN  GLN     8     -15.450  -0.890   7.860  1.00  0.00            
ATOM    151  CA  GLN     8     -17.100  -1.020   6.490  1.00  0.00            
ATOM    152  HA  GLN     8     -17.120  -0.940   5.490  1.00  0.00            
ATOM    153  CB  GLN     8     -17.720  -2.360   6.880  1.00  0.00            
ATOM    154  HB1 GLN     8     -17.660  -2.460   7.870  1.00  0.00            
ATOM    155  HB2 GLN     8     -18.680  -2.350   6.610  1.00  0.00            
ATOM    156  CG  GLN     8     -17.040  -3.550   6.220  1.00  0.00            
ATOM    157  HG1 GLN     8     -16.150  -3.700   6.640  1.00  0.00            
ATOM    158  HG2 GLN     8     -16.930  -3.360   5.240  1.00  0.00            
ATOM    159  CD  GLN     8     -17.870  -4.800   6.370  1.00  0.00            
ATOM    160  OE1 GLN     8     -18.990  -4.900   5.870  1.00  0.00            
ATOM    161  NE2 GLN     8     -17.350  -5.770   7.110  1.00  0.00            
ATOM    162 1HE2 GLN     8     -16.440  -5.650   7.520  1.00  0.00            
ATOM    163 2HE2 GLN     8     -17.850  -6.630   7.240  1.00  0.00            
ATOM    164  C   GLN     8     -17.860   0.110   7.160  1.00  0.00            
ATOM    165  O   GLN     8     -17.690   0.320   8.360  1.00  0.00            
ATOM    166  N   VAL     9     -18.730   0.760   6.390  1.00  0.00            
ATOM    167  HN  VAL     9     -18.790   0.500   5.430  1.00  0.00            
ATOM    168  CA  VAL     9     -19.610   1.840   6.890  1.00  0.00            
ATOM    169  HA  VAL     9     -19.450   1.970   7.860  1.00  0.00            
ATOM    170  CB  VAL     9     -19.290   3.180   6.200  1.00  0.00            
ATOM    171  HB  VAL     9     -19.580   3.130   5.240  1.00  0.00            
ATOM    172  CG1 VAL     9     -20.060   4.300   6.860  1.00  0.00            
ATOM    173 1HG1 VAL     9     -19.850   5.160   6.410  1.00  0.00            
ATOM    174 2HG1 VAL     9     -21.040   4.120   6.790  1.00  0.00            
ATOM    175 3HG1 VAL     9     -19.800   4.360   7.830  1.00  0.00            
ATOM    176  CG2 VAL     9     -17.800   3.460   6.180  1.00  0.00            
ATOM    177 1HG2 VAL     9     -17.630   4.330   5.720  1.00  0.00            
ATOM    178 2HG2 VAL     9     -17.460   3.500   7.120  1.00  0.00            
ATOM    179 3HG2 VAL     9     -17.330   2.730   5.680  1.00  0.00            
ATOM    180  C   VAL     9     -21.050   1.410   6.650  1.00  0.00            
ATOM    181  O   VAL     9     -21.390   1.020   5.510  1.00  0.00            
ATOM    182  N   TYR    10     -21.870   1.450   7.690  1.00  0.00            
ATOM    183  HN  TYR    10     -21.570   1.910   8.530  1.00  0.00            
ATOM    184  CA  TYR    10     -23.220   0.840   7.650  1.00  0.00            
ATOM    185  HA  TYR    10     -23.670   1.130   6.810  1.00  0.00            
ATOM    186  CB  TYR    10     -23.100  -0.680   7.650  1.00  0.00            
ATOM    187  HB1 TYR    10     -24.020  -1.080   7.660  1.00  0.00            
ATOM    188  HB2 TYR    10     -22.630  -0.960   6.810  1.00  0.00            
ATOM    189  CG  TYR    10     -22.330  -1.260   8.810  1.00  0.00            
ATOM    190  CD1 TYR    10     -20.950  -1.230   8.840  1.00  0.00            
ATOM    191  HD1 TYR    10     -20.450  -0.840   8.060  1.00  0.00            
ATOM    192  CE1 TYR    10     -20.230  -1.720   9.920  1.00  0.00            
ATOM    193  HE1 TYR    10     -19.230  -1.690   9.920  1.00  0.00            
ATOM    194  CZ  TYR    10     -20.900  -2.270  10.990  1.00  0.00            
ATOM    195  OH  TYR    10     -20.160  -2.750  12.040  1.00  0.00            
ATOM    196  HH  TYR    10     -20.780  -3.110  12.740  1.00  0.00            
ATOM    197  CD2 TYR    10     -22.990  -1.790   9.910  1.00  0.00            
ATOM    198  HD2 TYR    10     -23.990  -1.790   9.930  1.00  0.00            
ATOM    199  CE2 TYR    10     -22.290  -2.310  10.990  1.00  0.00            
ATOM    200  HE2 TYR    10     -22.780  -2.730  11.750  1.00  0.00            
ATOM    201  C   TYR    10     -24.040   1.350   8.830  1.00  0.00            
ATOM    202  O   TYR    10     -23.490   1.960   9.760  1.00  0.00            
ATOM    203  N   SER    11     -25.330   1.050   8.820  1.00  0.00            
ATOM    204  HN  SER    11     -25.690   0.540   8.040  1.00  0.00            
ATOM    205  CA  SER    11     -26.260   1.450   9.900  1.00  0.00            
ATOM    206  HA  SER    11     -25.800   2.150  10.440  1.00  0.00            
ATOM    207  CB  SER    11     -27.500   2.090   9.340  1.00  0.00            
ATOM    208  HB1 SER    11     -27.270   2.930   8.860  1.00  0.00            
ATOM    209  HB2 SER    11     -28.150   2.290  10.080  1.00  0.00            
ATOM    210  OG  SER    11     -28.150   1.220   8.420  1.00  0.00            
ATOM    211  HG1 SER    11     -28.380   0.370   8.880  1.00  0.00            
ATOM    212  C   SER    11     -26.570   0.250  10.790  1.00  0.00            
ATOM    213  O   SER    11     -26.560  -0.930  10.320  1.00  0.00            
ATOM    214  N   ARG    12     -26.850   0.540  12.050  1.00  0.00            
ATOM    215  HN  ARG    12     -26.810   1.490  12.340  1.00  0.00            
ATOM    216  CA  ARG    12     -27.250  -0.490  13.050  1.00  0.00            
ATOM    217  HA  ARG    12     -26.510  -1.160  13.100  1.00  0.00            
ATOM    218  CB  ARG    12     -27.420   0.150  14.420  1.00  0.00            
ATOM    219  HB1 ARG    12     -26.540   0.520  14.720  1.00  0.00            
ATOM    220  HB2 ARG    12     -28.080   0.900  14.350  1.00  0.00            
ATOM    221  CG  ARG    12     -27.920  -0.830  15.470  1.00  0.00            
ATOM    222  HG1 ARG    12     -27.270  -1.590  15.530  1.00  0.00            
ATOM    223  HG2 ARG    12     -28.810  -1.180  15.190  1.00  0.00            
ATOM    224  CD  ARG    12     -28.060  -0.210  16.840  1.00  0.00            
ATOM    225  HD1 ARG    12     -28.400  -0.900  17.480  1.00  0.00            
ATOM    226  HD2 ARG    12     -28.700   0.550  16.800  1.00  0.00            
ATOM    227  NE  ARG    12     -26.790   0.290  17.350  1.00  0.00            
ATOM    228  HE  ARG    12     -25.970   0.150  16.790  1.00  0.00            
ATOM    229  CZ  ARG    12     -26.650   0.920  18.510  1.00  0.00            
ATOM    230  NH1 ARG    12     -27.700   1.110  19.290  1.00  0.00            
ATOM    231 1HH1 ARG    12     -27.590   1.590  20.170  1.00  0.00            
ATOM    232 2HH1 ARG    12     -28.600   0.780  19.010  1.00  0.00            
ATOM    233  NH2 ARG    12     -25.460   1.350  18.880  1.00  0.00            
ATOM    234 1HH2 ARG    12     -25.350   1.830  19.760  1.00  0.00            
ATOM    235 2HH2 ARG    12     -24.670   1.200  18.290  1.00  0.00            
ATOM    236  C   ARG    12     -28.550  -1.160  12.600  1.00  0.00            
ATOM    237  O   ARG    12     -28.630  -2.390  12.630  1.00  0.00            
ATOM    238  N   HIS    13     -29.530  -0.350  12.220  1.00  0.00            
ATOM    239  HN  HIS    13     -29.350   0.630  12.230  1.00  0.00            
ATOM    240  CA  HIS    13     -30.880  -0.800  11.780  1.00  0.00            
ATOM    241  HA  HIS    13     -30.950  -1.790  11.920  1.00  0.00            
ATOM    242  CB  HIS    13     -31.960  -0.120  12.620  1.00  0.00            
ATOM    243  HB1 HIS    13     -31.960   0.860  12.410  1.00  0.00            
ATOM    244  HB2 HIS    13     -32.850  -0.510  12.380  1.00  0.00            
ATOM    245  ND1 HIS    13     -31.970  -1.460  14.740  1.00  0.00            
ATOM    246  CG  HIS    13     -31.780  -0.260  14.090  1.00  0.00            
ATOM    247  CE1 HIS    13     -31.760  -1.300  16.030  1.00  0.00            
ATOM    248  HE1 HIS    13     -31.830  -2.020  16.730  1.00  0.00            
ATOM    249  NE2 HIS    13     -31.450  -0.020  16.250  1.00  0.00            
ATOM    250  HE2 HIS    13     -31.240   0.390  17.140  1.00  0.00            
ATOM    251  CD2 HIS    13     -31.460   0.640  15.050  1.00  0.00            
ATOM    252  HD2 HIS    13     -31.260   1.610  14.900  1.00  0.00            
ATOM    253  C   HIS    13     -31.030  -0.490  10.300  1.00  0.00            
ATOM    254  O   HIS    13     -30.360   0.410   9.790  1.00  0.00            
ATOM    255  N   PRO    14     -31.930  -1.180   9.570  1.00  0.00            
ATOM    256  CD  PRO    14     -32.750  -2.310  10.040  1.00  0.00            
ATOM    257  HD1 PRO    14     -33.490  -1.980  10.630  1.00  0.00            
ATOM    258  HD2 PRO    14     -32.190  -2.960  10.550  1.00  0.00            
ATOM    259  CA  PRO    14     -32.190  -0.850   8.170  1.00  0.00            
ATOM    260  HA  PRO    14     -31.390  -1.030   7.600  1.00  0.00            
ATOM    261  CB  PRO    14     -33.390  -1.740   7.810  1.00  0.00            
ATOM    262  HB1 PRO    14     -34.250  -1.250   7.950  1.00  0.00            
ATOM    263  HB2 PRO    14     -33.330  -2.040   6.860  1.00  0.00            
ATOM    264  CG  PRO    14     -33.270  -2.910   8.760  1.00  0.00            
ATOM    265  HG1 PRO    14     -32.630  -3.590   8.400  1.00  0.00            
ATOM    266  HG2 PRO    14     -34.160  -3.340   8.900  1.00  0.00            
ATOM    267  C   PRO    14     -32.510   0.640   8.040  1.00  0.00            
ATOM    268  O   PRO    14     -33.290   1.150   8.830  1.00  0.00            
ATOM    269  N   ALA    15     -31.880   1.310   7.070  1.00  0.00            
ATOM    270  HN  ALA    15     -31.300   0.790   6.440  1.00  0.00            
ATOM    271  CA  ALA    15     -31.990   2.780   6.870  1.00  0.00            
ATOM    272  HA  ALA    15     -31.750   3.230   7.720  1.00  0.00            
ATOM    273  CB  ALA    15     -31.010   3.240   5.820  1.00  0.00            
ATOM    274  HB1 ALA    15     -31.090   4.230   5.690  1.00  0.00            
ATOM    275  HB2 ALA    15     -30.080   3.020   6.110  1.00  0.00            
ATOM    276  HB3 ALA    15     -31.200   2.770   4.950  1.00  0.00            
ATOM    277  C   ALA    15     -33.430   3.130   6.480  1.00  0.00            
ATOM    278  O   ALA    15     -33.980   2.470   5.580  1.00  0.00            
ATOM    279  N   GLU    16     -34.010   4.110   7.170  1.00  0.00            
ATOM    280  HN  GLU    16     -33.530   4.480   7.970  1.00  0.00            
ATOM    281  CA  GLU    16     -35.330   4.710   6.840  1.00  0.00            
ATOM    282  HA  GLU    16     -35.570   4.470   5.900  1.00  0.00            
ATOM    283  CB  GLU    16     -36.420   4.140   7.740  1.00  0.00            
ATOM    284  HB1 GLU    16     -36.360   3.140   7.720  1.00  0.00            
ATOM    285  HB2 GLU    16     -36.270   4.460   8.670  1.00  0.00            
ATOM    286  CG  GLU    16     -37.830   4.540   7.330  1.00  0.00            
ATOM    287  HG1 GLU    16     -37.920   4.390   6.340  1.00  0.00            
ATOM    288  HG2 GLU    16     -37.940   5.510   7.530  1.00  0.00            
ATOM    289  CD  GLU    16     -38.940   3.780   8.020  1.00  0.00            
ATOM    290  OE1 GLU    16     -38.700   2.640   8.480  1.00  0.00            
ATOM    291  OE2 GLU    16     -40.060   4.330   8.110  1.00  0.00            
ATOM    292  C   GLU    16     -35.200   6.230   6.980  1.00  0.00            
ATOM    293  O   GLU    16     -34.910   6.700   8.100  1.00  0.00            
ATOM    294  N   ASN    17     -35.380   6.960   5.880  1.00  0.00            
ATOM    295  HN  ASN    17     -35.620   6.500   5.030  1.00  0.00            
ATOM    296  CA  ASN    17     -35.240   8.440   5.870  1.00  0.00            
ATOM    297  HA  ASN    17     -34.280   8.650   6.050  1.00  0.00            
ATOM    298  CB  ASN    17     -35.540   9.040   4.490  1.00  0.00            
ATOM    299  HB1 ASN    17     -36.370   8.620   4.130  1.00  0.00            
ATOM    300  HB2 ASN    17     -35.690  10.030   4.590  1.00  0.00            
ATOM    301  CG  ASN    17     -34.420   8.820   3.490  1.00  0.00            
ATOM    302  OD1 ASN    17     -33.270   8.640   3.870  1.00  0.00            
ATOM    303  ND2 ASN    17     -34.750   8.830   2.210  1.00  0.00            
ATOM    304 1HD2 ASN    17     -35.710   8.980   1.940  1.00  0.00            
ATOM    305 2HD2 ASN    17     -34.050   8.690   1.520  1.00  0.00            
ATOM    306  C   ASN    17     -36.130   9.030   6.970  1.00  0.00            
ATOM    307  O   ASN    17     -37.310   8.650   7.040  1.00  0.00            
ATOM    308  N   GLY    18     -35.550   9.860   7.840  1.00  0.00            
ATOM    309  HN  GLY    18     -34.560  10.010   7.750  1.00  0.00            
ATOM    310  CA  GLY    18     -36.260  10.590   8.910  1.00  0.00            
ATOM    311  HA1 GLY    18     -37.180  10.790   8.570  1.00  0.00            
ATOM    312  HA2 GLY    18     -35.770  11.440   9.080  1.00  0.00            
ATOM    313  C   GLY    18     -36.360   9.790  10.200  1.00  0.00            
ATOM    314  O   GLY    18     -36.900  10.340  11.170  1.00  0.00            
ATOM    315  N   LYS    19     -35.860   8.540  10.230  1.00  0.00            
ATOM    316  HN  LYS    19     -35.440   8.180   9.400  1.00  0.00            
ATOM    317  CA  LYS    19     -35.910   7.690  11.450  1.00  0.00            
ATOM    318  HA  LYS    19     -36.550   8.130  12.080  1.00  0.00            
ATOM    319  CB  LYS    19     -36.440   6.290  11.140  1.00  0.00            
ATOM    320  HB1 LYS    19     -37.100   6.360  10.390  1.00  0.00            
ATOM    321  HB2 LYS    19     -35.670   5.720  10.850  1.00  0.00            
ATOM    322  CG  LYS    19     -37.120   5.600  12.310  1.00  0.00            
ATOM    323  HG1 LYS    19     -38.110   5.760  12.250  1.00  0.00            
ATOM    324  HG2 LYS    19     -36.770   6.000  13.160  1.00  0.00            
ATOM    325  CD  LYS    19     -36.900   4.100  12.380  1.00  0.00            
ATOM    326  HD1 LYS    19     -37.250   3.770  13.260  1.00  0.00            
ATOM    327  HD2 LYS    19     -35.910   3.930  12.330  1.00  0.00            
ATOM    328  CE  LYS    19     -37.570   3.330  11.270  1.00  0.00            
ATOM    329  HE1 LYS    19     -37.090   2.480  11.110  1.00  0.00            
ATOM    330  HE2 LYS    19     -37.560   3.880  10.430  1.00  0.00            
ATOM    331  NZ  LYS    19     -38.980   3.020  11.590  1.00  0.00            
ATOM    332  HZ1 LYS    19     -39.020   2.470  12.430  1.00  0.00            
ATOM    333  HZ2 LYS    19     -39.490   3.870  11.730  1.00  0.00            
ATOM    334  HZ3 LYS    19     -39.390   2.500  10.840  1.00  0.00            
ATOM    335  C   LYS    19     -34.510   7.610  12.070  1.00  0.00            
ATOM    336  O   LYS    19     -33.550   7.240  11.360  1.00  0.00            
ATOM    337  N   SER    20     -34.420   7.920  13.370  1.00  0.00            
ATOM    338  HN  SER    20     -35.250   8.200  13.840  1.00  0.00            
ATOM    339  CA  SER    20     -33.150   7.880  14.150  1.00  0.00            
ATOM    340  HA  SER    20     -32.540   8.560  13.740  1.00  0.00            
ATOM    341  CB  SER    20     -33.360   8.300  15.580  1.00  0.00            
ATOM    342  HB1 SER    20     -33.930   7.630  16.060  1.00  0.00            
ATOM    343  HB2 SER    20     -33.810   9.200  15.620  1.00  0.00            
ATOM    344  OG  SER    20     -32.120   8.400  16.250  1.00  0.00            
ATOM    345  HG1 SER    20     -31.540   9.070  15.790  1.00  0.00            
ATOM    346  C   SER    20     -32.550   6.480  14.080  1.00  0.00            
ATOM    347  O   SER    20     -33.290   5.490  14.130  1.00  0.00            
ATOM    348  N   ASN    21     -31.220   6.420  13.960  1.00  0.00            
ATOM    349  HN  ASN    21     -30.710   7.270  14.060  1.00  0.00            
ATOM    350  CA  ASN    21     -30.460   5.170  13.700  1.00  0.00            
ATOM    351  HA  ASN    21     -30.900   4.390  14.130  1.00  0.00            
ATOM    352  CB  ASN    21     -30.450   4.880  12.190  1.00  0.00            
ATOM    353  HB1 ASN    21     -31.330   5.190  11.810  1.00  0.00            
ATOM    354  HB2 ASN    21     -29.710   5.400  11.780  1.00  0.00            
ATOM    355  CG  ASN    21     -30.270   3.420  11.800  1.00  0.00            
ATOM    356  OD1 ASN    21     -29.580   2.640  12.460  1.00  0.00            
ATOM    357  ND2 ASN    21     -30.860   3.060  10.670  1.00  0.00            
ATOM    358 1HD2 ASN    21     -31.380   3.730  10.140  1.00  0.00            
ATOM    359 2HD2 ASN    21     -30.780   2.120  10.340  1.00  0.00            
ATOM    360  C   ASN    21     -29.070   5.380  14.290  1.00  0.00            
ATOM    361  O   ASN    21     -28.830   6.410  14.950  1.00  0.00            
ATOM    362  N   PHE    22     -28.180   4.420  14.080  1.00  0.00            
ATOM    363  HN  PHE    22     -28.490   3.560  13.680  1.00  0.00            
ATOM    364  CA  PHE    22     -26.750   4.580  14.410  1.00  0.00            
ATOM    365  HA  PHE    22     -26.610   5.510  14.740  1.00  0.00            
ATOM    366  CB  PHE    22     -26.340   3.630  15.540  1.00  0.00            
ATOM    367  HB1 PHE    22     -26.800   2.750  15.410  1.00  0.00            
ATOM    368  HB2 PHE    22     -25.350   3.490  15.500  1.00  0.00            
ATOM    369  CG  PHE    22     -26.680   4.120  16.930  1.00  0.00            
ATOM    370  CD1 PHE    22     -27.940   3.920  17.460  1.00  0.00            
ATOM    371  HD1 PHE    22     -28.630   3.440  16.930  1.00  0.00            
ATOM    372  CE1 PHE    22     -28.250   4.370  18.740  1.00  0.00            
ATOM    373  HE1 PHE    22     -29.160   4.220  19.110  1.00  0.00            
ATOM    374  CZ  PHE    22     -27.300   5.030  19.490  1.00  0.00            
ATOM    375  HZ  PHE    22     -27.530   5.360  20.400  1.00  0.00            
ATOM    376  CD2 PHE    22     -25.730   4.790  17.690  1.00  0.00            
ATOM    377  HD2 PHE    22     -24.810   4.950  17.320  1.00  0.00            
ATOM    378  CE2 PHE    22     -26.040   5.240  18.970  1.00  0.00            
ATOM    379  HE2 PHE    22     -25.350   5.710  19.510  1.00  0.00            
ATOM    380  C   PHE    22     -25.940   4.330  13.150  1.00  0.00            
ATOM    381  O   PHE    22     -26.210   3.350  12.430  1.00  0.00            
ATOM    382  N   LEU    23     -24.980   5.210  12.920  1.00  0.00            
ATOM    383  HN  LEU    23     -24.920   6.010  13.510  1.00  0.00            
ATOM    384  CA  LEU    23     -23.990   5.080  11.830  1.00  0.00            
ATOM    385  HA  LEU    23     -24.370   4.500  11.110  1.00  0.00            
ATOM    386  CB  LEU    23     -23.680   6.460  11.270  1.00  0.00            
ATOM    387  HB1 LEU    23     -24.520   6.830  10.870  1.00  0.00            
ATOM    388  HB2 LEU    23     -23.390   7.050  12.020  1.00  0.00            
ATOM    389  CG  LEU    23     -22.600   6.510  10.190  1.00  0.00            
ATOM    390  HG  LEU    23     -21.790   6.040  10.540  1.00  0.00            
ATOM    391  CD1 LEU    23     -23.060   5.800   8.930  1.00  0.00            
ATOM    392 1HD1 LEU    23     -22.340   5.840   8.240  1.00  0.00            
ATOM    393 2HD1 LEU    23     -23.270   4.840   9.140  1.00  0.00            
ATOM    394 3HD1 LEU    23     -23.880   6.240   8.580  1.00  0.00            
ATOM    395  CD2 LEU    23     -22.210   7.940   9.870  1.00  0.00            
ATOM    396 1HD2 LEU    23     -21.500   7.950   9.170  1.00  0.00            
ATOM    397 2HD2 LEU    23     -23.010   8.440   9.540  1.00  0.00            
ATOM    398 3HD2 LEU    23     -21.860   8.390  10.700  1.00  0.00            
ATOM    399  C   LEU    23     -22.740   4.440  12.420  1.00  0.00            
ATOM    400  O   LEU    23     -22.200   4.950  13.420  1.00  0.00            
ATOM    401  N   ASN    24     -22.300   3.360  11.790  1.00  0.00            
ATOM    402  HN  ASN    24     -22.770   3.090  10.950  1.00  0.00            
ATOM    403  CA  ASN    24     -21.160   2.540  12.240  1.00  0.00            
ATOM    404  HA  ASN    24     -20.880   2.910  13.120  1.00  0.00            
ATOM    405  CB  ASN    24     -21.560   1.080  12.390  1.00  0.00            
ATOM    406  HB1 ASN    24     -22.000   0.770  11.550  1.00  0.00            
ATOM    407  HB2 ASN    24     -20.740   0.530  12.560  1.00  0.00            
ATOM    408  CG  ASN    24     -22.530   0.840  13.540  1.00  0.00            
ATOM    409  OD1 ASN    24     -22.500   1.550  14.530  1.00  0.00            
ATOM    410  ND2 ASN    24     -23.390  -0.140  13.390  1.00  0.00            
ATOM    411 1HD2 ASN    24     -23.390  -0.690  12.560  1.00  0.00            
ATOM    412 2HD2 ASN    24     -24.050  -0.340  14.120  1.00  0.00            
ATOM    413  C   ASN    24     -20.040   2.640  11.220  1.00  0.00            
ATOM    414  O   ASN    24     -20.310   2.570  10.000  1.00  0.00            
ATOM    415  N   CYS    25     -18.820   2.730  11.720  1.00  0.00            
ATOM    416  HN  CYS    25     -18.720   2.970  12.680  1.00  0.00            
ATOM    417  CA  CYS    25     -17.620   2.490  10.920  1.00  0.00            
ATOM    418  HA  CYS    25     -17.900   2.170  10.010  1.00  0.00            
ATOM    419  CB  CYS    25     -16.820   3.750  10.710  1.00  0.00            
ATOM    420  HB1 CYS    25     -16.540   4.040  11.620  1.00  0.00            
ATOM    421  HB2 CYS    25     -17.470   4.410  10.330  1.00  0.00            
ATOM    422  SG  CYS    25     -15.400   3.480   9.620  1.00  0.00            
ATOM    423  C   CYS    25     -16.800   1.430  11.640  1.00  0.00            
ATOM    424  O   CYS    25     -16.330   1.680  12.750  1.00  0.00            
ATOM    425  N   TYR    26     -16.730   0.250  11.030  1.00  0.00            
ATOM    426  HN  TYR    26     -17.180   0.150  10.140  1.00  0.00            
ATOM    427  CA  TYR    26     -16.010  -0.910  11.580  1.00  0.00            
ATOM    428  HA  TYR    26     -15.880  -0.780  12.560  1.00  0.00            
ATOM    429  CB  TYR    26     -16.840  -2.180  11.390  1.00  0.00            
ATOM    430  HB1 TYR    26     -17.740  -2.030  11.810  1.00  0.00            
ATOM    431  HB2 TYR    26     -16.950  -2.340  10.410  1.00  0.00            
ATOM    432  CG  TYR    26     -16.250  -3.420  11.990  1.00  0.00            
ATOM    433  CD1 TYR    26     -15.930  -3.480  13.340  1.00  0.00            
ATOM    434  HD1 TYR    26     -16.070  -2.680  13.920  1.00  0.00            
ATOM    435  CE1 TYR    26     -15.420  -4.640  13.900  1.00  0.00            
ATOM    436  HE1 TYR    26     -15.190  -4.660  14.880  1.00  0.00            
ATOM    437  CZ  TYR    26     -15.210  -5.770  13.120  1.00  0.00            
ATOM    438  OH  TYR    26     -14.700  -6.890  13.700  1.00  0.00            
ATOM    439  HH  TYR    26     -14.610  -7.610  13.000  1.00  0.00            
ATOM    440  CD2 TYR    26     -16.030  -4.560  11.230  1.00  0.00            
ATOM    441  HD2 TYR    26     -16.250  -4.540  10.250  1.00  0.00            
ATOM    442  CE2 TYR    26     -15.520  -5.730  11.780  1.00  0.00            
ATOM    443  HE2 TYR    26     -15.370  -6.530  11.200  1.00  0.00            
ATOM    444  C   TYR    26     -14.670  -1.000  10.870  1.00  0.00            
ATOM    445  O   TYR    26     -14.650  -1.160   9.640  1.00  0.00            
ATOM    446  N   VAL    27     -13.610  -0.890  11.640  1.00  0.00            
ATOM    447  HN  VAL    27     -13.740  -0.710  12.620  1.00  0.00            
ATOM    448  CA  VAL    27     -12.220  -1.020  11.130  1.00  0.00            
ATOM    449  HA  VAL    27     -12.260  -1.080  10.130  1.00  0.00            
ATOM    450  CB  VAL    27     -11.350   0.200  11.430  1.00  0.00            
ATOM    451  HB  VAL    27     -10.400  -0.040  11.230  1.00  0.00            
ATOM    452  CG1 VAL    27     -11.760   1.370  10.560  1.00  0.00            
ATOM    453 1HG1 VAL    27     -11.190   2.160  10.770  1.00  0.00            
ATOM    454 2HG1 VAL    27     -11.650   1.120   9.600  1.00  0.00            
ATOM    455 3HG1 VAL    27     -12.720   1.600  10.740  1.00  0.00            
ATOM    456  CG2 VAL    27     -11.360   0.590  12.900  1.00  0.00            
ATOM    457 1HG2 VAL    27     -10.780   1.390  13.030  1.00  0.00            
ATOM    458 2HG2 VAL    27     -12.300   0.810  13.180  1.00  0.00            
ATOM    459 3HG2 VAL    27     -11.020  -0.170  13.450  1.00  0.00            
ATOM    460  C   VAL    27     -11.650  -2.310  11.720  1.00  0.00            
ATOM    461  O   VAL    27     -11.800  -2.550  12.920  1.00  0.00            
ATOM    462  N   SER    28     -11.070  -3.150  10.880  1.00  0.00            
ATOM    463  HN  SER    28     -10.920  -2.870   9.930  1.00  0.00            
ATOM    464  CA  SER    28     -10.630  -4.480  11.330  1.00  0.00            
ATOM    465  HA  SER    28     -10.370  -4.420  12.300  1.00  0.00            
ATOM    466  CB  SER    28     -11.750  -5.460  11.230  1.00  0.00            
ATOM    467  HB1 SER    28     -12.550  -5.120  11.730  1.00  0.00            
ATOM    468  HB2 SER    28     -11.480  -6.340  11.610  1.00  0.00            
ATOM    469  OG  SER    28     -12.120  -5.650   9.880  1.00  0.00            
ATOM    470  HG1 SER    28     -11.340  -5.990   9.370  1.00  0.00            
ATOM    471  C   SER    28      -9.410  -4.920  10.530  1.00  0.00            
ATOM    472  O   SER    28      -9.110  -4.320   9.490  1.00  0.00            
ATOM    473  N   GLY    29      -8.770  -5.980  10.990  1.00  0.00            
ATOM    474  HN  GLY    29      -9.040  -6.370  11.880  1.00  0.00            
ATOM    475  CA  GLY    29      -7.670  -6.610  10.250  1.00  0.00            
ATOM    476  HA1 GLY    29      -7.970  -6.720   9.300  1.00  0.00            
ATOM    477  HA2 GLY    29      -7.490  -7.500  10.650  1.00  0.00            
ATOM    478  C   GLY    29      -6.380  -5.800  10.270  1.00  0.00            
ATOM    479  O   GLY    29      -5.500  -6.110   9.450  1.00  0.00            
ATOM    480  N   PHE    30      -6.230  -4.820  11.160  1.00  0.00            
ATOM    481  HN  PHE    30      -6.910  -4.710  11.880  1.00  0.00            
ATOM    482  CA  PHE    30      -5.070  -3.900  11.100  1.00  0.00            
ATOM    483  HA  PHE    30      -4.630  -4.080  10.220  1.00  0.00            
ATOM    484  CB  PHE    30      -5.500  -2.430  11.080  1.00  0.00            
ATOM    485  HB1 PHE    30      -4.670  -1.860  11.030  1.00  0.00            
ATOM    486  HB2 PHE    30      -6.060  -2.270  10.270  1.00  0.00            
ATOM    487  CG  PHE    30      -6.290  -1.960  12.270  1.00  0.00            
ATOM    488  CD1 PHE    30      -7.660  -2.110  12.310  1.00  0.00            
ATOM    489  HD1 PHE    30      -8.130  -2.550  11.540  1.00  0.00            
ATOM    490  CE1 PHE    30      -8.400  -1.670  13.390  1.00  0.00            
ATOM    491  HE1 PHE    30      -9.390  -1.790  13.400  1.00  0.00            
ATOM    492  CZ  PHE    30      -7.770  -1.070  14.460  1.00  0.00            
ATOM    493  HZ  PHE    30      -8.300  -0.760  15.250  1.00  0.00            
ATOM    494  CD2 PHE    30      -5.670  -1.340  13.350  1.00  0.00            
ATOM    495  HD2 PHE    30      -4.680  -1.210  13.340  1.00  0.00            
ATOM    496  CE2 PHE    30      -6.410  -0.900  14.430  1.00  0.00            
ATOM    497  HE2 PHE    30      -5.950  -0.450  15.200  1.00  0.00            
ATOM    498  C   PHE    30      -4.060  -4.200  12.200  1.00  0.00            
ATOM    499  O   PHE    30      -4.370  -4.810  13.240  1.00  0.00            
ATOM    500  N   HIS    31      -2.830  -3.760  11.950  1.00  0.00            
ATOM    501  HN  HIS    31      -2.670  -3.310  11.070  1.00  0.00            
ATOM    502  CA  HIS    31      -1.680  -3.890  12.870  1.00  0.00            
ATOM    503  HA  HIS    31      -1.960  -3.670  13.810  1.00  0.00            
ATOM    504  CB  HIS    31      -1.180  -5.340  12.870  1.00  0.00            
ATOM    505  HB1 HIS    31      -1.910  -5.940  12.550  1.00  0.00            
ATOM    506  HB2 HIS    31      -0.400  -5.420  12.250  1.00  0.00            
ATOM    507  ND1 HIS    31       0.400  -5.380  14.810  1.00  0.00            
ATOM    508  CG  HIS    31      -0.750  -5.830  14.200  1.00  0.00            
ATOM    509  CE1 HIS    31       0.540  -5.970  15.980  1.00  0.00            
ATOM    510  HE1 HIS    31       1.290  -5.830  16.620  1.00  0.00            
ATOM    511  NE2 HIS    31      -0.510  -6.780  16.160  1.00  0.00            
ATOM    512  HE2 HIS    31      -0.680  -7.350  16.970  1.00  0.00            
ATOM    513  CD2 HIS    31      -1.310  -6.710  15.060  1.00  0.00            
ATOM    514  HD2 HIS    31      -2.170  -7.210  14.910  1.00  0.00            
ATOM    515  C   HIS    31      -0.630  -2.900  12.420  1.00  0.00            
ATOM    516  O   HIS    31      -0.360  -2.820  11.220  1.00  0.00            
ATOM    517  N   PRO    32      -0.020  -2.080  13.310  1.00  0.00            
ATOM    518  CD  PRO    32       1.040  -1.130  12.930  1.00  0.00            
ATOM    519  HD1 PRO    32       0.730  -0.560  12.160  1.00  0.00            
ATOM    520  HD2 PRO    32       1.870  -1.610  12.670  1.00  0.00            
ATOM    521  CA  PRO    32      -0.320  -2.020  14.740  1.00  0.00            
ATOM    522  HA  PRO    32      -0.450  -2.940  15.100  1.00  0.00            
ATOM    523  CB  PRO    32       0.890  -1.250  15.300  1.00  0.00            
ATOM    524  HB1 PRO    32       0.650  -0.750  16.130  1.00  0.00            
ATOM    525  HB2 PRO    32       1.650  -1.870  15.490  1.00  0.00            
ATOM    526  CG  PRO    32       1.240  -0.300  14.180  1.00  0.00            
ATOM    527  HG1 PRO    32       2.190   0.010  14.250  1.00  0.00            
ATOM    528  HG2 PRO    32       0.630   0.490  14.180  1.00  0.00            
ATOM    529  C   PRO    32      -1.650  -1.300  15.050  1.00  0.00            
ATOM    530  O   PRO    32      -2.410  -0.970  14.130  1.00  0.00            
ATOM    531  N   SER    33      -1.920  -1.070  16.330  1.00  0.00            
ATOM    532  HN  SER    33      -1.180  -1.150  17.000  1.00  0.00            
ATOM    533  CA  SER    33      -3.280  -0.700  16.820  1.00  0.00            
ATOM    534  HA  SER    33      -3.900  -1.220  16.240  1.00  0.00            
ATOM    535  CB  SER    33      -3.490  -1.120  18.250  1.00  0.00            
ATOM    536  HB1 SER    33      -3.390  -2.110  18.340  1.00  0.00            
ATOM    537  HB2 SER    33      -4.400  -0.840  18.560  1.00  0.00            
ATOM    538  OG  SER    33      -2.550  -0.510  19.120  1.00  0.00            
ATOM    539  HG1 SER    33      -2.620   0.480  19.050  1.00  0.00            
ATOM    540  C   SER    33      -3.580   0.800  16.660  1.00  0.00            
ATOM    541  O   SER    33      -4.770   1.140  16.670  1.00  0.00            
ATOM    542  N   ASP    34      -2.580   1.670  16.540  1.00  0.00            
ATOM    543  HN  ASP    34      -1.640   1.340  16.540  1.00  0.00            
ATOM    544  CA  ASP    34      -2.860   3.120  16.420  1.00  0.00            
ATOM    545  HA  ASP    34      -3.410   3.400  17.210  1.00  0.00            
ATOM    546  CB  ASP    34      -1.590   3.960  16.510  1.00  0.00            
ATOM    547  HB1 ASP    34      -0.870   3.500  16.000  1.00  0.00            
ATOM    548  HB2 ASP    34      -1.780   4.850  16.080  1.00  0.00            
ATOM    549  CG  ASP    34      -1.090   4.210  17.930  1.00  0.00            
ATOM    550  OD1 ASP    34      -1.830   3.890  18.890  1.00  0.00            
ATOM    551  OD2 ASP    34       0.020   4.740  18.070  1.00  0.00            
ATOM    552  C   ASP    34      -3.630   3.340  15.120  1.00  0.00            
ATOM    553  O   ASP    34      -3.200   2.860  14.060  1.00  0.00            
ATOM    554  N   ILE    35      -4.750   4.040  15.220  1.00  0.00            
ATOM    555  HN  ILE    35      -5.000   4.420  16.110  1.00  0.00            
ATOM    556  CA  ILE    35      -5.640   4.290  14.060  1.00  0.00            
ATOM    557  HA  ILE    35      -5.090   4.450  13.240  1.00  0.00            
ATOM    558  CB  ILE    35      -6.510   3.060  13.750  1.00  0.00            
ATOM    559  HB  ILE    35      -5.930   2.250  13.760  1.00  0.00            
ATOM    560  CG2 ILE    35      -7.570   2.820  14.830  1.00  0.00            
ATOM    561 1HG2 ILE    35      -8.110   2.020  14.590  1.00  0.00            
ATOM    562 2HG2 ILE    35      -7.120   2.670  15.710  1.00  0.00            
ATOM    563 3HG2 ILE    35      -8.170   3.620  14.890  1.00  0.00            
ATOM    564  CG1 ILE    35      -7.130   3.150  12.350  1.00  0.00            
ATOM    565 1HG1 ILE    35      -6.430   3.490  11.720  1.00  0.00            
ATOM    566 2HG1 ILE    35      -7.890   3.790  12.380  1.00  0.00            
ATOM    567  CD  ILE    35      -7.640   1.830  11.820  1.00  0.00            
ATOM    568  HD1 ILE    35      -8.030   1.960  10.910  1.00  0.00            
ATOM    569  HD2 ILE    35      -6.890   1.170  11.770  1.00  0.00            
ATOM    570  HD3 ILE    35      -8.350   1.480  12.440  1.00  0.00            
ATOM    571  C   ILE    35      -6.450   5.540  14.380  1.00  0.00            
ATOM    572  O   ILE    35      -6.740   5.800  15.560  1.00  0.00            
ATOM    573  N   GLU    36      -6.750   6.320  13.350  1.00  0.00            
ATOM    574  HN  GLU    36      -6.410   6.080  12.440  1.00  0.00            
ATOM    575  CA  GLU    36      -7.580   7.540  13.520  1.00  0.00            
ATOM    576  HA  GLU    36      -7.890   7.640  14.470  1.00  0.00            
ATOM    577  CB  GLU    36      -6.750   8.790  13.240  1.00  0.00            
ATOM    578  HB1 GLU    36      -6.350   8.710  12.330  1.00  0.00            
ATOM    579  HB2 GLU    36      -7.360   9.590  13.270  1.00  0.00            
ATOM    580  CG  GLU    36      -5.630   9.000  14.260  1.00  0.00            
ATOM    581  HG1 GLU    36      -5.050   9.740  13.920  1.00  0.00            
ATOM    582  HG2 GLU    36      -5.090   8.150  14.300  1.00  0.00            
ATOM    583  CD  GLU    36      -6.050   9.340  15.680  1.00  0.00            
ATOM    584  OE1 GLU    36      -6.300  10.530  15.940  1.00  0.00            
ATOM    585  OE2 GLU    36      -6.110   8.420  16.520  1.00  0.00            
ATOM    586  C   GLU    36      -8.810   7.350  12.630  1.00  0.00            
ATOM    587  O   GLU    36      -8.650   7.040  11.440  1.00  0.00            
ATOM    588  N   VAL    37      -9.990   7.460  13.230  1.00  0.00            
ATOM    589  HN  VAL    37     -10.010   7.700  14.200  1.00  0.00            
ATOM    590  CA  VAL    37     -11.270   7.240  12.520  1.00  0.00            
ATOM    591  HA  VAL    37     -11.080   7.160  11.540  1.00  0.00            
ATOM    592  CB  VAL    37     -11.950   5.920  12.950  1.00  0.00            
ATOM    593  HB  VAL    37     -12.150   5.990  13.930  1.00  0.00            
ATOM    594  CG1 VAL    37     -13.260   5.700  12.210  1.00  0.00            
ATOM    595 1HG1 VAL    37     -13.670   4.830  12.510  1.00  0.00            
ATOM    596 2HG1 VAL    37     -13.880   6.450  12.400  1.00  0.00            
ATOM    597 3HG1 VAL    37     -13.080   5.650  11.220  1.00  0.00            
ATOM    598  CG2 VAL    37     -11.020   4.720  12.770  1.00  0.00            
ATOM    599 1HG2 VAL    37     -11.480   3.890  13.060  1.00  0.00            
ATOM    600 2HG2 VAL    37     -10.760   4.650  11.800  1.00  0.00            
ATOM    601 3HG2 VAL    37     -10.190   4.850  13.320  1.00  0.00            
ATOM    602  C   VAL    37     -12.170   8.440  12.800  1.00  0.00            
ATOM    603  O   VAL    37     -12.360   8.770  13.990  1.00  0.00            
ATOM    604  N   ASP    38     -12.660   9.050  11.740  1.00  0.00            
ATOM    605  HN  ASP    38     -12.320   8.780  10.830  1.00  0.00            
ATOM    606  CA  ASP    38     -13.680  10.120  11.810  1.00  0.00            
ATOM    607  HA  ASP    38     -13.870  10.290  12.780  1.00  0.00            
ATOM    608  CB  ASP    38     -13.190  11.420  11.170  1.00  0.00            
ATOM    609  HB1 ASP    38     -13.010  11.250  10.200  1.00  0.00            
ATOM    610  HB2 ASP    38     -13.910  12.110  11.260  1.00  0.00            
ATOM    611  CG  ASP    38     -11.920  11.960  11.810  1.00  0.00            
ATOM    612  OD1 ASP    38     -11.910  12.120  13.050  1.00  0.00            
ATOM    613  OD2 ASP    38     -10.960  12.200  11.060  1.00  0.00            
ATOM    614  C   ASP    38     -14.930   9.640  11.080  1.00  0.00            
ATOM    615  O   ASP    38     -14.790   9.010  10.020  1.00  0.00            
ATOM    616  N   LEU    39     -16.100   9.950  11.610  1.00  0.00            
ATOM    617  HN  LEU    39     -16.140  10.260  12.570  1.00  0.00            
ATOM    618  CA  LEU    39     -17.370   9.860  10.850  1.00  0.00            
ATOM    619  HA  LEU    39     -17.260   9.210  10.100  1.00  0.00            
ATOM    620  CB  LEU    39     -18.500   9.350  11.740  1.00  0.00            
ATOM    621  HB1 LEU    39     -18.570   9.950  12.540  1.00  0.00            
ATOM    622  HB2 LEU    39     -19.350   9.370  11.220  1.00  0.00            
ATOM    623  CG  LEU    39     -18.300   7.930  12.260  1.00  0.00            
ATOM    624  HG  LEU    39     -17.440   7.910  12.780  1.00  0.00            
ATOM    625  CD1 LEU    39     -19.420   7.510  13.190  1.00  0.00            
ATOM    626 1HD1 LEU    39     -19.260   6.570  13.500  1.00  0.00            
ATOM    627 2HD1 LEU    39     -19.450   8.130  13.970  1.00  0.00            
ATOM    628 3HD1 LEU    39     -20.290   7.550  12.690  1.00  0.00            
ATOM    629  CD2 LEU    39     -18.180   6.940  11.110  1.00  0.00            
ATOM    630 1HD2 LEU    39     -18.050   6.020  11.470  1.00  0.00            
ATOM    631 2HD2 LEU    39     -19.010   6.970  10.560  1.00  0.00            
ATOM    632 3HD2 LEU    39     -17.390   7.190  10.540  1.00  0.00            
ATOM    633  C   LEU    39     -17.670  11.250  10.290  1.00  0.00            
ATOM    634  O   LEU    39     -17.500  12.250  11.040  1.00  0.00            
ATOM    635  N   LEU    40     -18.060  11.310   9.020  1.00  0.00            
ATOM    636  HN  LEU    40     -18.190  10.450   8.530  1.00  0.00            
ATOM    637  CA  LEU    40     -18.310  12.580   8.300  1.00  0.00            
ATOM    638  HA  LEU    40     -18.040  13.330   8.900  1.00  0.00            
ATOM    639  CB  LEU    40     -17.460  12.630   7.020  1.00  0.00            
ATOM    640  HB1 LEU    40     -17.810  11.940   6.390  1.00  0.00            
ATOM    641  HB2 LEU    40     -17.580  13.540   6.620  1.00  0.00            
ATOM    642  CG  LEU    40     -15.970  12.390   7.200  1.00  0.00            
ATOM    643  HG  LEU    40     -15.840  11.460   7.540  1.00  0.00            
ATOM    644  CD1 LEU    40     -15.250  12.540   5.870  1.00  0.00            
ATOM    645 1HD1 LEU    40     -14.270  12.380   6.000  1.00  0.00            
ATOM    646 2HD1 LEU    40     -15.610  11.870   5.220  1.00  0.00            
ATOM    647 3HD1 LEU    40     -15.390  13.460   5.510  1.00  0.00            
ATOM    648  CD2 LEU    40     -15.360  13.330   8.230  1.00  0.00            
ATOM    649 1HD2 LEU    40     -14.380  13.150   8.310  1.00  0.00            
ATOM    650 2HD2 LEU    40     -15.490  14.280   7.930  1.00  0.00            
ATOM    651 3HD2 LEU    40     -15.810  13.190   9.110  1.00  0.00            
ATOM    652  C   LEU    40     -19.790  12.680   7.950  1.00  0.00            
ATOM    653  O   LEU    40     -20.390  11.690   7.520  1.00  0.00            
ATOM    654  N   LYS    41     -20.350  13.880   8.130  1.00  0.00            
ATOM    655  HN  LYS    41     -19.830  14.560   8.640  1.00  0.00            
ATOM    656  CA  LYS    41     -21.680  14.270   7.610  1.00  0.00            
ATOM    657  HA  LYS    41     -22.100  13.480   7.160  1.00  0.00            
ATOM    658  CB  LYS    41     -22.620  14.690   8.740  1.00  0.00            
ATOM    659  HB1 LYS    41     -22.740  13.910   9.350  1.00  0.00            
ATOM    660  HB2 LYS    41     -22.200  15.440   9.240  1.00  0.00            
ATOM    661  CG  LYS    41     -24.000  15.150   8.280  1.00  0.00            
ATOM    662  HG1 LYS    41     -24.430  14.400   7.770  1.00  0.00            
ATOM    663  HG2 LYS    41     -23.880  15.940   7.680  1.00  0.00            
ATOM    664  CD  LYS    41     -24.930  15.540   9.400  1.00  0.00            
ATOM    665  HD1 LYS    41     -24.520  16.290   9.910  1.00  0.00            
ATOM    666  HD2 LYS    41     -25.060  14.750  10.000  1.00  0.00            
ATOM    667  CE  LYS    41     -26.290  15.980   8.900  1.00  0.00            
ATOM    668  HE1 LYS    41     -26.720  15.230   8.400  1.00  0.00            
ATOM    669  HE2 LYS    41     -26.180  16.770   8.290  1.00  0.00            
ATOM    670  NZ  LYS    41     -27.170  16.380  10.020  1.00  0.00            
ATOM    671  HZ1 LYS    41     -27.290  15.600  10.640  1.00  0.00            
ATOM    672  HZ2 LYS    41     -26.760  17.140  10.520  1.00  0.00            
ATOM    673  HZ3 LYS    41     -28.060  16.660   9.660  1.00  0.00            
ATOM    674  C   LYS    41     -21.460  15.410   6.610  1.00  0.00            
ATOM    675  O   LYS    41     -20.960  16.470   7.040  1.00  0.00            
ATOM    676  N   ASN    42     -21.780  15.180   5.340  1.00  0.00            
ATOM    677  HN  ASN    42     -22.170  14.290   5.100  1.00  0.00            
ATOM    678  CA  ASN    42     -21.570  16.170   4.240  1.00  0.00            
ATOM    679  HA  ASN    42     -21.720  15.720   3.360  1.00  0.00            
ATOM    680  CB  ASN    42     -22.630  17.280   4.330  1.00  0.00            
ATOM    681  HB1 ASN    42     -22.520  17.760   5.200  1.00  0.00            
ATOM    682  HB2 ASN    42     -22.490  17.920   3.580  1.00  0.00            
ATOM    683  CG  ASN    42     -24.030  16.730   4.240  1.00  0.00            
ATOM    684  OD1 ASN    42     -24.340  15.930   3.360  1.00  0.00            
ATOM    685  ND2 ASN    42     -24.890  17.110   5.180  1.00  0.00            
ATOM    686 1HD2 ASN    42     -24.590  17.740   5.910  1.00  0.00            
ATOM    687 2HD2 ASN    42     -25.830  16.780   5.170  1.00  0.00            
ATOM    688  C   ASN    42     -20.120  16.680   4.290  1.00  0.00            
ATOM    689  O   ASN    42     -19.900  17.900   4.130  1.00  0.00            
ATOM    690  N   GLY    43     -19.180  15.760   4.540  1.00  0.00            
ATOM    691  HN  GLY    43     -19.480  14.840   4.790  1.00  0.00            
ATOM    692  CA  GLY    43     -17.720  16.010   4.460  1.00  0.00            
ATOM    693  HA1 GLY    43     -17.560  16.640   3.700  1.00  0.00            
ATOM    694  HA2 GLY    43     -17.280  15.140   4.260  1.00  0.00            
ATOM    695  C   GLY    43     -17.120  16.600   5.730  1.00  0.00            
ATOM    696  O   GLY    43     -15.890  16.790   5.750  1.00  0.00            
ATOM    697  N   GLU    44     -17.870  16.870   6.780  1.00  0.00            
ATOM    698  HN  GLU    44     -18.840  16.630   6.710  1.00  0.00            
ATOM    699  CA  GLU    44     -17.410  17.490   8.040  1.00  0.00            
ATOM    700  HA  GLU    44     -16.460  17.790   7.890  1.00  0.00            
ATOM    701  CB  GLU    44     -18.270  18.700   8.410  1.00  0.00            
ATOM    702  HB1 GLU    44     -19.230  18.410   8.420  1.00  0.00            
ATOM    703  HB2 GLU    44     -18.010  19.020   9.310  1.00  0.00            
ATOM    704  CG  GLU    44     -18.130  19.840   7.430  1.00  0.00            
ATOM    705  HG1 GLU    44     -18.730  20.580   7.730  1.00  0.00            
ATOM    706  HG2 GLU    44     -18.420  19.520   6.530  1.00  0.00            
ATOM    707  CD  GLU    44     -16.710  20.390   7.290  1.00  0.00            
ATOM    708  OE1 GLU    44     -16.030  20.530   8.330  1.00  0.00            
ATOM    709  OE2 GLU    44     -16.300  20.670   6.150  1.00  0.00            
ATOM    710  C   GLU    44     -17.450  16.480   9.180  1.00  0.00            
ATOM    711  O   GLU    44     -18.400  15.670   9.250  1.00  0.00            
ATOM    712  N   ARG    45     -16.500  16.590  10.060  1.00  0.00            
ATOM    713  HN  ARG    45     -15.860  17.350   9.980  1.00  0.00            
ATOM    714  CA  ARG    45     -16.320  15.630  11.170  1.00  0.00            
ATOM    715  HA  ARG    45     -16.290  14.710  10.780  1.00  0.00            
ATOM    716  CB  ARG    45     -14.990  15.900  11.890  1.00  0.00            
ATOM    717  HB1 ARG    45     -14.250  15.810  11.230  1.00  0.00            
ATOM    718  HB2 ARG    45     -15.010  16.840  12.250  1.00  0.00            
ATOM    719  CG  ARG    45     -14.730  14.950  13.050  1.00  0.00            
ATOM    720  HG1 ARG    45     -14.800  14.010  12.710  1.00  0.00            
ATOM    721  HG2 ARG    45     -15.420  15.110  13.760  1.00  0.00            
ATOM    722  CD  ARG    45     -13.360  15.140  13.660  1.00  0.00            
ATOM    723  HD1 ARG    45     -13.320  16.000  14.170  1.00  0.00            
ATOM    724  HD2 ARG    45     -12.660  15.140  12.950  1.00  0.00            
ATOM    725  NE  ARG    45     -13.080  14.050  14.590  1.00  0.00            
ATOM    726  HE  ARG    45     -12.870  13.160  14.190  1.00  0.00            
ATOM    727  CZ  ARG    45     -13.070  14.130  15.910  1.00  0.00            
ATOM    728  NH1 ARG    45     -13.320  15.280  16.530  1.00  0.00            
ATOM    729 1HH1 ARG    45     -13.300  15.320  17.530  1.00  0.00            
ATOM    730 2HH1 ARG    45     -13.530  16.100  15.990  1.00  0.00            
ATOM    731  NH2 ARG    45     -12.800  13.060  16.630  1.00  0.00            
ATOM    732 1HH2 ARG    45     -12.780  13.120  17.630  1.00  0.00            
ATOM    733 2HH2 ARG    45     -12.610  12.190  16.180  1.00  0.00            
ATOM    734  C   ARG    45     -17.500  15.740  12.150  1.00  0.00            
ATOM    735  O   ARG    45     -17.790  16.840  12.630  1.00  0.00            
ATOM    736  N   ILE    46     -18.130  14.600  12.440  1.00  0.00            
ATOM    737  HN  ILE    46     -17.900  13.780  11.910  1.00  0.00            
ATOM    738  CA  ILE    46     -19.170  14.500  13.500  1.00  0.00            
ATOM    739  HA  ILE    46     -19.770  15.290  13.450  1.00  0.00            
ATOM    740  CB  ILE    46     -20.040  13.250  13.300  1.00  0.00            
ATOM    741  HB  ILE    46     -19.470  12.440  13.310  1.00  0.00            
ATOM    742  CG2 ILE    46     -21.040  13.090  14.430  1.00  0.00            
ATOM    743 1HG2 ILE    46     -21.600  12.280  14.270  1.00  0.00            
ATOM    744 2HG2 ILE    46     -20.550  13.000  15.300  1.00  0.00            
ATOM    745 3HG2 ILE    46     -21.630  13.900  14.470  1.00  0.00            
ATOM    746  CG1 ILE    46     -20.730  13.310  11.930  1.00  0.00            
ATOM    747 1HG1 ILE    46     -20.050  13.530  11.230  1.00  0.00            
ATOM    748 2HG1 ILE    46     -21.430  14.030  11.950  1.00  0.00            
ATOM    749  CD  ILE    46     -21.420  12.040  11.510  1.00  0.00            
ATOM    750  HD1 ILE    46     -21.840  12.170  10.610  1.00  0.00            
ATOM    751  HD2 ILE    46     -20.740  11.300  11.460  1.00  0.00            
ATOM    752  HD3 ILE    46     -22.120  11.800  12.180  1.00  0.00            
ATOM    753  C   ILE    46     -18.450  14.500  14.860  1.00  0.00            
ATOM    754  O   ILE    46     -17.440  13.780  15.000  1.00  0.00            
ATOM    755  N   GLU    47     -18.950  15.280  15.820  1.00  0.00            
ATOM    756  HN  GLU    47     -19.770  15.820  15.610  1.00  0.00            
ATOM    757  CA  GLU    47     -18.360  15.380  17.170  1.00  0.00            
ATOM    758  HA  GLU    47     -17.370  15.270  17.040  1.00  0.00            
ATOM    759  CB  GLU    47     -18.670  16.730  17.780  1.00  0.00            
ATOM    760  HB1 GLU    47     -19.670  16.830  17.830  1.00  0.00            
ATOM    761  HB2 GLU    47     -18.290  16.760  18.700  1.00  0.00            
ATOM    762  CG  GLU    47     -18.110  17.890  16.980  1.00  0.00            
ATOM    763  HG1 GLU    47     -18.490  17.850  16.060  1.00  0.00            
ATOM    764  HG2 GLU    47     -17.120  17.780  16.940  1.00  0.00            
ATOM    765  CD  GLU    47     -18.410  19.260  17.560  1.00  0.00            
ATOM    766  OE1 GLU    47     -18.980  19.330  18.670  1.00  0.00            
ATOM    767  OE2 GLU    47     -18.070  20.260  16.900  1.00  0.00            
ATOM    768  C   GLU    47     -18.880  14.280  18.100  1.00  0.00            
ATOM    769  O   GLU    47     -20.010  13.800  17.890  1.00  0.00            
ATOM    770  N   LYS    48     -18.100  13.960  19.120  1.00  0.00            
ATOM    771  HN  LYS    48     -17.180  14.350  19.140  1.00  0.00            
ATOM    772  CA  LYS    48     -18.480  13.050  20.250  1.00  0.00            
ATOM    773  HA  LYS    48     -17.690  12.990  20.860  1.00  0.00            
ATOM    774  CB  LYS    48     -19.660  13.650  21.020  1.00  0.00            
ATOM    775  HB1 LYS    48     -20.450  13.680  20.420  1.00  0.00            
ATOM    776  HB2 LYS    48     -19.860  13.050  21.800  1.00  0.00            
ATOM    777  CG  LYS    48     -19.430  15.060  21.560  1.00  0.00            
ATOM    778  HG1 LYS    48     -19.460  15.700  20.790  1.00  0.00            
ATOM    779  HG2 LYS    48     -18.530  15.090  22.000  1.00  0.00            
ATOM    780  CD  LYS    48     -20.470  15.490  22.580  1.00  0.00            
ATOM    781  HD1 LYS    48     -20.210  16.390  22.930  1.00  0.00            
ATOM    782  HD2 LYS    48     -20.470  14.830  23.320  1.00  0.00            
ATOM    783  CE  LYS    48     -21.870  15.580  22.010  1.00  0.00            
ATOM    784  HE1 LYS    48     -22.130  14.700  21.610  1.00  0.00            
ATOM    785  HE2 LYS    48     -21.900  16.290  21.300  1.00  0.00            
ATOM    786  NZ  LYS    48     -22.860  15.930  23.060  1.00  0.00            
ATOM    787  HZ1 LYS    48     -22.850  15.230  23.770  1.00  0.00            
ATOM    788  HZ2 LYS    48     -22.630  16.820  23.450  1.00  0.00            
ATOM    789  HZ3 LYS    48     -23.770  15.970  22.650  1.00  0.00            
ATOM    790  C   LYS    48     -18.810  11.650  19.730  1.00  0.00            
ATOM    791  O   LYS    48     -19.640  10.960  20.350  1.00  0.00            
ATOM    792  N   VAL    49     -18.170  11.220  18.630  1.00  0.00            
ATOM    793  HN  VAL    49     -17.600  11.870  18.130  1.00  0.00            
ATOM    794  CA  VAL    49     -18.280   9.820  18.130  1.00  0.00            
ATOM    795  HA  VAL    49     -19.240   9.600  17.980  1.00  0.00            
ATOM    796  CB  VAL    49     -17.580   9.650  16.760  1.00  0.00            
ATOM    797  HB  VAL    49     -16.650   9.990  16.860  1.00  0.00            
ATOM    798  CG1 VAL    49     -17.490   8.200  16.330  1.00  0.00            
ATOM    799 1HG1 VAL    49     -17.030   8.140  15.440  1.00  0.00            
ATOM    800 2HG1 VAL    49     -16.970   7.680  17.000  1.00  0.00            
ATOM    801 3HG1 VAL    49     -18.410   7.810  16.250  1.00  0.00            
ATOM    802  CG2 VAL    49     -18.290  10.480  15.700  1.00  0.00            
ATOM    803 1HG2 VAL    49     -17.820  10.350  14.820  1.00  0.00            
ATOM    804 2HG2 VAL    49     -19.240  10.170  15.620  1.00  0.00            
ATOM    805 3HG2 VAL    49     -18.260  11.440  15.960  1.00  0.00            
ATOM    806  C   VAL    49     -17.680   8.900  19.200  1.00  0.00            
ATOM    807  O   VAL    49     -16.600   9.220  19.720  1.00  0.00            
ATOM    808  N   GLU    50     -18.380   7.800  19.500  1.00  0.00            
ATOM    809  HN  GLU    50     -19.250   7.650  19.030  1.00  0.00            
ATOM    810  CA  GLU    50     -17.940   6.790  20.500  1.00  0.00            
ATOM    811  HA  GLU    50     -17.290   7.230  21.120  1.00  0.00            
ATOM    812  CB  GLU    50     -19.140   6.310  21.310  1.00  0.00            
ATOM    813  HB1 GLU    50     -19.860   6.020  20.680  1.00  0.00            
ATOM    814  HB2 GLU    50     -18.850   5.540  21.880  1.00  0.00            
ATOM    815  CG  GLU    50     -19.710   7.380  22.220  1.00  0.00            
ATOM    816  HG1 GLU    50     -20.020   8.150  21.660  1.00  0.00            
ATOM    817  HG2 GLU    50     -18.990   7.690  22.840  1.00  0.00            
ATOM    818  CD  GLU    50     -20.880   6.900  23.060  1.00  0.00            
ATOM    819  OE1 GLU    50     -20.700   6.720  24.280  1.00  0.00            
ATOM    820  OE2 GLU    50     -21.970   6.710  22.490  1.00  0.00            
ATOM    821  C   GLU    50     -17.250   5.640  19.770  1.00  0.00            
ATOM    822  O   GLU    50     -17.460   5.460  18.560  1.00  0.00            
ATOM    823  N   HIS    51     -16.440   4.880  20.500  1.00  0.00            
ATOM    824  HN  HIS    51     -16.240   5.150  21.440  1.00  0.00            
ATOM    825  CA  HIS    51     -15.820   3.660  19.940  1.00  0.00            
ATOM    826  HA  HIS    51     -16.420   3.370  19.190  1.00  0.00            
ATOM    827  CB  HIS    51     -14.440   3.950  19.370  1.00  0.00            
ATOM    828  HB1 HIS    51     -14.070   3.100  18.980  1.00  0.00            
ATOM    829  HB2 HIS    51     -14.520   4.640  18.650  1.00  0.00            
ATOM    830  ND1 HIS    51     -12.800   3.610  21.240  1.00  0.00            
ATOM    831  HD1 HIS    51     -12.920   2.620  21.290  1.00  0.00            
ATOM    832  CG  HIS    51     -13.460   4.450  20.360  1.00  0.00            
ATOM    833  CE1 HIS    51     -12.000   4.320  22.010  1.00  0.00            
ATOM    834  HE1 HIS    51     -11.410   3.970  22.730  1.00  0.00            
ATOM    835  NE2 HIS    51     -12.120   5.610  21.650  1.00  0.00            
ATOM    836  CD2 HIS    51     -13.030   5.700  20.630  1.00  0.00            
ATOM    837  HD2 HIS    51     -13.310   6.540  20.160  1.00  0.00            
ATOM    838  C   HIS    51     -15.790   2.560  20.990  1.00  0.00            
ATOM    839  O   HIS    51     -15.830   2.810  22.200  1.00  0.00            
ATOM    840  N   SER    52     -15.690   1.350  20.470  1.00  0.00            
ATOM    841  HN  SER    52     -15.720   1.250  19.480  1.00  0.00            
ATOM    842  CA  SER    52     -15.550   0.120  21.280  1.00  0.00            
ATOM    843  HA  SER    52     -16.250   0.140  21.990  1.00  0.00            
ATOM    844  CB  SER    52     -15.790  -1.090  20.440  1.00  0.00            
ATOM    845  HB1 SER    52     -16.720  -1.080  20.080  1.00  0.00            
ATOM    846  HB2 SER    52     -15.660  -1.920  20.990  1.00  0.00            
ATOM    847  OG  SER    52     -14.880  -1.140  19.350  1.00  0.00            
ATOM    848  HG1 SER    52     -13.940  -1.160  19.690  1.00  0.00            
ATOM    849  C   SER    52     -14.160   0.090  21.930  1.00  0.00            
ATOM    850  O   SER    52     -13.270   0.870  21.560  1.00  0.00            
ATOM    851  N   ASP    53     -13.990  -0.820  22.870  1.00  0.00            
ATOM    852  HN  ASP    53     -14.780  -1.370  23.150  1.00  0.00            
ATOM    853  CA  ASP    53     -12.700  -1.070  23.550  1.00  0.00            
ATOM    854  HA  ASP    53     -12.250  -0.190  23.710  1.00  0.00            
ATOM    855  CB  ASP    53     -12.920  -1.720  24.900  1.00  0.00            
ATOM    856  HB1 ASP    53     -13.370  -2.610  24.750  1.00  0.00            
ATOM    857  HB2 ASP    53     -12.040  -1.870  25.340  1.00  0.00            
ATOM    858  CG  ASP    53     -13.790  -0.880  25.810  1.00  0.00            
ATOM    859  OD1 ASP    53     -13.690   0.370  25.740  1.00  0.00            
ATOM    860  OD2 ASP    53     -14.520  -1.470  26.620  1.00  0.00            
ATOM    861  C   ASP    53     -11.820  -1.910  22.630  1.00  0.00            
ATOM    862  O   ASP    53     -12.300  -2.930  22.080  1.00  0.00            
ATOM    863  N   LEU    54     -10.550  -1.530  22.500  1.00  0.00            
ATOM    864  HN  LEU    54     -10.240  -0.740  23.030  1.00  0.00            
ATOM    865  CA  LEU    54      -9.600  -2.210  21.600  1.00  0.00            
ATOM    866  HA  LEU    54      -9.910  -2.060  20.660  1.00  0.00            
ATOM    867  CB  LEU    54      -8.200  -1.610  21.760  1.00  0.00            
ATOM    868  HB1 LEU    54      -8.270  -0.620  21.610  1.00  0.00            
ATOM    869  HB2 LEU    54      -7.890  -1.780  22.700  1.00  0.00            
ATOM    870  CG  LEU    54      -7.150  -2.160  20.800  1.00  0.00            
ATOM    871  HG  LEU    54      -7.170  -3.160  20.860  1.00  0.00            
ATOM    872  CD1 LEU    54      -7.460  -1.770  19.370  1.00  0.00            
ATOM    873 1HD1 LEU    54      -6.750  -2.150  18.760  1.00  0.00            
ATOM    874 2HD1 LEU    54      -8.350  -2.140  19.110  1.00  0.00            
ATOM    875 3HD1 LEU    54      -7.470  -0.770  19.290  1.00  0.00            
ATOM    876  CD2 LEU    54      -5.760  -1.700  21.200  1.00  0.00            
ATOM    877 1HD2 LEU    54      -5.090  -2.070  20.570  1.00  0.00            
ATOM    878 2HD2 LEU    54      -5.720  -0.700  21.180  1.00  0.00            
ATOM    879 3HD2 LEU    54      -5.560  -2.020  22.130  1.00  0.00            
ATOM    880  C   LEU    54      -9.570  -3.700  21.900  1.00  0.00            
ATOM    881  O   LEU    54      -9.330  -4.110  23.050  1.00  0.00            
ATOM    882  N   SER    55      -9.780  -4.490  20.860  1.00  0.00            
ATOM    883  HN  SER    55     -10.020  -4.060  19.990  1.00  0.00            
ATOM    884  CA  SER    55      -9.660  -5.950  20.930  1.00  0.00            
ATOM    885  HA  SER    55      -9.040  -6.200  21.670  1.00  0.00            
ATOM    886  CB  SER    55     -10.970  -6.590  21.280  1.00  0.00            
ATOM    887  HB1 SER    55     -11.600  -6.560  20.500  1.00  0.00            
ATOM    888  HB2 SER    55     -11.390  -6.120  22.060  1.00  0.00            
ATOM    889  OG  SER    55     -10.760  -7.940  21.640  1.00  0.00            
ATOM    890  HG1 SER    55     -10.130  -7.990  22.420  1.00  0.00            
ATOM    891  C   SER    55      -9.100  -6.430  19.600  1.00  0.00            
ATOM    892  O   SER    55      -8.750  -5.610  18.730  1.00  0.00            
ATOM    893  N   PHE    56      -8.960  -7.740  19.470  1.00  0.00            
ATOM    894  HN  PHE    56      -9.280  -8.340  20.200  1.00  0.00            
ATOM    895  CA  PHE    56      -8.350  -8.310  18.260  1.00  0.00            
ATOM    896  HA  PHE    56      -8.610  -7.740  17.480  1.00  0.00            
ATOM    897  CB  PHE    56      -6.830  -8.290  18.370  1.00  0.00            
ATOM    898  HB1 PHE    56      -6.450  -8.810  17.600  1.00  0.00            
ATOM    899  HB2 PHE    56      -6.530  -7.340  18.310  1.00  0.00            
ATOM    900  CG  PHE    56      -6.270  -8.870  19.630  1.00  0.00            
ATOM    901  CD1 PHE    56      -5.990 -10.220  19.730  1.00  0.00            
ATOM    902  HD1 PHE    56      -6.180 -10.830  18.960  1.00  0.00            
ATOM    903  CE1 PHE    56      -5.430 -10.740  20.880  1.00  0.00            
ATOM    904  HE1 PHE    56      -5.260 -11.720  20.950  1.00  0.00            
ATOM    905  CZ  PHE    56      -5.120  -9.910  21.940  1.00  0.00            
ATOM    906  HZ  PHE    56      -4.710 -10.290  22.770  1.00  0.00            
ATOM    907  CD2 PHE    56      -5.950  -8.050  20.700  1.00  0.00            
ATOM    908  HD2 PHE    56      -6.140  -7.070  20.640  1.00  0.00            
ATOM    909  CE2 PHE    56      -5.390  -8.570  21.850  1.00  0.00            
ATOM    910  HE2 PHE    56      -5.170  -7.960  22.620  1.00  0.00            
ATOM    911  C   PHE    56      -8.910  -9.700  18.020  1.00  0.00            
ATOM    912  O   PHE    56      -9.500 -10.330  18.920  1.00  0.00            
ATOM    913  N   SER    57      -8.740 -10.130  16.780  1.00  0.00            
ATOM    914  HN  SER    57      -8.290  -9.510  16.140  1.00  0.00            
ATOM    915  CA  SER    57      -9.180 -11.450  16.290  1.00  0.00            
ATOM    916  HA  SER    57     -10.030 -11.700  16.750  1.00  0.00            
ATOM    917  CB  SER    57      -9.470 -11.370  14.820  1.00  0.00            
ATOM    918  HB1 SER    57      -9.900 -12.220  14.500  1.00  0.00            
ATOM    919  HB2 SER    57      -8.630 -11.200  14.300  1.00  0.00            
ATOM    920  OG  SER    57     -10.370 -10.300  14.570  1.00  0.00            
ATOM    921  HG1 SER    57      -9.960  -9.440  14.890  1.00  0.00            
ATOM    922  C   SER    57      -8.110 -12.490  16.630  1.00  0.00            
ATOM    923  O   SER    57      -7.000 -12.150  17.060  1.00  0.00            
ATOM    924  N   LYS    58      -8.420 -13.760  16.420  1.00  0.00            
ATOM    925  HN  LYS    58      -9.300 -14.000  15.990  1.00  0.00            
ATOM    926  CA  LYS    58      -7.480 -14.840  16.830  1.00  0.00            
ATOM    927  HA  LYS    58      -7.190 -14.650  17.760  1.00  0.00            
ATOM    928  CB  LYS    58      -8.170 -16.200  16.890  1.00  0.00            
ATOM    929  HB1 LYS    58      -7.510 -16.860  17.260  1.00  0.00            
ATOM    930  HB2 LYS    58      -8.940 -16.120  17.510  1.00  0.00            
ATOM    931  CG  LYS    58      -8.680 -16.750  15.580  1.00  0.00            
ATOM    932  HG1 LYS    58      -7.960 -16.680  14.890  1.00  0.00            
ATOM    933  HG2 LYS    58      -9.470 -16.210  15.290  1.00  0.00            
ATOM    934  CD  LYS    58      -9.100 -18.200  15.710  1.00  0.00            
ATOM    935  HD1 LYS    58      -9.660 -18.300  16.530  1.00  0.00            
ATOM    936  HD2 LYS    58      -8.280 -18.760  15.800  1.00  0.00            
ATOM    937  CE  LYS    58      -9.900 -18.700  14.530  1.00  0.00            
ATOM    938  HE1 LYS    58      -9.340 -18.670  13.710  1.00  0.00            
ATOM    939  HE2 LYS    58     -10.710 -18.130  14.410  1.00  0.00            
ATOM    940  NZ  LYS    58     -10.350 -20.100  14.730  1.00  0.00            
ATOM    941  HZ1 LYS    58      -9.550 -20.690  14.860  1.00  0.00            
ATOM    942  HZ2 LYS    58     -10.930 -20.150  15.550  1.00  0.00            
ATOM    943  HZ3 LYS    58     -10.870 -20.410  13.930  1.00  0.00            
ATOM    944  C   LYS    58      -6.220 -14.790  15.940  1.00  0.00            
ATOM    945  O   LYS    58      -5.210 -15.350  16.360  1.00  0.00            
ATOM    946  N   ASP    59      -6.230 -14.090  14.790  1.00  0.00            
ATOM    947  HN  ASP    59      -7.100 -13.700  14.480  1.00  0.00            
ATOM    948  CA  ASP    59      -5.020 -13.870  13.960  1.00  0.00            
ATOM    949  HA  ASP    59      -4.450 -14.690  14.080  1.00  0.00            
ATOM    950  CB  ASP    59      -5.360 -13.760  12.470  1.00  0.00            
ATOM    951  HB1 ASP    59      -4.510 -13.810  11.950  1.00  0.00            
ATOM    952  HB2 ASP    59      -5.940 -14.540  12.230  1.00  0.00            
ATOM    953  CG  ASP    59      -6.080 -12.490  12.080  1.00  0.00            
ATOM    954  OD1 ASP    59      -6.360 -11.650  12.960  1.00  0.00            
ATOM    955  OD2 ASP    59      -6.360 -12.350  10.880  1.00  0.00            
ATOM    956  C   ASP    59      -4.220 -12.650  14.440  1.00  0.00            
ATOM    957  O   ASP    59      -3.260 -12.270  13.750  1.00  0.00            
ATOM    958  N   TRP    60      -4.620 -12.070  15.580  1.00  0.00            
ATOM    959  HN  TRP    60      -5.460 -12.420  16.000  1.00  0.00            
ATOM    960  CA  TRP    60      -3.940 -10.950  16.290  1.00  0.00            
ATOM    961  HA  TRP    60      -4.320 -10.980  17.210  1.00  0.00            
ATOM    962  CB  TRP    60      -2.420 -11.150  16.370  1.00  0.00            
ATOM    963  HB1 TRP    60      -2.040 -11.130  15.440  1.00  0.00            
ATOM    964  HB2 TRP    60      -2.030 -10.420  16.920  1.00  0.00            
ATOM    965  CG  TRP    60      -2.020 -12.460  16.990  1.00  0.00            
ATOM    966  CD1 TRP    60      -1.510 -13.550  16.350  1.00  0.00            
ATOM    967  HD1 TRP    60      -1.350 -13.620  15.370  1.00  0.00            
ATOM    968  NE1 TRP    60      -1.250 -14.540  17.260  1.00  0.00            
ATOM    969  HE1 TRP    60      -0.860 -15.440  17.040  1.00  0.00            
ATOM    970  CE2 TRP    60      -1.610 -14.120  18.510  1.00  0.00            
ATOM    971  CD2 TRP    60      -2.100 -12.810  18.380  1.00  0.00            
ATOM    972  CE3 TRP    60      -2.520 -12.130  19.530  1.00  0.00            
ATOM    973  HE3 TRP    60      -2.900 -11.200  19.460  1.00  0.00            
ATOM    974  CZ3 TRP    60      -2.410 -12.750  20.760  1.00  0.00            
ATOM    975  HZ3 TRP    60      -2.680 -12.260  21.580  1.00  0.00            
ATOM    976  CZ2 TRP    60      -1.490 -14.740  19.740  1.00  0.00            
ATOM    977  HZ2 TRP    60      -1.110 -15.660  19.820  1.00  0.00            
ATOM    978  CH2 TRP    60      -1.910 -14.050  20.850  1.00  0.00            
ATOM    979  HH2 TRP    60      -1.860 -14.480  21.750  1.00  0.00            
ATOM    980  C   TRP    60      -4.260  -9.590  15.660  1.00  0.00            
ATOM    981  O   TRP    60      -3.760  -8.570  16.190  1.00  0.00            
ATOM    982  N   SER    61      -5.030  -9.530  14.590  1.00  0.00            
ATOM    983  HN  SER    61      -5.390 -10.380  14.200  1.00  0.00            
ATOM    984  CA  SER    61      -5.360  -8.240  13.940  1.00  0.00            
ATOM    985  HA  SER    61      -4.510  -7.710  13.910  1.00  0.00            
ATOM    986  CB  SER    61      -5.760  -8.400  12.500  1.00  0.00            
ATOM    987  HB1 SER    61      -5.080  -8.940  12.010  1.00  0.00            
ATOM    988  HB2 SER    61      -5.870  -7.510  12.070  1.00  0.00            
ATOM    989  OG  SER    61      -6.990  -9.070  12.380  1.00  0.00            
ATOM    990  HG1 SER    61      -7.700  -8.560  12.870  1.00  0.00            
ATOM    991  C   SER    61      -6.410  -7.500  14.770  1.00  0.00            
ATOM    992  O   SER    61      -7.370  -8.110  15.280  1.00  0.00            
ATOM    993  N   PHE    62      -6.230  -6.200  14.920  1.00  0.00            
ATOM    994  HN  PHE    62      -5.470  -5.760  14.430  1.00  0.00            
ATOM    995  CA  PHE    62      -7.100  -5.370  15.780  1.00  0.00            
ATOM    996  HA  PHE    62      -7.290  -5.910  16.600  1.00  0.00            
ATOM    997  CB  PHE    62      -6.370  -4.080  16.160  1.00  0.00            
ATOM    998  HB1 PHE    62      -6.050  -3.630  15.330  1.00  0.00            
ATOM    999  HB2 PHE    62      -7.010  -3.480  16.640  1.00  0.00            
ATOM   1000  CG  PHE    62      -5.190  -4.340  17.060  1.00  0.00            
ATOM   1001  CD1 PHE    62      -5.380  -4.600  18.400  1.00  0.00            
ATOM   1002  HD1 PHE    62      -6.300  -4.620  18.780  1.00  0.00            
ATOM   1003  CE1 PHE    62      -4.290  -4.840  19.230  1.00  0.00            
ATOM   1004  HE1 PHE    62      -4.430  -5.030  20.200  1.00  0.00            
ATOM   1005  CZ  PHE    62      -3.020  -4.810  18.720  1.00  0.00            
ATOM   1006  HZ  PHE    62      -2.230  -4.960  19.320  1.00  0.00            
ATOM   1007  CD2 PHE    62      -3.900  -4.320  16.550  1.00  0.00            
ATOM   1008  HD2 PHE    62      -3.750  -4.120  15.590  1.00  0.00            
ATOM   1009  CE2 PHE    62      -2.820  -4.570  17.380  1.00  0.00            
ATOM   1010  HE2 PHE    62      -1.900  -4.580  17.000  1.00  0.00            
ATOM   1011  C   PHE    62      -8.410  -5.040  15.080  1.00  0.00            
ATOM   1012  O   PHE    62      -8.470  -5.000  13.850  1.00  0.00            
ATOM   1013  N   TYR    63      -9.430  -4.740  15.880  1.00  0.00            
ATOM   1014  HN  TYR    63      -9.340  -4.900  16.860  1.00  0.00            
ATOM   1015  CA  TYR    63     -10.690  -4.190  15.360  1.00  0.00            
ATOM   1016  HA  TYR    63     -10.470  -3.700  14.510  1.00  0.00            
ATOM   1017  CB  TYR    63     -11.680  -5.300  15.000  1.00  0.00            
ATOM   1018  HB1 TYR    63     -12.480  -4.880  14.570  1.00  0.00            
ATOM   1019  HB2 TYR    63     -11.240  -5.920  14.360  1.00  0.00            
ATOM   1020  CG  TYR    63     -12.170  -6.120  16.170  1.00  0.00            
ATOM   1021  CD1 TYR    63     -13.240  -5.700  16.950  1.00  0.00            
ATOM   1022  HD1 TYR    63     -13.680  -4.820  16.740  1.00  0.00            
ATOM   1023  CE1 TYR    63     -13.700  -6.460  18.010  1.00  0.00            
ATOM   1024  HE1 TYR    63     -14.470  -6.140  18.560  1.00  0.00            
ATOM   1025  CZ  TYR    63     -13.110  -7.680  18.290  1.00  0.00            
ATOM   1026  OH  TYR    63     -13.560  -8.430  19.340  1.00  0.00            
ATOM   1027  HH  TYR    63     -13.020  -9.270  19.400  1.00  0.00            
ATOM   1028  CD2 TYR    63     -11.600  -7.350  16.460  1.00  0.00            
ATOM   1029  HD2 TYR    63     -10.850  -7.690  15.900  1.00  0.00            
ATOM   1030  CE2 TYR    63     -12.050  -8.120  17.520  1.00  0.00            
ATOM   1031  HE2 TYR    63     -11.620  -9.000  17.720  1.00  0.00            
ATOM   1032  C   TYR    63     -11.280  -3.190  16.350  1.00  0.00            
ATOM   1033  O   TYR    63     -11.090  -3.330  17.570  1.00  0.00            
ATOM   1034  N   LEU    64     -11.990  -2.210  15.790  1.00  0.00            
ATOM   1035  HN  LEU    64     -12.030  -2.180  14.800  1.00  0.00            
ATOM   1036  CA  LEU    64     -12.720  -1.160  16.540  1.00  0.00            
ATOM   1037  HA  LEU    64     -12.900  -1.520  17.460  1.00  0.00            
ATOM   1038  CB  LEU    64     -11.880   0.120  16.670  1.00  0.00            
ATOM   1039  HB1 LEU    64     -11.540   0.360  15.760  1.00  0.00            
ATOM   1040  HB2 LEU    64     -12.480   0.840  17.010  1.00  0.00            
ATOM   1041  CG  LEU    64     -10.670   0.060  17.600  1.00  0.00            
ATOM   1042  HG  LEU    64     -10.160  -0.780  17.400  1.00  0.00            
ATOM   1043  CD1 LEU    64      -9.760   1.250  17.370  1.00  0.00            
ATOM   1044 1HD1 LEU    64      -8.980   1.200  17.990  1.00  0.00            
ATOM   1045 2HD1 LEU    64      -9.450   1.250  16.430  1.00  0.00            
ATOM   1046 3HD1 LEU    64     -10.270   2.100  17.550  1.00  0.00            
ATOM   1047  CD2 LEU    64     -11.100  -0.000  19.060  1.00  0.00            
ATOM   1048 1HD2 LEU    64     -10.290  -0.040  19.650  1.00  0.00            
ATOM   1049 2HD2 LEU    64     -11.630   0.820  19.280  1.00  0.00            
ATOM   1050 3HD2 LEU    64     -11.660  -0.810  19.210  1.00  0.00            
ATOM   1051  C   LEU    64     -14.000  -0.840  15.790  1.00  0.00            
ATOM   1052  O   LEU    64     -13.990  -0.800  14.550  1.00  0.00            
ATOM   1053  N   LEU    65     -15.050  -0.570  16.550  1.00  0.00            
ATOM   1054  HN  LEU    65     -15.000  -0.750  17.530  1.00  0.00            
ATOM   1055  CA  LEU    65     -16.300  -0.010  16.010  1.00  0.00            
ATOM   1056  HA  LEU    65     -16.280  -0.060  15.010  1.00  0.00            
ATOM   1057  CB  LEU    65     -17.490  -0.830  16.510  1.00  0.00            
ATOM   1058  HB1 LEU    65     -17.370  -1.780  16.210  1.00  0.00            
ATOM   1059  HB2 LEU    65     -17.490  -0.790  17.510  1.00  0.00            
ATOM   1060  CG  LEU    65     -18.840  -0.340  16.020  1.00  0.00            
ATOM   1061  HG  LEU    65     -18.900   0.640  16.230  1.00  0.00            
ATOM   1062  CD1 LEU    65     -18.960  -0.500  14.510  1.00  0.00            
ATOM   1063 1HD1 LEU    65     -19.860  -0.170  14.210  1.00  0.00            
ATOM   1064 2HD1 LEU    65     -18.250   0.030  14.050  1.00  0.00            
ATOM   1065 3HD1 LEU    65     -18.870  -1.470  14.270  1.00  0.00            
ATOM   1066  CD2 LEU    65     -19.980  -1.040  16.730  1.00  0.00            
ATOM   1067 1HD2 LEU    65     -20.850  -0.700  16.380  1.00  0.00            
ATOM   1068 2HD2 LEU    65     -19.910  -2.030  16.560  1.00  0.00            
ATOM   1069 3HD2 LEU    65     -19.910  -0.870  17.710  1.00  0.00            
ATOM   1070  C   LEU    65     -16.410   1.430  16.480  1.00  0.00            
ATOM   1071  O   LEU    65     -16.370   1.670  17.700  1.00  0.00            
ATOM   1072  N   TYR    66     -16.550   2.360  15.530  1.00  0.00            
ATOM   1073  HN  TYR    66     -16.430   2.070  14.580  1.00  0.00            
ATOM   1074  CA  TYR    66     -16.870   3.780  15.790  1.00  0.00            
ATOM   1075  HA  TYR    66     -16.710   3.980  16.760  1.00  0.00            
ATOM   1076  CB  TYR    66     -15.960   4.700  14.970  1.00  0.00            
ATOM   1077  HB1 TYR    66     -15.910   4.340  14.040  1.00  0.00            
ATOM   1078  HB2 TYR    66     -16.360   5.610  14.960  1.00  0.00            
ATOM   1079  CG  TYR    66     -14.560   4.790  15.510  1.00  0.00            
ATOM   1080  CD1 TYR    66     -13.650   3.750  15.360  1.00  0.00            
ATOM   1081  HD1 TYR    66     -13.940   2.930  14.870  1.00  0.00            
ATOM   1082  CE1 TYR    66     -12.370   3.830  15.860  1.00  0.00            
ATOM   1083  HE1 TYR    66     -11.730   3.070  15.730  1.00  0.00            
ATOM   1084  CZ  TYR    66     -11.970   4.970  16.540  1.00  0.00            
ATOM   1085  OH  TYR    66     -10.700   5.050  17.030  1.00  0.00            
ATOM   1086  HH  TYR    66     -10.570   5.930  17.490  1.00  0.00            
ATOM   1087  CD2 TYR    66     -14.140   5.920  16.200  1.00  0.00            
ATOM   1088  HD2 TYR    66     -14.770   6.680  16.320  1.00  0.00            
ATOM   1089  CE2 TYR    66     -12.860   6.020  16.710  1.00  0.00            
ATOM   1090  HE2 TYR    66     -12.580   6.840  17.210  1.00  0.00            
ATOM   1091  C   TYR    66     -18.330   3.980  15.440  1.00  0.00            
ATOM   1092  O   TYR    66     -18.800   3.460  14.420  1.00  0.00            
ATOM   1093  N   TYR    67     -19.050   4.750  16.250  1.00  0.00            
ATOM   1094  HN  TYR    67     -18.610   5.270  16.980  1.00  0.00            
ATOM   1095  CA  TYR    67     -20.520   4.840  16.060  1.00  0.00            
ATOM   1096  HA  TYR    67     -20.680   4.820  15.070  1.00  0.00            
ATOM   1097  CB  TYR    67     -21.230   3.650  16.700  1.00  0.00            
ATOM   1098  HB1 TYR    67     -22.220   3.780  16.590  1.00  0.00            
ATOM   1099  HB2 TYR    67     -20.950   2.820  16.220  1.00  0.00            
ATOM   1100  CG  TYR    67     -20.960   3.440  18.170  1.00  0.00            
ATOM   1101  CD1 TYR    67     -19.830   2.770  18.610  1.00  0.00            
ATOM   1102  HD1 TYR    67     -19.170   2.420  17.930  1.00  0.00            
ATOM   1103  CE1 TYR    67     -19.580   2.570  19.950  1.00  0.00            
ATOM   1104  HE1 TYR    67     -18.740   2.100  20.250  1.00  0.00            
ATOM   1105  CZ  TYR    67     -20.480   3.030  20.900  1.00  0.00            
ATOM   1106  OH  TYR    67     -20.240   2.830  22.230  1.00  0.00            
ATOM   1107  HH  TYR    67     -20.990   3.220  22.760  1.00  0.00            
ATOM   1108  CD2 TYR    67     -21.850   3.890  19.130  1.00  0.00            
ATOM   1109  HD2 TYR    67     -22.680   4.370  18.840  1.00  0.00            
ATOM   1110  CE2 TYR    67     -21.630   3.680  20.480  1.00  0.00            
ATOM   1111  HE2 TYR    67     -22.290   4.010  21.160  1.00  0.00            
ATOM   1112  C   TYR    67     -21.050   6.150  16.610  1.00  0.00            
ATOM   1113  O   TYR    67     -20.500   6.700  17.580  1.00  0.00            
ATOM   1114  N   THR    68     -22.140   6.600  16.000  1.00  0.00            
ATOM   1115  HN  THR    68     -22.500   6.080  15.230  1.00  0.00            
ATOM   1116  CA  THR    68     -22.850   7.830  16.420  1.00  0.00            
ATOM   1117  HA  THR    68     -22.790   7.910  17.410  1.00  0.00            
ATOM   1118  CB  THR    68     -22.170   9.060  15.810  1.00  0.00            
ATOM   1119  HB  THR    68     -21.180   9.040  15.970  1.00  0.00            
ATOM   1120  OG1 THR    68     -22.690  10.210  16.470  1.00  0.00            
ATOM   1121  HG1 THR    68     -22.260  11.030  16.090  1.00  0.00            
ATOM   1122  CG2 THR    68     -22.370   9.180  14.310  1.00  0.00            
ATOM   1123 1HG2 THR    68     -21.910   9.990  13.970  1.00  0.00            
ATOM   1124 2HG2 THR    68     -22.000   8.370  13.860  1.00  0.00            
ATOM   1125 3HG2 THR    68     -23.350   9.240  14.120  1.00  0.00            
ATOM   1126  C   THR    68     -24.310   7.710  16.020  1.00  0.00            
ATOM   1127  O   THR    68     -24.610   7.090  14.990  1.00  0.00            
ATOM   1128  N   GLU    69     -25.190   8.330  16.800  1.00  0.00            
ATOM   1129  HN  GLU    69     -24.880   8.700  17.680  1.00  0.00            
ATOM   1130  CA  GLU    69     -26.610   8.480  16.430  1.00  0.00            
ATOM   1131  HA  GLU    69     -27.000   7.570  16.270  1.00  0.00            
ATOM   1132  CB  GLU    69     -27.410   9.130  17.560  1.00  0.00            
ATOM   1133  HB1 GLU    69     -26.970   9.980  17.820  1.00  0.00            
ATOM   1134  HB2 GLU    69     -28.340   9.320  17.230  1.00  0.00            
ATOM   1135  CG  GLU    69     -27.520   8.240  18.790  1.00  0.00            
ATOM   1136  HG1 GLU    69     -26.780   8.490  19.410  1.00  0.00            
ATOM   1137  HG2 GLU    69     -27.400   7.290  18.500  1.00  0.00            
ATOM   1138  CD  GLU    69     -28.830   8.330  19.560  1.00  0.00            
ATOM   1139  OE1 GLU    69     -29.890   8.130  18.950  1.00  0.00            
ATOM   1140  OE2 GLU    69     -28.770   8.590  20.780  1.00  0.00            
ATOM   1141  C   GLU    69     -26.680   9.320  15.150  1.00  0.00            
ATOM   1142  O   GLU    69     -25.900  10.290  15.030  1.00  0.00            
ATOM   1143  N   PHE    70     -27.560   8.970  14.230  1.00  0.00            
ATOM   1144  HN  PHE    70     -28.050   8.100  14.350  1.00  0.00            
ATOM   1145  CA  PHE    70     -27.860   9.800  13.050  1.00  0.00            
ATOM   1146  HA  PHE    70     -27.810  10.760  13.330  1.00  0.00            
ATOM   1147  CB  PHE    70     -26.790   9.610  11.950  1.00  0.00            
ATOM   1148  HB1 PHE    70     -26.760  10.450  11.410  1.00  0.00            
ATOM   1149  HB2 PHE    70     -25.910   9.470  12.400  1.00  0.00            
ATOM   1150  CG  PHE    70     -27.010   8.460  11.000  1.00  0.00            
ATOM   1151  CD1 PHE    70     -27.260   7.180  11.470  1.00  0.00            
ATOM   1152  HD1 PHE    70     -27.320   7.020  12.460  1.00  0.00            
ATOM   1153  CE1 PHE    70     -27.430   6.130  10.590  1.00  0.00            
ATOM   1154  HE1 PHE    70     -27.630   5.210  10.940  1.00  0.00            
ATOM   1155  CZ  PHE    70     -27.330   6.330   9.230  1.00  0.00            
ATOM   1156  HZ  PHE    70     -27.440   5.570   8.600  1.00  0.00            
ATOM   1157  CD2 PHE    70     -26.900   8.650   9.640  1.00  0.00            
ATOM   1158  HD2 PHE    70     -26.700   9.560   9.280  1.00  0.00            
ATOM   1159  CE2 PHE    70     -27.070   7.590   8.760  1.00  0.00            
ATOM   1160  HE2 PHE    70     -27.010   7.750   7.770  1.00  0.00            
ATOM   1161  C   PHE    70     -29.270   9.510  12.560  1.00  0.00            
ATOM   1162  O   PHE    70     -29.830   8.440  12.850  1.00  0.00            
ATOM   1163  N   THR    71     -29.830  10.480  11.850  1.00  0.00            
ATOM   1164  HN  THR    71     -29.330  11.340  11.770  1.00  0.00            
ATOM   1165  CA  THR    71     -31.150  10.380  11.180  1.00  0.00            
ATOM   1166  HA  THR    71     -31.550   9.490  11.380  1.00  0.00            
ATOM   1167  CB  THR    71     -32.130  11.420  11.730  1.00  0.00            
ATOM   1168  HB  THR    71     -31.810  12.350  11.550  1.00  0.00            
ATOM   1169  OG1 THR    71     -32.210  11.230  13.140  1.00  0.00            
ATOM   1170  HG1 THR    71     -32.850  11.890  13.530  1.00  0.00            
ATOM   1171  CG2 THR    71     -33.510  11.300  11.110  1.00  0.00            
ATOM   1172 1HG2 THR    71     -34.110  12.000  11.490  1.00  0.00            
ATOM   1173 2HG2 THR    71     -33.440  11.430  10.120  1.00  0.00            
ATOM   1174 3HG2 THR    71     -33.880  10.390  11.300  1.00  0.00            
ATOM   1175  C   THR    71     -30.900  10.510   9.680  1.00  0.00            
ATOM   1176  O   THR    71     -30.730  11.620   9.180  1.00  0.00            
ATOM   1177  N   PRO    72     -30.830   9.390   8.930  1.00  0.00            
ATOM   1178  CD  PRO    72     -30.960   8.000   9.420  1.00  0.00            
ATOM   1179  HD1 PRO    72     -31.720   7.930  10.060  1.00  0.00            
ATOM   1180  HD2 PRO    72     -30.110   7.710   9.870  1.00  0.00            
ATOM   1181  CA  PRO    72     -30.590   9.450   7.490  1.00  0.00            
ATOM   1182  HA  PRO    72     -29.730   9.920   7.320  1.00  0.00            
ATOM   1183  CB  PRO    72     -30.570   7.980   7.030  1.00  0.00            
ATOM   1184  HB1 PRO    72     -31.090   7.870   6.180  1.00  0.00            
ATOM   1185  HB2 PRO    72     -29.630   7.670   6.890  1.00  0.00            
ATOM   1186  CG  PRO    72     -31.220   7.200   8.160  1.00  0.00            
ATOM   1187  HG1 PRO    72     -30.810   6.290   8.230  1.00  0.00            
ATOM   1188  HG2 PRO    72     -32.200   7.120   8.000  1.00  0.00            
ATOM   1189  C   PRO    72     -31.690  10.250   6.780  1.00  0.00            
ATOM   1190  O   PRO    72     -32.830  10.210   7.200  1.00  0.00            
ATOM   1191  N   THR    73     -31.300  10.980   5.750  1.00  0.00            
ATOM   1192  HN  THR    73     -30.320  11.050   5.570  1.00  0.00            
ATOM   1193  CA  THR    73     -32.210  11.720   4.840  1.00  0.00            
ATOM   1194  HA  THR    73     -33.150  11.420   5.010  1.00  0.00            
ATOM   1195  CB  THR    73     -32.170  13.230   5.130  1.00  0.00            
ATOM   1196  HB  THR    73     -32.830  13.710   4.550  1.00  0.00            
ATOM   1197  OG1 THR    73     -30.860  13.700   4.810  1.00  0.00            
ATOM   1198  HG1 THR    73     -30.810  14.680   4.990  1.00  0.00            
ATOM   1199  CG2 THR    73     -32.500  13.570   6.570  1.00  0.00            
ATOM   1200 1HG2 THR    73     -32.460  14.560   6.690  1.00  0.00            
ATOM   1201 2HG2 THR    73     -33.420  13.240   6.780  1.00  0.00            
ATOM   1202 3HG2 THR    73     -31.840  13.130   7.170  1.00  0.00            
ATOM   1203  C   THR    73     -31.800  11.400   3.400  1.00  0.00            
ATOM   1204  O   THR    73     -30.730  10.790   3.220  1.00  0.00            
ATOM   1205  N   GLU    74     -32.620  11.790   2.420  1.00  0.00            
ATOM   1206  HN  GLU    74     -33.460  12.260   2.670  1.00  0.00            
ATOM   1207  CA  GLU    74     -32.330  11.540   0.990  1.00  0.00            
ATOM   1208  HA  GLU    74     -32.200  10.560   0.860  1.00  0.00            
ATOM   1209  CB  GLU    74     -33.520  11.970   0.120  1.00  0.00            
ATOM   1210  HB1 GLU    74     -34.340  11.520   0.460  1.00  0.00            
ATOM   1211  HB2 GLU    74     -33.630  12.960   0.210  1.00  0.00            
ATOM   1212  CG  GLU    74     -33.360  11.640  -1.350  1.00  0.00            
ATOM   1213  HG1 GLU    74     -33.420  10.650  -1.460  1.00  0.00            
ATOM   1214  HG2 GLU    74     -32.450  11.950  -1.640  1.00  0.00            
ATOM   1215  CD  GLU    74     -34.390  12.280  -2.270  1.00  0.00            
ATOM   1216  OE1 GLU    74     -35.340  12.900  -1.750  1.00  0.00            
ATOM   1217  OE2 GLU    74     -34.240  12.160  -3.500  1.00  0.00            
ATOM   1218  C   GLU    74     -31.050  12.280   0.590  1.00  0.00            
ATOM   1219  O   GLU    74     -30.270  11.720  -0.200  1.00  0.00            
ATOM   1220  N   LYS    75     -30.830  13.480   1.140  1.00  0.00            
ATOM   1221  HN  LYS    75     -31.380  13.750   1.930  1.00  0.00            
ATOM   1222  CA  LYS    75     -29.800  14.440   0.650  1.00  0.00            
ATOM   1223  HA  LYS    75     -29.640  14.220  -0.310  1.00  0.00            
ATOM   1224  CB  LYS    75     -30.330  15.880   0.760  1.00  0.00            
ATOM   1225  HB1 LYS    75     -31.330  15.850   0.780  1.00  0.00            
ATOM   1226  HB2 LYS    75     -29.980  16.280   1.610  1.00  0.00            
ATOM   1227  CG  LYS    75     -29.910  16.800  -0.380  1.00  0.00            
ATOM   1228  HG1 LYS    75     -28.910  16.880  -0.380  1.00  0.00            
ATOM   1229  HG2 LYS    75     -30.310  17.700  -0.230  1.00  0.00            
ATOM   1230  CD  LYS    75     -30.350  16.310  -1.750  1.00  0.00            
ATOM   1231  HD1 LYS    75     -31.310  16.030  -1.690  1.00  0.00            
ATOM   1232  HD2 LYS    75     -29.790  15.520  -2.000  1.00  0.00            
ATOM   1233  CE  LYS    75     -30.220  17.350  -2.840  1.00  0.00            
ATOM   1234  HE1 LYS    75     -30.260  16.900  -3.740  1.00  0.00            
ATOM   1235  HE2 LYS    75     -29.350  17.820  -2.740  1.00  0.00            
ATOM   1236  NZ  LYS    75     -31.320  18.340  -2.780  1.00  0.00            
ATOM   1237  HZ1 LYS    75     -32.200  17.880  -2.880  1.00  0.00            
ATOM   1238  HZ2 LYS    75     -31.290  18.820  -1.910  1.00  0.00            
ATOM   1239  HZ3 LYS    75     -31.200  19.010  -3.530  1.00  0.00            
ATOM   1240  C   LYS    75     -28.480  14.290   1.410  1.00  0.00            
ATOM   1241  O   LYS    75     -27.420  14.440   0.770  1.00  0.00            
ATOM   1242  N   ASP    76     -28.520  14.000   2.720  1.00  0.00            
ATOM   1243  HN  ASP    76     -29.400  13.780   3.130  1.00  0.00            
ATOM   1244  CA  ASP    76     -27.310  14.010   3.590  1.00  0.00            
ATOM   1245  HA  ASP    76     -26.850  14.890   3.430  1.00  0.00            
ATOM   1246  CB  ASP    76     -27.670  13.950   5.070  1.00  0.00            
ATOM   1247  HB1 ASP    76     -28.340  13.220   5.210  1.00  0.00            
ATOM   1248  HB2 ASP    76     -26.850  13.750   5.600  1.00  0.00            
ATOM   1249  CG  ASP    76     -28.270  15.240   5.620  1.00  0.00            
ATOM   1250  OD1 ASP    76     -27.750  16.320   5.260  1.00  0.00            
ATOM   1251  OD2 ASP    76     -29.230  15.150   6.400  1.00  0.00            
ATOM   1252  C   ASP    76     -26.390  12.860   3.200  1.00  0.00            
ATOM   1253  O   ASP    76     -26.880  11.730   3.040  1.00  0.00            
ATOM   1254  N   GLU    77     -25.100  13.160   3.020  1.00  0.00            
ATOM   1255  HN  GLU    77     -24.830  14.120   3.130  1.00  0.00            
ATOM   1256  CA  GLU    77     -24.030  12.190   2.680  1.00  0.00            
ATOM   1257  HA  GLU    77     -24.470  11.370   2.300  1.00  0.00            
ATOM   1258  CB  GLU    77     -23.090  12.760   1.620  1.00  0.00            
ATOM   1259  HB1 GLU    77     -22.810  13.680   1.900  1.00  0.00            
ATOM   1260  HB2 GLU    77     -22.280  12.170   1.550  1.00  0.00            
ATOM   1261  CG  GLU    77     -23.710  12.860   0.230  1.00  0.00            
ATOM   1262  HG1 GLU    77     -24.510  13.460   0.290  1.00  0.00            
ATOM   1263  HG2 GLU    77     -24.010  11.940  -0.040  1.00  0.00            
ATOM   1264  CD  GLU    77     -22.790  13.400  -0.840  1.00  0.00            
ATOM   1265  OE1 GLU    77     -22.450  14.600  -0.770  1.00  0.00            
ATOM   1266  OE2 GLU    77     -22.400  12.620  -1.740  1.00  0.00            
ATOM   1267  C   GLU    77     -23.250  11.850   3.950  1.00  0.00            
ATOM   1268  O   GLU    77     -22.860  12.770   4.680  1.00  0.00            
ATOM   1269  N   TYR    78     -23.050  10.560   4.220  1.00  0.00            
ATOM   1270  HN  TYR    78     -23.460   9.880   3.610  1.00  0.00            
ATOM   1271  CA  TYR    78     -22.250  10.100   5.370  1.00  0.00            
ATOM   1272  HA  TYR    78     -21.900  10.900   5.860  1.00  0.00            
ATOM   1273  CB  TYR    78     -23.120   9.320   6.350  1.00  0.00            
ATOM   1274  HB1 TYR    78     -23.610   8.600   5.850  1.00  0.00            
ATOM   1275  HB2 TYR    78     -22.530   8.890   7.040  1.00  0.00            
ATOM   1276  CG  TYR    78     -24.120  10.190   7.050  1.00  0.00            
ATOM   1277  CD1 TYR    78     -23.770  10.900   8.180  1.00  0.00            
ATOM   1278  HD1 TYR    78     -22.840  10.820   8.540  1.00  0.00            
ATOM   1279  CE1 TYR    78     -24.680  11.720   8.830  1.00  0.00            
ATOM   1280  HE1 TYR    78     -24.410  12.210   9.660  1.00  0.00            
ATOM   1281  CZ  TYR    78     -25.960  11.860   8.320  1.00  0.00            
ATOM   1282  OH  TYR    78     -26.860  12.670   8.950  1.00  0.00            
ATOM   1283  HH  TYR    78     -27.730  12.650   8.450  1.00  0.00            
ATOM   1284  CD2 TYR    78     -25.400  10.360   6.550  1.00  0.00            
ATOM   1285  HD2 TYR    78     -25.670   9.870   5.710  1.00  0.00            
ATOM   1286  CE2 TYR    78     -26.320  11.180   7.180  1.00  0.00            
ATOM   1287  HE2 TYR    78     -27.250  11.270   6.810  1.00  0.00            
ATOM   1288  C   TYR    78     -21.060   9.290   4.870  1.00  0.00            
ATOM   1289  O   TYR    78     -21.140   8.660   3.800  1.00  0.00            
ATOM   1290  N   ALA    79     -19.980   9.330   5.640  1.00  0.00            
ATOM   1291  HN  ALA    79     -20.020   9.840   6.490  1.00  0.00            
ATOM   1292  CA  ALA    79     -18.730   8.630   5.280  1.00  0.00            
ATOM   1293  HA  ALA    79     -18.970   7.760   4.860  1.00  0.00            
ATOM   1294  CB  ALA    79     -17.960   9.450   4.280  1.00  0.00            
ATOM   1295  HB1 ALA    79     -17.110   8.970   4.050  1.00  0.00            
ATOM   1296  HB2 ALA    79     -18.510   9.580   3.460  1.00  0.00            
ATOM   1297  HB3 ALA    79     -17.740  10.340   4.690  1.00  0.00            
ATOM   1298  C   ALA    79     -17.920   8.370   6.540  1.00  0.00            
ATOM   1299  O   ALA    79     -18.190   8.940   7.610  1.00  0.00            
ATOM   1300  N   CYS    80     -16.930   7.510   6.370  1.00  0.00            
ATOM   1301  HN  CYS    80     -16.870   7.030   5.500  1.00  0.00            
ATOM   1302  CA  CYS    80     -15.910   7.210   7.390  1.00  0.00            
ATOM   1303  HA  CYS    80     -16.080   7.780   8.200  1.00  0.00            
ATOM   1304  CB  CYS    80     -16.000   5.750   7.790  1.00  0.00            
ATOM   1305  HB1 CYS    80     -15.800   5.240   6.950  1.00  0.00            
ATOM   1306  HB2 CYS    80     -16.950   5.610   8.050  1.00  0.00            
ATOM   1307  SG  CYS    80     -14.860   5.330   9.120  1.00  0.00            
ATOM   1308  C   CYS    80     -14.540   7.540   6.800  1.00  0.00            
ATOM   1309  O   CYS    80     -14.280   7.150   5.650  1.00  0.00            
ATOM   1310  N   ARG    81     -13.710   8.240   7.580  1.00  0.00            
ATOM   1311  HN  ARG    81     -14.030   8.510   8.480  1.00  0.00            
ATOM   1312  CA  ARG    81     -12.350   8.620   7.160  1.00  0.00            
ATOM   1313  HA  ARG    81     -12.200   8.320   6.220  1.00  0.00            
ATOM   1314  CB  ARG    81     -12.180  10.140   7.180  1.00  0.00            
ATOM   1315  HB1 ARG    81     -12.880  10.550   6.600  1.00  0.00            
ATOM   1316  HB2 ARG    81     -12.300  10.460   8.120  1.00  0.00            
ATOM   1317  CG  ARG    81     -10.820  10.610   6.690  1.00  0.00            
ATOM   1318  HG1 ARG    81     -10.640  10.200   5.800  1.00  0.00            
ATOM   1319  HG2 ARG    81     -10.120  10.310   7.340  1.00  0.00            
ATOM   1320  CD  ARG    81     -10.740  12.120   6.560  1.00  0.00            
ATOM   1321  HD1 ARG    81     -11.410  12.430   5.890  1.00  0.00            
ATOM   1322  HD2 ARG    81      -9.830  12.390   6.280  1.00  0.00            
ATOM   1323  NE  ARG    81     -11.040  12.770   7.830  1.00  0.00            
ATOM   1324  HE  ARG    81     -10.880  12.240   8.670  1.00  0.00            
ATOM   1325  CZ  ARG    81     -11.520  14.000   7.980  1.00  0.00            
ATOM   1326  NH1 ARG    81     -11.770  14.760   6.920  1.00  0.00            
ATOM   1327 1HH1 ARG    81     -12.130  15.690   7.050  1.00  0.00            
ATOM   1328 2HH1 ARG    81     -11.600  14.410   6.000  1.00  0.00            
ATOM   1329  NH2 ARG    81     -11.750  14.480   9.190  1.00  0.00            
ATOM   1330 1HH2 ARG    81     -12.110  15.400   9.310  1.00  0.00            
ATOM   1331 2HH2 ARG    81     -11.560  13.910   9.990  1.00  0.00            
ATOM   1332  C   ARG    81     -11.360   7.950   8.110  1.00  0.00            
ATOM   1333  O   ARG    81     -11.450   8.170   9.330  1.00  0.00            
ATOM   1334  N   VAL    82     -10.440   7.180   7.540  1.00  0.00            
ATOM   1335  HN  VAL    82     -10.360   7.180   6.540  1.00  0.00            
ATOM   1336  CA  VAL    82      -9.510   6.330   8.330  1.00  0.00            
ATOM   1337  HA  VAL    82      -9.670   6.530   9.300  1.00  0.00            
ATOM   1338  CB  VAL    82      -9.800   4.840   8.080  1.00  0.00            
ATOM   1339  HB  VAL    82      -9.670   4.660   7.110  1.00  0.00            
ATOM   1340  CG1 VAL    82      -8.830   3.940   8.840  1.00  0.00            
ATOM   1341 1HG1 VAL    82      -9.050   2.990   8.660  1.00  0.00            
ATOM   1342 2HG1 VAL    82      -7.900   4.140   8.550  1.00  0.00            
ATOM   1343 3HG1 VAL    82      -8.910   4.120   9.820  1.00  0.00            
ATOM   1344  CG2 VAL    82     -11.250   4.500   8.420  1.00  0.00            
ATOM   1345 1HG2 VAL    82     -11.410   3.530   8.250  1.00  0.00            
ATOM   1346 2HG2 VAL    82     -11.420   4.700   9.390  1.00  0.00            
ATOM   1347 3HG2 VAL    82     -11.860   5.050   7.850  1.00  0.00            
ATOM   1348  C   VAL    82      -8.080   6.680   7.970  1.00  0.00            
ATOM   1349  O   VAL    82      -7.750   6.760   6.760  1.00  0.00            
ATOM   1350  N   ASN    83      -7.250   6.870   8.990  1.00  0.00            
ATOM   1351  HN  ASN    83      -7.610   6.950   9.920  1.00  0.00            
ATOM   1352  CA  ASN    83      -5.780   6.960   8.760  1.00  0.00            
ATOM   1353  HA  ASN    83      -5.640   6.760   7.790  1.00  0.00            
ATOM   1354  CB  ASN    83      -5.210   8.350   8.980  1.00  0.00            
ATOM   1355  HB1 ASN    83      -5.910   9.030   8.770  1.00  0.00            
ATOM   1356  HB2 ASN    83      -4.950   8.440   9.940  1.00  0.00            
ATOM   1357  CG  ASN    83      -3.990   8.630   8.120  1.00  0.00            
ATOM   1358  OD1 ASN    83      -3.450   7.740   7.450  1.00  0.00            
ATOM   1359  ND2 ASN    83      -3.550   9.870   8.120  1.00  0.00            
ATOM   1360 1HD2 ASN    83      -4.010  10.570   8.660  1.00  0.00            
ATOM   1361 2HD2 ASN    83      -2.750  10.120   7.570  1.00  0.00            
ATOM   1362  C   ASN    83      -5.090   5.910   9.620  1.00  0.00            
ATOM   1363  O   ASN    83      -5.580   5.590  10.720  1.00  0.00            
ATOM   1364  N   HIS    84      -4.000   5.390   9.090  1.00  0.00            
ATOM   1365  HN  HIS    84      -3.680   5.770   8.210  1.00  0.00            
ATOM   1366  CA  HIS    84      -3.200   4.290   9.680  1.00  0.00            
ATOM   1367  HA  HIS    84      -3.170   4.400  10.670  1.00  0.00            
ATOM   1368  CB  HIS    84      -3.870   2.940   9.390  1.00  0.00            
ATOM   1369  HB1 HIS    84      -4.830   2.990   9.660  1.00  0.00            
ATOM   1370  HB2 HIS    84      -3.810   2.750   8.410  1.00  0.00            
ATOM   1371  CD2 HIS    84      -3.370   1.380  11.390  1.00  0.00            
ATOM   1372  HD2 HIS    84      -3.940   1.810  12.100  1.00  0.00            
ATOM   1373  CG  HIS    84      -3.250   1.800  10.110  1.00  0.00            
ATOM   1374  NE2 HIS    84      -2.580   0.280  11.540  1.00  0.00            
ATOM   1375  HE2 HIS    84      -2.470  -0.250  12.390  1.00  0.00            
ATOM   1376  ND1 HIS    84      -2.370   0.920   9.500  1.00  0.00            
ATOM   1377  HD1 HIS    84      -2.080   0.970   8.550  1.00  0.00            
ATOM   1378  CE1 HIS    84      -1.990   0.020  10.380  1.00  0.00            
ATOM   1379  HE1 HIS    84      -1.350  -0.740  10.200  1.00  0.00            
ATOM   1380  C   HIS    84      -1.800   4.400   9.100  1.00  0.00            
ATOM   1381  O   HIS    84      -1.650   4.950   8.000  1.00  0.00            
ATOM   1382  N   VAL    85      -0.800   3.870   9.810  1.00  0.00            
ATOM   1383  HN  VAL    85      -1.010   3.400  10.670  1.00  0.00            
ATOM   1384  CA  VAL    85       0.620   3.990   9.370  1.00  0.00            
ATOM   1385  HA  VAL    85       0.850   4.960   9.340  1.00  0.00            
ATOM   1386  CB  VAL    85       1.570   3.330  10.390  1.00  0.00            
ATOM   1387  HB  VAL    85       1.360   3.720  11.280  1.00  0.00            
ATOM   1388  CG1 VAL    85       1.360   1.830  10.500  1.00  0.00            
ATOM   1389 1HG1 VAL    85       2.000   1.450  11.160  1.00  0.00            
ATOM   1390 2HG1 VAL    85       0.420   1.640  10.790  1.00  0.00            
ATOM   1391 3HG1 VAL    85       1.520   1.400   9.600  1.00  0.00            
ATOM   1392  CG2 VAL    85       3.030   3.660  10.080  1.00  0.00            
ATOM   1393 1HG2 VAL    85       3.620   3.220  10.760  1.00  0.00            
ATOM   1394 2HG2 VAL    85       3.260   3.320   9.170  1.00  0.00            
ATOM   1395 3HG2 VAL    85       3.160   4.650  10.110  1.00  0.00            
ATOM   1396  C   VAL    85       0.740   3.390   7.960  1.00  0.00            
ATOM   1397  O   VAL    85       1.610   3.860   7.210  1.00  0.00            
ATOM   1398  N   THR    86      -0.080   2.390   7.620  1.00  0.00            
ATOM   1399  HN  THR    86      -0.770   2.100   8.280  1.00  0.00            
ATOM   1400  CA  THR    86      -0.040   1.670   6.310  1.00  0.00            
ATOM   1401  HA  THR    86       0.940   1.500   6.160  1.00  0.00            
ATOM   1402  CB  THR    86      -0.810   0.350   6.360  1.00  0.00            
ATOM   1403  HB  THR    86      -0.840  -0.080   5.450  1.00  0.00            
ATOM   1404  OG1 THR    86      -2.160   0.640   6.730  1.00  0.00            
ATOM   1405  HG1 THR    86      -2.690  -0.210   6.760  1.00  0.00            
ATOM   1406  CG2 THR    86      -0.200  -0.660   7.300  1.00  0.00            
ATOM   1407 1HG2 THR    86      -0.750  -1.500   7.290  1.00  0.00            
ATOM   1408 2HG2 THR    86       0.730  -0.870   7.010  1.00  0.00            
ATOM   1409 3HG2 THR    86      -0.190  -0.280   8.230  1.00  0.00            
ATOM   1410  C   THR    86      -0.610   2.520   5.170  1.00  0.00            
ATOM   1411  O   THR    86      -0.430   2.110   4.010  1.00  0.00            
ATOM   1412  N   LEU    87      -1.310   3.620   5.470  1.00  0.00            
ATOM   1413  HN  LEU    87      -1.370   3.890   6.430  1.00  0.00            
ATOM   1414  CA  LEU    87      -1.990   4.470   4.450  1.00  0.00            
ATOM   1415  HA  LEU    87      -2.030   3.960   3.590  1.00  0.00            
ATOM   1416  CB  LEU    87      -3.420   4.770   4.920  1.00  0.00            
ATOM   1417  HB1 LEU    87      -3.360   5.190   5.830  1.00  0.00            
ATOM   1418  HB2 LEU    87      -3.830   5.410   4.280  1.00  0.00            
ATOM   1419  CG  LEU    87      -4.350   3.560   5.020  1.00  0.00            
ATOM   1420  HG  LEU    87      -3.900   2.880   5.600  1.00  0.00            
ATOM   1421  CD1 LEU    87      -5.670   3.930   5.660  1.00  0.00            
ATOM   1422 1HD1 LEU    87      -6.260   3.120   5.720  1.00  0.00            
ATOM   1423 2HD1 LEU    87      -5.510   4.290   6.580  1.00  0.00            
ATOM   1424 3HD1 LEU    87      -6.120   4.630   5.110  1.00  0.00            
ATOM   1425  CD2 LEU    87      -4.580   2.930   3.650  1.00  0.00            
ATOM   1426 1HD2 LEU    87      -5.190   2.140   3.750  1.00  0.00            
ATOM   1427 2HD2 LEU    87      -5.000   3.610   3.050  1.00  0.00            
ATOM   1428 3HD2 LEU    87      -3.710   2.640   3.270  1.00  0.00            
ATOM   1429  C   LEU    87      -1.190   5.760   4.240  1.00  0.00            
ATOM   1430  O   LEU    87      -0.900   6.450   5.230  1.00  0.00            
ATOM   1431  N   SER    88      -0.830   6.050   2.990  1.00  0.00            
ATOM   1432  HN  SER    88      -1.060   5.400   2.260  1.00  0.00            
ATOM   1433  CA  SER    88      -0.100   7.290   2.590  1.00  0.00            
ATOM   1434  HA  SER    88       0.720   7.340   3.170  1.00  0.00            
ATOM   1435  CB  SER    88       0.390   7.230   1.160  1.00  0.00            
ATOM   1436  HB1 SER    88       1.310   6.840   1.120  1.00  0.00            
ATOM   1437  HB2 SER    88       0.400   8.140   0.760  1.00  0.00            
ATOM   1438  OG  SER    88      -0.450   6.410   0.350  1.00  0.00            
ATOM   1439  HG1 SER    88      -1.380   6.770   0.370  1.00  0.00            
ATOM   1440  C   SER    88      -0.990   8.510   2.830  1.00  0.00            
ATOM   1441  O   SER    88      -0.440   9.580   3.170  1.00  0.00            
ATOM   1442  N   GLN    89      -2.310   8.350   2.670  1.00  0.00            
ATOM   1443  HN  GLN    89      -2.640   7.450   2.410  1.00  0.00            
ATOM   1444  CA  GLN    89      -3.320   9.430   2.860  1.00  0.00            
ATOM   1445  HA  GLN    89      -2.920  10.130   3.450  1.00  0.00            
ATOM   1446  CB  GLN    89      -3.680  10.100   1.520  1.00  0.00            
ATOM   1447  HB1 GLN    89      -4.650  10.330   1.540  1.00  0.00            
ATOM   1448  HB2 GLN    89      -3.140  10.940   1.440  1.00  0.00            
ATOM   1449  CG  GLN    89      -3.410   9.250   0.290  1.00  0.00            
ATOM   1450  HG1 GLN    89      -2.480   8.900   0.330  1.00  0.00            
ATOM   1451  HG2 GLN    89      -3.510   9.830  -0.530  1.00  0.00            
ATOM   1452  CD  GLN    89      -4.350   8.070   0.140  1.00  0.00            
ATOM   1453  OE1 GLN    89      -5.470   8.080   0.630  1.00  0.00            
ATOM   1454  NE2 GLN    89      -3.890   7.050  -0.570  1.00  0.00            
ATOM   1455 1HE2 GLN    89      -2.970   7.090  -0.960  1.00  0.00            
ATOM   1456 2HE2 GLN    89      -4.450   6.240  -0.700  1.00  0.00            
ATOM   1457  C   GLN    89      -4.560   8.840   3.530  1.00  0.00            
ATOM   1458  O   GLN    89      -4.800   7.630   3.420  1.00  0.00            
ATOM   1459  N   PRO    90      -5.360   9.640   4.260  1.00  0.00            
ATOM   1460  CD  PRO    90      -5.090  11.030   4.660  1.00  0.00            
ATOM   1461  HD1 PRO    90      -5.230  11.650   3.890  1.00  0.00            
ATOM   1462  HD2 PRO    90      -4.150  11.130   4.980  1.00  0.00            
ATOM   1463  CA  PRO    90      -6.620   9.140   4.810  1.00  0.00            
ATOM   1464  HA  PRO    90      -6.430   8.420   5.480  1.00  0.00            
ATOM   1465  CB  PRO    90      -7.270  10.400   5.410  1.00  0.00            
ATOM   1466  HB1 PRO    90      -7.860  10.850   4.740  1.00  0.00            
ATOM   1467  HB2 PRO    90      -7.800  10.170   6.230  1.00  0.00            
ATOM   1468  CG  PRO    90      -6.090  11.280   5.770  1.00  0.00            
ATOM   1469  HG1 PRO    90      -5.710  11.010   6.650  1.00  0.00            
ATOM   1470  HG2 PRO    90      -6.360  12.240   5.790  1.00  0.00            
ATOM   1471  C   PRO    90      -7.500   8.500   3.730  1.00  0.00            
ATOM   1472  O   PRO    90      -7.610   9.040   2.640  1.00  0.00            
ATOM   1473  N   LYS    91      -8.090   7.340   4.060  1.00  0.00            
ATOM   1474  HN  LYS    91      -7.880   6.950   4.960  1.00  0.00            
ATOM   1475  CA  LYS    91      -9.020   6.610   3.170  1.00  0.00            
ATOM   1476  HA  LYS    91      -8.840   6.870   2.230  1.00  0.00            
ATOM   1477  CB  LYS    91      -8.810   5.100   3.270  1.00  0.00            
ATOM   1478  HB1 LYS    91      -7.840   4.900   3.140  1.00  0.00            
ATOM   1479  HB2 LYS    91      -9.090   4.800   4.190  1.00  0.00            
ATOM   1480  CG  LYS    91      -9.600   4.280   2.260  1.00  0.00            
ATOM   1481  HG1 LYS    91      -9.410   4.640   1.340  1.00  0.00            
ATOM   1482  HG2 LYS    91     -10.570   4.380   2.450  1.00  0.00            
ATOM   1483  CD  LYS    91      -9.270   2.800   2.260  1.00  0.00            
ATOM   1484  HD1 LYS    91      -9.960   2.320   1.720  1.00  0.00            
ATOM   1485  HD2 LYS    91      -9.280   2.480   3.200  1.00  0.00            
ATOM   1486  CE  LYS    91      -7.910   2.490   1.660  1.00  0.00            
ATOM   1487  HE1 LYS    91      -7.200   2.980   2.180  1.00  0.00            
ATOM   1488  HE2 LYS    91      -7.890   2.790   0.710  1.00  0.00            
ATOM   1489  NZ  LYS    91      -7.610   1.040   1.710  1.00  0.00            
ATOM   1490  HZ1 LYS    91      -7.630   0.730   2.660  1.00  0.00            
ATOM   1491  HZ2 LYS    91      -8.300   0.540   1.180  1.00  0.00            
ATOM   1492  HZ3 LYS    91      -6.710   0.880   1.320  1.00  0.00            
ATOM   1493  C   LYS    91     -10.450   7.010   3.570  1.00  0.00            
ATOM   1494  O   LYS    91     -10.790   6.920   4.760  1.00  0.00            
ATOM   1495  N   ILE    92     -11.250   7.460   2.600  1.00  0.00            
ATOM   1496  HN  ILE    92     -10.870   7.570   1.680  1.00  0.00            
ATOM   1497  CA  ILE    92     -12.680   7.800   2.830  1.00  0.00            
ATOM   1498  HA  ILE    92     -12.830   7.830   3.820  1.00  0.00            
ATOM   1499  CB  ILE    92     -13.040   9.190   2.280  1.00  0.00            
ATOM   1500  HB  ILE    92     -12.780   9.240   1.320  1.00  0.00            
ATOM   1501  CG2 ILE    92     -14.550   9.400   2.340  1.00  0.00            
ATOM   1502 1HG2 ILE    92     -14.770  10.310   1.990  1.00  0.00            
ATOM   1503 2HG2 ILE    92     -15.010   8.700   1.790  1.00  0.00            
ATOM   1504 3HG2 ILE    92     -14.860   9.330   3.290  1.00  0.00            
ATOM   1505  CG1 ILE    92     -12.270  10.290   3.020  1.00  0.00            
ATOM   1506 1HG1 ILE    92     -11.290  10.110   2.920  1.00  0.00            
ATOM   1507 2HG1 ILE    92     -12.520  10.260   3.980  1.00  0.00            
ATOM   1508  CD  ILE    92     -12.550  11.690   2.500  1.00  0.00            
ATOM   1509  HD1 ILE    92     -12.010  12.350   3.030  1.00  0.00            
ATOM   1510  HD2 ILE    92     -12.290  11.740   1.540  1.00  0.00            
ATOM   1511  HD3 ILE    92     -13.520  11.890   2.610  1.00  0.00            
ATOM   1512  C   ILE    92     -13.540   6.700   2.200  1.00  0.00            
ATOM   1513  O   ILE    92     -13.350   6.400   1.010  1.00  0.00            
ATOM   1514  N   VAL    93     -14.430   6.110   3.000  1.00  0.00            
ATOM   1515  HN  VAL    93     -14.420   6.340   3.970  1.00  0.00            
ATOM   1516  CA  VAL    93     -15.440   5.120   2.520  1.00  0.00            
ATOM   1517  HA  VAL    93     -15.270   4.940   1.550  1.00  0.00            
ATOM   1518  CB  VAL    93     -15.310   3.770   3.250  1.00  0.00            
ATOM   1519  HB  VAL    93     -15.460   3.920   4.220  1.00  0.00            
ATOM   1520  CG1 VAL    93     -16.370   2.790   2.770  1.00  0.00            
ATOM   1521 1HG1 VAL    93     -16.260   1.920   3.260  1.00  0.00            
ATOM   1522 2HG1 VAL    93     -17.280   3.160   2.960  1.00  0.00            
ATOM   1523 3HG1 VAL    93     -16.270   2.630   1.790  1.00  0.00            
ATOM   1524  CG2 VAL    93     -13.920   3.180   3.080  1.00  0.00            
ATOM   1525 1HG2 VAL    93     -13.870   2.300   3.560  1.00  0.00            
ATOM   1526 2HG2 VAL    93     -13.730   3.040   2.100  1.00  0.00            
ATOM   1527 3HG2 VAL    93     -13.240   3.810   3.460  1.00  0.00            
ATOM   1528  C   VAL    93     -16.810   5.750   2.730  1.00  0.00            
ATOM   1529  O   VAL    93     -17.130   6.140   3.870  1.00  0.00            
ATOM   1530  N   LYS    94     -17.580   5.870   1.650  1.00  0.00            
ATOM   1531  HN  LYS    94     -17.230   5.550   0.770  1.00  0.00            
ATOM   1532  CA  LYS    94     -18.930   6.480   1.690  1.00  0.00            
ATOM   1533  HA  LYS    94     -18.890   7.270   2.300  1.00  0.00            
ATOM   1534  CB  LYS    94     -19.350   6.960   0.300  1.00  0.00            
ATOM   1535  HB1 LYS    94     -19.190   6.230  -0.360  1.00  0.00            
ATOM   1536  HB2 LYS    94     -20.320   7.190   0.320  1.00  0.00            
ATOM   1537  CG  LYS    94     -18.590   8.190  -0.180  1.00  0.00            
ATOM   1538  HG1 LYS    94     -17.610   8.000  -0.130  1.00  0.00            
ATOM   1539  HG2 LYS    94     -18.820   8.960   0.420  1.00  0.00            
ATOM   1540  CD  LYS    94     -18.930   8.580  -1.600  1.00  0.00            
ATOM   1541  HD1 LYS    94     -19.920   8.560  -1.710  1.00  0.00            
ATOM   1542  HD2 LYS    94     -18.510   7.920  -2.220  1.00  0.00            
ATOM   1543  CE  LYS    94     -18.440   9.970  -1.960  1.00  0.00            
ATOM   1544  HE1 LYS    94     -18.990  10.650  -1.480  1.00  0.00            
ATOM   1545  HE2 LYS    94     -18.520  10.100  -2.950  1.00  0.00            
ATOM   1546  NZ  LYS    94     -17.020  10.170  -1.580  1.00  0.00            
ATOM   1547  HZ1 LYS    94     -16.910  10.040  -0.600  1.00  0.00            
ATOM   1548  HZ2 LYS    94     -16.450   9.500  -2.070  1.00  0.00            
ATOM   1549  HZ3 LYS    94     -16.730  11.090  -1.830  1.00  0.00            
ATOM   1550  C   LYS    94     -19.930   5.460   2.220  1.00  0.00            
ATOM   1551  O   LYS    94     -19.800   4.250   1.910  1.00  0.00            
ATOM   1552  N   TRP    95     -20.890   5.940   3.010  1.00  0.00            
ATOM   1553  HN  TRP    95     -20.820   6.890   3.320  1.00  0.00            
ATOM   1554  CA  TRP    95     -22.060   5.140   3.440  1.00  0.00            
ATOM   1555  HA  TRP    95     -21.700   4.280   3.790  1.00  0.00            
ATOM   1556  CB  TRP    95     -22.820   5.800   4.580  1.00  0.00            
ATOM   1557  HB1 TRP    95     -22.210   5.910   5.370  1.00  0.00            
ATOM   1558  HB2 TRP    95     -23.150   6.690   4.290  1.00  0.00            
ATOM   1559  CG  TRP    95     -24.000   4.970   5.000  1.00  0.00            
ATOM   1560  CD1 TRP    95     -24.000   3.640   5.320  1.00  0.00            
ATOM   1561  HD1 TRP    95     -23.190   3.050   5.310  1.00  0.00            
ATOM   1562  NE1 TRP    95     -25.270   3.240   5.640  1.00  0.00            
ATOM   1563  HE1 TRP    95     -25.530   2.310   5.910  1.00  0.00            
ATOM   1564  CE2 TRP    95     -26.120   4.310   5.530  1.00  0.00            
ATOM   1565  CD2 TRP    95     -25.360   5.420   5.120  1.00  0.00            
ATOM   1566  CE3 TRP    95     -25.990   6.650   4.930  1.00  0.00            
ATOM   1567  HE3 TRP    95     -25.470   7.460   4.650  1.00  0.00            
ATOM   1568  CZ3 TRP    95     -27.350   6.740   5.160  1.00  0.00            
ATOM   1569  HZ3 TRP    95     -27.810   7.610   5.030  1.00  0.00            
ATOM   1570  CZ2 TRP    95     -27.490   4.390   5.750  1.00  0.00            
ATOM   1571  HZ2 TRP    95     -28.020   3.590   6.030  1.00  0.00            
ATOM   1572  CH2 TRP    95     -28.080   5.620   5.560  1.00  0.00            
ATOM   1573  HH2 TRP    95     -29.070   5.720   5.710  1.00  0.00            
ATOM   1574  C   TRP    95     -22.960   4.890   2.220  1.00  0.00            
ATOM   1575  O   TRP    95     -23.470   5.870   1.640  1.00  0.00            
ATOM   1576  N   ASP    96     -23.080   3.610   1.850  1.00  0.00            
ATOM   1577  HN  ASP    96     -22.480   2.950   2.290  1.00  0.00            
ATOM   1578  CA  ASP    96     -24.020   3.100   0.830  1.00  0.00            
ATOM   1579  HA  ASP    96     -24.500   3.870   0.380  1.00  0.00            
ATOM   1580  CB  ASP    96     -23.280   2.360  -0.290  1.00  0.00            
ATOM   1581  HB1 ASP    96     -22.590   2.980  -0.670  1.00  0.00            
ATOM   1582  HB2 ASP    96     -22.830   1.570   0.110  1.00  0.00            
ATOM   1583  CG  ASP    96     -24.160   1.880  -1.430  1.00  0.00            
ATOM   1584  OD1 ASP    96     -23.600   1.590  -2.500  1.00  0.00            
ATOM   1585  OD2 ASP    96     -25.390   1.800  -1.230  1.00  0.00            
ATOM   1586  C   ASP    96     -25.020   2.210   1.570  1.00  0.00            
ATOM   1587  O   ASP    96     -24.580   1.200   2.150  1.00  0.00            
ATOM   1588  N   ARG    97     -26.300   2.570   1.570  1.00  0.00            
ATOM   1589  HN  ARG    97     -26.590   3.320   0.980  1.00  0.00            
ATOM   1590  CA  ARG    97     -27.330   1.900   2.420  1.00  0.00            
ATOM   1591  HA  ARG    97     -26.960   1.860   3.340  1.00  0.00            
ATOM   1592  CB  ARG    97     -28.620   2.720   2.480  1.00  0.00            
ATOM   1593  HB1 ARG    97     -29.310   2.180   2.960  1.00  0.00            
ATOM   1594  HB2 ARG    97     -28.430   3.550   2.990  1.00  0.00            
ATOM   1595  CG  ARG    97     -29.210   3.120   1.140  1.00  0.00            
ATOM   1596  HG1 ARG    97     -29.480   2.300   0.630  1.00  0.00            
ATOM   1597  HG2 ARG    97     -28.530   3.630   0.620  1.00  0.00            
ATOM   1598  CD  ARG    97     -30.440   3.990   1.350  1.00  0.00            
ATOM   1599  HD1 ARG    97     -31.070   3.540   1.980  1.00  0.00            
ATOM   1600  HD2 ARG    97     -30.900   4.150   0.470  1.00  0.00            
ATOM   1601  NE  ARG    97     -30.110   5.300   1.920  1.00  0.00            
ATOM   1602  HE  ARG    97     -29.160   5.610   1.830  1.00  0.00            
ATOM   1603  CZ  ARG    97     -30.970   6.110   2.540  1.00  0.00            
ATOM   1604  NH1 ARG    97     -32.230   5.760   2.700  1.00  0.00            
ATOM   1605 1HH1 ARG    97     -32.860   6.370   3.180  1.00  0.00            
ATOM   1606 2HH1 ARG    97     -32.550   4.880   2.350  1.00  0.00            
ATOM   1607  NH2 ARG    97     -30.550   7.270   3.010  1.00  0.00            
ATOM   1608 1HH2 ARG    97     -31.190   7.880   3.480  1.00  0.00            
ATOM   1609 2HH2 ARG    97     -29.600   7.550   2.890  1.00  0.00            
ATOM   1610  C   ARG    97     -27.560   0.450   1.940  1.00  0.00            
ATOM   1611  O   ARG    97     -28.200  -0.310   2.690  1.00  0.00            
ATOM   1612  N   ASP    98     -27.040   0.070   0.770  1.00  0.00            
ATOM   1613  HN  ASP    98     -26.530   0.750   0.240  1.00  0.00            
ATOM   1614  CA  ASP    98     -27.190  -1.300   0.210  1.00  0.00            
ATOM   1615  HA  ASP    98     -27.880  -1.760   0.770  1.00  0.00            
ATOM   1616  CB  ASP    98     -27.690  -1.250  -1.230  1.00  0.00            
ATOM   1617  HB1 ASP    98     -27.070  -0.670  -1.760  1.00  0.00            
ATOM   1618  HB2 ASP    98     -27.680  -2.180  -1.600  1.00  0.00            
ATOM   1619  CG  ASP    98     -29.090  -0.690  -1.360  1.00  0.00            
ATOM   1620  OD1 ASP    98     -29.980  -1.140  -0.600  1.00  0.00            
ATOM   1621  OD2 ASP    98     -29.300   0.190  -2.220  1.00  0.00            
ATOM   1622  C   ASP    98     -25.870  -2.090   0.330  1.00  0.00            
ATOM   1623  O   ASP    98     -25.720  -3.070  -0.420  1.00  0.00            
ATOM   1624  N   MET    99     -24.990  -1.730   1.240  1.00  0.00            
ATOM   1625  HN  MET    99     -25.130  -0.880   1.760  1.00  0.00            
ATOM   1626  CA  MET    99     -23.780  -2.550   1.530  1.00  0.00            
ATOM   1627  HA  MET    99     -24.020  -3.480   1.270  1.00  0.00            
ATOM   1628  CB  MET    99     -22.590  -2.080   0.680  1.00  0.00            
ATOM   1629  HB1 MET    99     -22.480  -1.100   0.790  1.00  0.00            
ATOM   1630  HB2 MET    99     -21.760  -2.550   1.000  1.00  0.00            
ATOM   1631  CG  MET    99     -22.750  -2.380  -0.820  1.00  0.00            
ATOM   1632  HG1 MET    99     -23.610  -1.940  -1.070  1.00  0.00            
ATOM   1633  HG2 MET    99     -22.850  -3.370  -0.870  1.00  0.00            
ATOM   1634  SD  MET    99     -21.360  -1.780  -1.800  1.00  0.00            
ATOM   1635  CE  MET    99     -20.090  -2.960  -1.370  1.00  0.00            
ATOM   1636  HE1 MET    99     -19.250  -2.740  -1.860  1.00  0.00            
ATOM   1637  HE2 MET    99     -19.920  -2.930  -0.390  1.00  0.00            
ATOM   1638  HE3 MET    99     -20.390  -3.880  -1.620  1.00  0.00            
ATOM   1639  C   MET    99     -23.410  -2.520   3.020  1.00  0.00            
ATOM   1640  OT1 MET    99     -22.370  -3.080   3.390  1.00  0.00            
ATOM   1641  OT2 MET    99     -24.100  -1.990   3.900  1.00  0.00            
ATOM   1642  N   GLY     1     -25.420 -24.350  23.420  1.00  0.00            
ATOM   1643  H1  GLY     1     -25.060 -23.680  24.070  1.00  0.00            
ATOM   1644  H2  GLY     1     -25.930 -23.880  22.710  1.00  0.00            
ATOM   1645  H3  GLY     1     -26.030 -24.990  23.900  1.00  0.00            
ATOM   1646  CA  GLY     1     -24.300 -25.110  22.810  1.00  0.00            
ATOM   1647  HA1 GLY     1     -24.180 -24.810  21.870  1.00  0.00            
ATOM   1648  HA2 GLY     1     -24.530 -26.090  22.820  1.00  0.00            
ATOM   1649  C   GLY     1     -22.990 -24.900  23.560  1.00  0.00            
ATOM   1650  O   GLY     1     -23.020 -24.860  24.810  1.00  0.00            
ATOM   1651  N   SER     2     -21.890 -24.780  22.830  1.00  0.00            
ATOM   1652  HN  SER     2     -21.980 -24.800  21.830  1.00  0.00            
ATOM   1653  CA  SER     2     -20.530 -24.610  23.400  1.00  0.00            
ATOM   1654  HA  SER     2     -20.480 -25.150  24.240  1.00  0.00            
ATOM   1655  CB  SER     2     -19.490 -25.170  22.480  1.00  0.00            
ATOM   1656  HB1 SER     2     -18.570 -24.990  22.840  1.00  0.00            
ATOM   1657  HB2 SER     2     -19.570 -24.770  21.570  1.00  0.00            
ATOM   1658  OG  SER     2     -19.660 -26.570  22.370  1.00  0.00            
ATOM   1659  HG1 SER     2     -20.580 -26.770  22.020  1.00  0.00            
ATOM   1660  C   SER     2     -20.300 -23.130  23.720  1.00  0.00            
ATOM   1661  O   SER     2     -20.950 -22.250  23.100  1.00  0.00            
ATOM   1662  N   HIS     3     -19.410 -22.830  24.670  1.00  0.00            
ATOM   1663  HN  HIS     3     -18.920 -23.590  25.110  1.00  0.00            
ATOM   1664  CA  HIS     3     -19.120 -21.450  25.100  1.00  0.00            
ATOM   1665  HA  HIS     3     -19.380 -20.850  24.350  1.00  0.00            
ATOM   1666  CB  HIS     3     -19.940 -21.090  26.340  1.00  0.00            
ATOM   1667  HB1 HIS     3     -19.740 -21.740  27.070  1.00  0.00            
ATOM   1668  HB2 HIS     3     -19.690 -20.170  26.650  1.00  0.00            
ATOM   1669  ND1 HIS     3     -22.050 -20.110  25.410  1.00  0.00            
ATOM   1670  HD1 HIS     3     -21.610 -19.300  25.030  1.00  0.00            
ATOM   1671  CG  HIS     3     -21.400 -21.120  26.100  1.00  0.00            
ATOM   1672  CE1 HIS     3     -23.330 -20.390  25.330  1.00  0.00            
ATOM   1673  HE1 HIS     3     -24.030 -19.830  24.890  1.00  0.00            
ATOM   1674  NE2 HIS     3     -23.540 -21.570  25.940  1.00  0.00            
ATOM   1675  CD2 HIS     3     -22.350 -22.030  26.420  1.00  0.00            
ATOM   1676  HD2 HIS     3     -22.200 -22.880  26.910  1.00  0.00            
ATOM   1677  C   HIS     3     -17.630 -21.290  25.370  1.00  0.00            
ATOM   1678  O   HIS     3     -16.940 -22.280  25.660  1.00  0.00            
ATOM   1679  N   SER     4     -17.180 -20.050  25.300  1.00  0.00            
ATOM   1680  HN  SER     4     -17.820 -19.320  25.050  1.00  0.00            
ATOM   1681  CA  SER     4     -15.770 -19.670  25.560  1.00  0.00            
ATOM   1682  HA  SER     4     -15.320 -20.470  25.960  1.00  0.00            
ATOM   1683  CB  SER     4     -15.040 -19.340  24.290  1.00  0.00            
ATOM   1684  HB1 SER     4     -15.080 -20.110  23.660  1.00  0.00            
ATOM   1685  HB2 SER     4     -14.080 -19.130  24.490  1.00  0.00            
ATOM   1686  OG  SER     4     -15.600 -18.210  23.650  1.00  0.00            
ATOM   1687  HG1 SER     4     -15.570 -17.420  24.260  1.00  0.00            
ATOM   1688  C   SER     4     -15.730 -18.480  26.510  1.00  0.00            
ATOM   1689  O   SER     4     -16.620 -17.600  26.430  1.00  0.00            
ATOM   1690  N   MET     5     -14.720 -18.450  27.360  1.00  0.00            
ATOM   1691  HN  MET     5     -14.210 -19.300  27.540  1.00  0.00            
ATOM   1692  CA  MET     5     -14.330 -17.220  28.060  1.00  0.00            
ATOM   1693  HA  MET     5     -14.980 -16.490  27.840  1.00  0.00            
ATOM   1694  CB  MET     5     -14.330 -17.390  29.570  1.00  0.00            
ATOM   1695  HB1 MET     5     -15.230 -17.740  29.860  1.00  0.00            
ATOM   1696  HB2 MET     5     -13.620 -18.050  29.830  1.00  0.00            
ATOM   1697  CG  MET     5     -14.070 -16.090  30.290  1.00  0.00            
ATOM   1698  HG1 MET     5     -14.540 -15.400  29.740  1.00  0.00            
ATOM   1699  HG2 MET     5     -13.080 -15.950  30.210  1.00  0.00            
ATOM   1700  SD  MET     5     -14.620 -16.100  31.990  1.00  0.00            
ATOM   1701  CE  MET     5     -13.410 -17.210  32.700  1.00  0.00            
ATOM   1702  HE1 MET     5     -13.590 -17.320  33.680  1.00  0.00            
ATOM   1703  HE2 MET     5     -13.470 -18.100  32.250  1.00  0.00            
ATOM   1704  HE3 MET     5     -12.490 -16.830  32.580  1.00  0.00            
ATOM   1705  C   MET     5     -12.920 -16.890  27.560  1.00  0.00            
ATOM   1706  O   MET     5     -12.070 -17.800  27.540  1.00  0.00            
ATOM   1707  N   ARG     6     -12.700 -15.650  27.150  1.00  0.00            
ATOM   1708  HN  ARG     6     -13.430 -14.970  27.210  1.00  0.00            
ATOM   1709  CA  ARG     6     -11.380 -15.270  26.610  1.00  0.00            
ATOM   1710  HA  ARG     6     -10.720 -15.920  26.990  1.00  0.00            
ATOM   1711  CB  ARG     6     -11.330 -15.400  25.080  1.00  0.00            
ATOM   1712  HB1 ARG     6     -11.890 -16.170  24.800  1.00  0.00            
ATOM   1713  HB2 ARG     6     -11.690 -14.560  24.680  1.00  0.00            
ATOM   1714  CG  ARG     6      -9.920 -15.610  24.550  1.00  0.00            
ATOM   1715  HG1 ARG     6      -9.290 -14.990  25.030  1.00  0.00            
ATOM   1716  HG2 ARG     6      -9.900 -15.410  23.570  1.00  0.00            
ATOM   1717  CD  ARG     6      -9.430 -17.040  24.760  1.00  0.00            
ATOM   1718  HD1 ARG     6      -9.760 -17.380  25.640  1.00  0.00            
ATOM   1719  HD2 ARG     6      -8.430 -17.060  24.750  1.00  0.00            
ATOM   1720  NE  ARG     6      -9.910 -17.960  23.720  1.00  0.00            
ATOM   1721  HE  ARG     6      -9.570 -17.810  22.790  1.00  0.00            
ATOM   1722  CZ  ARG     6     -10.750 -18.980  23.910  1.00  0.00            
ATOM   1723  NH1 ARG     6     -11.260 -19.240  25.100  1.00  0.00            
ATOM   1724 1HH1 ARG     6     -11.870 -20.020  25.210  1.00  0.00            
ATOM   1725 2HH1 ARG     6     -11.020 -18.670  25.880  1.00  0.00            
ATOM   1726  NH2 ARG     6     -11.070 -19.750  22.880  1.00  0.00            
ATOM   1727 1HH2 ARG     6     -11.690 -20.530  23.020  1.00  0.00            
ATOM   1728 2HH2 ARG     6     -10.700 -19.560  21.970  1.00  0.00            
ATOM   1729  C   ARG     6     -11.070 -13.850  27.040  1.00  0.00            
ATOM   1730  O   ARG     6     -11.950 -12.970  26.950  1.00  0.00            
ATOM   1731  N   TYR     7      -9.830 -13.650  27.460  1.00  0.00            
ATOM   1732  HN  TYR     7      -9.270 -14.450  27.650  1.00  0.00            
ATOM   1733  CA  TYR     7      -9.240 -12.320  27.660  1.00  0.00            
ATOM   1734  HA  TYR     7      -9.980 -11.650  27.710  1.00  0.00            
ATOM   1735  CB  TYR     7      -8.490 -12.260  28.990  1.00  0.00            
ATOM   1736  HB1 TYR     7      -7.900 -13.070  29.060  1.00  0.00            
ATOM   1737  HB2 TYR     7      -7.920 -11.440  29.000  1.00  0.00            
ATOM   1738  CG  TYR     7      -9.380 -12.220  30.200  1.00  0.00            
ATOM   1739  CD1 TYR     7      -9.880 -13.380  30.780  1.00  0.00            
ATOM   1740  HD1 TYR     7      -9.660 -14.270  30.380  1.00  0.00            
ATOM   1741  CE1 TYR     7     -10.700 -13.330  31.900  1.00  0.00            
ATOM   1742  HE1 TYR     7     -11.060 -14.170  32.290  1.00  0.00            
ATOM   1743  CZ  TYR     7     -11.020 -12.110  32.470  1.00  0.00            
ATOM   1744  OH  TYR     7     -11.810 -12.030  33.570  1.00  0.00            
ATOM   1745  HH  TYR     7     -11.930 -11.070  33.840  1.00  0.00            
ATOM   1746  CD2 TYR     7      -9.710 -11.010  30.780  1.00  0.00            
ATOM   1747  HD2 TYR     7      -9.370 -10.170  30.370  1.00  0.00            
ATOM   1748  CE2 TYR     7     -10.510 -10.950  31.910  1.00  0.00            
ATOM   1749  HE2 TYR     7     -10.720 -10.060  32.320  1.00  0.00            
ATOM   1750  C   TYR     7      -8.340 -12.020  26.470  1.00  0.00            
ATOM   1751  O   TYR     7      -7.580 -12.910  26.020  1.00  0.00            
ATOM   1752  N   PHE     8      -8.420 -10.780  26.020  1.00  0.00            
ATOM   1753  HN  PHE     8      -9.090 -10.180  26.450  1.00  0.00            
ATOM   1754  CA  PHE     8      -7.600 -10.210  24.930  1.00  0.00            
ATOM   1755  HA  PHE     8      -6.970 -10.910  24.590  1.00  0.00            
ATOM   1756  CB  PHE     8      -8.470  -9.790  23.740  1.00  0.00            
ATOM   1757  HB1 PHE     8      -9.100  -9.070  24.050  1.00  0.00            
ATOM   1758  HB2 PHE     8      -7.880  -9.430  23.020  1.00  0.00            
ATOM   1759  CG  PHE     8      -9.290 -10.910  23.160  1.00  0.00            
ATOM   1760  CD1 PHE     8     -10.510 -11.250  23.710  1.00  0.00            
ATOM   1761  HD1 PHE     8     -10.840 -10.760  24.520  1.00  0.00            
ATOM   1762  CE1 PHE     8     -11.280 -12.260  23.160  1.00  0.00            
ATOM   1763  HE1 PHE     8     -12.170 -12.480  23.560  1.00  0.00            
ATOM   1764  CZ  PHE     8     -10.830 -12.950  22.060  1.00  0.00            
ATOM   1765  HZ  PHE     8     -11.380 -13.700  21.680  1.00  0.00            
ATOM   1766  CD2 PHE     8      -8.870 -11.580  22.030  1.00  0.00            
ATOM   1767  HD2 PHE     8      -8.010 -11.330  21.590  1.00  0.00            
ATOM   1768  CE2 PHE     8      -9.630 -12.610  21.490  1.00  0.00            
ATOM   1769  HE2 PHE     8      -9.300 -13.110  20.690  1.00  0.00            
ATOM   1770  C   PHE     8      -6.850  -9.040  25.510  1.00  0.00            
ATOM   1771  O   PHE     8      -7.490  -8.010  25.810  1.00  0.00            
ATOM   1772  N   ASP     9      -5.550  -9.200  25.710  1.00  0.00            
ATOM   1773  HN  ASP     9      -5.110 -10.050  25.430  1.00  0.00            
ATOM   1774  CA  ASP     9      -4.710  -8.150  26.340  1.00  0.00            
ATOM   1775  HA  ASP     9      -5.350  -7.460  26.700  1.00  0.00            
ATOM   1776  CB  ASP     9      -3.870  -8.710  27.470  1.00  0.00            
ATOM   1777  HB1 ASP     9      -3.320  -9.460  27.110  1.00  0.00            
ATOM   1778  HB2 ASP     9      -3.260  -7.980  27.790  1.00  0.00            
ATOM   1779  CG  ASP     9      -4.630  -9.220  28.670  1.00  0.00            
ATOM   1780  OD1 ASP     9      -5.880  -9.170  28.650  1.00  0.00            
ATOM   1781  OD2 ASP     9      -3.960  -9.690  29.600  1.00  0.00            
ATOM   1782  C   ASP     9      -3.770  -7.560  25.290  1.00  0.00            
ATOM   1783  O   ASP     9      -3.160  -8.310  24.510  1.00  0.00            
ATOM   1784  N   THR    10      -3.660  -6.230  25.290  1.00  0.00            
ATOM   1785  HN  THR    10      -4.230  -5.710  25.930  1.00  0.00            
ATOM   1786  CA  THR    10      -2.740  -5.490  24.410  1.00  0.00            
ATOM   1787  HA  THR    10      -2.180  -6.160  23.940  1.00  0.00            
ATOM   1788  CB  THR    10      -3.500  -4.670  23.360  1.00  0.00            
ATOM   1789  HB  THR    10      -4.030  -3.950  23.820  1.00  0.00            
ATOM   1790  OG1 THR    10      -4.440  -5.490  22.660  1.00  0.00            
ATOM   1791  HG1 THR    10      -4.920  -4.940  21.980  1.00  0.00            
ATOM   1792  CG2 THR    10      -2.560  -4.050  22.350  1.00  0.00            
ATOM   1793 1HG2 THR    10      -3.090  -3.520  21.680  1.00  0.00            
ATOM   1794 2HG2 THR    10      -1.920  -3.440  22.820  1.00  0.00            
ATOM   1795 3HG2 THR    10      -2.050  -4.770  21.880  1.00  0.00            
ATOM   1796  C   THR    10      -1.880  -4.570  25.280  1.00  0.00            
ATOM   1797  O   THR    10      -2.450  -3.790  26.060  1.00  0.00            
ATOM   1798  N   ALA    11      -0.560  -4.680  25.150  1.00  0.00            
ATOM   1799  HN  ALA    11      -0.200  -5.410  24.570  1.00  0.00            
ATOM   1800  CA  ALA    11       0.390  -3.760  25.800  1.00  0.00            
ATOM   1801  HA  ALA    11      -0.100  -3.080  26.350  1.00  0.00            
ATOM   1802  CB  ALA    11       1.270  -4.500  26.770  1.00  0.00            
ATOM   1803  HB1 ALA    11       1.910  -3.860  27.200  1.00  0.00            
ATOM   1804  HB2 ALA    11       0.710  -4.930  27.470  1.00  0.00            
ATOM   1805  HB3 ALA    11       1.790  -5.200  26.280  1.00  0.00            
ATOM   1806  C   ALA    11       1.190  -3.110  24.680  1.00  0.00            
ATOM   1807  O   ALA    11       1.730  -3.810  23.820  1.00  0.00            
ATOM   1808  N   MET    12       1.290  -1.790  24.690  1.00  0.00            
ATOM   1809  HN  MET    12       0.910  -1.270  25.460  1.00  0.00            
ATOM   1810  CA  MET    12       1.940  -1.090  23.580  1.00  0.00            
ATOM   1811  HA  MET    12       2.450  -1.770  23.060  1.00  0.00            
ATOM   1812  CB  MET    12       0.890  -0.430  22.680  1.00  0.00            
ATOM   1813  HB1 MET    12       0.230  -1.120  22.390  1.00  0.00            
ATOM   1814  HB2 MET    12       0.420   0.290  23.190  1.00  0.00            
ATOM   1815  CG  MET    12       1.520   0.170  21.470  1.00  0.00            
ATOM   1816  HG1 MET    12       1.890  -0.620  20.970  1.00  0.00            
ATOM   1817  HG2 MET    12       2.270   0.720  21.830  1.00  0.00            
ATOM   1818  SD  MET    12       0.380   1.140  20.460  1.00  0.00            
ATOM   1819  CE  MET    12       1.180   0.780  18.890  1.00  0.00            
ATOM   1820  HE1 MET    12       0.690   1.240  18.160  1.00  0.00            
ATOM   1821  HE2 MET    12       2.120   1.100  18.920  1.00  0.00            
ATOM   1822  HE3 MET    12       1.170  -0.210  18.730  1.00  0.00            
ATOM   1823  C   MET    12       2.880  -0.020  24.120  1.00  0.00            
ATOM   1824  O   MET    12       2.420   0.890  24.830  1.00  0.00            
ATOM   1825  N   SER    13       4.150  -0.160  23.810  1.00  0.00            
ATOM   1826  HN  SER    13       4.460  -0.950  23.280  1.00  0.00            
ATOM   1827  CA  SER    13       5.130   0.870  24.230  1.00  0.00            
ATOM   1828  HA  SER    13       4.920   1.090  25.180  1.00  0.00            
ATOM   1829  CB  SER    13       6.530   0.350  24.260  1.00  0.00            
ATOM   1830  HB1 SER    13       6.590  -0.460  24.850  1.00  0.00            
ATOM   1831  HB2 SER    13       7.160   1.050  24.590  1.00  0.00            
ATOM   1832  OG  SER    13       6.960  -0.040  22.980  1.00  0.00            
ATOM   1833  HG1 SER    13       6.910   0.750  22.370  1.00  0.00            
ATOM   1834  C   SER    13       4.970   2.120  23.360  1.00  0.00            
ATOM   1835  O   SER    13       4.460   2.060  22.250  1.00  0.00            
ATOM   1836  N   ARG    14       5.410   3.240  23.900  1.00  0.00            
ATOM   1837  HN  ARG    14       5.870   3.200  24.780  1.00  0.00            
ATOM   1838  CA  ARG    14       5.240   4.560  23.250  1.00  0.00            
ATOM   1839  HA  ARG    14       5.330   4.460  22.260  1.00  0.00            
ATOM   1840  CB  ARG    14       3.840   5.120  23.510  1.00  0.00            
ATOM   1841  HB1 ARG    14       3.840   6.100  23.280  1.00  0.00            
ATOM   1842  HB2 ARG    14       3.190   4.640  22.930  1.00  0.00            
ATOM   1843  CG  ARG    14       3.400   4.980  24.960  1.00  0.00            
ATOM   1844  HG1 ARG    14       4.020   5.500  25.540  1.00  0.00            
ATOM   1845  HG2 ARG    14       3.430   4.010  25.210  1.00  0.00            
ATOM   1846  CD  ARG    14       1.990   5.490  25.180  1.00  0.00            
ATOM   1847  HD1 ARG    14       1.360   5.060  24.530  1.00  0.00            
ATOM   1848  HD2 ARG    14       1.960   6.480  25.070  1.00  0.00            
ATOM   1849  NE  ARG    14       1.570   5.150  26.530  1.00  0.00            
ATOM   1850  HE  ARG    14       2.280   4.790  27.150  1.00  0.00            
ATOM   1851  CZ  ARG    14       0.350   5.270  27.010  1.00  0.00            
ATOM   1852  NH1 ARG    14      -0.640   5.750  26.260  1.00  0.00            
ATOM   1853 1HH1 ARG    14      -1.560   5.830  26.640  1.00  0.00            
ATOM   1854 2HH1 ARG    14      -0.450   6.030  25.320  1.00  0.00            
ATOM   1855  NH2 ARG    14       0.110   4.900  28.260  1.00  0.00            
ATOM   1856 1HH2 ARG    14      -0.810   4.980  28.640  1.00  0.00            
ATOM   1857 2HH2 ARG    14       0.850   4.540  28.830  1.00  0.00            
ATOM   1858  C   ARG    14       6.350   5.460  23.780  1.00  0.00            
ATOM   1859  O   ARG    14       6.100   6.390  24.560  1.00  0.00            
ATOM   1860  N   PRO    15       7.610   5.200  23.390  1.00  0.00            
ATOM   1861  CD  PRO    15       8.040   4.170  22.430  1.00  0.00            
ATOM   1862  HD1 PRO    15       7.810   4.440  21.490  1.00  0.00            
ATOM   1863  HD2 PRO    15       7.600   3.290  22.630  1.00  0.00            
ATOM   1864  CA  PRO    15       8.730   5.950  23.940  1.00  0.00            
ATOM   1865  HA  PRO    15       8.830   5.770  24.910  1.00  0.00            
ATOM   1866  CB  PRO    15       9.930   5.460  23.110  1.00  0.00            
ATOM   1867  HB1 PRO    15      10.100   6.070  22.330  1.00  0.00            
ATOM   1868  HB2 PRO    15      10.760   5.410  23.670  1.00  0.00            
ATOM   1869  CG  PRO    15       9.530   4.090  22.630  1.00  0.00            
ATOM   1870  HG1 PRO    15       9.760   3.400  23.320  1.00  0.00            
ATOM   1871  HG2 PRO    15      10.000   3.870  21.780  1.00  0.00            
ATOM   1872  C   PRO    15       8.520   7.470  23.820  1.00  0.00            
ATOM   1873  O   PRO    15       8.150   7.960  22.780  1.00  0.00            
ATOM   1874  N   GLY    16       8.770   8.160  24.930  1.00  0.00            
ATOM   1875  HN  GLY    16       9.070   7.660  25.750  1.00  0.00            
ATOM   1876  CA  GLY    16       8.610   9.620  25.010  1.00  0.00            
ATOM   1877  HA1 GLY    16       8.890  10.000  24.130  1.00  0.00            
ATOM   1878  HA2 GLY    16       9.220   9.950  25.730  1.00  0.00            
ATOM   1879  C   GLY    16       7.190  10.050  25.330  1.00  0.00            
ATOM   1880  O   GLY    16       6.980  11.250  25.490  1.00  0.00            
ATOM   1881  N   ARG    17       6.250   9.100  25.440  1.00  0.00            
ATOM   1882  HN  ARG    17       6.530   8.150  25.360  1.00  0.00            
ATOM   1883  CA  ARG    17       4.810   9.380  25.690  1.00  0.00            
ATOM   1884  HA  ARG    17       4.710  10.350  25.920  1.00  0.00            
ATOM   1885  CB  ARG    17       3.990   9.150  24.430  1.00  0.00            
ATOM   1886  HB1 ARG    17       4.100   8.200  24.130  1.00  0.00            
ATOM   1887  HB2 ARG    17       3.020   9.320  24.630  1.00  0.00            
ATOM   1888  CG  ARG    17       4.400  10.060  23.280  1.00  0.00            
ATOM   1889  HG1 ARG    17       5.280   9.740  22.920  1.00  0.00            
ATOM   1890  HG2 ARG    17       4.500  10.990  23.640  1.00  0.00            
ATOM   1891  CD  ARG    17       3.410  10.100  22.130  1.00  0.00            
ATOM   1892  HD1 ARG    17       3.750  10.710  21.420  1.00  0.00            
ATOM   1893  HD2 ARG    17       2.530  10.430  22.470  1.00  0.00            
ATOM   1894  NE  ARG    17       3.200   8.780  21.530  1.00  0.00            
ATOM   1895  HE  ARG    17       3.920   8.440  20.930  1.00  0.00            
ATOM   1896  CZ  ARG    17       2.130   8.000  21.710  1.00  0.00            
ATOM   1897  NH1 ARG    17       1.140   8.360  22.510  1.00  0.00            
ATOM   1898 1HH1 ARG    17       0.350   7.760  22.630  1.00  0.00            
ATOM   1899 2HH1 ARG    17       1.180   9.240  23.000  1.00  0.00            
ATOM   1900  NH2 ARG    17       2.050   6.840  21.080  1.00  0.00            
ATOM   1901 1HH2 ARG    17       1.260   6.250  21.210  1.00  0.00            
ATOM   1902 2HH2 ARG    17       2.790   6.550  20.470  1.00  0.00            
ATOM   1903  C   ARG    17       4.340   8.560  26.880  1.00  0.00            
ATOM   1904  O   ARG    17       3.160   8.170  26.920  1.00  0.00            
ATOM   1905  N   GLY    18       5.220   8.340  27.850  1.00  0.00            
ATOM   1906  HN  GLY    18       6.160   8.670  27.710  1.00  0.00            
ATOM   1907  CA  GLY    18       4.910   7.650  29.110  1.00  0.00            
ATOM   1908  HA1 GLY    18       3.950   7.830  29.330  1.00  0.00            
ATOM   1909  HA2 GLY    18       5.490   8.020  29.820  1.00  0.00            
ATOM   1910  C   GLY    18       5.120   6.140  29.020  1.00  0.00            
ATOM   1911  O   GLY    18       5.770   5.630  28.060  1.00  0.00            
ATOM   1912  N   GLU    19       4.630   5.440  30.020  1.00  0.00            
ATOM   1913  HN  GLU    19       4.110   5.920  30.730  1.00  0.00            
ATOM   1914  CA  GLU    19       4.800   3.980  30.140  1.00  0.00            
ATOM   1915  HA  GLU    19       5.730   3.740  29.880  1.00  0.00            
ATOM   1916  CB  GLU    19       4.610   3.540  31.590  1.00  0.00            
ATOM   1917  HB1 GLU    19       3.790   3.980  31.950  1.00  0.00            
ATOM   1918  HB2 GLU    19       4.500   2.550  31.620  1.00  0.00            
ATOM   1919  CG  GLU    19       5.790   3.930  32.460  1.00  0.00            
ATOM   1920  HG1 GLU    19       5.600   3.620  33.400  1.00  0.00            
ATOM   1921  HG2 GLU    19       5.880   4.920  32.450  1.00  0.00            
ATOM   1922  CD  GLU    19       7.090   3.310  32.000  1.00  0.00            
ATOM   1923  OE1 GLU    19       7.160   2.060  31.910  1.00  0.00            
ATOM   1924  OE2 GLU    19       8.040   4.060  31.700  1.00  0.00            
ATOM   1925  C   GLU    19       3.840   3.290  29.170  1.00  0.00            
ATOM   1926  O   GLU    19       2.840   3.860  28.740  1.00  0.00            
ATOM   1927  N   PRO    20       4.120   2.020  28.800  1.00  0.00            
ATOM   1928  CD  PRO    20       5.340   1.270  29.110  1.00  0.00            
ATOM   1929  HD1 PRO    20       5.290   0.870  30.030  1.00  0.00            
ATOM   1930  HD2 PRO    20       6.150   1.850  29.050  1.00  0.00            
ATOM   1931  CA  PRO    20       3.250   1.330  27.850  1.00  0.00            
ATOM   1932  HA  PRO    20       3.220   1.850  26.990  1.00  0.00            
ATOM   1933  CB  PRO    20       3.870  -0.060  27.750  1.00  0.00            
ATOM   1934  HB1 PRO    20       3.480  -0.690  28.420  1.00  0.00            
ATOM   1935  HB2 PRO    20       3.750  -0.440  26.830  1.00  0.00            
ATOM   1936  CG  PRO    20       5.340   0.190  28.040  1.00  0.00            
ATOM   1937  HG1 PRO    20       5.810   0.510  27.220  1.00  0.00            
ATOM   1938  HG2 PRO    20       5.780  -0.640  28.370  1.00  0.00            
ATOM   1939  C   PRO    20       1.800   1.260  28.340  1.00  0.00            
ATOM   1940  O   PRO    20       1.560   0.930  29.470  1.00  0.00            
ATOM   1941  N   ARG    21       0.880   1.500  27.420  1.00  0.00            
ATOM   1942  HN  ARG    21       1.160   1.830  26.520  1.00  0.00            
ATOM   1943  CA  ARG    21      -0.560   1.320  27.690  1.00  0.00            
ATOM   1944  HA  ARG    21      -0.760   1.800  28.540  1.00  0.00            
ATOM   1945  CB  ARG    21      -1.420   1.920  26.580  1.00  0.00            
ATOM   1946  HB1 ARG    21      -1.220   2.890  26.510  1.00  0.00            
ATOM   1947  HB2 ARG    21      -1.200   1.460  25.720  1.00  0.00            
ATOM   1948  CG  ARG    21      -2.910   1.750  26.840  1.00  0.00            
ATOM   1949  HG1 ARG    21      -3.180   2.320  27.620  1.00  0.00            
ATOM   1950  HG2 ARG    21      -3.110   0.790  27.050  1.00  0.00            
ATOM   1951  CD  ARG    21      -3.710   2.170  25.630  1.00  0.00            
ATOM   1952  HD1 ARG    21      -3.430   1.610  24.850  1.00  0.00            
ATOM   1953  HD2 ARG    21      -3.530   3.130  25.430  1.00  0.00            
ATOM   1954  NE  ARG    21      -5.140   2.000  25.800  1.00  0.00            
ATOM   1955  HE  ARG    21      -5.510   2.060  26.730  1.00  0.00            
ATOM   1956  CZ  ARG    21      -6.000   1.790  24.800  1.00  0.00            
ATOM   1957  NH1 ARG    21      -5.570   1.650  23.560  1.00  0.00            
ATOM   1958 1HH1 ARG    21      -6.220   1.470  22.820  1.00  0.00            
ATOM   1959 2HH1 ARG    21      -4.590   1.710  23.360  1.00  0.00            
ATOM   1960  NH2 ARG    21      -7.290   1.700  25.060  1.00  0.00            
ATOM   1961 1HH2 ARG    21      -7.930   1.520  24.310  1.00  0.00            
ATOM   1962 2HH2 ARG    21      -7.630   1.800  25.990  1.00  0.00            
ATOM   1963  C   ARG    21      -0.840  -0.180  27.790  1.00  0.00            
ATOM   1964  O   ARG    21      -0.340  -0.940  26.950  1.00  0.00            
ATOM   1965  N   PHE    22      -1.620  -0.580  28.790  1.00  0.00            
ATOM   1966  HN  PHE    22      -1.870   0.090  29.480  1.00  0.00            
ATOM   1967  CA  PHE    22      -2.120  -1.960  28.940  1.00  0.00            
ATOM   1968  HA  PHE    22      -1.780  -2.520  28.190  1.00  0.00            
ATOM   1969  CB  PHE    22      -1.630  -2.570  30.250  1.00  0.00            
ATOM   1970  HB1 PHE    22      -0.630  -2.650  30.200  1.00  0.00            
ATOM   1971  HB2 PHE    22      -1.880  -1.970  31.000  1.00  0.00            
ATOM   1972  CG  PHE    22      -2.190  -3.940  30.540  1.00  0.00            
ATOM   1973  CD1 PHE    22      -1.670  -5.070  29.930  1.00  0.00            
ATOM   1974  HD1 PHE    22      -0.920  -4.990  29.290  1.00  0.00            
ATOM   1975  CE1 PHE    22      -2.200  -6.320  30.220  1.00  0.00            
ATOM   1976  HE1 PHE    22      -1.810  -7.140  29.780  1.00  0.00            
ATOM   1977  CZ  PHE    22      -3.260  -6.450  31.090  1.00  0.00            
ATOM   1978  HZ  PHE    22      -3.640  -7.360  31.280  1.00  0.00            
ATOM   1979  CD2 PHE    22      -3.260  -4.090  31.410  1.00  0.00            
ATOM   1980  HD2 PHE    22      -3.670  -3.280  31.830  1.00  0.00            
ATOM   1981  CE2 PHE    22      -3.780  -5.340  31.700  1.00  0.00            
ATOM   1982  HE2 PHE    22      -4.530  -5.440  32.360  1.00  0.00            
ATOM   1983  C   PHE    22      -3.640  -1.900  28.910  1.00  0.00            
ATOM   1984  O   PHE    22      -4.240  -1.170  29.730  1.00  0.00            
ATOM   1985  N   ILE    23      -4.250  -2.670  28.020  1.00  0.00            
ATOM   1986  HN  ILE    23      -3.700  -3.140  27.330  1.00  0.00            
ATOM   1987  CA  ILE    23      -5.720  -2.850  28.030  1.00  0.00            
ATOM   1988  HA  ILE    23      -6.060  -2.450  28.880  1.00  0.00            
ATOM   1989  CB  ILE    23      -6.450  -2.090  26.920  1.00  0.00            
ATOM   1990  HB  ILE    23      -6.270  -1.110  27.040  1.00  0.00            
ATOM   1991  CG2 ILE    23      -5.890  -2.410  25.550  1.00  0.00            
ATOM   1992 1HG2 ILE    23      -6.390  -1.880  24.860  1.00  0.00            
ATOM   1993 2HG2 ILE    23      -4.920  -2.160  25.510  1.00  0.00            
ATOM   1994 3HG2 ILE    23      -5.990  -3.380  25.360  1.00  0.00            
ATOM   1995  CG1 ILE    23      -7.960  -2.310  27.010  1.00  0.00            
ATOM   1996 1HG1 ILE    23      -8.230  -2.220  27.960  1.00  0.00            
ATOM   1997 2HG1 ILE    23      -8.160  -3.240  26.690  1.00  0.00            
ATOM   1998  CD  ILE    23      -8.790  -1.360  26.190  1.00  0.00            
ATOM   1999  HD1 ILE    23      -9.760  -1.580  26.310  1.00  0.00            
ATOM   2000  HD2 ILE    23      -8.630  -0.430  26.500  1.00  0.00            
ATOM   2001  HD3 ILE    23      -8.550  -1.440  25.230  1.00  0.00            
ATOM   2002  C   ILE    23      -6.000  -4.350  28.010  1.00  0.00            
ATOM   2003  O   ILE    23      -5.380  -5.100  27.240  1.00  0.00            
ATOM   2004  N   SER    24      -6.920  -4.760  28.870  1.00  0.00            
ATOM   2005  HN  SER    24      -7.320  -4.090  29.490  1.00  0.00            
ATOM   2006  CA  SER    24      -7.400  -6.160  28.970  1.00  0.00            
ATOM   2007  HA  SER    24      -6.980  -6.720  28.260  1.00  0.00            
ATOM   2008  CB  SER    24      -7.010  -6.760  30.300  1.00  0.00            
ATOM   2009  HB1 SER    24      -7.420  -6.240  31.040  1.00  0.00            
ATOM   2010  HB2 SER    24      -6.010  -6.750  30.390  1.00  0.00            
ATOM   2011  OG  SER    24      -7.440  -8.100  30.430  1.00  0.00            
ATOM   2012  HG1 SER    24      -7.050  -8.650  29.690  1.00  0.00            
ATOM   2013  C   SER    24      -8.920  -6.130  28.790  1.00  0.00            
ATOM   2014  O   SER    24      -9.580  -5.390  29.530  1.00  0.00            
ATOM   2015  N   VAL    25      -9.430  -6.930  27.860  1.00  0.00            
ATOM   2016  HN  VAL    25      -8.820  -7.470  27.280  1.00  0.00            
ATOM   2017  CA  VAL    25     -10.900  -7.040  27.660  1.00  0.00            
ATOM   2018  HA  VAL    25     -11.340  -6.490  28.370  1.00  0.00            
ATOM   2019  CB  VAL    25     -11.370  -6.450  26.330  1.00  0.00            
ATOM   2020  HB  VAL    25     -12.350  -6.670  26.250  1.00  0.00            
ATOM   2021  CG1 VAL    25     -11.180  -4.950  26.320  1.00  0.00            
ATOM   2022 1HG1 VAL    25     -11.500  -4.570  25.450  1.00  0.00            
ATOM   2023 2HG1 VAL    25     -11.710  -4.540  27.070  1.00  0.00            
ATOM   2024 3HG1 VAL    25     -10.220  -4.730  26.450  1.00  0.00            
ATOM   2025  CG2 VAL    25     -10.730  -7.050  25.110  1.00  0.00            
ATOM   2026 1HG2 VAL    25     -11.090  -6.610  24.290  1.00  0.00            
ATOM   2027 2HG2 VAL    25      -9.740  -6.920  25.150  1.00  0.00            
ATOM   2028 3HG2 VAL    25     -10.930  -8.030  25.080  1.00  0.00            
ATOM   2029  C   VAL    25     -11.280  -8.520  27.800  1.00  0.00            
ATOM   2030  O   VAL    25     -10.620  -9.370  27.180  1.00  0.00            
ATOM   2031  N   GLY    26     -12.290  -8.800  28.600  1.00  0.00            
ATOM   2032  HN  GLY    26     -12.730  -8.050  29.090  1.00  0.00            
ATOM   2033  CA  GLY    26     -12.810 -10.170  28.790  1.00  0.00            
ATOM   2034  HA1 GLY    26     -12.940 -10.320  29.770  1.00  0.00            
ATOM   2035  HA2 GLY    26     -12.130 -10.820  28.450  1.00  0.00            
ATOM   2036  C   GLY    26     -14.110 -10.350  28.070  1.00  0.00            
ATOM   2037  O   GLY    26     -14.980  -9.470  28.130  1.00  0.00            
ATOM   2038  N   TYR    27     -14.260 -11.500  27.410  1.00  0.00            
ATOM   2039  HN  TYR    27     -13.500 -12.150  27.440  1.00  0.00            
ATOM   2040  CA  TYR    27     -15.470 -11.880  26.660  1.00  0.00            
ATOM   2041  HA  TYR    27     -16.140 -11.160  26.830  1.00  0.00            
ATOM   2042  CB  TYR    27     -15.130 -12.000  25.180  1.00  0.00            
ATOM   2043  HB1 TYR    27     -14.240 -12.450  25.100  1.00  0.00            
ATOM   2044  HB2 TYR    27     -15.830 -12.570  24.750  1.00  0.00            
ATOM   2045  CG  TYR    27     -15.070 -10.700  24.420  1.00  0.00            
ATOM   2046  CD1 TYR    27     -13.970  -9.860  24.470  1.00  0.00            
ATOM   2047  HD1 TYR    27     -13.180 -10.110  25.040  1.00  0.00            
ATOM   2048  CE1 TYR    27     -13.930  -8.680  23.750  1.00  0.00            
ATOM   2049  HE1 TYR    27     -13.130  -8.080  23.800  1.00  0.00            
ATOM   2050  CZ  TYR    27     -15.010  -8.310  22.970  1.00  0.00            
ATOM   2051  OH  TYR    27     -15.030  -7.160  22.240  1.00  0.00            
ATOM   2052  HH  TYR    27     -15.890  -7.090  21.750  1.00  0.00            
ATOM   2053  CD2 TYR    27     -16.140 -10.310  23.630  1.00  0.00            
ATOM   2054  HD2 TYR    27     -16.950 -10.900  23.580  1.00  0.00            
ATOM   2055  CE2 TYR    27     -16.120  -9.130  22.910  1.00  0.00            
ATOM   2056  HE2 TYR    27     -16.900  -8.880  22.340  1.00  0.00            
ATOM   2057  C   TYR    27     -15.990 -13.230  27.140  1.00  0.00            
ATOM   2058  O   TYR    27     -15.180 -14.140  27.430  1.00  0.00            
ATOM   2059  N   VAL    28     -17.300 -13.370  27.150  1.00  0.00            
ATOM   2060  HN  VAL    28     -17.870 -12.550  27.240  1.00  0.00            
ATOM   2061  CA  VAL    28     -17.970 -14.690  27.040  1.00  0.00            
ATOM   2062  HA  VAL    28     -17.310 -15.430  27.200  1.00  0.00            
ATOM   2063  CB  VAL    28     -19.040 -14.890  28.120  1.00  0.00            
ATOM   2064  HB  VAL    28     -19.680 -14.130  28.080  1.00  0.00            
ATOM   2065  CG1 VAL    28     -19.810 -16.180  27.860  1.00  0.00            
ATOM   2066 1HG1 VAL    28     -20.500 -16.300  28.570  1.00  0.00            
ATOM   2067 2HG1 VAL    28     -20.250 -16.130  26.970  1.00  0.00            
ATOM   2068 3HG1 VAL    28     -19.170 -16.960  27.880  1.00  0.00            
ATOM   2069  CG2 VAL    28     -18.440 -14.900  29.510  1.00  0.00            
ATOM   2070 1HG2 VAL    28     -19.160 -15.030  30.190  1.00  0.00            
ATOM   2071 2HG2 VAL    28     -17.770 -15.640  29.590  1.00  0.00            
ATOM   2072 3HG2 VAL    28     -17.980 -14.020  29.680  1.00  0.00            
ATOM   2073  C   VAL    28     -18.520 -14.740  25.630  1.00  0.00            
ATOM   2074  O   VAL    28     -19.360 -13.890  25.270  1.00  0.00            
ATOM   2075  N   ASP    29     -18.060 -15.700  24.820  1.00  0.00            
ATOM   2076  HN  ASP    29     -17.460 -16.400  25.200  1.00  0.00            
ATOM   2077  CA  ASP    29     -18.420 -15.740  23.390  1.00  0.00            
ATOM   2078  HA  ASP    29     -17.830 -16.380  22.890  1.00  0.00            
ATOM   2079  CB  ASP    29     -19.840 -16.290  23.240  1.00  0.00            
ATOM   2080  HB1 ASP    29     -20.490 -15.630  23.610  1.00  0.00            
ATOM   2081  HB2 ASP    29     -20.040 -16.430  22.270  1.00  0.00            
ATOM   2082  CG  ASP    29     -20.040 -17.610  23.960  1.00  0.00            
ATOM   2083  OD1 ASP    29     -19.110 -18.460  23.940  1.00  0.00            
ATOM   2084  OD2 ASP    29     -21.120 -17.800  24.530  1.00  0.00            
ATOM   2085  C   ASP    29     -18.210 -14.340  22.800  1.00  0.00            
ATOM   2086  O   ASP    29     -17.080 -13.830  22.900  1.00  0.00            
ATOM   2087  N   ASP    30     -19.240 -13.730  22.210  1.00  0.00            
ATOM   2088  HN  ASP    30     -20.130 -14.180  22.230  1.00  0.00            
ATOM   2089  CA  ASP    30     -19.110 -12.420  21.520  1.00  0.00            
ATOM   2090  HA  ASP    30     -18.130 -12.270  21.360  1.00  0.00            
ATOM   2091  CB  ASP    30     -19.820 -12.470  20.180  1.00  0.00            
ATOM   2092  HB1 ASP    30     -20.770 -12.740  20.320  1.00  0.00            
ATOM   2093  HB2 ASP    30     -19.780 -11.570  19.750  1.00  0.00            
ATOM   2094  CG  ASP    30     -19.170 -13.470  19.250  1.00  0.00            
ATOM   2095  OD1 ASP    30     -17.930 -13.380  19.070  1.00  0.00            
ATOM   2096  OD2 ASP    30     -19.900 -14.340  18.750  1.00  0.00            
ATOM   2097  C   ASP    30     -19.610 -11.280  22.400  1.00  0.00            
ATOM   2098  O   ASP    30     -19.910 -10.200  21.850  1.00  0.00            
ATOM   2099  N   THR    31     -19.700 -11.490  23.720  1.00  0.00            
ATOM   2100  HN  THR    31     -19.420 -12.380  24.070  1.00  0.00            
ATOM   2101  CA  THR    31     -20.190 -10.470  24.680  1.00  0.00            
ATOM   2102  HA  THR    31     -20.510  -9.690  24.150  1.00  0.00            
ATOM   2103  CB  THR    31     -21.350 -11.010  25.510  1.00  0.00            
ATOM   2104  HB  THR    31     -21.080 -11.840  26.000  1.00  0.00            
ATOM   2105  OG1 THR    31     -22.410 -11.390  24.630  1.00  0.00            
ATOM   2106  HG1 THR    31     -23.180 -11.750  25.170  1.00  0.00            
ATOM   2107  CG2 THR    31     -21.860  -9.990  26.510  1.00  0.00            
ATOM   2108 1HG2 THR    31     -22.620 -10.380  27.030  1.00  0.00            
ATOM   2109 2HG2 THR    31     -21.120  -9.750  27.130  1.00  0.00            
ATOM   2110 3HG2 THR    31     -22.170  -9.180  26.020  1.00  0.00            
ATOM   2111  C   THR    31     -19.040 -10.040  25.590  1.00  0.00            
ATOM   2112  O   THR    31     -18.540 -10.850  26.380  1.00  0.00            
ATOM   2113  N   GLN    32     -18.650  -8.780  25.520  1.00  0.00            
ATOM   2114  HN  GLN    32     -19.050  -8.180  24.830  1.00  0.00            
ATOM   2115  CA  GLN    32     -17.630  -8.230  26.440  1.00  0.00            
ATOM   2116  HA  GLN    32     -16.850  -8.850  26.450  1.00  0.00            
ATOM   2117  CB  GLN    32     -17.170  -6.860  25.960  1.00  0.00            
ATOM   2118  HB1 GLN    32     -16.820  -6.950  25.030  1.00  0.00            
ATOM   2119  HB2 GLN    32     -17.960  -6.240  25.970  1.00  0.00            
ATOM   2120  CG  GLN    32     -16.090  -6.270  26.840  1.00  0.00            
ATOM   2121  HG1 GLN    32     -15.300  -6.900  26.850  1.00  0.00            
ATOM   2122  HG2 GLN    32     -16.440  -6.160  27.770  1.00  0.00            
ATOM   2123  CD  GLN    32     -15.640  -4.930  26.320  1.00  0.00            
ATOM   2124  OE1 GLN    32     -15.450  -4.720  25.130  1.00  0.00            
ATOM   2125  NE2 GLN    32     -15.450  -4.000  27.240  1.00  0.00            
ATOM   2126 1HE2 GLN    32     -15.600  -4.220  28.210  1.00  0.00            
ATOM   2127 2HE2 GLN    32     -15.150  -3.090  26.980  1.00  0.00            
ATOM   2128  C   GLN    32     -18.250  -8.140  27.840  1.00  0.00            
ATOM   2129  O   GLN    32     -19.370  -7.620  27.950  1.00  0.00            
ATOM   2130  N   PHE    33     -17.530  -8.540  28.880  1.00  0.00            
ATOM   2131  HN  PHE    33     -16.620  -8.930  28.720  1.00  0.00            
ATOM   2132  CA  PHE    33     -18.050  -8.430  30.260  1.00  0.00            
ATOM   2133  HA  PHE    33     -18.920  -7.950  30.170  1.00  0.00            
ATOM   2134  CB  PHE    33     -18.300  -9.800  30.890  1.00  0.00            
ATOM   2135  HB1 PHE    33     -18.790  -9.670  31.750  1.00  0.00            
ATOM   2136  HB2 PHE    33     -18.880 -10.320  30.260  1.00  0.00            
ATOM   2137  CG  PHE    33     -17.080 -10.640  31.170  1.00  0.00            
ATOM   2138  CD1 PHE    33     -16.430 -10.570  32.400  1.00  0.00            
ATOM   2139  HD1 PHE    33     -16.790  -9.960  33.100  1.00  0.00            
ATOM   2140  CE1 PHE    33     -15.300 -11.320  32.660  1.00  0.00            
ATOM   2141  HE1 PHE    33     -14.830 -11.240  33.530  1.00  0.00            
ATOM   2142  CZ  PHE    33     -14.830 -12.190  31.700  1.00  0.00            
ATOM   2143  HZ  PHE    33     -14.020 -12.750  31.890  1.00  0.00            
ATOM   2144  CD2 PHE    33     -16.580 -11.510  30.220  1.00  0.00            
ATOM   2145  HD2 PHE    33     -17.040 -11.590  29.330  1.00  0.00            
ATOM   2146  CE2 PHE    33     -15.460 -12.290  30.490  1.00  0.00            
ATOM   2147  HE2 PHE    33     -15.120 -12.920  29.800  1.00  0.00            
ATOM   2148  C   PHE    33     -17.140  -7.600  31.160  1.00  0.00            
ATOM   2149  O   PHE    33     -17.620  -7.190  32.220  1.00  0.00            
ATOM   2150  N   VAL    34     -15.880  -7.360  30.780  1.00  0.00            
ATOM   2151  HN  VAL    34     -15.550  -7.720  29.910  1.00  0.00            
ATOM   2152  CA  VAL    34     -14.970  -6.560  31.640  1.00  0.00            
ATOM   2153  HA  VAL    34     -15.510  -5.860  32.110  1.00  0.00            
ATOM   2154  CB  VAL    34     -14.300  -7.430  32.720  1.00  0.00            
ATOM   2155  HB  VAL    34     -15.040  -7.940  33.160  1.00  0.00            
ATOM   2156  CG1 VAL    34     -13.330  -8.440  32.120  1.00  0.00            
ATOM   2157 1HG1 VAL    34     -12.920  -8.980  32.850  1.00  0.00            
ATOM   2158 2HG1 VAL    34     -13.810  -9.040  31.490  1.00  0.00            
ATOM   2159 3HG1 VAL    34     -12.610  -7.950  31.620  1.00  0.00            
ATOM   2160  CG2 VAL    34     -13.630  -6.600  33.800  1.00  0.00            
ATOM   2161 1HG2 VAL    34     -13.210  -7.210  34.480  1.00  0.00            
ATOM   2162 2HG2 VAL    34     -12.920  -6.020  33.390  1.00  0.00            
ATOM   2163 3HG2 VAL    34     -14.310  -6.020  34.250  1.00  0.00            
ATOM   2164  C   VAL    34     -13.950  -5.870  30.730  1.00  0.00            
ATOM   2165  O   VAL    34     -13.600  -6.390  29.650  1.00  0.00            
ATOM   2166  N   ARG    35     -13.510  -4.710  31.170  1.00  0.00            
ATOM   2167  HN  ARG    35     -13.970  -4.290  31.950  1.00  0.00            
ATOM   2168  CA  ARG    35     -12.380  -4.010  30.560  1.00  0.00            
ATOM   2169  HA  ARG    35     -11.820  -4.670  30.070  1.00  0.00            
ATOM   2170  CB  ARG    35     -12.880  -2.990  29.540  1.00  0.00            
ATOM   2171  HB1 ARG    35     -13.430  -3.460  28.850  1.00  0.00            
ATOM   2172  HB2 ARG    35     -13.460  -2.320  30.020  1.00  0.00            
ATOM   2173  CG  ARG    35     -11.760  -2.250  28.850  1.00  0.00            
ATOM   2174  HG1 ARG    35     -11.930  -2.210  27.860  1.00  0.00            
ATOM   2175  HG2 ARG    35     -10.890  -2.720  29.010  1.00  0.00            
ATOM   2176  CD  ARG    35     -11.670  -0.850  29.380  1.00  0.00            
ATOM   2177  HD1 ARG    35     -10.790  -0.430  29.130  1.00  0.00            
ATOM   2178  HD2 ARG    35     -11.760  -0.850  30.380  1.00  0.00            
ATOM   2179  NE  ARG    35     -12.750  -0.080  28.800  1.00  0.00            
ATOM   2180  HE  ARG    35     -13.310  -0.540  28.110  1.00  0.00            
ATOM   2181  CZ  ARG    35     -13.070   1.180  29.100  1.00  0.00            
ATOM   2182  NH1 ARG    35     -12.400   1.840  30.030  1.00  0.00            
ATOM   2183 1HH1 ARG    35     -12.660   2.780  30.250  1.00  0.00            
ATOM   2184 2HH1 ARG    35     -11.640   1.400  30.510  1.00  0.00            
ATOM   2185  NH2 ARG    35     -14.070   1.760  28.460  1.00  0.00            
ATOM   2186 1HH2 ARG    35     -14.330   2.700  28.680  1.00  0.00            
ATOM   2187 2HH2 ARG    35     -14.570   1.250  27.750  1.00  0.00            
ATOM   2188  C   ARG    35     -11.550  -3.370  31.660  1.00  0.00            
ATOM   2189  O   ARG    35     -12.110  -2.840  32.640  1.00  0.00            
ATOM   2190  N   PHE    36     -10.250  -3.400  31.460  1.00  0.00            
ATOM   2191  HN  PHE    36      -9.890  -3.980  30.730  1.00  0.00            
ATOM   2192  CA  PHE    36      -9.300  -2.610  32.260  1.00  0.00            
ATOM   2193  HA  PHE    36      -9.820  -1.940  32.800  1.00  0.00            
ATOM   2194  CB  PHE    36      -8.530  -3.500  33.230  1.00  0.00            
ATOM   2195  HB1 PHE    36      -9.170  -3.940  33.860  1.00  0.00            
ATOM   2196  HB2 PHE    36      -8.040  -4.200  32.710  1.00  0.00            
ATOM   2197  CG  PHE    36      -7.520  -2.730  34.040  1.00  0.00            
ATOM   2198  CD1 PHE    36      -6.250  -2.480  33.550  1.00  0.00            
ATOM   2199  HD1 PHE    36      -5.980  -2.820  32.650  1.00  0.00            
ATOM   2200  CE1 PHE    36      -5.340  -1.750  34.300  1.00  0.00            
ATOM   2201  HE1 PHE    36      -4.420  -1.570  33.930  1.00  0.00            
ATOM   2202  CZ  PHE    36      -5.690  -1.260  35.530  1.00  0.00            
ATOM   2203  HZ  PHE    36      -5.030  -0.740  36.080  1.00  0.00            
ATOM   2204  CD2 PHE    36      -7.860  -2.220  35.280  1.00  0.00            
ATOM   2205  HD2 PHE    36      -8.780  -2.390  35.640  1.00  0.00            
ATOM   2206  CE2 PHE    36      -6.950  -1.500  36.030  1.00  0.00            
ATOM   2207  HE2 PHE    36      -7.210  -1.140  36.920  1.00  0.00            
ATOM   2208  C   PHE    36      -8.350  -1.910  31.300  1.00  0.00            
ATOM   2209  O   PHE    36      -7.710  -2.590  30.480  1.00  0.00            
ATOM   2210  N   ASP    37      -8.240  -0.590  31.420  1.00  0.00            
ATOM   2211  HN  ASP    37      -8.790  -0.140  32.120  1.00  0.00            
ATOM   2212  CA  ASP    37      -7.350   0.230  30.570  1.00  0.00            
ATOM   2213  HA  ASP    37      -6.790  -0.360  29.990  1.00  0.00            
ATOM   2214  CB  ASP    37      -8.190   1.120  29.650  1.00  0.00            
ATOM   2215  HB1 ASP    37      -8.840   0.530  29.170  1.00  0.00            
ATOM   2216  HB2 ASP    37      -8.690   1.770  30.230  1.00  0.00            
ATOM   2217  CG  ASP    37      -7.420   1.910  28.620  1.00  0.00            
ATOM   2218  OD1 ASP    37      -6.170   1.970  28.700  1.00  0.00            
ATOM   2219  OD2 ASP    37      -8.080   2.470  27.720  1.00  0.00            
ATOM   2220  C   ASP    37      -6.460   1.050  31.500  1.00  0.00            
ATOM   2221  O   ASP    37      -7.010   1.870  32.270  1.00  0.00            
ATOM   2222  N   SER    38      -5.150   0.880  31.430  1.00  0.00            
ATOM   2223  HN  SER    38      -4.780   0.220  30.770  1.00  0.00            
ATOM   2224  CA  SER    38      -4.220   1.630  32.310  1.00  0.00            
ATOM   2225  HA  SER    38      -4.500   1.450  33.250  1.00  0.00            
ATOM   2226  CB  SER    38      -2.820   1.130  32.170  1.00  0.00            
ATOM   2227  HB1 SER    38      -2.780   0.150  32.340  1.00  0.00            
ATOM   2228  HB2 SER    38      -2.220   1.600  32.810  1.00  0.00            
ATOM   2229  OG  SER    38      -2.320   1.360  30.860  1.00  0.00            
ATOM   2230  HG1 SER    38      -2.350   2.340  30.660  1.00  0.00            
ATOM   2231  C   SER    38      -4.320   3.130  32.010  1.00  0.00            
ATOM   2232  O   SER    38      -3.920   3.910  32.880  1.00  0.00            
ATOM   2233  N   ASP    39      -4.840   3.520  30.840  1.00  0.00            
ATOM   2234  HN  ASP    39      -5.120   2.810  30.190  1.00  0.00            
ATOM   2235  CA  ASP    39      -5.030   4.950  30.480  1.00  0.00            
ATOM   2236  HA  ASP    39      -4.300   5.430  30.960  1.00  0.00            
ATOM   2237  CB  ASP    39      -4.860   5.160  28.970  1.00  0.00            
ATOM   2238  HB1 ASP    39      -5.290   4.390  28.490  1.00  0.00            
ATOM   2239  HB2 ASP    39      -5.330   6.010  28.720  1.00  0.00            
ATOM   2240  CG  ASP    39      -3.430   5.270  28.490  1.00  0.00            
ATOM   2241  OD1 ASP    39      -2.520   5.430  29.340  1.00  0.00            
ATOM   2242  OD2 ASP    39      -3.220   5.200  27.270  1.00  0.00            
ATOM   2243  C   ASP    39      -6.390   5.500  30.950  1.00  0.00            
ATOM   2244  O   ASP    39      -6.580   6.710  30.800  1.00  0.00            
ATOM   2245  N   ALA    40      -7.290   4.690  31.500  1.00  0.00            
ATOM   2246  HN  ALA    40      -7.030   3.740  31.670  1.00  0.00            
ATOM   2247  CA  ALA    40      -8.650   5.130  31.880  1.00  0.00            
ATOM   2248  HA  ALA    40      -9.140   5.340  31.040  1.00  0.00            
ATOM   2249  CB  ALA    40      -9.420   4.040  32.570  1.00  0.00            
ATOM   2250  HB1 ALA    40     -10.330   4.370  32.810  1.00  0.00            
ATOM   2251  HB2 ALA    40      -9.510   3.260  31.950  1.00  0.00            
ATOM   2252  HB3 ALA    40      -8.940   3.760  33.400  1.00  0.00            
ATOM   2253  C   ALA    40      -8.560   6.370  32.780  1.00  0.00            
ATOM   2254  O   ALA    40      -7.840   6.310  33.800  1.00  0.00            
ATOM   2255  N   ALA    41      -9.260   7.440  32.410  1.00  0.00            
ATOM   2256  HN  ALA    41      -9.780   7.380  31.560  1.00  0.00            
ATOM   2257  CA  ALA    41      -9.330   8.710  33.170  1.00  0.00            
ATOM   2258  HA  ALA    41      -8.400   9.030  33.350  1.00  0.00            
ATOM   2259  CB  ALA    41     -10.020   9.780  32.350  1.00  0.00            
ATOM   2260  HB1 ALA    41     -10.060  10.630  32.870  1.00  0.00            
ATOM   2261  HB2 ALA    41      -9.500   9.940  31.500  1.00  0.00            
ATOM   2262  HB3 ALA    41     -10.950   9.490  32.120  1.00  0.00            
ATOM   2263  C   ALA    41     -10.070   8.460  34.480  1.00  0.00            
ATOM   2264  O   ALA    41      -9.750   9.120  35.490  1.00  0.00            
ATOM   2265  N   SER    42     -11.040   7.540  34.450  1.00  0.00            
ATOM   2266  HN  SER    42     -11.230   7.110  33.570  1.00  0.00            
ATOM   2267  CA  SER    42     -11.870   7.110  35.610  1.00  0.00            
ATOM   2268  HA  SER    42     -11.500   7.530  36.430  1.00  0.00            
ATOM   2269  CB  SER    42     -13.290   7.580  35.460  1.00  0.00            
ATOM   2270  HB1 SER    42     -13.790   7.440  36.310  1.00  0.00            
ATOM   2271  HB2 SER    42     -13.750   7.080  34.720  1.00  0.00            
ATOM   2272  OG  SER    42     -13.330   8.960  35.140  1.00  0.00            
ATOM   2273  HG1 SER    42     -12.840   9.130  34.290  1.00  0.00            
ATOM   2274  C   SER    42     -11.790   5.590  35.740  1.00  0.00            
ATOM   2275  O   SER    42     -12.650   4.880  35.210  1.00  0.00            
ATOM   2276  N   PRO    43     -10.780   5.030  36.450  1.00  0.00            
ATOM   2277  CD  PRO    43      -9.670   5.760  37.100  1.00  0.00            
ATOM   2278  HD1 PRO    43     -10.020   6.560  37.590  1.00  0.00            
ATOM   2279  HD2 PRO    43      -9.000   6.050  36.420  1.00  0.00            
ATOM   2280  CA  PRO    43     -10.680   3.580  36.620  1.00  0.00            
ATOM   2281  HA  PRO    43     -10.710   3.170  35.710  1.00  0.00            
ATOM   2282  CB  PRO    43      -9.360   3.390  37.400  1.00  0.00            
ATOM   2283  HB1 PRO    43      -9.460   2.680  38.100  1.00  0.00            
ATOM   2284  HB2 PRO    43      -8.610   3.140  36.780  1.00  0.00            
ATOM   2285  CG  PRO    43      -9.090   4.730  38.040  1.00  0.00            
ATOM   2286  HG1 PRO    43      -8.100   4.880  38.150  1.00  0.00            
ATOM   2287  HG2 PRO    43      -9.530   4.790  38.940  1.00  0.00            
ATOM   2288  C   PRO    43     -11.850   2.940  37.380  1.00  0.00            
ATOM   2289  O   PRO    43     -11.930   1.720  37.380  1.00  0.00            
ATOM   2290  N   ARG    44     -12.730   3.740  37.990  1.00  0.00            
ATOM   2291  HN  ARG    44     -12.620   4.730  37.870  1.00  0.00            
ATOM   2292  CA  ARG    44     -13.870   3.260  38.830  1.00  0.00            
ATOM   2293  HA  ARG    44     -13.590   2.390  39.220  1.00  0.00            
ATOM   2294  CB  ARG    44     -14.130   4.270  39.960  1.00  0.00            
ATOM   2295  HB1 ARG    44     -14.270   5.170  39.550  1.00  0.00            
ATOM   2296  HB2 ARG    44     -14.960   3.990  40.450  1.00  0.00            
ATOM   2297  CG  ARG    44     -12.990   4.360  40.960  1.00  0.00            
ATOM   2298  HG1 ARG    44     -12.220   4.820  40.520  1.00  0.00            
ATOM   2299  HG2 ARG    44     -12.720   3.430  41.220  1.00  0.00            
ATOM   2300  CD  ARG    44     -13.340   5.130  42.220  1.00  0.00            
ATOM   2301  HD1 ARG    44     -14.040   5.810  42.010  1.00  0.00            
ATOM   2302  HD2 ARG    44     -12.520   5.590  42.570  1.00  0.00            
ATOM   2303  NE  ARG    44     -13.850   4.270  43.290  1.00  0.00            
ATOM   2304  HE  ARG    44     -14.820   4.350  43.520  1.00  0.00            
ATOM   2305  CZ  ARG    44     -13.120   3.390  43.980  1.00  0.00            
ATOM   2306  NH1 ARG    44     -11.840   3.220  43.720  1.00  0.00            
ATOM   2307 1HH1 ARG    44     -11.300   2.550  44.240  1.00  0.00            
ATOM   2308 2HH1 ARG    44     -11.390   3.760  43.000  1.00  0.00            
ATOM   2309  NH2 ARG    44     -13.690   2.680  44.930  1.00  0.00            
ATOM   2310 1HH2 ARG    44     -13.150   2.010  45.450  1.00  0.00            
ATOM   2311 2HH2 ARG    44     -14.660   2.800  45.140  1.00  0.00            
ATOM   2312  C   ARG    44     -15.130   3.040  37.990  1.00  0.00            
ATOM   2313  O   ARG    44     -16.000   2.270  38.440  1.00  0.00            
ATOM   2314  N   GLU    45     -15.230   3.690  36.820  1.00  0.00            
ATOM   2315  HN  GLU    45     -14.450   4.230  36.510  1.00  0.00            
ATOM   2316  CA  GLU    45     -16.440   3.660  35.950  1.00  0.00            
ATOM   2317  HA  GLU    45     -17.180   3.270  36.510  1.00  0.00            
ATOM   2318  CB  GLU    45     -16.840   5.080  35.520  1.00  0.00            
ATOM   2319  HB1 GLU    45     -16.170   5.400  34.840  1.00  0.00            
ATOM   2320  HB2 GLU    45     -17.750   5.040  35.100  1.00  0.00            
ATOM   2321  CG  GLU    45     -16.880   6.090  36.650  1.00  0.00            
ATOM   2322  HG1 GLU    45     -16.110   5.900  37.260  1.00  0.00            
ATOM   2323  HG2 GLU    45     -17.740   5.960  37.150  1.00  0.00            
ATOM   2324  CD  GLU    45     -16.800   7.540  36.220  1.00  0.00            
ATOM   2325  OE1 GLU    45     -17.120   7.830  35.040  1.00  0.00            
ATOM   2326  OE2 GLU    45     -16.420   8.380  37.050  1.00  0.00            
ATOM   2327  C   GLU    45     -16.190   2.790  34.710  1.00  0.00            
ATOM   2328  O   GLU    45     -16.980   2.900  33.760  1.00  0.00            
ATOM   2329  N   GLU    46     -15.140   1.960  34.730  1.00  0.00            
ATOM   2330  HN  GLU    46     -14.550   1.950  35.530  1.00  0.00            
ATOM   2331  CA  GLU    46     -14.820   1.050  33.590  1.00  0.00            
ATOM   2332  HA  GLU    46     -14.710   1.600  32.760  1.00  0.00            
ATOM   2333  CB  GLU    46     -13.470   0.360  33.810  1.00  0.00            
ATOM   2334  HB1 GLU    46     -13.490  -0.120  34.690  1.00  0.00            
ATOM   2335  HB2 GLU    46     -13.320  -0.300  33.080  1.00  0.00            
ATOM   2336  CG  GLU    46     -12.280   1.320  33.820  1.00  0.00            
ATOM   2337  HG1 GLU    46     -12.140   1.620  34.760  1.00  0.00            
ATOM   2338  HG2 GLU    46     -12.530   2.110  33.260  1.00  0.00            
ATOM   2339  CD  GLU    46     -10.960   0.780  33.300  1.00  0.00            
ATOM   2340  OE1 GLU    46     -10.820   0.640  32.070  1.00  0.00            
ATOM   2341  OE2 GLU    46     -10.070   0.500  34.130  1.00  0.00            
ATOM   2342  C   GLU    46     -15.980   0.080  33.410  1.00  0.00            
ATOM   2343  O   GLU    46     -16.600  -0.370  34.380  1.00  0.00            
ATOM   2344  N   PRO    47     -16.340  -0.260  32.150  1.00  0.00            
ATOM   2345  CD  PRO    47     -15.570   0.010  30.920  1.00  0.00            
ATOM   2346  HD1 PRO    47     -14.630  -0.290  31.040  1.00  0.00            
ATOM   2347  HD2 PRO    47     -15.590   0.990  30.710  1.00  0.00            
ATOM   2348  CA  PRO    47     -17.600  -0.970  31.880  1.00  0.00            
ATOM   2349  HA  PRO    47     -18.330  -0.510  32.390  1.00  0.00            
ATOM   2350  CB  PRO    47     -17.720  -0.910  30.350  1.00  0.00            
ATOM   2351  HB1 PRO    47     -18.150  -1.750  30.000  1.00  0.00            
ATOM   2352  HB2 PRO    47     -18.250  -0.120  30.060  1.00  0.00            
ATOM   2353  CG  PRO    47     -16.290  -0.800  29.860  1.00  0.00            
ATOM   2354  HG1 PRO    47     -16.250  -0.330  28.980  1.00  0.00            
ATOM   2355  HG2 PRO    47     -15.870  -1.710  29.780  1.00  0.00            
ATOM   2356  C   PRO    47     -17.610  -2.420  32.380  1.00  0.00            
ATOM   2357  O   PRO    47     -16.550  -3.050  32.450  1.00  0.00            
ATOM   2358  N   ARG    48     -18.800  -2.900  32.730  1.00  0.00            
ATOM   2359  HN  ARG    48     -19.570  -2.250  32.740  1.00  0.00            
ATOM   2360  CA  ARG    48     -19.100  -4.310  33.100  1.00  0.00            
ATOM   2361  HA  ARG    48     -18.340  -4.870  32.790  1.00  0.00            
ATOM   2362  CB  ARG    48     -19.240  -4.440  34.620  1.00  0.00            
ATOM   2363  HB1 ARG    48     -20.050  -3.920  34.910  1.00  0.00            
ATOM   2364  HB2 ARG    48     -19.370  -5.410  34.840  1.00  0.00            
ATOM   2365  CG  ARG    48     -18.040  -3.930  35.420  1.00  0.00            
ATOM   2366  HG1 ARG    48     -18.310  -3.850  36.380  1.00  0.00            
ATOM   2367  HG2 ARG    48     -17.790  -3.030  35.070  1.00  0.00            
ATOM   2368  CD  ARG    48     -16.840  -4.850  35.320  1.00  0.00            
ATOM   2369  HD1 ARG    48     -16.590  -4.980  34.360  1.00  0.00            
ATOM   2370  HD2 ARG    48     -17.050  -5.730  35.740  1.00  0.00            
ATOM   2371  NE  ARG    48     -15.680  -4.290  36.020  1.00  0.00            
ATOM   2372  HE  ARG    48     -15.610  -4.450  37.000  1.00  0.00            
ATOM   2373  CZ  ARG    48     -14.690  -3.600  35.450  1.00  0.00            
ATOM   2374  NH1 ARG    48     -14.690  -3.360  34.140  1.00  0.00            
ATOM   2375 1HH1 ARG    48     -13.940  -2.840  33.730  1.00  0.00            
ATOM   2376 2HH1 ARG    48     -15.430  -3.700  33.570  1.00  0.00            
ATOM   2377  NH2 ARG    48     -13.700  -3.140  36.190  1.00  0.00            
ATOM   2378 1HH2 ARG    48     -12.950  -2.620  35.760  1.00  0.00            
ATOM   2379 2HH2 ARG    48     -13.690  -3.310  37.170  1.00  0.00            
ATOM   2380  C   ARG    48     -20.410  -4.740  32.420  1.00  0.00            
ATOM   2381  O   ARG    48     -21.300  -3.880  32.260  1.00  0.00            
ATOM   2382  N   ALA    49     -20.530  -6.010  32.030  1.00  0.00            
ATOM   2383  HN  ALA    49     -19.720  -6.600  32.060  1.00  0.00            
ATOM   2384  CA  ALA    49     -21.800  -6.580  31.540  1.00  0.00            
ATOM   2385  HA  ALA    49     -22.100  -6.060  30.730  1.00  0.00            
ATOM   2386  CB  ALA    49     -21.620  -8.010  31.080  1.00  0.00            
ATOM   2387  HB1 ALA    49     -22.490  -8.370  30.750  1.00  0.00            
ATOM   2388  HB2 ALA    49     -20.950  -8.040  30.340  1.00  0.00            
ATOM   2389  HB3 ALA    49     -21.290  -8.560  31.840  1.00  0.00            
ATOM   2390  C   ALA    49     -22.840  -6.480  32.650  1.00  0.00            
ATOM   2391  O   ALA    49     -22.490  -6.580  33.830  1.00  0.00            
ATOM   2392  N   PRO    50     -24.140  -6.290  32.330  1.00  0.00            
ATOM   2393  CD  PRO    50     -24.700  -6.220  30.970  1.00  0.00            
ATOM   2394  HD1 PRO    50     -24.330  -6.950  30.400  1.00  0.00            
ATOM   2395  HD2 PRO    50     -24.500  -5.340  30.560  1.00  0.00            
ATOM   2396  CA  PRO    50     -25.160  -6.110  33.370  1.00  0.00            
ATOM   2397  HA  PRO    50     -24.870  -5.360  33.960  1.00  0.00            
ATOM   2398  CB  PRO    50     -26.460  -5.840  32.580  1.00  0.00            
ATOM   2399  HB1 PRO    50     -27.240  -6.300  33.000  1.00  0.00            
ATOM   2400  HB2 PRO    50     -26.640  -4.850  32.520  1.00  0.00            
ATOM   2401  CG  PRO    50     -26.190  -6.400  31.200  1.00  0.00            
ATOM   2402  HG1 PRO    50     -26.710  -5.900  30.510  1.00  0.00            
ATOM   2403  HG2 PRO    50     -26.440  -7.370  31.160  1.00  0.00            
ATOM   2404  C   PRO    50     -25.330  -7.320  34.300  1.00  0.00            
ATOM   2405  O   PRO    50     -25.780  -7.130  35.410  1.00  0.00            
ATOM   2406  N   TRP    51     -24.710  -8.640  34.020  1.00  0.00            
ATOM   2407  HN  TRP    51     -24.240  -8.750  33.150  1.00  0.00            
ATOM   2408  CA  TRP    51     -24.740  -9.790  34.920  1.00  0.00            
ATOM   2409  HA  TRP    51     -25.530  -9.580  35.490  1.00  0.00            
ATOM   2410  CB  TRP    51     -24.950 -11.100  34.140  1.00  0.00            
ATOM   2411  HB1 TRP    51     -24.790 -11.870  34.750  1.00  0.00            
ATOM   2412  HB2 TRP    51     -25.900 -11.120  33.800  1.00  0.00            
ATOM   2413  CG  TRP    51     -24.050 -11.260  32.950  1.00  0.00            
ATOM   2414  CD1 TRP    51     -24.350 -11.000  31.640  1.00  0.00            
ATOM   2415  HD1 TRP    51     -25.230 -10.650  31.320  1.00  0.00            
ATOM   2416  NE1 TRP    51     -23.270 -11.280  30.840  1.00  0.00            
ATOM   2417  HE1 TRP    51     -23.240 -11.170  29.850  1.00  0.00            
ATOM   2418  CE2 TRP    51     -22.240 -11.730  31.630  1.00  0.00            
ATOM   2419  CD2 TRP    51     -22.700 -11.740  32.960  1.00  0.00            
ATOM   2420  CE3 TRP    51     -21.830 -12.170  33.970  1.00  0.00            
ATOM   2421  HE3 TRP    51     -22.130 -12.190  34.920  1.00  0.00            
ATOM   2422  CZ3 TRP    51     -20.560 -12.570  33.620  1.00  0.00            
ATOM   2423  HZ3 TRP    51     -19.930 -12.870  34.330  1.00  0.00            
ATOM   2424  CZ2 TRP    51     -20.960 -12.140  31.280  1.00  0.00            
ATOM   2425  HZ2 TRP    51     -20.650 -12.140  30.330  1.00  0.00            
ATOM   2426  CH2 TRP    51     -20.140 -12.560  32.290  1.00  0.00            
ATOM   2427  HH2 TRP    51     -19.210 -12.860  32.070  1.00  0.00            
ATOM   2428  C   TRP    51     -23.530  -9.920  35.860  1.00  0.00            
ATOM   2429  O   TRP    51     -23.570 -10.690  36.810  1.00  0.00            
ATOM   2430  N   ILE    52     -22.470  -9.170  35.580  1.00  0.00            
ATOM   2431  HN  ILE    52     -22.470  -8.590  34.770  1.00  0.00            
ATOM   2432  CA  ILE    52     -21.300  -9.180  36.460  1.00  0.00            
ATOM   2433  HA  ILE    52     -21.310 -10.090  36.850  1.00  0.00            
ATOM   2434  CB  ILE    52     -19.970  -8.950  35.660  1.00  0.00            
ATOM   2435  HB  ILE    52     -20.000  -9.500  34.830  1.00  0.00            
ATOM   2436  CG2 ILE    52     -19.820  -7.500  35.260  1.00  0.00            
ATOM   2437 1HG2 ILE    52     -18.970  -7.380  34.750  1.00  0.00            
ATOM   2438 2HG2 ILE    52     -20.590  -7.230  34.680  1.00  0.00            
ATOM   2439 3HG2 ILE    52     -19.810  -6.920  36.080  1.00  0.00            
ATOM   2440  CG1 ILE    52     -18.760  -9.390  36.480  1.00  0.00            
ATOM   2441 1HG1 ILE    52     -18.770  -8.910  37.360  1.00  0.00            
ATOM   2442 2HG1 ILE    52     -17.930  -9.150  35.980  1.00  0.00            
ATOM   2443  CD  ILE    52     -18.720 -10.870  36.760  1.00  0.00            
ATOM   2444  HD1 ILE    52     -17.900 -11.090  37.300  1.00  0.00            
ATOM   2445  HD2 ILE    52     -19.540 -11.130  37.280  1.00  0.00            
ATOM   2446  HD3 ILE    52     -18.700 -11.370  35.900  1.00  0.00            
ATOM   2447  C   ILE    52     -21.420  -8.140  37.580  1.00  0.00            
ATOM   2448  O   ILE    52     -20.710  -8.200  38.580  1.00  0.00            
ATOM   2449  N   GLU    53     -22.350  -7.190  37.420  1.00  0.00            
ATOM   2450  HN  GLU    53     -22.970  -7.240  36.630  1.00  0.00            
ATOM   2451  CA  GLU    53     -22.470  -6.090  38.370  1.00  0.00            
ATOM   2452  HA  GLU    53     -21.550  -5.720  38.410  1.00  0.00            
ATOM   2453  CB  GLU    53     -23.460  -5.030  37.840  1.00  0.00            
ATOM   2454  HB1 GLU    53     -24.330  -5.480  37.660  1.00  0.00            
ATOM   2455  HB2 GLU    53     -23.580  -4.340  38.550  1.00  0.00            
ATOM   2456  CG  GLU    53     -22.980  -4.340  36.570  1.00  0.00            
ATOM   2457  HG1 GLU    53     -22.810  -5.040  35.870  1.00  0.00            
ATOM   2458  HG2 GLU    53     -22.130  -3.850  36.760  1.00  0.00            
ATOM   2459  CD  GLU    53     -23.990  -3.360  36.010  1.00  0.00            
ATOM   2460  OE1 GLU    53     -25.050  -3.170  36.640  1.00  0.00            
ATOM   2461  OE2 GLU    53     -23.720  -2.770  34.940  1.00  0.00            
ATOM   2462  C   GLU    53     -22.850  -6.530  39.780  1.00  0.00            
ATOM   2463  O   GLU    53     -22.570  -5.830  40.750  1.00  0.00            
ATOM   2464  N   GLN    54     -23.470  -7.710  39.900  1.00  0.00            
ATOM   2465  HN  GLN    54     -23.640  -8.260  39.080  1.00  0.00            
ATOM   2466  CA  GLN    54     -23.920  -8.210  41.200  1.00  0.00            
ATOM   2467  HA  GLN    54     -24.310  -7.400  41.640  1.00  0.00            
ATOM   2468  CB  GLN    54     -24.980  -9.300  41.020  1.00  0.00            
ATOM   2469  HB1 GLN    54     -25.300  -9.580  41.930  1.00  0.00            
ATOM   2470  HB2 GLN    54     -25.750  -8.920  40.510  1.00  0.00            
ATOM   2471  CG  GLN    54     -24.480 -10.540  40.290  1.00  0.00            
ATOM   2472  HG1 GLN    54     -23.820 -11.010  40.870  1.00  0.00            
ATOM   2473  HG2 GLN    54     -24.040 -10.250  39.440  1.00  0.00            
ATOM   2474  CD  GLN    54     -25.600 -11.510  39.950  1.00  0.00            
ATOM   2475  OE1 GLN    54     -26.040 -11.580  38.800  1.00  0.00            
ATOM   2476  NE2 GLN    54     -26.050 -12.280  40.930  1.00  0.00            
ATOM   2477 1HE2 GLN    54     -25.650 -12.200  41.850  1.00  0.00            
ATOM   2478 2HE2 GLN    54     -26.780 -12.940  40.760  1.00  0.00            
ATOM   2479  C   GLN    54     -22.780  -8.720  42.070  1.00  0.00            
ATOM   2480  O   GLN    54     -22.960  -8.940  43.260  1.00  0.00            
ATOM   2481  N   GLU    55     -21.600  -8.910  41.480  1.00  0.00            
ATOM   2482  HN  GLU    55     -21.510  -8.810  40.490  1.00  0.00            
ATOM   2483  CA  GLU    55     -20.430  -9.280  42.280  1.00  0.00            
ATOM   2484  HA  GLU    55     -20.690 -10.120  42.760  1.00  0.00            
ATOM   2485  CB  GLU    55     -19.210  -9.580  41.400  1.00  0.00            
ATOM   2486  HB1 GLU    55     -18.980  -8.750  40.900  1.00  0.00            
ATOM   2487  HB2 GLU    55     -18.450  -9.830  41.990  1.00  0.00            
ATOM   2488  CG  GLU    55     -19.410 -10.710  40.380  1.00  0.00            
ATOM   2489  HG1 GLU    55     -18.550 -10.850  39.890  1.00  0.00            
ATOM   2490  HG2 GLU    55     -20.120 -10.430  39.730  1.00  0.00            
ATOM   2491  CD  GLU    55     -19.830 -12.030  41.000  1.00  0.00            
ATOM   2492  OE1 GLU    55     -19.520 -12.270  42.190  1.00  0.00            
ATOM   2493  OE2 GLU    55     -20.470 -12.840  40.300  1.00  0.00            
ATOM   2494  C   GLU    55     -20.120  -8.160  43.280  1.00  0.00            
ATOM   2495  O   GLU    55     -20.150  -6.980  42.930  1.00  0.00            
ATOM   2496  N   GLY    56     -19.840  -8.540  44.520  1.00  0.00            
ATOM   2497  HN  GLY    56     -19.760  -9.510  44.730  1.00  0.00            
ATOM   2498  CA  GLY    56     -19.640  -7.560  45.580  1.00  0.00            
ATOM   2499  HA1 GLY    56     -19.750  -8.040  46.450  1.00  0.00            
ATOM   2500  HA2 GLY    56     -20.360  -6.870  45.490  1.00  0.00            
ATOM   2501  C   GLY    56     -18.290  -6.880  45.540  1.00  0.00            
ATOM   2502  O   GLY    56     -17.470  -7.170  44.660  1.00  0.00            
ATOM   2503  N   PRO    57     -18.030  -5.990  46.500  1.00  0.00            
ATOM   2504  CD  PRO    57     -18.920  -5.720  47.640  1.00  0.00            
ATOM   2505  HD1 PRO    57     -18.850  -6.440  48.330  1.00  0.00            
ATOM   2506  HD2 PRO    57     -19.870  -5.650  47.340  1.00  0.00            
ATOM   2507  CA  PRO    57     -16.800  -5.190  46.570  1.00  0.00            
ATOM   2508  HA  PRO    57     -16.730  -4.620  45.750  1.00  0.00            
ATOM   2509  CB  PRO    57     -16.950  -4.420  47.890  1.00  0.00            
ATOM   2510  HB1 PRO    57     -16.470  -4.880  48.630  1.00  0.00            
ATOM   2511  HB2 PRO    57     -16.620  -3.480  47.800  1.00  0.00            
ATOM   2512  CG  PRO    57     -18.420  -4.410  48.160  1.00  0.00            
ATOM   2513  HG1 PRO    57     -18.860  -3.650  47.690  1.00  0.00            
ATOM   2514  HG2 PRO    57     -18.590  -4.330  49.150  1.00  0.00            
ATOM   2515  C   PRO    57     -15.530  -6.040  46.600  1.00  0.00            
ATOM   2516  O   PRO    57     -14.510  -5.620  46.070  1.00  0.00            
ATOM   2517  N   GLU    58     -15.600  -7.220  47.210  1.00  0.00            
ATOM   2518  HN  GLU    58     -16.460  -7.520  47.610  1.00  0.00            
ATOM   2519  CA  GLU    58     -14.420  -8.080  47.310  1.00  0.00            
ATOM   2520  HA  GLU    58     -13.720  -7.480  47.690  1.00  0.00            
ATOM   2521  CB  GLU    58     -14.650  -9.270  48.270  1.00  0.00            
ATOM   2522  HB1 GLU    58     -13.780  -9.730  48.400  1.00  0.00            
ATOM   2523  HB2 GLU    58     -14.970  -8.900  49.140  1.00  0.00            
ATOM   2524  CG  GLU    58     -15.660 -10.310  47.800  1.00  0.00            
ATOM   2525  HG1 GLU    58     -15.610 -11.100  48.410  1.00  0.00            
ATOM   2526  HG2 GLU    58     -15.440 -10.580  46.870  1.00  0.00            
ATOM   2527  CD  GLU    58     -17.090  -9.790  47.810  1.00  0.00            
ATOM   2528  OE1 GLU    58     -17.540  -9.310  48.880  1.00  0.00            
ATOM   2529  OE2 GLU    58     -17.750  -9.850  46.760  1.00  0.00            
ATOM   2530  C   GLU    58     -13.940  -8.570  45.940  1.00  0.00            
ATOM   2531  O   GLU    58     -12.740  -8.660  45.690  1.00  0.00            
ATOM   2532  N   TYR    59     -14.880  -8.870  45.040  1.00  0.00            
ATOM   2533  HN  TYR    59     -15.840  -8.800  45.320  1.00  0.00            
ATOM   2534  CA  TYR    59     -14.570  -9.280  43.680  1.00  0.00            
ATOM   2535  HA  TYR    59     -14.000 -10.100  43.760  1.00  0.00            
ATOM   2536  CB  TYR    59     -15.860  -9.610  42.900  1.00  0.00            
ATOM   2537  HB1 TYR    59     -16.340 -10.340  43.390  1.00  0.00            
ATOM   2538  HB2 TYR    59     -16.430  -8.790  42.880  1.00  0.00            
ATOM   2539  CG  TYR    59     -15.640 -10.060  41.470  1.00  0.00            
ATOM   2540  CD1 TYR    59     -15.550  -9.130  40.430  1.00  0.00            
ATOM   2541  HD1 TYR    59     -15.630  -8.160  40.640  1.00  0.00            
ATOM   2542  CE1 TYR    59     -15.350  -9.540  39.120  1.00  0.00            
ATOM   2543  HE1 TYR    59     -15.280  -8.860  38.390  1.00  0.00            
ATOM   2544  CZ  TYR    59     -15.250 -10.880  38.830  1.00  0.00            
ATOM   2545  OH  TYR    59     -15.050 -11.270  37.520  1.00  0.00            
ATOM   2546  HH  TYR    59     -15.000 -12.260  37.470  1.00  0.00            
ATOM   2547  CD2 TYR    59     -15.540 -11.410  41.150  1.00  0.00            
ATOM   2548  HD2 TYR    59     -15.620 -12.090  41.870  1.00  0.00            
ATOM   2549  CE2 TYR    59     -15.340 -11.830  39.840  1.00  0.00            
ATOM   2550  HE2 TYR    59     -15.260 -12.800  39.620  1.00  0.00            
ATOM   2551  C   TYR    59     -13.780  -8.180  42.970  1.00  0.00            
ATOM   2552  O   TYR    59     -12.720  -8.420  42.400  1.00  0.00            
ATOM   2553  N   TRP    60     -14.310  -6.960  43.030  1.00  0.00            
ATOM   2554  HN  TRP    60     -15.150  -6.810  43.560  1.00  0.00            
ATOM   2555  CA  TRP    60     -13.710  -5.830  42.330  1.00  0.00            
ATOM   2556  HA  TRP    60     -13.530  -6.170  41.410  1.00  0.00            
ATOM   2557  CB  TRP    60     -14.680  -4.650  42.290  1.00  0.00            
ATOM   2558  HB1 TRP    60     -14.880  -4.350  43.230  1.00  0.00            
ATOM   2559  HB2 TRP    60     -14.280  -3.890  41.780  1.00  0.00            
ATOM   2560  CG  TRP    60     -15.960  -5.040  41.640  1.00  0.00            
ATOM   2561  CD1 TRP    60     -17.180  -5.200  42.230  1.00  0.00            
ATOM   2562  HD1 TRP    60     -17.380  -5.030  43.190  1.00  0.00            
ATOM   2563  NE1 TRP    60     -18.100  -5.610  41.290  1.00  0.00            
ATOM   2564  HE1 TRP    60     -19.070  -5.780  41.470  1.00  0.00            
ATOM   2565  CE2 TRP    60     -17.470  -5.750  40.080  1.00  0.00            
ATOM   2566  CD2 TRP    60     -16.120  -5.410  40.270  1.00  0.00            
ATOM   2567  CE3 TRP    60     -15.260  -5.470  39.170  1.00  0.00            
ATOM   2568  HE3 TRP    60     -14.290  -5.230  39.270  1.00  0.00            
ATOM   2569  CZ3 TRP    60     -15.760  -5.860  37.950  1.00  0.00            
ATOM   2570  HZ3 TRP    60     -15.140  -5.910  37.160  1.00  0.00            
ATOM   2571  CZ2 TRP    60     -17.980  -6.140  38.840  1.00  0.00            
ATOM   2572  HZ2 TRP    60     -18.950  -6.380  38.730  1.00  0.00            
ATOM   2573  CH2 TRP    60     -17.100  -6.200  37.790  1.00  0.00            
ATOM   2574  HH2 TRP    60     -17.440  -6.480  36.890  1.00  0.00            
ATOM   2575  C   TRP    60     -12.360  -5.420  42.930  1.00  0.00            
ATOM   2576  O   TRP    60     -11.420  -5.120  42.200  1.00  0.00            
ATOM   2577  N   ASP    61     -12.270  -5.430  44.250  1.00  0.00            
ATOM   2578  HN  ASP    61     -13.060  -5.680  44.810  1.00  0.00            
ATOM   2579  CA  ASP    61     -11.020  -5.070  44.900  1.00  0.00            
ATOM   2580  HA  ASP    61     -10.750  -4.210  44.460  1.00  0.00            
ATOM   2581  CB  ASP    61     -11.240  -4.840  46.400  1.00  0.00            
ATOM   2582  HB1 ASP    61     -11.760  -5.610  46.770  1.00  0.00            
ATOM   2583  HB2 ASP    61     -10.360  -4.770  46.860  1.00  0.00            
ATOM   2584  CG  ASP    61     -12.020  -3.560  46.670  1.00  0.00            
ATOM   2585  OD1 ASP    61     -11.990  -2.670  45.790  1.00  0.00            
ATOM   2586  OD2 ASP    61     -12.630  -3.450  47.750  1.00  0.00            
ATOM   2587  C   ASP    61      -9.900  -6.090  44.660  1.00  0.00            
ATOM   2588  O   ASP    61      -8.770  -5.720  44.360  1.00  0.00            
ATOM   2589  N   ARG    62     -10.220  -7.370  44.770  1.00  0.00            
ATOM   2590  HN  ARG    62     -11.160  -7.630  44.990  1.00  0.00            
ATOM   2591  CA  ARG    62      -9.220  -8.410  44.590  1.00  0.00            
ATOM   2592  HA  ARG    62      -8.450  -8.120  45.160  1.00  0.00            
ATOM   2593  CB  ARG    62      -9.740  -9.760  45.060  1.00  0.00            
ATOM   2594  HB1 ARG    62     -10.610  -9.940  44.610  1.00  0.00            
ATOM   2595  HB2 ARG    62      -9.070 -10.470  44.800  1.00  0.00            
ATOM   2596  CG  ARG    62      -9.950  -9.840  46.560  1.00  0.00            
ATOM   2597  HG1 ARG    62     -10.470  -9.040  46.860  1.00  0.00            
ATOM   2598  HG2 ARG    62      -9.060  -9.850  47.020  1.00  0.00            
ATOM   2599  CD  ARG    62     -10.710 -11.100  46.950  1.00  0.00            
ATOM   2600  HD1 ARG    62     -11.460 -11.260  46.300  1.00  0.00            
ATOM   2601  HD2 ARG    62     -11.080 -11.000  47.870  1.00  0.00            
ATOM   2602  NE  ARG    62      -9.850 -12.280  46.940  1.00  0.00            
ATOM   2603  HE  ARG    62      -8.880 -12.150  46.740  1.00  0.00            
ATOM   2604  CZ  ARG    62     -10.280 -13.520  47.160  1.00  0.00            
ATOM   2605  NH1 ARG    62     -11.560 -13.760  47.410  1.00  0.00            
ATOM   2606 1HH1 ARG    62     -11.870 -14.690  47.580  1.00  0.00            
ATOM   2607 2HH1 ARG    62     -12.210 -13.000  47.440  1.00  0.00            
ATOM   2608  NH2 ARG    62      -9.420 -14.530  47.130  1.00  0.00            
ATOM   2609 1HH2 ARG    62      -9.740 -15.470  47.300  1.00  0.00            
ATOM   2610 2HH2 ARG    62      -8.450 -14.360  46.940  1.00  0.00            
ATOM   2611  C   ARG    62      -8.740  -8.490  43.140  1.00  0.00            
ATOM   2612  O   ARG    62      -7.540  -8.610  42.890  1.00  0.00            
ATOM   2613  N   ASN    63      -9.580  -8.150  42.130  1.00  0.00            
ATOM   2614  HN  ASN    63     -10.340  -7.600  42.450  1.00  0.00            
ATOM   2615  CA  ASN    63      -9.660  -8.380  40.660  1.00  0.00            
ATOM   2616  HA  ASN    63      -9.140  -9.220  40.480  1.00  0.00            
ATOM   2617  CB  ASN    63     -11.100  -8.590  40.200  1.00  0.00            
ATOM   2618  HB1 ASN    63     -11.530  -7.700  40.100  1.00  0.00            
ATOM   2619  HB2 ASN    63     -11.080  -9.060  39.320  1.00  0.00            
ATOM   2620  CG  ASN    63     -11.940  -9.420  41.150  1.00  0.00            
ATOM   2621  OD1 ASN    63     -11.410 -10.210  41.930  1.00  0.00            
ATOM   2622  ND2 ASN    63     -13.260  -9.310  41.010  1.00  0.00            
ATOM   2623 1HD2 ASN    63     -13.640  -8.700  40.320  1.00  0.00            
ATOM   2624 2HD2 ASN    63     -13.860  -9.840  41.610  1.00  0.00            
ATOM   2625  C   ASN    63      -9.030  -7.200  39.910  1.00  0.00            
ATOM   2626  O   ASN    63      -8.200  -7.440  39.000  1.00  0.00            
ATOM   2627  N   THR    64      -9.420  -5.960  40.260  1.00  0.00            
ATOM   2628  HN  THR    64     -10.210  -5.870  40.860  1.00  0.00            
ATOM   2629  CA  THR    64      -8.740  -4.730  39.780  1.00  0.00            
ATOM   2630  HA  THR    64      -8.910  -4.650  38.800  1.00  0.00            
ATOM   2631  CB  THR    64      -9.310  -3.450  40.420  1.00  0.00            
ATOM   2632  HB  THR    64      -9.220  -3.470  41.410  1.00  0.00            
ATOM   2633  OG1 THR    64     -10.700  -3.410  40.060  1.00  0.00            
ATOM   2634  HG1 THR    64     -11.120  -2.590  40.450  1.00  0.00            
ATOM   2635  CG2 THR    64      -8.630  -2.190  39.940  1.00  0.00            
ATOM   2636 1HG2 THR    64      -9.050  -1.400  40.390  1.00  0.00            
ATOM   2637 2HG2 THR    64      -7.660  -2.230  40.170  1.00  0.00            
ATOM   2638 3HG2 THR    64      -8.740  -2.110  38.950  1.00  0.00            
ATOM   2639  C   THR    64      -7.250  -4.890  40.090  1.00  0.00            
ATOM   2640  O   THR    64      -6.440  -4.550  39.230  1.00  0.00            
ATOM   2641  N   GLN    65      -6.920  -5.430  41.260  1.00  0.00            
ATOM   2642  HN  GLN    65      -7.640  -5.730  41.880  1.00  0.00            
ATOM   2643  CA  GLN    65      -5.500  -5.580  41.680  1.00  0.00            
ATOM   2644  HA  GLN    65      -5.100  -4.660  41.670  1.00  0.00            
ATOM   2645  CB  GLN    65      -5.390  -6.120  43.100  1.00  0.00            
ATOM   2646  HB1 GLN    65      -5.980  -5.570  43.700  1.00  0.00            
ATOM   2647  HB2 GLN    65      -5.690  -7.070  43.110  1.00  0.00            
ATOM   2648  CG  GLN    65      -3.970  -6.060  43.640  1.00  0.00            
ATOM   2649  HG1 GLN    65      -3.430  -6.790  43.220  1.00  0.00            
ATOM   2650  HG2 GLN    65      -3.990  -6.200  44.630  1.00  0.00            
ATOM   2651  CD  GLN    65      -3.280  -4.740  43.360  1.00  0.00            
ATOM   2652  OE1 GLN    65      -2.290  -4.680  42.630  1.00  0.00            
ATOM   2653  NE2 GLN    65      -3.830  -3.670  43.910  1.00  0.00            
ATOM   2654 1HE2 GLN    65      -4.650  -3.760  44.480  1.00  0.00            
ATOM   2655 2HE2 GLN    65      -3.420  -2.770  43.760  1.00  0.00            
ATOM   2656  C   GLN    65      -4.780  -6.480  40.680  1.00  0.00            
ATOM   2657  O   GLN    65      -3.640  -6.150  40.310  1.00  0.00            
ATOM   2658  N   ILE    66      -5.410  -7.570  40.220  1.00  0.00            
ATOM   2659  HN  ILE    66      -6.340  -7.770  40.530  1.00  0.00            
ATOM   2660  CA  ILE    66      -4.750  -8.500  39.240  1.00  0.00            
ATOM   2661  HA  ILE    66      -3.880  -8.790  39.640  1.00  0.00            
ATOM   2662  CB  ILE    66      -5.560  -9.790  39.030  1.00  0.00            
ATOM   2663  HB  ILE    66      -6.500  -9.540  38.810  1.00  0.00            
ATOM   2664  CG2 ILE    66      -5.010 -10.570  37.850  1.00  0.00            
ATOM   2665 1HG2 ILE    66      -5.550 -11.410  37.720  1.00  0.00            
ATOM   2666 2HG2 ILE    66      -5.070 -10.010  37.020  1.00  0.00            
ATOM   2667 3HG2 ILE    66      -4.060 -10.820  38.020  1.00  0.00            
ATOM   2668  CG1 ILE    66      -5.580 -10.640  40.300  1.00  0.00            
ATOM   2669 1HG1 ILE    66      -5.860 -10.060  41.070  1.00  0.00            
ATOM   2670 2HG1 ILE    66      -4.660 -10.990  40.470  1.00  0.00            
ATOM   2671  CD  ILE    66      -6.520 -11.830  40.250  1.00  0.00            
ATOM   2672  HD1 ILE    66      -6.470 -12.330  41.120  1.00  0.00            
ATOM   2673  HD2 ILE    66      -7.450 -11.510  40.100  1.00  0.00            
ATOM   2674  HD3 ILE    66      -6.250 -12.440  39.500  1.00  0.00            
ATOM   2675  C   ILE    66      -4.460  -7.730  37.940  1.00  0.00            
ATOM   2676  O   ILE    66      -3.370  -7.890  37.390  1.00  0.00            
ATOM   2677  N   PHE    67      -5.390  -6.900  37.480  1.00  0.00            
ATOM   2678  HN  PHE    67      -6.260  -6.800  37.980  1.00  0.00            
ATOM   2679  CA  PHE    67      -5.180  -6.110  36.240  1.00  0.00            
ATOM   2680  HA  PHE    67      -4.970  -6.780  35.530  1.00  0.00            
ATOM   2681  CB  PHE    67      -6.440  -5.340  35.830  1.00  0.00            
ATOM   2682  HB1 PHE    67      -6.770  -4.850  36.640  1.00  0.00            
ATOM   2683  HB2 PHE    67      -6.180  -4.680  35.120  1.00  0.00            
ATOM   2684  CG  PHE    67      -7.580  -6.160  35.300  1.00  0.00            
ATOM   2685  CD1 PHE    67      -7.430  -6.970  34.190  1.00  0.00            
ATOM   2686  HD1 PHE    67      -6.530  -7.050  33.750  1.00  0.00            
ATOM   2687  CE1 PHE    67      -8.500  -7.690  33.690  1.00  0.00            
ATOM   2688  HE1 PHE    67      -8.380  -8.280  32.890  1.00  0.00            
ATOM   2689  CZ  PHE    67      -9.740  -7.590  34.280  1.00  0.00            
ATOM   2690  HZ  PHE    67     -10.510  -8.110  33.930  1.00  0.00            
ATOM   2691  CD2 PHE    67      -8.840  -6.050  35.870  1.00  0.00            
ATOM   2692  HD2 PHE    67      -8.970  -5.450  36.660  1.00  0.00            
ATOM   2693  CE2 PHE    67      -9.910  -6.760  35.370  1.00  0.00            
ATOM   2694  HE2 PHE    67     -10.810  -6.680  35.800  1.00  0.00            
ATOM   2695  C   PHE    67      -4.030  -5.110  36.420  1.00  0.00            
ATOM   2696  O   PHE    67      -3.250  -4.890  35.490  1.00  0.00            
ATOM   2697  N   LYS    68      -3.960  -4.480  37.600  1.00  0.00            
ATOM   2698  HN  LYS    68      -4.650  -4.670  38.290  1.00  0.00            
ATOM   2699  CA  LYS    68      -2.890  -3.510  37.890  1.00  0.00            
ATOM   2700  HA  LYS    68      -2.880  -2.830  37.160  1.00  0.00            
ATOM   2701  CB  LYS    68      -3.160  -2.790  39.210  1.00  0.00            
ATOM   2702  HB1 LYS    68      -3.370  -3.470  39.910  1.00  0.00            
ATOM   2703  HB2 LYS    68      -2.340  -2.280  39.470  1.00  0.00            
ATOM   2704  CG  LYS    68      -4.320  -1.800  39.140  1.00  0.00            
ATOM   2705  HG1 LYS    68      -5.140  -2.290  38.850  1.00  0.00            
ATOM   2706  HG2 LYS    68      -4.100  -1.090  38.480  1.00  0.00            
ATOM   2707  CD  LYS    68      -4.600  -1.140  40.470  1.00  0.00            
ATOM   2708  HD1 LYS    68      -4.820  -1.850  41.130  1.00  0.00            
ATOM   2709  HD2 LYS    68      -5.390  -0.530  40.350  1.00  0.00            
ATOM   2710  CE  LYS    68      -3.440  -0.330  40.980  1.00  0.00            
ATOM   2711  HE1 LYS    68      -2.990   0.130  40.210  1.00  0.00            
ATOM   2712  HE2 LYS    68      -2.780  -0.940  41.430  1.00  0.00            
ATOM   2713  NZ  LYS    68      -3.870   0.700  41.960  1.00  0.00            
ATOM   2714  HZ1 LYS    68      -4.520   1.320  41.520  1.00  0.00            
ATOM   2715  HZ2 LYS    68      -4.300   0.260  42.740  1.00  0.00            
ATOM   2716  HZ3 LYS    68      -3.070   1.220  42.270  1.00  0.00            
ATOM   2717  C   LYS    68      -1.540  -4.240  37.900  1.00  0.00            
ATOM   2718  O   LYS    68      -0.580  -3.730  37.330  1.00  0.00            
ATOM   2719  N   THR    69      -1.470  -5.410  38.540  1.00  0.00            
ATOM   2720  HN  THR    69      -2.280  -5.760  39.020  1.00  0.00            
ATOM   2721  CA  THR    69      -0.230  -6.210  38.550  1.00  0.00            
ATOM   2722  HA  THR    69       0.520  -5.640  38.880  1.00  0.00            
ATOM   2723  CB  THR    69      -0.330  -7.370  39.540  1.00  0.00            
ATOM   2724  HB  THR    69      -1.050  -8.020  39.280  1.00  0.00            
ATOM   2725  OG1 THR    69      -0.670  -6.810  40.810  1.00  0.00            
ATOM   2726  HG1 THR    69      -0.740  -7.540  41.490  1.00  0.00            
ATOM   2727  CG2 THR    69       0.970  -8.150  39.640  1.00  0.00            
ATOM   2728 1HG2 THR    69       0.860  -8.890  40.300  1.00  0.00            
ATOM   2729 2HG2 THR    69       1.200  -8.520  38.740  1.00  0.00            
ATOM   2730 3HG2 THR    69       1.700  -7.540  39.940  1.00  0.00            
ATOM   2731  C   THR    69       0.090  -6.630  37.110  1.00  0.00            
ATOM   2732  O   THR    69       1.270  -6.550  36.710  1.00  0.00            
ATOM   2733  N   ASN    70      -0.910  -7.040  36.330  1.00  0.00            
ATOM   2734  HN  ASN    70      -1.840  -7.060  36.710  1.00  0.00            
ATOM   2735  CA  ASN    70      -0.700  -7.480  34.930  1.00  0.00            
ATOM   2736  HA  ASN    70      -0.030  -8.220  34.960  1.00  0.00            
ATOM   2737  CB  ASN    70      -1.990  -8.030  34.330  1.00  0.00            
ATOM   2738  HB1 ASN    70      -2.750  -7.430  34.580  1.00  0.00            
ATOM   2739  HB2 ASN    70      -1.900  -8.050  33.340  1.00  0.00            
ATOM   2740  CG  ASN    70      -2.310  -9.430  34.820  1.00  0.00            
ATOM   2741  OD1 ASN    70      -1.500 -10.040  35.520  1.00  0.00            
ATOM   2742  ND2 ASN    70      -3.470  -9.940  34.450  1.00  0.00            
ATOM   2743 1HD2 ASN    70      -4.100  -9.400  33.880  1.00  0.00            
ATOM   2744 2HD2 ASN    70      -3.730 -10.860  34.750  1.00  0.00            
ATOM   2745  C   ASN    70      -0.150  -6.330  34.090  1.00  0.00            
ATOM   2746  O   ASN    70       0.640  -6.590  33.180  1.00  0.00            
ATOM   2747  N   THR    71      -0.570  -5.090  34.350  1.00  0.00            
ATOM   2748  HN  THR    71      -1.290  -4.960  35.040  1.00  0.00            
ATOM   2749  CA  THR    71      -0.000  -3.910  33.660  1.00  0.00            
ATOM   2750  HA  THR    71      -0.230  -4.000  32.690  1.00  0.00            
ATOM   2751  CB  THR    71      -0.610  -2.610  34.200  1.00  0.00            
ATOM   2752  HB  THR    71      -0.480  -2.570  35.190  1.00  0.00            
ATOM   2753  OG1 THR    71      -2.020  -2.610  33.960  1.00  0.00            
ATOM   2754  HG1 THR    71      -2.410  -1.760  34.310  1.00  0.00            
ATOM   2755  CG2 THR    71       0.010  -1.380  33.580  1.00  0.00            
ATOM   2756 1HG2 THR    71      -0.430  -0.560  33.960  1.00  0.00            
ATOM   2757 2HG2 THR    71       0.990  -1.360  33.770  1.00  0.00            
ATOM   2758 3HG2 THR    71      -0.140  -1.400  32.590  1.00  0.00            
ATOM   2759  C   THR    71       1.520  -3.910  33.860  1.00  0.00            
ATOM   2760  O   THR    71       2.280  -3.760  32.890  1.00  0.00            
ATOM   2761  N   GLN    72       1.950  -4.070  35.110  1.00  0.00            
ATOM   2762  HN  GLN    72       1.280  -4.220  35.840  1.00  0.00            
ATOM   2763  CA  GLN    72       3.390  -4.010  35.450  1.00  0.00            
ATOM   2764  HA  GLN    72       3.770  -3.160  35.080  1.00  0.00            
ATOM   2765  CB  GLN    72       3.580  -3.970  36.970  1.00  0.00            
ATOM   2766  HB1 GLN    72       3.170  -4.790  37.360  1.00  0.00            
ATOM   2767  HB2 GLN    72       4.570  -3.970  37.160  1.00  0.00            
ATOM   2768  CG  GLN    72       2.960  -2.750  37.640  1.00  0.00            
ATOM   2769  HG1 GLN    72       3.240  -2.740  38.610  1.00  0.00            
ATOM   2770  HG2 GLN    72       1.970  -2.820  37.580  1.00  0.00            
ATOM   2771  CD  GLN    72       3.380  -1.440  37.030  1.00  0.00            
ATOM   2772  OE1 GLN    72       4.540  -1.230  36.690  1.00  0.00            
ATOM   2773  NE2 GLN    72       2.430  -0.530  36.880  1.00  0.00            
ATOM   2774 1HE2 GLN    72       1.500  -0.740  37.180  1.00  0.00            
ATOM   2775 2HE2 GLN    72       2.640   0.360  36.480  1.00  0.00            
ATOM   2776  C   GLN    72       4.100  -5.200  34.800  1.00  0.00            
ATOM   2777  O   GLN    72       5.210  -5.040  34.260  1.00  0.00            
ATOM   2778  N   THR    73       3.470  -6.370  34.810  1.00  0.00            
ATOM   2779  HN  THR    73       2.560  -6.430  35.230  1.00  0.00            
ATOM   2780  CA  THR    73       4.070  -7.590  34.230  1.00  0.00            
ATOM   2781  HA  THR    73       4.970  -7.730  34.650  1.00  0.00            
ATOM   2782  CB  THR    73       3.220  -8.820  34.580  1.00  0.00            
ATOM   2783  HB  THR    73       2.280  -8.720  34.260  1.00  0.00            
ATOM   2784  OG1 THR    73       3.200  -8.900  36.010  1.00  0.00            
ATOM   2785  HG1 THR    73       2.660  -9.690  36.280  1.00  0.00            
ATOM   2786  CG2 THR    73       3.760 -10.090  33.970  1.00  0.00            
ATOM   2787 1HG2 THR    73       3.170 -10.850  34.220  1.00  0.00            
ATOM   2788 2HG2 THR    73       3.770  -9.990  32.970  1.00  0.00            
ATOM   2789 3HG2 THR    73       4.690 -10.250  34.300  1.00  0.00            
ATOM   2790  C   THR    73       4.250  -7.400  32.720  1.00  0.00            
ATOM   2791  O   THR    73       5.330  -7.740  32.220  1.00  0.00            
ATOM   2792  N   ASP    74       3.250  -6.880  32.020  1.00  0.00            
ATOM   2793  HN  ASP    74       2.410  -6.610  32.490  1.00  0.00            
ATOM   2794  CA  ASP    74       3.350  -6.680  30.550  1.00  0.00            
ATOM   2795  HA  ASP    74       3.610  -7.550  30.150  1.00  0.00            
ATOM   2796  CB  ASP    74       2.000  -6.290  29.940  1.00  0.00            
ATOM   2797  HB1 ASP    74       1.500  -5.750  30.620  1.00  0.00            
ATOM   2798  HB2 ASP    74       2.170  -5.740  29.130  1.00  0.00            
ATOM   2799  CG  ASP    74       1.110  -7.460  29.530  1.00  0.00            
ATOM   2800  OD1 ASP    74       1.280  -8.590  30.060  1.00  0.00            
ATOM   2801  OD2 ASP    74       0.260  -7.240  28.640  1.00  0.00            
ATOM   2802  C   ASP    74       4.430  -5.630  30.250  1.00  0.00            
ATOM   2803  O   ASP    74       5.100  -5.740  29.230  1.00  0.00            
ATOM   2804  N   ARG    75       4.590  -4.630  31.100  1.00  0.00            
ATOM   2805  HN  ARG    75       3.970  -4.540  31.890  1.00  0.00            
ATOM   2806  CA  ARG    75       5.670  -3.630  30.910  1.00  0.00            
ATOM   2807  HA  ARG    75       5.610  -3.280  29.980  1.00  0.00            
ATOM   2808  CB  ARG    75       5.480  -2.440  31.860  1.00  0.00            
ATOM   2809  HB1 ARG    75       5.350  -2.790  32.790  1.00  0.00            
ATOM   2810  HB2 ARG    75       6.300  -1.870  31.830  1.00  0.00            
ATOM   2811  CG  ARG    75       4.270  -1.610  31.470  1.00  0.00            
ATOM   2812  HG1 ARG    75       3.470  -2.200  31.430  1.00  0.00            
ATOM   2813  HG2 ARG    75       4.440  -1.210  30.570  1.00  0.00            
ATOM   2814  CD  ARG    75       3.980  -0.480  32.440  1.00  0.00            
ATOM   2815  HD1 ARG    75       4.770   0.120  32.520  1.00  0.00            
ATOM   2816  HD2 ARG    75       3.750  -0.860  33.340  1.00  0.00            
ATOM   2817  NE  ARG    75       2.850   0.300  31.960  1.00  0.00            
ATOM   2818  HE  ARG    75       2.510   0.100  31.040  1.00  0.00            
ATOM   2819  CZ  ARG    75       2.230   1.240  32.650  1.00  0.00            
ATOM   2820  NH1 ARG    75       2.650   1.540  33.870  1.00  0.00            
ATOM   2821 1HH1 ARG    75       2.180   2.240  34.400  1.00  0.00            
ATOM   2822 2HH1 ARG    75       3.430   1.060  34.260  1.00  0.00            
ATOM   2823  NH2 ARG    75       1.190   1.870  32.130  1.00  0.00            
ATOM   2824 1HH2 ARG    75       0.720   2.570  32.660  1.00  0.00            
ATOM   2825 2HH2 ARG    75       0.880   1.640  31.210  1.00  0.00            
ATOM   2826  C   ARG    75       7.030  -4.310  31.080  1.00  0.00            
ATOM   2827  O   ARG    75       7.930  -4.020  30.280  1.00  0.00            
ATOM   2828  N   CYS    76       7.180  -5.180  32.080  1.00  0.00            
ATOM   2829  HN  CYS    76       6.430  -5.270  32.750  1.00  0.00            
ATOM   2830  CA  CYS    76       8.390  -6.020  32.270  1.00  0.00            
ATOM   2831  HA  CYS    76       9.170  -5.410  32.440  1.00  0.00            
ATOM   2832  CB  CYS    76       8.220  -6.950  33.470  1.00  0.00            
ATOM   2833  HB1 CYS    76       7.310  -7.350  33.330  1.00  0.00            
ATOM   2834  HB2 CYS    76       8.180  -6.320  34.250  1.00  0.00            
ATOM   2835  SG  CYS    76       9.480  -8.230  33.710  1.00  0.00            
ATOM   2836  C   CYS    76       8.640  -6.830  30.990  1.00  0.00            
ATOM   2837  O   CYS    76       9.750  -6.860  30.470  1.00  0.00            
ATOM   2838  N   SER    77       7.590  -7.460  30.470  1.00  0.00            
ATOM   2839  HN  SER    77       6.700  -7.350  30.910  1.00  0.00            
ATOM   2840  CA  SER    77       7.670  -8.310  29.260  1.00  0.00            
ATOM   2841  HA  SER    77       8.320  -9.050  29.440  1.00  0.00            
ATOM   2842  CB  SER    77       6.360  -8.940  28.960  1.00  0.00            
ATOM   2843  HB1 SER    77       6.410  -9.470  28.120  1.00  0.00            
ATOM   2844  HB2 SER    77       5.650  -8.240  28.880  1.00  0.00            
ATOM   2845  OG  SER    77       5.990  -9.830  30.010  1.00  0.00            
ATOM   2846  HG1 SER    77       5.940  -9.320  30.870  1.00  0.00            
ATOM   2847  C   SER    77       8.170  -7.480  28.080  1.00  0.00            
ATOM   2848  O   SER    77       9.070  -7.940  27.360  1.00  0.00            
ATOM   2849  N   LEU    78       7.610  -6.280  27.880  1.00  0.00            
ATOM   2850  HN  LEU    78       6.920  -5.940  28.520  1.00  0.00            
ATOM   2851  CA  LEU    78       8.020  -5.450  26.730  1.00  0.00            
ATOM   2852  HA  LEU    78       7.890  -6.000  25.900  1.00  0.00            
ATOM   2853  CB  LEU    78       7.140  -4.200  26.650  1.00  0.00            
ATOM   2854  HB1 LEU    78       7.010  -3.850  27.580  1.00  0.00            
ATOM   2855  HB2 LEU    78       7.610  -3.520  26.100  1.00  0.00            
ATOM   2856  CG  LEU    78       5.760  -4.430  26.030  1.00  0.00            
ATOM   2857  HG  LEU    78       5.330  -5.220  26.480  1.00  0.00            
ATOM   2858  CD1 LEU    78       4.880  -3.210  26.270  1.00  0.00            
ATOM   2859 1HD1 LEU    78       3.980  -3.360  25.870  1.00  0.00            
ATOM   2860 2HD1 LEU    78       4.790  -3.050  27.250  1.00  0.00            
ATOM   2861 3HD1 LEU    78       5.310  -2.410  25.850  1.00  0.00            
ATOM   2862  CD2 LEU    78       5.850  -4.740  24.550  1.00  0.00            
ATOM   2863 1HD2 LEU    78       4.940  -4.880  24.180  1.00  0.00            
ATOM   2864 2HD2 LEU    78       6.290  -3.970  24.070  1.00  0.00            
ATOM   2865 3HD2 LEU    78       6.400  -5.570  24.420  1.00  0.00            
ATOM   2866  C   LEU    78       9.500  -5.070  26.850  1.00  0.00            
ATOM   2867  O   LEU    78      10.200  -5.070  25.820  1.00  0.00            
ATOM   2868  N   ARG    79       9.970  -4.740  28.050  1.00  0.00            
ATOM   2869  HN  ARG    79       9.350  -4.710  28.840  1.00  0.00            
ATOM   2870  CA  ARG    79      11.410  -4.420  28.240  1.00  0.00            
ATOM   2871  HA  ARG    79      11.630  -3.650  27.640  1.00  0.00            
ATOM   2872  CB  ARG    79      11.680  -4.000  29.690  1.00  0.00            
ATOM   2873  HB1 ARG    79      11.240  -4.670  30.290  1.00  0.00            
ATOM   2874  HB2 ARG    79      12.670  -4.020  29.840  1.00  0.00            
ATOM   2875  CG  ARG    79      11.160  -2.620  30.050  1.00  0.00            
ATOM   2876  HG1 ARG    79      10.160  -2.640  30.060  1.00  0.00            
ATOM   2877  HG2 ARG    79      11.470  -1.970  29.350  1.00  0.00            
ATOM   2878  CD  ARG    79      11.660  -2.160  31.400  1.00  0.00            
ATOM   2879  HD1 ARG    79      11.360  -1.220  31.560  1.00  0.00            
ATOM   2880  HD2 ARG    79      12.660  -2.200  31.420  1.00  0.00            
ATOM   2881  NE  ARG    79      11.170  -2.970  32.510  1.00  0.00            
ATOM   2882  HE  ARG    79      11.730  -3.750  32.790  1.00  0.00            
ATOM   2883  CZ  ARG    79      10.040  -2.760  33.190  1.00  0.00            
ATOM   2884  NH1 ARG    79       9.220  -1.770  32.870  1.00  0.00            
ATOM   2885 1HH1 ARG    79       8.380  -1.630  33.390  1.00  0.00            
ATOM   2886 2HH1 ARG    79       9.450  -1.160  32.110  1.00  0.00            
ATOM   2887  NH2 ARG    79       9.730  -3.570  34.190  1.00  0.00            
ATOM   2888 1HH2 ARG    79       8.880  -3.420  34.700  1.00  0.00            
ATOM   2889 2HH2 ARG    79      10.340  -4.320  34.440  1.00  0.00            
ATOM   2890  C   ARG    79      12.260  -5.640  27.870  1.00  0.00            
ATOM   2891  O   ARG    79      13.270  -5.520  27.150  1.00  0.00            
ATOM   2892  N   ASN    80      11.870  -6.820  28.340  1.00  0.00            
ATOM   2893  HN  ASN    80      11.030  -6.880  28.890  1.00  0.00            
ATOM   2894  CA  ASN    80      12.650  -8.060  28.060  1.00  0.00            
ATOM   2895  HA  ASN    80      13.590  -7.880  28.350  1.00  0.00            
ATOM   2896  CB  ASN    80      12.120  -9.240  28.870  1.00  0.00            
ATOM   2897  HB1 ASN    80      11.130  -9.300  28.750  1.00  0.00            
ATOM   2898  HB2 ASN    80      12.550 -10.080  28.540  1.00  0.00            
ATOM   2899  CG  ASN    80      12.420  -9.090  30.340  1.00  0.00            
ATOM   2900  OD1 ASN    80      13.220  -8.240  30.740  1.00  0.00            
ATOM   2901  ND2 ASN    80      11.790  -9.920  31.160  1.00  0.00            
ATOM   2902 1HD2 ASN    80      11.160 -10.600  30.790  1.00  0.00            
ATOM   2903 2HD2 ASN    80      11.950  -9.870  32.140  1.00  0.00            
ATOM   2904  C   ASN    80      12.640  -8.360  26.560  1.00  0.00            
ATOM   2905  O   ASN    80      13.700  -8.700  26.030  1.00  0.00            
ATOM   2906  N   LEU    81      11.490  -8.240  25.910  1.00  0.00            
ATOM   2907  HN  LEU    81      10.680  -7.930  26.410  1.00  0.00            
ATOM   2908  CA  LEU    81      11.350  -8.540  24.470  1.00  0.00            
ATOM   2909  HA  LEU    81      11.660  -9.470  24.310  1.00  0.00            
ATOM   2910  CB  LEU    81       9.880  -8.390  24.080  1.00  0.00            
ATOM   2911  HB1 LEU    81       9.550  -7.530  24.470  1.00  0.00            
ATOM   2912  HB2 LEU    81       9.820  -8.360  23.090  1.00  0.00            
ATOM   2913  CG  LEU    81       8.990  -9.510  24.590  1.00  0.00            
ATOM   2914  HG  LEU    81       9.260  -9.720  25.530  1.00  0.00            
ATOM   2915  CD1 LEU    81       7.530  -9.120  24.650  1.00  0.00            
ATOM   2916 1HD1 LEU    81       6.990  -9.890  24.980  1.00  0.00            
ATOM   2917 2HD1 LEU    81       7.420  -8.340  25.270  1.00  0.00            
ATOM   2918 3HD1 LEU    81       7.210  -8.860  23.730  1.00  0.00            
ATOM   2919  CD2 LEU    81       9.180 -10.730  23.710  1.00  0.00            
ATOM   2920 1HD2 LEU    81       8.590 -11.470  24.040  1.00  0.00            
ATOM   2921 2HD2 LEU    81       8.930 -10.500  22.770  1.00  0.00            
ATOM   2922 3HD2 LEU    81      10.140 -11.020  23.740  1.00  0.00            
ATOM   2923  C   LEU    81      12.230  -7.610  23.640  1.00  0.00            
ATOM   2924  O   LEU    81      12.840  -8.070  22.660  1.00  0.00            
ATOM   2925  N   ARG    82      12.270  -6.320  23.980  1.00  0.00            
ATOM   2926  HN  ARG    82      11.710  -6.000  24.740  1.00  0.00            
ATOM   2927  CA  ARG    82      13.140  -5.370  23.250  1.00  0.00            
ATOM   2928  HA  ARG    82      12.810  -5.300  22.310  1.00  0.00            
ATOM   2929  CB  ARG    82      13.060  -3.990  23.890  1.00  0.00            
ATOM   2930  HB1 ARG    82      12.100  -3.710  23.930  1.00  0.00            
ATOM   2931  HB2 ARG    82      13.430  -4.050  24.820  1.00  0.00            
ATOM   2932  CG  ARG    82      13.830  -2.920  23.140  1.00  0.00            
ATOM   2933  HG1 ARG    82      13.510  -2.880  22.200  1.00  0.00            
ATOM   2934  HG2 ARG    82      14.800  -3.150  23.150  1.00  0.00            
ATOM   2935  CD  ARG    82      13.630  -1.560  23.780  1.00  0.00            
ATOM   2936  HD1 ARG    82      12.660  -1.340  23.800  1.00  0.00            
ATOM   2937  HD2 ARG    82      14.120  -0.870  23.240  1.00  0.00            
ATOM   2938  NE  ARG    82      14.130  -1.490  25.150  1.00  0.00            
ATOM   2939  HE  ARG    82      13.470  -1.610  25.890  1.00  0.00            
ATOM   2940  CZ  ARG    82      15.400  -1.270  25.500  1.00  0.00            
ATOM   2941  NH1 ARG    82      16.330  -1.120  24.570  1.00  0.00            
ATOM   2942 1HH1 ARG    82      17.280  -0.970  24.840  1.00  0.00            
ATOM   2943 2HH1 ARG    82      16.090  -1.170  23.600  1.00  0.00            
ATOM   2944  NH2 ARG    82      15.720  -1.200  26.780  1.00  0.00            
ATOM   2945 1HH2 ARG    82      16.680  -1.050  27.040  1.00  0.00            
ATOM   2946 2HH2 ARG    82      15.020  -1.310  27.480  1.00  0.00            
ATOM   2947  C   ARG    82      14.570  -5.910  23.270  1.00  0.00            
ATOM   2948  O   ARG    82      15.230  -5.940  22.200  1.00  0.00            
ATOM   2949  N   GLY    83      15.020  -6.380  24.430  1.00  0.00            
ATOM   2950  HN  GLY    83      14.420  -6.360  25.230  1.00  0.00            
ATOM   2951  CA  GLY    83      16.380  -6.950  24.570  1.00  0.00            
ATOM   2952  HA1 GLY    83      16.550  -7.110  25.540  1.00  0.00            
ATOM   2953  HA2 GLY    83      17.030  -6.270  24.230  1.00  0.00            
ATOM   2954  C   GLY    83      16.540  -8.250  23.800  1.00  0.00            
ATOM   2955  O   GLY    83      17.590  -8.450  23.160  1.00  0.00            
ATOM   2956  N   TYR    84      15.530  -9.110  23.810  1.00  0.00            
ATOM   2957  HN  TYR    84      14.690  -8.870  24.300  1.00  0.00            
ATOM   2958  CA  TYR    84      15.640 -10.420  23.130  1.00  0.00            
ATOM   2959  HA  TYR    84      16.440 -10.840  23.550  1.00  0.00            
ATOM   2960  CB  TYR    84      14.420 -11.310  23.350  1.00  0.00            
ATOM   2961  HB1 TYR    84      13.620 -10.830  22.990  1.00  0.00            
ATOM   2962  HB2 TYR    84      14.560 -12.150  22.830  1.00  0.00            
ATOM   2963  CG  TYR    84      14.100 -11.710  24.760  1.00  0.00            
ATOM   2964  CD1 TYR    84      15.050 -11.770  25.770  1.00  0.00            
ATOM   2965  HD1 TYR    84      16.000 -11.530  25.570  1.00  0.00            
ATOM   2966  CE1 TYR    84      14.690 -12.160  27.060  1.00  0.00            
ATOM   2967  HE1 TYR    84      15.380 -12.170  27.780  1.00  0.00            
ATOM   2968  CZ  TYR    84      13.390 -12.530  27.340  1.00  0.00            
ATOM   2969  OH  TYR    84      13.030 -12.930  28.590  1.00  0.00            
ATOM   2970  HH  TYR    84      12.060 -13.160  28.610  1.00  0.00            
ATOM   2971  CD2 TYR    84      12.800 -12.090  25.060  1.00  0.00            
ATOM   2972  HD2 TYR    84      12.110 -12.070  24.340  1.00  0.00            
ATOM   2973  CE2 TYR    84      12.440 -12.500  26.330  1.00  0.00            
ATOM   2974  HE2 TYR    84      11.500 -12.770  26.520  1.00  0.00            
ATOM   2975  C   TYR    84      15.800 -10.230  21.620  1.00  0.00            
ATOM   2976  O   TYR    84      16.350 -11.150  20.990  1.00  0.00            
ATOM   2977  N   TYR    85      15.310  -9.120  21.060  1.00  0.00            
ATOM   2978  HN  TYR    85      14.880  -8.430  21.650  1.00  0.00            
ATOM   2979  CA  TYR    85      15.390  -8.860  19.610  1.00  0.00            
ATOM   2980  HA  TYR    85      15.720  -9.700  19.170  1.00  0.00            
ATOM   2981  CB  TYR    85      14.000  -8.550  19.070  1.00  0.00            
ATOM   2982  HB1 TYR    85      13.580  -7.840  19.640  1.00  0.00            
ATOM   2983  HB2 TYR    85      14.080  -8.210  18.130  1.00  0.00            
ATOM   2984  CG  TYR    85      13.090  -9.750  19.060  1.00  0.00            
ATOM   2985  CD1 TYR    85      13.240 -10.770  18.130  1.00  0.00            
ATOM   2986  HD1 TYR    85      13.970 -10.700  17.450  1.00  0.00            
ATOM   2987  CE1 TYR    85      12.400 -11.870  18.120  1.00  0.00            
ATOM   2988  HE1 TYR    85      12.520 -12.590  17.440  1.00  0.00            
ATOM   2989  CZ  TYR    85      11.380 -11.970  19.060  1.00  0.00            
ATOM   2990  OH  TYR    85      10.530 -13.030  19.050  1.00  0.00            
ATOM   2991  HH  TYR    85       9.870 -12.930  19.800  1.00  0.00            
ATOM   2992  CD2 TYR    85      12.080  -9.890  20.000  1.00  0.00            
ATOM   2993  HD2 TYR    85      11.960  -9.180  20.690  1.00  0.00            
ATOM   2994  CE2 TYR    85      11.230 -10.970  20.000  1.00  0.00            
ATOM   2995  HE2 TYR    85      10.500 -11.040  20.680  1.00  0.00            
ATOM   2996  C   TYR    85      16.410  -7.760  19.290  1.00  0.00            
ATOM   2997  O   TYR    85      16.460  -7.330  18.130  1.00  0.00            
ATOM   2998  N   ASN    86      17.230  -7.360  20.260  1.00  0.00            
ATOM   2999  HN  ASN    86      17.120  -7.760  21.170  1.00  0.00            
ATOM   3000  CA  ASN    86      18.310  -6.360  20.070  1.00  0.00            
ATOM   3001  HA  ASN    86      18.730  -6.220  20.970  1.00  0.00            
ATOM   3002  CB  ASN    86      19.400  -6.860  19.120  1.00  0.00            
ATOM   3003  HB1 ASN    86      19.040  -6.860  18.190  1.00  0.00            
ATOM   3004  HB2 ASN    86      20.190  -6.240  19.170  1.00  0.00            
ATOM   3005  CG  ASN    86      19.870  -8.260  19.450  1.00  0.00            
ATOM   3006  OD1 ASN    86      19.760  -9.170  18.630  1.00  0.00            
ATOM   3007  ND2 ASN    86      20.390  -8.430  20.650  1.00  0.00            
ATOM   3008 1HD2 ASN    86      20.450  -7.660  21.290  1.00  0.00            
ATOM   3009 2HD2 ASN    86      20.710  -9.340  20.930  1.00  0.00            
ATOM   3010  C   ASN    86      17.700  -5.060  19.540  1.00  0.00            
ATOM   3011  O   ASN    86      18.320  -4.410  18.700  1.00  0.00            
ATOM   3012  N   GLN    87      16.510  -4.690  20.010  1.00  0.00            
ATOM   3013  HN  GLN    87      16.100  -5.210  20.760  1.00  0.00            
ATOM   3014  CA  GLN    87      15.800  -3.520  19.450  1.00  0.00            
ATOM   3015  HA  GLN    87      16.090  -3.420  18.490  1.00  0.00            
ATOM   3016  CB  GLN    87      14.300  -3.760  19.480  1.00  0.00            
ATOM   3017  HB1 GLN    87      14.050  -4.100  20.380  1.00  0.00            
ATOM   3018  HB2 GLN    87      13.830  -2.900  19.300  1.00  0.00            
ATOM   3019  CG  GLN    87      13.880  -4.780  18.430  1.00  0.00            
ATOM   3020  HG1 GLN    87      14.510  -5.550  18.470  1.00  0.00            
ATOM   3021  HG2 GLN    87      13.930  -4.350  17.530  1.00  0.00            
ATOM   3022  CD  GLN    87      12.480  -5.290  18.640  1.00  0.00            
ATOM   3023  OE1 GLN    87      11.950  -5.250  19.740  1.00  0.00            
ATOM   3024  NE2 GLN    87      11.890  -5.780  17.570  1.00  0.00            
ATOM   3025 1HE2 GLN    87      12.360  -5.790  16.690  1.00  0.00            
ATOM   3026 2HE2 GLN    87      10.950  -6.140  17.630  1.00  0.00            
ATOM   3027  C   GLN    87      16.180  -2.240  20.190  1.00  0.00            
ATOM   3028  O   GLN    87      16.470  -2.280  21.400  1.00  0.00            
ATOM   3029  N   SER    88      16.150  -1.140  19.460  1.00  0.00            
ATOM   3030  HN  SER    88      15.910  -1.210  18.490  1.00  0.00            
ATOM   3031  CA  SER    88      16.460   0.200  20.010  1.00  0.00            
ATOM   3032  HA  SER    88      17.320   0.140  20.520  1.00  0.00            
ATOM   3033  CB  SER    88      16.700   1.190  18.920  1.00  0.00            
ATOM   3034  HB1 SER    88      17.280   0.780  18.210  1.00  0.00            
ATOM   3035  HB2 SER    88      17.140   2.000  19.280  1.00  0.00            
ATOM   3036  OG  SER    88      15.480   1.580  18.320  1.00  0.00            
ATOM   3037  HG1 SER    88      14.880   1.990  19.010  1.00  0.00            
ATOM   3038  C   SER    88      15.330   0.630  20.950  1.00  0.00            
ATOM   3039  O   SER    88      14.200   0.080  20.860  1.00  0.00            
ATOM   3040  N   GLU    89      15.640   1.590  21.810  1.00  0.00            
ATOM   3041  HN  GLU    89      16.580   1.930  21.810  1.00  0.00            
ATOM   3042  CA  GLU    89      14.690   2.200  22.780  1.00  0.00            
ATOM   3043  HA  GLU    89      14.190   1.450  23.210  1.00  0.00            
ATOM   3044  CB  GLU    89      15.460   2.990  23.840  1.00  0.00            
ATOM   3045  HB1 GLU    89      14.800   3.500  24.390  1.00  0.00            
ATOM   3046  HB2 GLU    89      15.940   2.330  24.430  1.00  0.00            
ATOM   3047  CG  GLU    89      16.480   3.970  23.280  1.00  0.00            
ATOM   3048  HG1 GLU    89      16.510   4.760  23.890  1.00  0.00            
ATOM   3049  HG2 GLU    89      16.180   4.250  22.370  1.00  0.00            
ATOM   3050  CD  GLU    89      17.910   3.440  23.150  1.00  0.00            
ATOM   3051  OE1 GLU    89      18.160   2.590  22.250  1.00  0.00            
ATOM   3052  OE2 GLU    89      18.780   3.890  23.920  1.00  0.00            
ATOM   3053  C   GLU    89      13.710   3.120  22.040  1.00  0.00            
ATOM   3054  O   GLU    89      12.740   3.550  22.690  1.00  0.00            
ATOM   3055  N   ALA    90      13.950   3.410  20.760  1.00  0.00            
ATOM   3056  HN  ALA    90      14.650   2.890  20.280  1.00  0.00            
ATOM   3057  CA  ALA    90      13.220   4.470  20.010  1.00  0.00            
ATOM   3058  HA  ALA    90      13.060   5.220  20.660  1.00  0.00            
ATOM   3059  CB  ALA    90      14.070   5.000  18.880  1.00  0.00            
ATOM   3060  HB1 ALA    90      13.560   5.710  18.390  1.00  0.00            
ATOM   3061  HB2 ALA    90      14.910   5.380  19.240  1.00  0.00            
ATOM   3062  HB3 ALA    90      14.280   4.250  18.250  1.00  0.00            
ATOM   3063  C   ALA    90      11.870   3.970  19.500  1.00  0.00            
ATOM   3064  O   ALA    90      10.960   4.790  19.360  1.00  0.00            
ATOM   3065  N   GLY    91      11.730   2.680  19.210  1.00  0.00            
ATOM   3066  HN  GLY    91      12.460   2.050  19.480  1.00  0.00            
ATOM   3067  CA  GLY    91      10.550   2.150  18.520  1.00  0.00            
ATOM   3068  HA1 GLY    91      10.820   1.320  18.030  1.00  0.00            
ATOM   3069  HA2 GLY    91      10.240   2.840  17.870  1.00  0.00            
ATOM   3070  C   GLY    91       9.410   1.810  19.460  1.00  0.00            
ATOM   3071  O   GLY    91       9.640   1.440  20.620  1.00  0.00            
ATOM   3072  N   SER    92       8.200   1.870  18.940  1.00  0.00            
ATOM   3073  HN  SER    92       8.090   2.290  18.040  1.00  0.00            
ATOM   3074  CA  SER    92       6.980   1.350  19.620  1.00  0.00            
ATOM   3075  HA  SER    92       7.090   1.450  20.600  1.00  0.00            
ATOM   3076  CB  SER    92       5.790   2.160  19.230  1.00  0.00            
ATOM   3077  HB1 SER    92       4.970   1.810  19.680  1.00  0.00            
ATOM   3078  HB2 SER    92       5.660   2.140  18.240  1.00  0.00            
ATOM   3079  OG  SER    92       5.990   3.500  19.640  1.00  0.00            
ATOM   3080  HG1 SER    92       6.810   3.860  19.200  1.00  0.00            
ATOM   3081  C   SER    92       6.820  -0.130  19.280  1.00  0.00            
ATOM   3082  O   SER    92       7.020  -0.510  18.120  1.00  0.00            
ATOM   3083  N   HIS    93       6.450  -0.940  20.270  1.00  0.00            
ATOM   3084  HN  HIS    93       6.300  -0.540  21.180  1.00  0.00            
ATOM   3085  CA  HIS    93       6.250  -2.390  20.100  1.00  0.00            
ATOM   3086  HA  HIS    93       6.170  -2.580  19.120  1.00  0.00            
ATOM   3087  CB  HIS    93       7.460  -3.160  20.630  1.00  0.00            
ATOM   3088  HB1 HIS    93       7.600  -2.940  21.590  1.00  0.00            
ATOM   3089  HB2 HIS    93       7.300  -4.140  20.520  1.00  0.00            
ATOM   3090  ND1 HIS    93       9.010  -3.340  18.660  1.00  0.00            
ATOM   3091  HD1 HIS    93       8.460  -4.030  18.180  1.00  0.00            
ATOM   3092  CG  HIS    93       8.700  -2.810  19.890  1.00  0.00            
ATOM   3093  CE1 HIS    93      10.120  -2.800  18.210  1.00  0.00            
ATOM   3094  HE1 HIS    93      10.570  -3.020  17.350  1.00  0.00            
ATOM   3095  NE2 HIS    93      10.550  -1.920  19.120  1.00  0.00            
ATOM   3096  CD2 HIS    93       9.660  -1.900  20.160  1.00  0.00            
ATOM   3097  HD2 HIS    93       9.710  -1.320  20.970  1.00  0.00            
ATOM   3098  C   HIS    93       4.980  -2.820  20.800  1.00  0.00            
ATOM   3099  O   HIS    93       4.520  -2.130  21.740  1.00  0.00            
ATOM   3100  N   THR    94       4.440  -3.950  20.370  1.00  0.00            
ATOM   3101  HN  THR    94       4.940  -4.500  19.710  1.00  0.00            
ATOM   3102  CA  THR    94       3.120  -4.440  20.840  1.00  0.00            
ATOM   3103  HA  THR    94       2.840  -3.820  21.560  1.00  0.00            
ATOM   3104  CB  THR    94       2.090  -4.410  19.710  1.00  0.00            
ATOM   3105  HB  THR    94       2.340  -5.040  18.980  1.00  0.00            
ATOM   3106  OG1 THR    94       2.070  -3.100  19.140  1.00  0.00            
ATOM   3107  HG1 THR    94       1.400  -3.060  18.410  1.00  0.00            
ATOM   3108  CG2 THR    94       0.710  -4.770  20.220  1.00  0.00            
ATOM   3109 1HG2 THR    94       0.060  -4.740  19.460  1.00  0.00            
ATOM   3110 2HG2 THR    94       0.730  -5.690  20.600  1.00  0.00            
ATOM   3111 3HG2 THR    94       0.430  -4.120  20.920  1.00  0.00            
ATOM   3112  C   THR    94       3.270  -5.870  21.350  1.00  0.00            
ATOM   3113  O   THR    94       3.830  -6.710  20.640  1.00  0.00            
ATOM   3114  N   LEU    95       2.780  -6.110  22.560  1.00  0.00            
ATOM   3115  HN  LEU    95       2.500  -5.340  23.130  1.00  0.00            
ATOM   3116  CA  LEU    95       2.630  -7.480  23.090  1.00  0.00            
ATOM   3117  HA  LEU    95       3.050  -8.140  22.470  1.00  0.00            
ATOM   3118  CB  LEU    95       3.330  -7.580  24.440  1.00  0.00            
ATOM   3119  HB1 LEU    95       4.310  -7.400  24.300  1.00  0.00            
ATOM   3120  HB2 LEU    95       2.950  -6.890  25.050  1.00  0.00            
ATOM   3121  CG  LEU    95       3.210  -8.930  25.150  1.00  0.00            
ATOM   3122  HG  LEU    95       2.240  -9.150  25.240  1.00  0.00            
ATOM   3123  CD1 LEU    95       3.840 -10.040  24.320  1.00  0.00            
ATOM   3124 1HD1 LEU    95       3.740 -10.910  24.800  1.00  0.00            
ATOM   3125 2HD1 LEU    95       3.390 -10.090  23.430  1.00  0.00            
ATOM   3126 3HD1 LEU    95       4.810  -9.840  24.190  1.00  0.00            
ATOM   3127  CD2 LEU    95       3.810  -8.860  26.530  1.00  0.00            
ATOM   3128 1HD2 LEU    95       3.720  -9.750  26.980  1.00  0.00            
ATOM   3129 2HD2 LEU    95       4.780  -8.620  26.460  1.00  0.00            
ATOM   3130 3HD2 LEU    95       3.340  -8.160  27.070  1.00  0.00            
ATOM   3131  C   LEU    95       1.140  -7.750  23.230  1.00  0.00            
ATOM   3132  O   LEU    95       0.440  -6.990  23.920  1.00  0.00            
ATOM   3133  N   GLN    96       0.670  -8.830  22.620  1.00  0.00            
ATOM   3134  HN  GLN    96       1.290  -9.370  22.060  1.00  0.00            
ATOM   3135  CA  GLN    96      -0.730  -9.260  22.750  1.00  0.00            
ATOM   3136  HA  GLN    96      -1.200  -8.580  23.300  1.00  0.00            
ATOM   3137  CB  GLN    96      -1.390  -9.350  21.380  1.00  0.00            
ATOM   3138  HB1 GLN    96      -0.790  -9.870  20.770  1.00  0.00            
ATOM   3139  HB2 GLN    96      -2.260  -9.830  21.480  1.00  0.00            
ATOM   3140  CG  GLN    96      -1.650  -7.990  20.760  1.00  0.00            
ATOM   3141  HG1 GLN    96      -0.860  -7.400  20.910  1.00  0.00            
ATOM   3142  HG2 GLN    96      -2.460  -7.580  21.180  1.00  0.00            
ATOM   3143  CD  GLN    96      -1.890  -8.140  19.280  1.00  0.00            
ATOM   3144  OE1 GLN    96      -0.940  -8.210  18.500  1.00  0.00            
ATOM   3145  NE2 GLN    96      -3.150  -8.240  18.880  1.00  0.00            
ATOM   3146 1HE2 GLN    96      -3.890  -8.210  19.560  1.00  0.00            
ATOM   3147 2HE2 GLN    96      -3.360  -8.340  17.910  1.00  0.00            
ATOM   3148  C   GLN    96      -0.770 -10.630  23.420  1.00  0.00            
ATOM   3149  O   GLN    96       0.130 -11.480  23.180  1.00  0.00            
ATOM   3150  N   SER    97      -1.800 -10.840  24.220  1.00  0.00            
ATOM   3151  HN  SER    97      -2.430 -10.090  24.430  1.00  0.00            
ATOM   3152  CA  SER    97      -2.030 -12.170  24.820  1.00  0.00            
ATOM   3153  HA  SER    97      -1.450 -12.800  24.300  1.00  0.00            
ATOM   3154  CB  SER    97      -1.570 -12.300  26.240  1.00  0.00            
ATOM   3155  HB1 SER    97      -0.870 -13.020  26.310  1.00  0.00            
ATOM   3156  HB2 SER    97      -2.340 -12.540  26.830  1.00  0.00            
ATOM   3157  OG  SER    97      -1.000 -11.140  26.770  1.00  0.00            
ATOM   3158  HG1 SER    97      -1.670 -10.390  26.730  1.00  0.00            
ATOM   3159  C   SER    97      -3.500 -12.520  24.700  1.00  0.00            
ATOM   3160  O   SER    97      -4.380 -11.630  24.740  1.00  0.00            
ATOM   3161  N   MET    98      -3.750 -13.820  24.580  1.00  0.00            
ATOM   3162  HN  MET    98      -2.980 -14.450  24.490  1.00  0.00            
ATOM   3163  CA  MET    98      -5.120 -14.380  24.590  1.00  0.00            
ATOM   3164  HA  MET    98      -5.740 -13.650  24.880  1.00  0.00            
ATOM   3165  CB  MET    98      -5.520 -14.880  23.210  1.00  0.00            
ATOM   3166  HB1 MET    98      -4.780 -15.440  22.840  1.00  0.00            
ATOM   3167  HB2 MET    98      -6.350 -15.430  23.290  1.00  0.00            
ATOM   3168  CG  MET    98      -5.800 -13.810  22.210  1.00  0.00            
ATOM   3169  HG1 MET    98      -4.920 -13.370  22.050  1.00  0.00            
ATOM   3170  HG2 MET    98      -6.410 -13.170  22.680  1.00  0.00            
ATOM   3171  SD  MET    98      -6.520 -14.500  20.710  1.00  0.00            
ATOM   3172  CE  MET    98      -5.150 -15.440  20.060  1.00  0.00            
ATOM   3173  HE1 MET    98      -5.430 -15.890  19.200  1.00  0.00            
ATOM   3174  HE2 MET    98      -4.380 -14.830  19.880  1.00  0.00            
ATOM   3175  HE3 MET    98      -4.880 -16.140  20.720  1.00  0.00            
ATOM   3176  C   MET    98      -5.100 -15.570  25.530  1.00  0.00            
ATOM   3177  O   MET    98      -4.220 -16.420  25.370  1.00  0.00            
ATOM   3178  N   TYR    99      -6.030 -15.620  26.470  1.00  0.00            
ATOM   3179  HN  TYR    99      -6.680 -14.870  26.580  1.00  0.00            
ATOM   3180  CA  TYR    99      -6.090 -16.790  27.370  1.00  0.00            
ATOM   3181  HA  TYR    99      -5.770 -17.590  26.870  1.00  0.00            
ATOM   3182  CB  TYR    99      -5.170 -16.620  28.580  1.00  0.00            
ATOM   3183  HB1 TYR    99      -5.240 -17.440  29.150  1.00  0.00            
ATOM   3184  HB2 TYR    99      -4.240 -16.520  28.250  1.00  0.00            
ATOM   3185  CG  TYR    99      -5.470 -15.430  29.470  1.00  0.00            
ATOM   3186  CD1 TYR    99      -6.400 -15.540  30.500  1.00  0.00            
ATOM   3187  HD1 TYR    99      -6.880 -16.410  30.620  1.00  0.00            
ATOM   3188  CE1 TYR    99      -6.670 -14.490  31.350  1.00  0.00            
ATOM   3189  HE1 TYR    99      -7.350 -14.590  32.070  1.00  0.00            
ATOM   3190  CZ  TYR    99      -5.990 -13.300  31.200  1.00  0.00            
ATOM   3191  OH  TYR    99      -6.270 -12.290  32.070  1.00  0.00            
ATOM   3192  HH  TYR    99      -5.710 -11.490  31.850  1.00  0.00            
ATOM   3193  CD2 TYR    99      -4.790 -14.230  29.340  1.00  0.00            
ATOM   3194  HD2 TYR    99      -4.100 -14.130  28.630  1.00  0.00            
ATOM   3195  CE2 TYR    99      -5.050 -13.150  30.190  1.00  0.00            
ATOM   3196  HE2 TYR    99      -4.570 -12.290  30.070  1.00  0.00            
ATOM   3197  C   TYR    99      -7.540 -17.010  27.780  1.00  0.00            
ATOM   3198  O   TYR    99      -8.370 -16.070  27.790  1.00  0.00            
ATOM   3199  N   GLY   100      -7.830 -18.260  28.120  1.00  0.00            
ATOM   3200  HN  GLY   100      -7.130 -18.970  28.030  1.00  0.00            
ATOM   3201  CA  GLY   100      -9.160 -18.620  28.610  1.00  0.00            
ATOM   3202  HA1 GLY   100      -9.830 -18.000  28.190  1.00  0.00            
ATOM   3203  HA2 GLY   100      -9.170 -18.510  29.600  1.00  0.00            
ATOM   3204  C   GLY   100      -9.510 -20.040  28.260  1.00  0.00            
ATOM   3205  O   GLY   100      -8.630 -20.840  27.930  1.00  0.00            
ATOM   3206  N   CYS   101     -10.790 -20.370  28.370  1.00  0.00            
ATOM   3207  HN  CYS   101     -11.460 -19.640  28.480  1.00  0.00            
ATOM   3208  CA  CYS   101     -11.270 -21.760  28.340  1.00  0.00            
ATOM   3209  HA  CYS   101     -10.530 -22.330  27.970  1.00  0.00            
ATOM   3210  CB  CYS   101     -11.570 -22.270  29.750  1.00  0.00            
ATOM   3211  HB1 CYS   101     -10.660 -22.410  30.150  1.00  0.00            
ATOM   3212  HB2 CYS   101     -12.010 -23.160  29.600  1.00  0.00            
ATOM   3213  SG  CYS   101     -12.600 -21.180  30.780  1.00  0.00            
ATOM   3214  C   CYS   101     -12.470 -21.870  27.400  1.00  0.00            
ATOM   3215  O   CYS   101     -13.230 -20.890  27.250  1.00  0.00            
ATOM   3216  N   ASP   102     -12.600 -23.040  26.800  1.00  0.00            
ATOM   3217  HN  ASP   102     -11.850 -23.700  26.890  1.00  0.00            
ATOM   3218  CA  ASP   102     -13.770 -23.450  25.990  1.00  0.00            
ATOM   3219  HA  ASP   102     -14.360 -22.660  25.870  1.00  0.00            
ATOM   3220  CB  ASP   102     -13.340 -23.950  24.620  1.00  0.00            
ATOM   3221  HB1 ASP   102     -12.790 -24.780  24.740  1.00  0.00            
ATOM   3222  HB2 ASP   102     -14.160 -24.170  24.090  1.00  0.00            
ATOM   3223  CG  ASP   102     -12.510 -22.960  23.830  1.00  0.00            
ATOM   3224  OD1 ASP   102     -12.680 -21.740  24.050  1.00  0.00            
ATOM   3225  OD2 ASP   102     -11.710 -23.420  22.980  1.00  0.00            
ATOM   3226  C   ASP   102     -14.460 -24.580  26.760  1.00  0.00            
ATOM   3227  O   ASP   102     -13.740 -25.480  27.220  1.00  0.00            
ATOM   3228  N   VAL   103     -15.780 -24.520  26.880  1.00  0.00            
ATOM   3229  HN  VAL   103     -16.260 -23.720  26.530  1.00  0.00            
ATOM   3230  CA  VAL   103     -16.580 -25.600  27.520  1.00  0.00            
ATOM   3231  HA  VAL   103     -15.940 -26.350  27.720  1.00  0.00            
ATOM   3232  CB  VAL   103     -17.200 -25.170  28.860  1.00  0.00            
ATOM   3233  HB  VAL   103     -17.670 -25.960  29.240  1.00  0.00            
ATOM   3234  CG1 VAL   103     -16.130 -24.750  29.870  1.00  0.00            
ATOM   3235 1HG1 VAL   103     -16.570 -24.480  30.720  1.00  0.00            
ATOM   3236 2HG1 VAL   103     -15.520 -25.520  30.040  1.00  0.00            
ATOM   3237 3HG1 VAL   103     -15.610 -23.980  29.500  1.00  0.00            
ATOM   3238  CG2 VAL   103     -18.240 -24.080  28.690  1.00  0.00            
ATOM   3239 1HG2 VAL   103     -18.610 -23.830  29.580  1.00  0.00            
ATOM   3240 2HG2 VAL   103     -17.820 -23.280  28.270  1.00  0.00            
ATOM   3241 3HG2 VAL   103     -18.980 -24.410  28.100  1.00  0.00            
ATOM   3242  C   VAL   103     -17.660 -26.070  26.550  1.00  0.00            
ATOM   3243  O   VAL   103     -18.110 -25.290  25.690  1.00  0.00            
ATOM   3244  N   GLY   104     -18.070 -27.330  26.710  1.00  0.00            
ATOM   3245  HN  GLY   104     -17.610 -27.900  27.390  1.00  0.00            
ATOM   3246  CA  GLY   104     -19.170 -27.920  25.920  1.00  0.00            
ATOM   3247  HA1 GLY   104     -19.050 -28.910  25.910  1.00  0.00            
ATOM   3248  HA2 GLY   104     -19.120 -27.560  24.990  1.00  0.00            
ATOM   3249  C   GLY   104     -20.520 -27.570  26.530  1.00  0.00            
ATOM   3250  O   GLY   104     -20.600 -26.850  27.530  1.00  0.00            
ATOM   3251  N   PRO   105     -21.630 -28.090  25.950  1.00  0.00            
ATOM   3252  CD  PRO   105     -21.620 -28.930  24.740  1.00  0.00            
ATOM   3253  HD1 PRO   105     -21.340 -29.870  24.970  1.00  0.00            
ATOM   3254  HD2 PRO   105     -21.000 -28.560  24.050  1.00  0.00            
ATOM   3255  CA  PRO   105     -22.980 -27.850  26.450  1.00  0.00            
ATOM   3256  HA  PRO   105     -23.140 -26.860  26.440  1.00  0.00            
ATOM   3257  CB  PRO   105     -23.870 -28.700  25.530  1.00  0.00            
ATOM   3258  HB1 PRO   105     -24.080 -29.580  25.950  1.00  0.00            
ATOM   3259  HB2 PRO   105     -24.730 -28.220  25.330  1.00  0.00            
ATOM   3260  CG  PRO   105     -23.060 -28.880  24.270  1.00  0.00            
ATOM   3261  HG1 PRO   105     -23.200 -28.110  23.640  1.00  0.00            
ATOM   3262  HG2 PRO   105     -23.310 -29.730  23.810  1.00  0.00            
ATOM   3263  C   PRO   105     -23.190 -28.290  27.910  1.00  0.00            
ATOM   3264  O   PRO   105     -24.080 -27.740  28.550  1.00  0.00            
ATOM   3265  N   ASP   106     -22.410 -29.260  28.390  1.00  0.00            
ATOM   3266  HN  ASP   106     -21.730 -29.650  27.760  1.00  0.00            
ATOM   3267  CA  ASP   106     -22.470 -29.810  29.770  1.00  0.00            
ATOM   3268  HA  ASP   106     -23.420 -29.760  30.050  1.00  0.00            
ATOM   3269  CB  ASP   106     -22.050 -31.290  29.790  1.00  0.00            
ATOM   3270  HB1 ASP   106     -22.070 -31.600  30.740  1.00  0.00            
ATOM   3271  HB2 ASP   106     -22.710 -31.810  29.250  1.00  0.00            
ATOM   3272  CG  ASP   106     -20.660 -31.580  29.240  1.00  0.00            
ATOM   3273  OD1 ASP   106     -20.010 -30.650  28.720  1.00  0.00            
ATOM   3274  OD2 ASP   106     -20.240 -32.760  29.330  1.00  0.00            
ATOM   3275  C   ASP   106     -21.610 -28.970  30.720  1.00  0.00            
ATOM   3276  O   ASP   106     -21.590 -29.280  31.930  1.00  0.00            
ATOM   3277  N   GLY   107     -20.900 -27.960  30.200  1.00  0.00            
ATOM   3278  HN  GLY   107     -20.980 -27.780  29.220  1.00  0.00            
ATOM   3279  CA  GLY   107     -20.010 -27.100  31.000  1.00  0.00            
ATOM   3280  HA1 GLY   107     -20.450 -26.910  31.870  1.00  0.00            
ATOM   3281  HA2 GLY   107     -19.880 -26.240  30.500  1.00  0.00            
ATOM   3282  C   GLY   107     -18.650 -27.750  31.250  1.00  0.00            
ATOM   3283  O   GLY   107     -17.860 -27.170  32.020  1.00  0.00            
ATOM   3284  N   ARG   108     -18.390 -28.900  30.630  1.00  0.00            
ATOM   3285  HN  ARG   108     -19.100 -29.300  30.040  1.00  0.00            
ATOM   3286  CA  ARG   108     -17.090 -29.630  30.750  1.00  0.00            
ATOM   3287  HA  ARG   108     -16.860 -29.630  31.720  1.00  0.00            
ATOM   3288  CB  ARG   108     -17.210 -31.080  30.270  1.00  0.00            
ATOM   3289  HB1 ARG   108     -17.870 -31.110  29.520  1.00  0.00            
ATOM   3290  HB2 ARG   108     -16.310 -31.370  29.930  1.00  0.00            
ATOM   3291  CG  ARG   108     -17.650 -32.060  31.340  1.00  0.00            
ATOM   3292  HG1 ARG   108     -18.200 -32.780  30.920  1.00  0.00            
ATOM   3293  HG2 ARG   108     -18.200 -31.580  32.020  1.00  0.00            
ATOM   3294  CD  ARG   108     -16.460 -32.690  32.040  1.00  0.00            
ATOM   3295  HD1 ARG   108     -15.740 -32.010  32.160  1.00  0.00            
ATOM   3296  HD2 ARG   108     -16.110 -33.450  31.480  1.00  0.00            
ATOM   3297  NE  ARG   108     -16.790 -33.220  33.350  1.00  0.00            
ATOM   3298  HE  ARG   108     -17.150 -34.150  33.390  1.00  0.00            
ATOM   3299  CZ  ARG   108     -16.660 -32.570  34.500  1.00  0.00            
ATOM   3300  NH1 ARG   108     -16.190 -31.330  34.530  1.00  0.00            
ATOM   3301 1HH1 ARG   108     -16.090 -30.850  35.400  1.00  0.00            
ATOM   3302 2HH1 ARG   108     -15.930 -30.870  33.680  1.00  0.00            
ATOM   3303  NH2 ARG   108     -17.000 -33.160  35.630  1.00  0.00            
ATOM   3304 1HH2 ARG   108     -16.900 -32.670  36.500  1.00  0.00            
ATOM   3305 2HH2 ARG   108     -17.350 -34.090  35.630  1.00  0.00            
ATOM   3306  C   ARG   108     -16.020 -28.900  29.940  1.00  0.00            
ATOM   3307  O   ARG   108     -16.320 -28.440  28.820  1.00  0.00            
ATOM   3308  N   LEU   109     -14.790 -28.850  30.450  1.00  0.00            
ATOM   3309  HN  LEU   109     -14.630 -29.240  31.360  1.00  0.00            
ATOM   3310  CA  LEU   109     -13.650 -28.260  29.720  1.00  0.00            
ATOM   3311  HA  LEU   109     -13.870 -27.290  29.550  1.00  0.00            
ATOM   3312  CB  LEU   109     -12.380 -28.330  30.560  1.00  0.00            
ATOM   3313  HB1 LEU   109     -12.510 -27.790  31.380  1.00  0.00            
ATOM   3314  HB2 LEU   109     -12.230 -29.290  30.810  1.00  0.00            
ATOM   3315  CG  LEU   109     -11.120 -27.830  29.860  1.00  0.00            
ATOM   3316  HG  LEU   109     -11.070 -28.260  28.950  1.00  0.00            
ATOM   3317  CD1 LEU   109     -11.160 -26.320  29.670  1.00  0.00            
ATOM   3318 1HD1 LEU   109     -10.320 -26.010  29.210  1.00  0.00            
ATOM   3319 2HD1 LEU   109     -11.950 -26.070  29.110  1.00  0.00            
ATOM   3320 3HD1 LEU   109     -11.230 -25.870  30.560  1.00  0.00            
ATOM   3321  CD2 LEU   109      -9.880 -28.220  30.650  1.00  0.00            
ATOM   3322 1HD2 LEU   109      -9.070 -27.890  30.190  1.00  0.00            
ATOM   3323 2HD2 LEU   109      -9.940 -27.820  31.570  1.00  0.00            
ATOM   3324 3HD2 LEU   109      -9.840 -29.220  30.730  1.00  0.00            
ATOM   3325  C   LEU   109     -13.460 -28.990  28.390  1.00  0.00            
ATOM   3326  O   LEU   109     -13.330 -30.240  28.390  1.00  0.00            
ATOM   3327  N   LEU   110     -13.420 -28.240  27.300  1.00  0.00            
ATOM   3328  HN  LEU   110     -13.680 -27.270  27.380  1.00  0.00            
ATOM   3329  CA  LEU   110     -13.010 -28.730  25.970  1.00  0.00            
ATOM   3330  HA  LEU   110     -13.210 -29.710  25.900  1.00  0.00            
ATOM   3331  CB  LEU   110     -13.800 -28.020  24.870  1.00  0.00            
ATOM   3332  HB1 LEU   110     -13.700 -27.030  25.000  1.00  0.00            
ATOM   3333  HB2 LEU   110     -13.410 -28.280  23.990  1.00  0.00            
ATOM   3334  CG  LEU   110     -15.300 -28.330  24.840  1.00  0.00            
ATOM   3335  HG  LEU   110     -15.680 -28.110  25.730  1.00  0.00            
ATOM   3336  CD1 LEU   110     -16.000 -27.470  23.790  1.00  0.00            
ATOM   3337 1HD1 LEU   110     -16.980 -27.690  23.790  1.00  0.00            
ATOM   3338 2HD1 LEU   110     -15.880 -26.500  24.020  1.00  0.00            
ATOM   3339 3HD1 LEU   110     -15.610 -27.660  22.890  1.00  0.00            
ATOM   3340  CD2 LEU   110     -15.560 -29.800  24.570  1.00  0.00            
ATOM   3341 1HD2 LEU   110     -16.540 -29.970  24.550  1.00  0.00            
ATOM   3342 2HD2 LEU   110     -15.160 -30.060  23.680  1.00  0.00            
ATOM   3343 3HD2 LEU   110     -15.130 -30.350  25.290  1.00  0.00            
ATOM   3344  C   LEU   110     -11.510 -28.490  25.820  1.00  0.00            
ATOM   3345  O   LEU   110     -10.790 -29.430  25.510  1.00  0.00            
ATOM   3346  N   ARG   111     -11.050 -27.260  26.040  1.00  0.00            
ATOM   3347  HN  ARG   111     -11.700 -26.510  26.180  1.00  0.00            
ATOM   3348  CA  ARG   111      -9.600 -26.980  26.080  1.00  0.00            
ATOM   3349  HA  ARG   111      -9.210 -27.660  26.700  1.00  0.00            
ATOM   3350  CB  ARG   111      -8.950 -27.150  24.700  1.00  0.00            
ATOM   3351  HB1 ARG   111      -7.960 -27.140  24.820  1.00  0.00            
ATOM   3352  HB2 ARG   111      -9.230 -28.040  24.330  1.00  0.00            
ATOM   3353  CG  ARG   111      -9.320 -26.080  23.690  1.00  0.00            
ATOM   3354  HG1 ARG   111      -9.370 -25.190  24.150  1.00  0.00            
ATOM   3355  HG2 ARG   111     -10.210 -26.300  23.290  1.00  0.00            
ATOM   3356  CD  ARG   111      -8.260 -26.040  22.600  1.00  0.00            
ATOM   3357  HD1 ARG   111      -8.560 -25.430  21.870  1.00  0.00            
ATOM   3358  HD2 ARG   111      -8.120 -26.960  22.240  1.00  0.00            
ATOM   3359  NE  ARG   111      -6.980 -25.550  23.100  1.00  0.00            
ATOM   3360  HE  ARG   111      -6.970 -25.120  24.000  1.00  0.00            
ATOM   3361  CZ  ARG   111      -5.830 -25.610  22.440  1.00  0.00            
ATOM   3362  NH1 ARG   111      -5.770 -26.140  21.230  1.00  0.00            
ATOM   3363 1HH1 ARG   111      -4.910 -26.160  20.730  1.00  0.00            
ATOM   3364 2HH1 ARG   111      -6.600 -26.520  20.810  1.00  0.00            
ATOM   3365  NH2 ARG   111      -4.740 -25.110  22.990  1.00  0.00            
ATOM   3366 1HH2 ARG   111      -3.870 -25.130  22.490  1.00  0.00            
ATOM   3367 2HH2 ARG   111      -4.780 -24.710  23.910  1.00  0.00            
ATOM   3368  C   ARG   111      -9.340 -25.590  26.630  1.00  0.00            
ATOM   3369  O   ARG   111     -10.250 -24.760  26.680  1.00  0.00            
ATOM   3370  N   GLY   112      -8.090 -25.410  27.030  1.00  0.00            
ATOM   3371  HN  GLY   112      -7.470 -26.180  26.990  1.00  0.00            
ATOM   3372  CA  GLY   112      -7.580 -24.130  27.530  1.00  0.00            
ATOM   3373  HA1 GLY   112      -7.090 -24.310  28.380  1.00  0.00            
ATOM   3374  HA2 GLY   112      -8.350 -23.530  27.700  1.00  0.00            
ATOM   3375  C   GLY   112      -6.640 -23.480  26.530  1.00  0.00            
ATOM   3376  O   GLY   112      -6.120 -24.160  25.630  1.00  0.00            
ATOM   3377  N   HIS   113      -6.420 -22.180  26.710  1.00  0.00            
ATOM   3378  HN  HIS   113      -6.840 -21.750  27.510  1.00  0.00            
ATOM   3379  CA  HIS   113      -5.590 -21.340  25.820  1.00  0.00            
ATOM   3380  HA  HIS   113      -5.010 -21.970  25.310  1.00  0.00            
ATOM   3381  CB  HIS   113      -6.470 -20.510  24.890  1.00  0.00            
ATOM   3382  HB1 HIS   113      -7.020 -19.880  25.430  1.00  0.00            
ATOM   3383  HB2 HIS   113      -5.880 -19.990  24.270  1.00  0.00            
ATOM   3384  ND1 HIS   113      -7.020 -21.830  22.840  1.00  0.00            
ATOM   3385  CG  HIS   113      -7.400 -21.330  24.070  1.00  0.00            
ATOM   3386  CE1 HIS   113      -8.030 -22.510  22.330  1.00  0.00            
ATOM   3387  HE1 HIS   113      -8.030 -22.980  21.450  1.00  0.00            
ATOM   3388  NE2 HIS   113      -9.050 -22.460  23.190  1.00  0.00            
ATOM   3389  HE2 HIS   113      -9.950 -22.880  23.060  1.00  0.00            
ATOM   3390  CD2 HIS   113      -8.660 -21.740  24.280  1.00  0.00            
ATOM   3391  HD2 HIS   113      -9.210 -21.550  25.100  1.00  0.00            
ATOM   3392  C   HIS   113      -4.770 -20.380  26.660  1.00  0.00            
ATOM   3393  O   HIS   113      -5.310 -19.820  27.620  1.00  0.00            
ATOM   3394  N   ASN   114      -3.530 -20.170  26.260  1.00  0.00            
ATOM   3395  HN  ASN   114      -3.140 -20.760  25.550  1.00  0.00            
ATOM   3396  CA  ASN   114      -2.690 -19.100  26.830  1.00  0.00            
ATOM   3397  HA  ASN   114      -3.250 -18.270  26.950  1.00  0.00            
ATOM   3398  CB  ASN   114      -2.170 -19.470  28.220  1.00  0.00            
ATOM   3399  HB1 ASN   114      -2.950 -19.640  28.820  1.00  0.00            
ATOM   3400  HB2 ASN   114      -1.620 -20.300  28.140  1.00  0.00            
ATOM   3401  CG  ASN   114      -1.330 -18.370  28.810  1.00  0.00            
ATOM   3402  OD1 ASN   114      -1.590 -17.180  28.590  1.00  0.00            
ATOM   3403  ND2 ASN   114      -0.290 -18.750  29.550  1.00  0.00            
ATOM   3404 1HD2 ASN   114      -0.110 -19.720  29.680  1.00  0.00            
ATOM   3405 2HD2 ASN   114       0.300 -18.060  29.970  1.00  0.00            
ATOM   3406  C   ASN   114      -1.570 -18.840  25.850  1.00  0.00            
ATOM   3407  O   ASN   114      -0.600 -19.610  25.830  1.00  0.00            
ATOM   3408  N   GLN   115      -1.700 -17.790  25.030  1.00  0.00            
ATOM   3409  HN  GLN   115      -2.480 -17.180  25.120  1.00  0.00            
ATOM   3410  CA  GLN   115      -0.670 -17.560  24.000  1.00  0.00            
ATOM   3411  HA  GLN   115       0.180 -17.970  24.340  1.00  0.00            
ATOM   3412  CB  GLN   115      -1.060 -18.240  22.700  1.00  0.00            
ATOM   3413  HB1 GLN   115      -0.340 -18.090  22.030  1.00  0.00            
ATOM   3414  HB2 GLN   115      -1.180 -19.210  22.870  1.00  0.00            
ATOM   3415  CG  GLN   115      -2.360 -17.680  22.150  1.00  0.00            
ATOM   3416  HG1 GLN   115      -2.240 -16.710  21.950  1.00  0.00            
ATOM   3417  HG2 GLN   115      -3.090 -17.810  22.820  1.00  0.00            
ATOM   3418  CD  GLN   115      -2.740 -18.400  20.880  1.00  0.00            
ATOM   3419  OE1 GLN   115      -1.940 -18.540  19.950  1.00  0.00            
ATOM   3420  NE2 GLN   115      -3.980 -18.840  20.820  1.00  0.00            
ATOM   3421 1HE2 GLN   115      -4.600 -18.690  21.590  1.00  0.00            
ATOM   3422 2HE2 GLN   115      -4.300 -19.320  20.010  1.00  0.00            
ATOM   3423  C   GLN   115      -0.430 -16.070  23.790  1.00  0.00            
ATOM   3424  O   GLN   115      -1.250 -15.220  24.200  1.00  0.00            
ATOM   3425  N   TYR   116       0.690 -15.780  23.130  1.00  0.00            
ATOM   3426  HN  TYR   116       1.160 -16.530  22.670  1.00  0.00            
ATOM   3427  CA  TYR   116       1.260 -14.420  23.030  1.00  0.00            
ATOM   3428  HA  TYR   116       0.530 -13.770  23.260  1.00  0.00            
ATOM   3429  CB  TYR   116       2.430 -14.250  24.010  1.00  0.00            
ATOM   3430  HB1 TYR   116       3.130 -14.940  23.820  1.00  0.00            
ATOM   3431  HB2 TYR   116       2.820 -13.340  23.910  1.00  0.00            
ATOM   3432  CG  TYR   116       1.980 -14.420  25.440  1.00  0.00            
ATOM   3433  CD1 TYR   116       1.810 -15.690  25.980  1.00  0.00            
ATOM   3434  HD1 TYR   116       2.040 -16.490  25.430  1.00  0.00            
ATOM   3435  CE1 TYR   116       1.320 -15.860  27.260  1.00  0.00            
ATOM   3436  HE1 TYR   116       1.190 -16.790  27.630  1.00  0.00            
ATOM   3437  CZ  TYR   116       1.010 -14.760  28.030  1.00  0.00            
ATOM   3438  OH  TYR   116       0.520 -14.920  29.290  1.00  0.00            
ATOM   3439  HH  TYR   116       0.360 -14.030  29.700  1.00  0.00            
ATOM   3440  CD2 TYR   116       1.640 -13.330  26.210  1.00  0.00            
ATOM   3441  HD2 TYR   116       1.740 -12.410  25.830  1.00  0.00            
ATOM   3442  CE2 TYR   116       1.160 -13.490  27.500  1.00  0.00            
ATOM   3443  HE2 TYR   116       0.920 -12.690  28.040  1.00  0.00            
ATOM   3444  C   TYR   116       1.750 -14.170  21.620  1.00  0.00            
ATOM   3445  O   TYR   116       2.230 -15.130  20.930  1.00  0.00            
ATOM   3446  N   ALA   117       1.690 -12.900  21.230  1.00  0.00            
ATOM   3447  HN  ALA   117       1.240 -12.240  21.830  1.00  0.00            
ATOM   3448  CA  ALA   117       2.250 -12.420  19.960  1.00  0.00            
ATOM   3449  HA  ALA   117       2.850 -13.130  19.590  1.00  0.00            
ATOM   3450  CB  ALA   117       1.180 -12.170  18.940  1.00  0.00            
ATOM   3451  HB1 ALA   117       1.590 -11.850  18.090  1.00  0.00            
ATOM   3452  HB2 ALA   117       0.680 -13.020  18.760  1.00  0.00            
ATOM   3453  HB3 ALA   117       0.540 -11.480  19.290  1.00  0.00            
ATOM   3454  C   ALA   117       3.020 -11.140  20.240  1.00  0.00            
ATOM   3455  O   ALA   117       2.570 -10.310  21.080  1.00  0.00            
ATOM   3456  N   TYR   118       4.130 -10.970  19.560  1.00  0.00            
ATOM   3457  HN  TYR   118       4.430 -11.700  18.940  1.00  0.00            
ATOM   3458  CA  TYR   118       4.960  -9.750  19.670  1.00  0.00            
ATOM   3459  HA  TYR   118       4.530  -9.110  20.310  1.00  0.00            
ATOM   3460  CB  TYR   118       6.340 -10.100  20.210  1.00  0.00            
ATOM   3461  HB1 TYR   118       6.230 -10.570  21.080  1.00  0.00            
ATOM   3462  HB2 TYR   118       6.790 -10.700  19.550  1.00  0.00            
ATOM   3463  CG  TYR   118       7.220  -8.900  20.430  1.00  0.00            
ATOM   3464  CD1 TYR   118       6.870  -7.880  21.300  1.00  0.00            
ATOM   3465  HD1 TYR   118       5.990  -7.930  21.780  1.00  0.00            
ATOM   3466  CE1 TYR   118       7.700  -6.790  21.530  1.00  0.00            
ATOM   3467  HE1 TYR   118       7.420  -6.080  22.170  1.00  0.00            
ATOM   3468  CZ  TYR   118       8.910  -6.700  20.860  1.00  0.00            
ATOM   3469  OH  TYR   118       9.720  -5.620  21.080  1.00  0.00            
ATOM   3470  HH  TYR   118      10.550  -5.710  20.530  1.00  0.00            
ATOM   3471  CD2 TYR   118       8.430  -8.770  19.760  1.00  0.00            
ATOM   3472  HD2 TYR   118       8.700  -9.480  19.110  1.00  0.00            
ATOM   3473  CE2 TYR   118       9.270  -7.690  19.960  1.00  0.00            
ATOM   3474  HE2 TYR   118      10.130  -7.630  19.470  1.00  0.00            
ATOM   3475  C   TYR   118       5.040  -9.120  18.290  1.00  0.00            
ATOM   3476  O   TYR   118       5.400  -9.790  17.310  1.00  0.00            
ATOM   3477  N   ASP   119       4.670  -7.840  18.210  1.00  0.00            
ATOM   3478  HN  ASP   119       4.420  -7.360  19.060  1.00  0.00            
ATOM   3479  CA  ASP   119       4.630  -7.090  16.930  1.00  0.00            
ATOM   3480  HA  ASP   119       4.120  -6.240  17.080  1.00  0.00            
ATOM   3481  CB  ASP   119       6.040  -6.670  16.510  1.00  0.00            
ATOM   3482  HB1 ASP   119       6.640  -7.470  16.550  1.00  0.00            
ATOM   3483  HB2 ASP   119       6.010  -6.330  15.570  1.00  0.00            
ATOM   3484  CG  ASP   119       6.630  -5.590  17.400  1.00  0.00            
ATOM   3485  OD1 ASP   119       5.840  -4.830  18.010  1.00  0.00            
ATOM   3486  OD2 ASP   119       7.860  -5.500  17.460  1.00  0.00            
ATOM   3487  C   ASP   119       3.880  -7.910  15.880  1.00  0.00            
ATOM   3488  O   ASP   119       4.310  -7.950  14.720  1.00  0.00            
ATOM   3489  N   GLY   120       2.760  -8.520  16.290  1.00  0.00            
ATOM   3490  HN  GLY   120       2.560  -8.520  17.270  1.00  0.00            
ATOM   3491  CA  GLY   120       1.820  -9.190  15.380  1.00  0.00            
ATOM   3492  HA1 GLY   120       1.740  -8.620  14.560  1.00  0.00            
ATOM   3493  HA2 GLY   120       0.930  -9.230  15.840  1.00  0.00            
ATOM   3494  C   GLY   120       2.240 -10.590  14.970  1.00  0.00            
ATOM   3495  O   GLY   120       1.500 -11.210  14.190  1.00  0.00            
ATOM   3496  N   LYS   121       3.360 -11.100  15.480  1.00  0.00            
ATOM   3497  HN  LYS   121       3.880 -10.530  16.120  1.00  0.00            
ATOM   3498  CA  LYS   121       3.890 -12.450  15.180  1.00  0.00            
ATOM   3499  HA  LYS   121       3.380 -12.820  14.400  1.00  0.00            
ATOM   3500  CB  LYS   121       5.370 -12.350  14.820  1.00  0.00            
ATOM   3501  HB1 LYS   121       5.470 -11.650  14.110  1.00  0.00            
ATOM   3502  HB2 LYS   121       5.870 -12.070  15.630  1.00  0.00            
ATOM   3503  CG  LYS   121       5.990 -13.640  14.300  1.00  0.00            
ATOM   3504  HG1 LYS   121       5.560 -13.870  13.430  1.00  0.00            
ATOM   3505  HG2 LYS   121       5.810 -14.360  14.970  1.00  0.00            
ATOM   3506  CD  LYS   121       7.480 -13.540  14.090  1.00  0.00            
ATOM   3507  HD1 LYS   121       7.860 -14.470  14.050  1.00  0.00            
ATOM   3508  HD2 LYS   121       7.880 -13.050  14.860  1.00  0.00            
ATOM   3509  CE  LYS   121       7.860 -12.820  12.820  1.00  0.00            
ATOM   3510  HE1 LYS   121       7.480 -11.890  12.840  1.00  0.00            
ATOM   3511  HE2 LYS   121       7.490 -13.310  12.030  1.00  0.00            
ATOM   3512  NZ  LYS   121       9.330 -12.720  12.670  1.00  0.00            
ATOM   3513  HZ1 LYS   121       9.710 -12.230  13.450  1.00  0.00            
ATOM   3514  HZ2 LYS   121       9.720 -13.640  12.630  1.00  0.00            
ATOM   3515  HZ3 LYS   121       9.550 -12.230  11.820  1.00  0.00            
ATOM   3516  C   LYS   121       3.690 -13.360  16.390  1.00  0.00            
ATOM   3517  O   LYS   121       4.070 -13.000  17.500  1.00  0.00            
ATOM   3518  N   ASP   122       3.190 -14.580  16.160  1.00  0.00            
ATOM   3519  HN  ASP   122       2.870 -14.810  15.250  1.00  0.00            
ATOM   3520  CA  ASP   122       3.110 -15.590  17.240  1.00  0.00            
ATOM   3521  HA  ASP   122       2.440 -15.280  17.910  1.00  0.00            
ATOM   3522  CB  ASP   122       2.600 -16.920  16.710  1.00  0.00            
ATOM   3523  HB1 ASP   122       3.100 -17.160  15.870  1.00  0.00            
ATOM   3524  HB2 ASP   122       2.750 -17.640  17.390  1.00  0.00            
ATOM   3525  CG  ASP   122       1.120 -16.840  16.390  1.00  0.00            
ATOM   3526  OD1 ASP   122       0.320 -16.920  17.340  1.00  0.00            
ATOM   3527  OD2 ASP   122       0.780 -16.620  15.220  1.00  0.00            
ATOM   3528  C   ASP   122       4.470 -15.710  17.910  1.00  0.00            
ATOM   3529  O   ASP   122       5.490 -15.820  17.200  1.00  0.00            
ATOM   3530  N   TYR   123       4.470 -15.740  19.230  1.00  0.00            
ATOM   3531  HN  TYR   123       3.590 -15.760  19.700  1.00  0.00            
ATOM   3532  CA  TYR   123       5.710 -15.740  20.040  1.00  0.00            
ATOM   3533  HA  TYR   123       6.500 -15.710  19.430  1.00  0.00            
ATOM   3534  CB  TYR   123       5.740 -14.480  20.920  1.00  0.00            
ATOM   3535  HB1 TYR   123       5.700 -13.670  20.320  1.00  0.00            
ATOM   3536  HB2 TYR   123       4.940 -14.480  21.520  1.00  0.00            
ATOM   3537  CG  TYR   123       6.970 -14.380  21.770  1.00  0.00            
ATOM   3538  CD1 TYR   123       8.150 -13.870  21.260  1.00  0.00            
ATOM   3539  HD1 TYR   123       8.190 -13.560  20.310  1.00  0.00            
ATOM   3540  CE1 TYR   123       9.290 -13.780  22.040  1.00  0.00            
ATOM   3541  HE1 TYR   123      10.140 -13.440  21.650  1.00  0.00            
ATOM   3542  CZ  TYR   123       9.250 -14.180  23.370  1.00  0.00            
ATOM   3543  OH  TYR   123      10.380 -14.090  24.140  1.00  0.00            
ATOM   3544  HH  TYR   123      10.180 -14.410  25.060  1.00  0.00            
ATOM   3545  CD2 TYR   123       6.950 -14.760  23.100  1.00  0.00            
ATOM   3546  HD2 TYR   123       6.090 -15.090  23.500  1.00  0.00            
ATOM   3547  CE2 TYR   123       8.080 -14.700  23.890  1.00  0.00            
ATOM   3548  HE2 TYR   123       8.060 -15.030  24.840  1.00  0.00            
ATOM   3549  C   TYR   123       5.800 -17.030  20.850  1.00  0.00            
ATOM   3550  O   TYR   123       6.770 -17.780  20.690  1.00  0.00            
ATOM   3551  N   ILE   124       4.860 -17.250  21.760  1.00  0.00            
ATOM   3552  HN  ILE   124       4.140 -16.570  21.900  1.00  0.00            
ATOM   3553  CA  ILE   124       4.850 -18.500  22.580  1.00  0.00            
ATOM   3554  HA  ILE   124       5.270 -19.230  22.050  1.00  0.00            
ATOM   3555  CB  ILE   124       5.680 -18.320  23.870  1.00  0.00            
ATOM   3556  HB  ILE   124       6.530 -17.850  23.630  1.00  0.00            
ATOM   3557  CG2 ILE   124       4.990 -17.420  24.880  1.00  0.00            
ATOM   3558 1HG2 ILE   124       5.560 -17.330  25.700  1.00  0.00            
ATOM   3559 2HG2 ILE   124       4.840 -16.510  24.480  1.00  0.00            
ATOM   3560 3HG2 ILE   124       4.110 -17.810  25.130  1.00  0.00            
ATOM   3561  CG1 ILE   124       6.060 -19.670  24.470  1.00  0.00            
ATOM   3562 1HG1 ILE   124       6.460 -20.240  23.750  1.00  0.00            
ATOM   3563 2HG1 ILE   124       5.230 -20.110  24.810  1.00  0.00            
ATOM   3564  CD  ILE   124       7.060 -19.580  25.610  1.00  0.00            
ATOM   3565  HD1 ILE   124       7.260 -20.500  25.950  1.00  0.00            
ATOM   3566  HD2 ILE   124       7.900 -19.160  25.280  1.00  0.00            
ATOM   3567  HD3 ILE   124       6.670 -19.030  26.340  1.00  0.00            
ATOM   3568  C   ILE   124       3.400 -18.860  22.860  1.00  0.00            
ATOM   3569  O   ILE   124       2.550 -17.980  22.960  1.00  0.00            
ATOM   3570  N   ALA   125       3.150 -20.160  23.010  1.00  0.00            
ATOM   3571  HN  ALA   125       3.900 -20.810  22.920  1.00  0.00            
ATOM   3572  CA  ALA   125       1.790 -20.660  23.310  1.00  0.00            
ATOM   3573  HA  ALA   125       1.280 -19.910  23.730  1.00  0.00            
ATOM   3574  CB  ALA   125       1.060 -21.050  22.050  1.00  0.00            
ATOM   3575  HB1 ALA   125       0.150 -21.390  22.280  1.00  0.00            
ATOM   3576  HB2 ALA   125       0.980 -20.260  21.440  1.00  0.00            
ATOM   3577  HB3 ALA   125       1.570 -21.780  21.580  1.00  0.00            
ATOM   3578  C   ALA   125       1.910 -21.840  24.250  1.00  0.00            
ATOM   3579  O   ALA   125       2.810 -22.670  24.070  1.00  0.00            
ATOM   3580  N   LEU   126       1.000 -21.890  25.200  1.00  0.00            
ATOM   3581  HN  LEU   126       0.440 -21.080  25.390  1.00  0.00            
ATOM   3582  CA  LEU   126       0.780 -23.100  26.010  1.00  0.00            
ATOM   3583  HA  LEU   126       1.660 -23.450  26.350  1.00  0.00            
ATOM   3584  CB  LEU   126      -0.110 -22.760  27.200  1.00  0.00            
ATOM   3585  HB1 LEU   126       0.310 -21.980  27.680  1.00  0.00            
ATOM   3586  HB2 LEU   126      -1.000 -22.490  26.850  1.00  0.00            
ATOM   3587  CG  LEU   126      -0.320 -23.870  28.220  1.00  0.00            
ATOM   3588  HG  LEU   126      -0.730 -24.650  27.750  1.00  0.00            
ATOM   3589  CD1 LEU   126       0.990 -24.360  28.830  1.00  0.00            
ATOM   3590 1HD1 LEU   126       0.800 -25.080  29.490  1.00  0.00            
ATOM   3591 2HD1 LEU   126       1.580 -24.710  28.110  1.00  0.00            
ATOM   3592 3HD1 LEU   126       1.440 -23.600  29.290  1.00  0.00            
ATOM   3593  CD2 LEU   126      -1.270 -23.380  29.300  1.00  0.00            
ATOM   3594 1HD2 LEU   126      -1.410 -24.110  29.980  1.00  0.00            
ATOM   3595 2HD2 LEU   126      -0.870 -22.580  29.760  1.00  0.00            
ATOM   3596 3HD2 LEU   126      -2.140 -23.130  28.890  1.00  0.00            
ATOM   3597  C   LEU   126       0.130 -24.150  25.110  1.00  0.00            
ATOM   3598  O   LEU   126      -0.870 -23.850  24.440  1.00  0.00            
ATOM   3599  N   ASN   127       0.720 -25.340  25.060  1.00  0.00            
ATOM   3600  HN  ASN   127       1.560 -25.490  25.590  1.00  0.00            
ATOM   3601  CA  ASN   127       0.160 -26.430  24.250  1.00  0.00            
ATOM   3602  HA  ASN   127      -0.010 -26.080  23.330  1.00  0.00            
ATOM   3603  CB  ASN   127       1.170 -27.570  24.130  1.00  0.00            
ATOM   3604  HB1 ASN   127       1.450 -27.840  25.050  1.00  0.00            
ATOM   3605  HB2 ASN   127       0.730 -28.350  23.680  1.00  0.00            
ATOM   3606  CG  ASN   127       2.390 -27.170  23.340  1.00  0.00            
ATOM   3607  OD1 ASN   127       2.360 -26.240  22.550  1.00  0.00            
ATOM   3608  ND2 ASN   127       3.490 -27.880  23.530  1.00  0.00            
ATOM   3609 1HD2 ASN   127       3.480 -28.640  24.180  1.00  0.00            
ATOM   3610 2HD2 ASN   127       4.320 -27.660  23.030  1.00  0.00            
ATOM   3611  C   ASN   127      -1.180 -26.890  24.840  1.00  0.00            
ATOM   3612  O   ASN   127      -1.480 -26.610  26.010  1.00  0.00            
ATOM   3613  N   GLU   128      -1.930 -27.660  24.050  1.00  0.00            
ATOM   3614  HN  GLU   128      -1.580 -27.920  23.150  1.00  0.00            
ATOM   3615  CA  GLU   128      -3.270 -28.130  24.460  1.00  0.00            
ATOM   3616  HA  GLU   128      -3.840 -27.340  24.670  1.00  0.00            
ATOM   3617  CB  GLU   128      -3.920 -28.880  23.290  1.00  0.00            
ATOM   3618  HB1 GLU   128      -3.890 -28.290  22.480  1.00  0.00            
ATOM   3619  HB2 GLU   128      -3.410 -29.710  23.120  1.00  0.00            
ATOM   3620  CG  GLU   128      -5.370 -29.250  23.560  1.00  0.00            
ATOM   3621  HG1 GLU   128      -5.850 -28.430  23.880  1.00  0.00            
ATOM   3622  HG2 GLU   128      -5.390 -29.940  24.280  1.00  0.00            
ATOM   3623  CD  GLU   128      -6.120 -29.790  22.360  1.00  0.00            
ATOM   3624  OE1 GLU   128      -5.470 -30.040  21.320  1.00  0.00            
ATOM   3625  OE2 GLU   128      -7.340 -29.970  22.460  1.00  0.00            
ATOM   3626  C   GLU   128      -3.160 -29.000  25.720  1.00  0.00            
ATOM   3627  O   GLU   128      -4.130 -29.050  26.490  1.00  0.00            
ATOM   3628  N   ASP   129      -2.010 -29.650  25.940  1.00  0.00            
ATOM   3629  HN  ASP   129      -1.280 -29.590  25.260  1.00  0.00            
ATOM   3630  CA  ASP   129      -1.790 -30.470  27.170  1.00  0.00            
ATOM   3631  HA  ASP   129      -2.570 -31.090  27.220  1.00  0.00            
ATOM   3632  CB  ASP   129      -0.500 -31.300  27.050  1.00  0.00            
ATOM   3633  HB1 ASP   129      -0.440 -31.880  27.860  1.00  0.00            
ATOM   3634  HB2 ASP   129      -0.580 -31.870  26.230  1.00  0.00            
ATOM   3635  CG  ASP   129       0.810 -30.520  26.940  1.00  0.00            
ATOM   3636  OD1 ASP   129       0.810 -29.280  27.040  1.00  0.00            
ATOM   3637  OD2 ASP   129       1.860 -31.180  26.770  1.00  0.00            
ATOM   3638  C   ASP   129      -1.770 -29.610  28.440  1.00  0.00            
ATOM   3639  O   ASP   129      -1.820 -30.180  29.540  1.00  0.00            
ATOM   3640  N   LEU   130      -1.630 -28.280  28.310  1.00  0.00            
ATOM   3641  HN  LEU   130      -1.590 -27.900  27.390  1.00  0.00            
ATOM   3642  CA  LEU   130      -1.540 -27.350  29.460  1.00  0.00            
ATOM   3643  HA  LEU   130      -1.430 -26.430  29.080  1.00  0.00            
ATOM   3644  CB  LEU   130      -2.830 -27.360  30.290  1.00  0.00            
ATOM   3645  HB1 LEU   130      -2.880 -28.250  30.760  1.00  0.00            
ATOM   3646  HB2 LEU   130      -2.760 -26.630  30.970  1.00  0.00            
ATOM   3647  CG  LEU   130      -4.130 -27.170  29.510  1.00  0.00            
ATOM   3648  HG  LEU   130      -4.250 -27.970  28.930  1.00  0.00            
ATOM   3649  CD1 LEU   130      -5.320 -27.070  30.460  1.00  0.00            
ATOM   3650 1HD1 LEU   130      -6.160 -26.940  29.920  1.00  0.00            
ATOM   3651 2HD1 LEU   130      -5.390 -27.910  30.990  1.00  0.00            
ATOM   3652 3HD1 LEU   130      -5.190 -26.290  31.070  1.00  0.00            
ATOM   3653  CD2 LEU   130      -4.070 -25.950  28.590  1.00  0.00            
ATOM   3654 1HD2 LEU   130      -4.940 -25.860  28.100  1.00  0.00            
ATOM   3655 2HD2 LEU   130      -3.910 -25.130  29.130  1.00  0.00            
ATOM   3656 3HD2 LEU   130      -3.320 -26.070  27.930  1.00  0.00            
ATOM   3657  C   LEU   130      -0.310 -27.670  30.310  1.00  0.00            
ATOM   3658  O   LEU   130      -0.280 -27.290  31.500  1.00  0.00            
ATOM   3659  N   ARG   131       0.720 -28.260  29.710  1.00  0.00            
ATOM   3660  HN  ARG   131       0.660 -28.470  28.730  1.00  0.00            
ATOM   3661  CA  ARG   131       1.960 -28.630  30.450  1.00  0.00            
ATOM   3662  HA  ARG   131       1.890 -28.150  31.330  1.00  0.00            
ATOM   3663  CB  ARG   131       2.010 -30.140  30.660  1.00  0.00            
ATOM   3664  HB1 ARG   131       1.840 -30.590  29.780  1.00  0.00            
ATOM   3665  HB2 ARG   131       2.920 -30.380  30.990  1.00  0.00            
ATOM   3666  CG  ARG   131       0.990 -30.660  31.660  1.00  0.00            
ATOM   3667  HG1 ARG   131       0.080 -30.340  31.390  1.00  0.00            
ATOM   3668  HG2 ARG   131       1.210 -30.300  32.570  1.00  0.00            
ATOM   3669  CD  ARG   131       0.960 -32.170  31.750  1.00  0.00            
ATOM   3670  HD1 ARG   131       0.490 -32.540  30.950  1.00  0.00            
ATOM   3671  HD2 ARG   131       0.480 -32.450  32.580  1.00  0.00            
ATOM   3672  NE  ARG   131       2.290 -32.760  31.780  1.00  0.00            
ATOM   3673  HE  ARG   131       2.650 -33.140  30.930  1.00  0.00            
ATOM   3674  CZ  ARG   131       3.070 -32.820  32.860  1.00  0.00            
ATOM   3675  NH1 ARG   131       2.660 -32.330  34.020  1.00  0.00            
ATOM   3676 1HH1 ARG   131       3.250 -32.390  34.830  1.00  0.00            
ATOM   3677 2HH1 ARG   131       1.760 -31.900  34.090  1.00  0.00            
ATOM   3678  NH2 ARG   131       4.260 -33.390  32.780  1.00  0.00            
ATOM   3679 1HH2 ARG   131       4.850 -33.450  33.580  1.00  0.00            
ATOM   3680 2HH2 ARG   131       4.570 -33.760  31.900  1.00  0.00            
ATOM   3681  C   ARG   131       3.220 -28.150  29.740  1.00  0.00            
ATOM   3682  O   ARG   131       4.240 -28.030  30.420  1.00  0.00            
ATOM   3683  N   SER   132       3.170 -27.950  28.430  1.00  0.00            
ATOM   3684  HN  SER   132       2.280 -27.990  27.970  1.00  0.00            
ATOM   3685  CA  SER   132       4.370 -27.670  27.610  1.00  0.00            
ATOM   3686  HA  SER   132       5.130 -27.500  28.240  1.00  0.00            
ATOM   3687  CB  SER   132       4.760 -28.870  26.780  1.00  0.00            
ATOM   3688  HB1 SER   132       4.970 -29.650  27.380  1.00  0.00            
ATOM   3689  HB2 SER   132       5.560 -28.660  26.220  1.00  0.00            
ATOM   3690  OG  SER   132       3.710 -29.270  25.910  1.00  0.00            
ATOM   3691  HG1 SER   132       3.490 -28.510  25.300  1.00  0.00            
ATOM   3692  C   SER   132       4.130 -26.450  26.730  1.00  0.00            
ATOM   3693  O   SER   132       2.980 -26.080  26.510  1.00  0.00            
ATOM   3694  N   TRP   133       5.220 -25.880  26.250  1.00  0.00            
ATOM   3695  HN  TRP   133       6.100 -26.320  26.410  1.00  0.00            
ATOM   3696  CA  TRP   133       5.210 -24.610  25.480  1.00  0.00            
ATOM   3697  HA  TRP   133       4.260 -24.290  25.470  1.00  0.00            
ATOM   3698  CB  TRP   133       6.110 -23.570  26.140  1.00  0.00            
ATOM   3699  HB1 TRP   133       7.060 -23.880  26.110  1.00  0.00            
ATOM   3700  HB2 TRP   133       6.030 -22.710  25.640  1.00  0.00            
ATOM   3701  CG  TRP   133       5.760 -23.310  27.570  1.00  0.00            
ATOM   3702  CD1 TRP   133       6.370 -23.830  28.660  1.00  0.00            
ATOM   3703  HD1 TRP   133       7.140 -24.460  28.640  1.00  0.00            
ATOM   3704  NE1 TRP   133       5.760 -23.380  29.800  1.00  0.00            
ATOM   3705  HE1 TRP   133       6.030 -23.630  30.740  1.00  0.00            
ATOM   3706  CE2 TRP   133       4.740 -22.530  29.460  1.00  0.00            
ATOM   3707  CD2 TRP   133       4.700 -22.470  28.050  1.00  0.00            
ATOM   3708  CE3 TRP   133       3.750 -21.640  27.450  1.00  0.00            
ATOM   3709  HE3 TRP   133       3.720 -21.550  26.450  1.00  0.00            
ATOM   3710  CZ3 TRP   133       2.860 -20.940  28.240  1.00  0.00            
ATOM   3711  HZ3 TRP   133       2.170 -20.360  27.810  1.00  0.00            
ATOM   3712  CZ2 TRP   133       3.840 -21.820  30.260  1.00  0.00            
ATOM   3713  HZ2 TRP   133       3.880 -21.880  31.260  1.00  0.00            
ATOM   3714  CH2 TRP   133       2.900 -21.040  29.630  1.00  0.00            
ATOM   3715  HH2 TRP   133       2.240 -20.530  30.170  1.00  0.00            
ATOM   3716  C   TRP   133       5.670 -24.860  24.050  1.00  0.00            
ATOM   3717  O   TRP   133       6.540 -25.730  23.840  1.00  0.00            
ATOM   3718  N   THR   134       5.160 -24.060  23.130  1.00  0.00            
ATOM   3719  HN  THR   134       4.370 -23.500  23.370  1.00  0.00            
ATOM   3720  CA  THR   134       5.700 -23.970  21.760  1.00  0.00            
ATOM   3721  HA  THR   134       6.440 -24.640  21.680  1.00  0.00            
ATOM   3722  CB  THR   134       4.670 -24.330  20.690  1.00  0.00            
ATOM   3723  HB  THR   134       3.850 -23.750  20.800  1.00  0.00            
ATOM   3724  OG1 THR   134       4.290 -25.690  20.860  1.00  0.00            
ATOM   3725  HG1 THR   134       3.620 -25.940  20.170  1.00  0.00            
ATOM   3726  CG2 THR   134       5.210 -24.170  19.290  1.00  0.00            
ATOM   3727 1HG2 THR   134       4.510 -24.410  18.620  1.00  0.00            
ATOM   3728 2HG2 THR   134       5.500 -23.220  19.140  1.00  0.00            
ATOM   3729 3HG2 THR   134       6.000 -24.770  19.170  1.00  0.00            
ATOM   3730  C   THR   134       6.230 -22.550  21.570  1.00  0.00            
ATOM   3731  O   THR   134       5.440 -21.590  21.630  1.00  0.00            
ATOM   3732  N   ALA   135       7.540 -22.440  21.360  1.00  0.00            
ATOM   3733  HN  ALA   135       8.070 -23.280  21.340  1.00  0.00            
ATOM   3734  CA  ALA   135       8.270 -21.170  21.160  1.00  0.00            
ATOM   3735  HA  ALA   135       7.710 -20.420  21.520  1.00  0.00            
ATOM   3736  CB  ALA   135       9.550 -21.200  21.930  1.00  0.00            
ATOM   3737  HB1 ALA   135      10.050 -20.340  21.800  1.00  0.00            
ATOM   3738  HB2 ALA   135       9.360 -21.320  22.910  1.00  0.00            
ATOM   3739  HB3 ALA   135      10.120 -21.960  21.610  1.00  0.00            
ATOM   3740  C   ALA   135       8.510 -20.960  19.670  1.00  0.00            
ATOM   3741  O   ALA   135       9.000 -21.870  19.030  1.00  0.00            
ATOM   3742  N   ALA   136       8.250 -19.770  19.150  1.00  0.00            
ATOM   3743  HN  ALA   136       7.980 -19.020  19.760  1.00  0.00            
ATOM   3744  CA  ALA   136       8.340 -19.500  17.690  1.00  0.00            
ATOM   3745  HA  ALA   136       7.950 -20.300  17.230  1.00  0.00            
ATOM   3746  CB  ALA   136       7.530 -18.280  17.360  1.00  0.00            
ATOM   3747  HB1 ALA   136       7.590 -18.100  16.370  1.00  0.00            
ATOM   3748  HB2 ALA   136       6.570 -18.430  17.610  1.00  0.00            
ATOM   3749  HB3 ALA   136       7.880 -17.490  17.860  1.00  0.00            
ATOM   3750  C   ALA   136       9.780 -19.300  17.230  1.00  0.00            
ATOM   3751  O   ALA   136      10.030 -19.480  16.030  1.00  0.00            
ATOM   3752  N   ASP   137      10.690 -18.880  18.110  1.00  0.00            
ATOM   3753  HN  ASP   137      10.430 -18.840  19.080  1.00  0.00            
ATOM   3754  CA  ASP   137      12.050 -18.470  17.710  1.00  0.00            
ATOM   3755  HA  ASP   137      12.400 -19.120  17.030  1.00  0.00            
ATOM   3756  CB  ASP   137      12.000 -17.090  17.040  1.00  0.00            
ATOM   3757  HB1 ASP   137      12.920 -16.840  16.770  1.00  0.00            
ATOM   3758  HB2 ASP   137      11.410 -17.150  16.240  1.00  0.00            
ATOM   3759  CG  ASP   137      11.460 -15.990  17.940  1.00  0.00            
ATOM   3760  OD1 ASP   137      11.580 -16.130  19.170  1.00  0.00            
ATOM   3761  OD2 ASP   137      10.930 -14.970  17.410  1.00  0.00            
ATOM   3762  C   ASP   137      12.990 -18.520  18.920  1.00  0.00            
ATOM   3763  O   ASP   137      12.530 -18.880  20.010  1.00  0.00            
ATOM   3764  N   THR   138      14.250 -18.150  18.730  1.00  0.00            
ATOM   3765  HN  THR   138      14.520 -17.790  17.840  1.00  0.00            
ATOM   3766  CA  THR   138      15.260 -18.260  19.800  1.00  0.00            
ATOM   3767  HA  THR   138      15.190 -19.180  20.180  1.00  0.00            
ATOM   3768  CB  THR   138      16.680 -18.110  19.250  1.00  0.00            
ATOM   3769  HB  THR   138      17.360 -18.040  19.980  1.00  0.00            
ATOM   3770  OG1 THR   138      16.750 -16.880  18.540  1.00  0.00            
ATOM   3771  HG1 THR   138      17.670 -16.760  18.160  1.00  0.00            
ATOM   3772  CG2 THR   138      17.060 -19.290  18.380  1.00  0.00            
ATOM   3773 1HG2 THR   138      17.990 -19.160  18.030  1.00  0.00            
ATOM   3774 2HG2 THR   138      17.020 -20.130  18.920  1.00  0.00            
ATOM   3775 3HG2 THR   138      16.420 -19.350  17.610  1.00  0.00            
ATOM   3776  C   THR   138      14.960 -17.270  20.930  1.00  0.00            
ATOM   3777  O   THR   138      15.380 -17.530  22.050  1.00  0.00            
ATOM   3778  N   ALA   139      14.280 -16.150  20.650  1.00  0.00            
ATOM   3779  HN  ALA   139      14.050 -15.950  19.700  1.00  0.00            
ATOM   3780  CA  ALA   139      13.840 -15.220  21.710  1.00  0.00            
ATOM   3781  HA  ALA   139      14.640 -14.950  22.250  1.00  0.00            
ATOM   3782  CB  ALA   139      13.270 -13.950  21.110  1.00  0.00            
ATOM   3783  HB1 ALA   139      12.980 -13.330  21.840  1.00  0.00            
ATOM   3784  HB2 ALA   139      13.970 -13.500  20.560  1.00  0.00            
ATOM   3785  HB3 ALA   139      12.490 -14.180  20.540  1.00  0.00            
ATOM   3786  C   ALA   139      12.810 -15.930  22.600  1.00  0.00            
ATOM   3787  O   ALA   139      12.960 -15.980  23.820  1.00  0.00            
ATOM   3788  N   ALA   140      11.760 -16.480  21.990  1.00  0.00            
ATOM   3789  HN  ALA   140      11.690 -16.440  20.990  1.00  0.00            
ATOM   3790  CA  ALA   140      10.690 -17.150  22.760  1.00  0.00            
ATOM   3791  HA  ALA   140      10.350 -16.490  23.430  1.00  0.00            
ATOM   3792  CB  ALA   140       9.550 -17.510  21.860  1.00  0.00            
ATOM   3793  HB1 ALA   140       8.840 -17.960  22.390  1.00  0.00            
ATOM   3794  HB2 ALA   140       9.180 -16.690  21.440  1.00  0.00            
ATOM   3795  HB3 ALA   140       9.880 -18.130  21.140  1.00  0.00            
ATOM   3796  C   ALA   140      11.250 -18.380  23.490  1.00  0.00            
ATOM   3797  O   ALA   140      10.690 -18.740  24.530  1.00  0.00            
ATOM   3798  N   GLN   141      12.340 -18.980  23.010  1.00  0.00            
ATOM   3799  HN  GLN   141      12.720 -18.670  22.140  1.00  0.00            
ATOM   3800  CA  GLN   141      12.990 -20.090  23.740  1.00  0.00            
ATOM   3801  HA  GLN   141      12.300 -20.790  23.900  1.00  0.00            
ATOM   3802  CB  GLN   141      14.110 -20.710  22.910  1.00  0.00            
ATOM   3803  HB1 GLN   141      14.690 -19.980  22.560  1.00  0.00            
ATOM   3804  HB2 GLN   141      14.650 -21.310  23.500  1.00  0.00            
ATOM   3805  CG  GLN   141      13.610 -21.540  21.730  1.00  0.00            
ATOM   3806  HG1 GLN   141      12.920 -21.020  21.230  1.00  0.00            
ATOM   3807  HG2 GLN   141      13.210 -22.390  22.060  1.00  0.00            
ATOM   3808  CD  GLN   141      14.740 -21.870  20.780  1.00  0.00            
ATOM   3809  OE1 GLN   141      15.910 -21.870  21.150  1.00  0.00            
ATOM   3810  NE2 GLN   141      14.400 -22.120  19.520  1.00  0.00            
ATOM   3811 1HE2 GLN   141      13.440 -22.090  19.250  1.00  0.00            
ATOM   3812 2HE2 GLN   141      15.100 -22.350  18.850  1.00  0.00            
ATOM   3813  C   GLN   141      13.530 -19.590  25.090  1.00  0.00            
ATOM   3814  O   GLN   141      13.550 -20.390  26.050  1.00  0.00            
ATOM   3815  N   ILE   142      13.970 -18.340  25.180  1.00  0.00            
ATOM   3816  HN  ILE   142      14.010 -17.770  24.360  1.00  0.00            
ATOM   3817  CA  ILE   142      14.400 -17.760  26.480  1.00  0.00            
ATOM   3818  HA  ILE   142      15.110 -18.350  26.870  1.00  0.00            
ATOM   3819  CB  ILE   142      15.000 -16.350  26.300  1.00  0.00            
ATOM   3820  HB  ILE   142      14.310 -15.760  25.880  1.00  0.00            
ATOM   3821  CG2 ILE   142      15.360 -15.740  27.640  1.00  0.00            
ATOM   3822 1HG2 ILE   142      15.760 -14.840  27.500  1.00  0.00            
ATOM   3823 2HG2 ILE   142      14.540 -15.670  28.200  1.00  0.00            
ATOM   3824 3HG2 ILE   142      16.030 -16.330  28.100  1.00  0.00            
ATOM   3825  CG1 ILE   142      16.200 -16.370  25.330  1.00  0.00            
ATOM   3826 1HG1 ILE   142      16.620 -15.460  25.340  1.00  0.00            
ATOM   3827 2HG1 ILE   142      15.860 -16.570  24.420  1.00  0.00            
ATOM   3828  CD  ILE   142      17.270 -17.370  25.670  1.00  0.00            
ATOM   3829  HD1 ILE   142      18.010 -17.310  24.990  1.00  0.00            
ATOM   3830  HD2 ILE   142      17.640 -17.180  26.580  1.00  0.00            
ATOM   3831  HD3 ILE   142      16.880 -18.290  25.650  1.00  0.00            
ATOM   3832  C   ILE   142      13.190 -17.720  27.420  1.00  0.00            
ATOM   3833  O   ILE   142      13.290 -18.150  28.580  1.00  0.00            
ATOM   3834  N   THR   143      12.060 -17.200  26.950  1.00  0.00            
ATOM   3835  HN  THR   143      12.060 -16.800  26.030  1.00  0.00            
ATOM   3836  CA  THR   143      10.820 -17.190  27.750  1.00  0.00            
ATOM   3837  HA  THR   143      11.000 -16.640  28.570  1.00  0.00            
ATOM   3838  CB  THR   143       9.670 -16.540  26.980  1.00  0.00            
ATOM   3839  HB  THR   143       9.520 -17.010  26.110  1.00  0.00            
ATOM   3840  OG1 THR   143      10.030 -15.190  26.650  1.00  0.00            
ATOM   3841  HG1 THR   143       9.280 -14.760  26.150  1.00  0.00            
ATOM   3842  CG2 THR   143       8.390 -16.560  27.770  1.00  0.00            
ATOM   3843 1HG2 THR   143       7.660 -16.130  27.240  1.00  0.00            
ATOM   3844 2HG2 THR   143       8.140 -17.510  27.970  1.00  0.00            
ATOM   3845 3HG2 THR   143       8.520 -16.060  28.630  1.00  0.00            
ATOM   3846  C   THR   143      10.460 -18.620  28.150  1.00  0.00            
ATOM   3847  O   THR   143      10.140 -18.860  29.320  1.00  0.00            
ATOM   3848  N   GLN   144      10.500 -19.540  27.200  1.00  0.00            
ATOM   3849  HN  GLN   144      10.760 -19.280  26.270  1.00  0.00            
ATOM   3850  CA  GLN   144      10.150 -20.950  27.500  1.00  0.00            
ATOM   3851  HA  GLN   144       9.190 -20.960  27.790  1.00  0.00            
ATOM   3852  CB  GLN   144      10.300 -21.800  26.240  1.00  0.00            
ATOM   3853  HB1 GLN   144       9.650 -21.470  25.550  1.00  0.00            
ATOM   3854  HB2 GLN   144      11.230 -21.710  25.900  1.00  0.00            
ATOM   3855  CG  GLN   144      10.020 -23.270  26.500  1.00  0.00            
ATOM   3856  HG1 GLN   144       9.140 -23.350  26.970  1.00  0.00            
ATOM   3857  HG2 GLN   144      10.740 -23.640  27.080  1.00  0.00            
ATOM   3858  CD  GLN   144       9.950 -24.100  25.240  1.00  0.00            
ATOM   3859  OE1 GLN   144       9.890 -23.590  24.130  1.00  0.00            
ATOM   3860  NE2 GLN   144       9.950 -25.410  25.430  1.00  0.00            
ATOM   3861 1HE2 GLN   144      10.000 -25.780  26.350  1.00  0.00            
ATOM   3862 2HE2 GLN   144       9.910 -26.020  24.640  1.00  0.00            
ATOM   3863  C   GLN   144      11.020 -21.480  28.640  1.00  0.00            
ATOM   3864  O   GLN   144      10.490 -22.090  29.590  1.00  0.00            
ATOM   3865  N   ARG   145      12.340 -21.300  28.550  1.00  0.00            
ATOM   3866  HN  ARG   145      12.710 -20.790  27.770  1.00  0.00            
ATOM   3867  CA  ARG   145      13.260 -21.830  29.590  1.00  0.00            
ATOM   3868  HA  ARG   145      13.120 -22.810  29.680  1.00  0.00            
ATOM   3869  CB  ARG   145      14.710 -21.640  29.150  1.00  0.00            
ATOM   3870  HB1 ARG   145      14.820 -20.720  28.770  1.00  0.00            
ATOM   3871  HB2 ARG   145      15.300 -21.740  29.950  1.00  0.00            
ATOM   3872  CG  ARG   145      15.140 -22.660  28.100  1.00  0.00            
ATOM   3873  HG1 ARG   145      14.760 -22.380  27.220  1.00  0.00            
ATOM   3874  HG2 ARG   145      14.770 -23.550  28.350  1.00  0.00            
ATOM   3875  CD  ARG   145      16.640 -22.780  27.960  1.00  0.00            
ATOM   3876  HD1 ARG   145      16.870 -23.650  27.530  1.00  0.00            
ATOM   3877  HD2 ARG   145      17.070 -22.730  28.860  1.00  0.00            
ATOM   3878  NE  ARG   145      17.190 -21.710  27.140  1.00  0.00            
ATOM   3879  HE  ARG   145      17.480 -20.880  27.600  1.00  0.00            
ATOM   3880  CZ  ARG   145      17.340 -21.770  25.820  1.00  0.00            
ATOM   3881  NH1 ARG   145      16.980 -22.840  25.130  1.00  0.00            
ATOM   3882 1HH1 ARG   145      17.100 -22.870  24.140  1.00  0.00            
ATOM   3883 2HH1 ARG   145      16.580 -23.630  25.610  1.00  0.00            
ATOM   3884  NH2 ARG   145      17.860 -20.740  25.170  1.00  0.00            
ATOM   3885 1HH2 ARG   145      17.980 -20.770  24.180  1.00  0.00            
ATOM   3886 2HH2 ARG   145      18.140 -19.920  25.680  1.00  0.00            
ATOM   3887  C   ARG   145      12.930 -21.180  30.940  1.00  0.00            
ATOM   3888  O   ARG   145      12.920 -21.880  31.970  1.00  0.00            
ATOM   3889  N   LYS   146      12.650 -19.880  30.940  1.00  0.00            
ATOM   3890  HN  LYS   146      12.660 -19.370  30.080  1.00  0.00            
ATOM   3891  CA  LYS   146      12.320 -19.170  32.200  1.00  0.00            
ATOM   3892  HA  LYS   146      13.060 -19.320  32.860  1.00  0.00            
ATOM   3893  CB  LYS   146      12.180 -17.680  31.910  1.00  0.00            
ATOM   3894  HB1 LYS   146      13.040 -17.360  31.510  1.00  0.00            
ATOM   3895  HB2 LYS   146      11.450 -17.560  31.240  1.00  0.00            
ATOM   3896  CG  LYS   146      11.870 -16.780  33.090  1.00  0.00            
ATOM   3897  HG1 LYS   146      12.390 -17.100  33.890  1.00  0.00            
ATOM   3898  HG2 LYS   146      10.890 -16.840  33.290  1.00  0.00            
ATOM   3899  CD  LYS   146      12.220 -15.330  32.840  1.00  0.00            
ATOM   3900  HD1 LYS   146      12.390 -15.220  31.860  1.00  0.00            
ATOM   3901  HD2 LYS   146      13.060 -15.120  33.340  1.00  0.00            
ATOM   3902  CE  LYS   146      11.140 -14.370  33.260  1.00  0.00            
ATOM   3903  HE1 LYS   146      11.080 -14.350  34.260  1.00  0.00            
ATOM   3904  HE2 LYS   146      10.270 -14.660  32.880  1.00  0.00            
ATOM   3905  NZ  LYS   146      11.440 -13.000  32.790  1.00  0.00            
ATOM   3906  HZ1 LYS   146      12.310 -12.700  33.160  1.00  0.00            
ATOM   3907  HZ2 LYS   146      11.480 -13.000  31.790  1.00  0.00            
ATOM   3908  HZ3 LYS   146      10.710 -12.380  33.090  1.00  0.00            
ATOM   3909  C   LYS   146      11.030 -19.750  32.790  1.00  0.00            
ATOM   3910  O   LYS   146      10.950 -19.960  34.010  1.00  0.00            
ATOM   3911  N   TRP   147      10.020 -19.940  31.950  1.00  0.00            
ATOM   3912  HN  TRP   147      10.150 -19.750  30.980  1.00  0.00            
ATOM   3913  CA  TRP   147       8.690 -20.430  32.410  1.00  0.00            
ATOM   3914  HA  TRP   147       8.430 -19.910  33.220  1.00  0.00            
ATOM   3915  CB  TRP   147       7.670 -20.190  31.310  1.00  0.00            
ATOM   3916  HB1 TRP   147       8.050 -20.460  30.430  1.00  0.00            
ATOM   3917  HB2 TRP   147       6.850 -20.740  31.500  1.00  0.00            
ATOM   3918  CG  TRP   147       7.270 -18.750  31.240  1.00  0.00            
ATOM   3919  CD1 TRP   147       7.770 -17.710  31.980  1.00  0.00            
ATOM   3920  HD1 TRP   147       8.500 -17.790  32.660  1.00  0.00            
ATOM   3921  NE1 TRP   147       7.140 -16.550  31.640  1.00  0.00            
ATOM   3922  HE1 TRP   147       7.320 -15.650  32.040  1.00  0.00            
ATOM   3923  CE2 TRP   147       6.230 -16.800  30.660  1.00  0.00            
ATOM   3924  CD2 TRP   147       6.280 -18.190  30.370  1.00  0.00            
ATOM   3925  CE3 TRP   147       5.440 -18.710  29.390  1.00  0.00            
ATOM   3926  HE3 TRP   147       5.450 -19.690  29.170  1.00  0.00            
ATOM   3927  CZ3 TRP   147       4.570 -17.860  28.740  1.00  0.00            
ATOM   3928  HZ3 TRP   147       3.960 -18.230  28.040  1.00  0.00            
ATOM   3929  CZ2 TRP   147       5.360 -15.950  29.990  1.00  0.00            
ATOM   3930  HZ2 TRP   147       5.330 -14.970  30.200  1.00  0.00            
ATOM   3931  CH2 TRP   147       4.540 -16.490  29.030  1.00  0.00            
ATOM   3932  HH2 TRP   147       3.920 -15.900  28.530  1.00  0.00            
ATOM   3933  C   TRP   147       8.770 -21.900  32.840  1.00  0.00            
ATOM   3934  O   TRP   147       8.070 -22.270  33.790  1.00  0.00            
ATOM   3935  N   GLU   148       9.630 -22.690  32.190  1.00  0.00            
ATOM   3936  HN  GLU   148      10.120 -22.330  31.390  1.00  0.00            
ATOM   3937  CA  GLU   148       9.880 -24.090  32.600  1.00  0.00            
ATOM   3938  HA  GLU   148       9.000 -24.570  32.650  1.00  0.00            
ATOM   3939  CB  GLU   148      10.720 -24.830  31.560  1.00  0.00            
ATOM   3940  HB1 GLU   148      11.490 -24.240  31.290  1.00  0.00            
ATOM   3941  HB2 GLU   148      11.080 -25.670  31.970  1.00  0.00            
ATOM   3942  CG  GLU   148       9.930 -25.200  30.320  1.00  0.00            
ATOM   3943  HG1 GLU   148       9.390 -24.400  30.060  1.00  0.00            
ATOM   3944  HG2 GLU   148       9.320 -25.950  30.560  1.00  0.00            
ATOM   3945  CD  GLU   148      10.750 -25.620  29.120  1.00  0.00            
ATOM   3946  OE1 GLU   148      11.980 -25.370  29.110  1.00  0.00            
ATOM   3947  OE2 GLU   148      10.160 -26.180  28.180  1.00  0.00            
ATOM   3948  C   GLU   148      10.540 -24.080  33.980  1.00  0.00            
ATOM   3949  O   GLU   148      10.090 -24.850  34.860  1.00  0.00            
ATOM   3950  N   ALA   149      11.540 -23.230  34.190  1.00  0.00            
ATOM   3951  HN  ALA   149      11.800 -22.610  33.450  1.00  0.00            
ATOM   3952  CA  ALA   149      12.290 -23.160  35.460  1.00  0.00            
ATOM   3953  HA  ALA   149      12.690 -24.060  35.650  1.00  0.00            
ATOM   3954  CB  ALA   149      13.440 -22.200  35.350  1.00  0.00            
ATOM   3955  HB1 ALA   149      13.940 -22.160  36.220  1.00  0.00            
ATOM   3956  HB2 ALA   149      14.060 -22.500  34.630  1.00  0.00            
ATOM   3957  HB3 ALA   149      13.090 -21.280  35.130  1.00  0.00            
ATOM   3958  C   ALA   149      11.330 -22.780  36.600  1.00  0.00            
ATOM   3959  O   ALA   149      11.460 -23.350  37.690  1.00  0.00            
ATOM   3960  N   ALA   150      10.370 -21.900  36.340  1.00  0.00            
ATOM   3961  HN  ALA   150      10.270 -21.580  35.390  1.00  0.00            
ATOM   3962  CA  ALA   150       9.440 -21.360  37.360  1.00  0.00            
ATOM   3963  HA  ALA   150       9.890 -21.440  38.250  1.00  0.00            
ATOM   3964  CB  ALA   150       9.190 -19.900  37.070  1.00  0.00            
ATOM   3965  HB1 ALA   150       8.570 -19.530  37.760  1.00  0.00            
ATOM   3966  HB2 ALA   150      10.060 -19.400  37.110  1.00  0.00            
ATOM   3967  HB3 ALA   150       8.790 -19.800  36.160  1.00  0.00            
ATOM   3968  C   ALA   150       8.140 -22.170  37.420  1.00  0.00            
ATOM   3969  O   ALA   150       7.280 -21.810  38.230  1.00  0.00            
ATOM   3970  N   ARG   151       8.000 -23.250  36.630  1.00  0.00            
ATOM   3971  HN  ARG   151       8.760 -23.480  36.020  1.00  0.00            
ATOM   3972  CA  ARG   151       6.800 -24.130  36.610  1.00  0.00            
ATOM   3973  HA  ARG   151       6.870 -24.760  35.840  1.00  0.00            
ATOM   3974  CB  ARG   151       6.750 -25.000  37.870  1.00  0.00            
ATOM   3975  HB1 ARG   151       6.930 -24.420  38.660  1.00  0.00            
ATOM   3976  HB2 ARG   151       5.830 -25.390  37.950  1.00  0.00            
ATOM   3977  CG  ARG   151       7.750 -26.150  37.890  1.00  0.00            
ATOM   3978  HG1 ARG   151       8.650 -25.790  38.110  1.00  0.00            
ATOM   3979  HG2 ARG   151       7.770 -26.570  36.970  1.00  0.00            
ATOM   3980  CD  ARG   151       7.420 -27.240  38.900  1.00  0.00            
ATOM   3981  HD1 ARG   151       6.500 -27.600  38.710  1.00  0.00            
ATOM   3982  HD2 ARG   151       7.430 -26.860  39.820  1.00  0.00            
ATOM   3983  NE  ARG   151       8.340 -28.380  38.890  1.00  0.00            
ATOM   3984  HE  ARG   151       9.090 -28.370  39.550  1.00  0.00            
ATOM   3985  CZ  ARG   151       8.280 -29.430  38.070  1.00  0.00            
ATOM   3986  NH1 ARG   151       7.320 -29.530  37.160  1.00  0.00            
ATOM   3987 1HH1 ARG   151       7.290 -30.330  36.550  1.00  0.00            
ATOM   3988 2HH1 ARG   151       6.640 -28.810  37.070  1.00  0.00            
ATOM   3989  NH2 ARG   151       9.180 -30.390  38.160  1.00  0.00            
ATOM   3990 1HH2 ARG   151       9.130 -31.180  37.550  1.00  0.00            
ATOM   3991 2HH2 ARG   151       9.910 -30.330  38.850  1.00  0.00            
ATOM   3992  C   ARG   151       5.540 -23.260  36.400  1.00  0.00            
ATOM   3993  O   ARG   151       4.500 -23.490  37.030  1.00  0.00            
ATOM   3994  N   VAL   152       5.620 -22.300  35.470  1.00  0.00            
ATOM   3995  HN  VAL   152       6.490 -22.200  34.980  1.00  0.00            
ATOM   3996  CA  VAL   152       4.510 -21.380  35.120  1.00  0.00            
ATOM   3997  HA  VAL   152       4.200 -20.940  35.960  1.00  0.00            
ATOM   3998  CB  VAL   152       4.990 -20.300  34.150  1.00  0.00            
ATOM   3999  HB  VAL   152       5.510 -20.740  33.410  1.00  0.00            
ATOM   4000  CG1 VAL   152       3.840 -19.560  33.490  1.00  0.00            
ATOM   4001 1HG1 VAL   152       4.200 -18.870  32.870  1.00  0.00            
ATOM   4002 2HG1 VAL   152       3.280 -20.210  32.980  1.00  0.00            
ATOM   4003 3HG1 VAL   152       3.280 -19.130  34.200  1.00  0.00            
ATOM   4004  CG2 VAL   152       5.920 -19.320  34.860  1.00  0.00            
ATOM   4005 1HG2 VAL   152       6.230 -18.620  34.210  1.00  0.00            
ATOM   4006 2HG2 VAL   152       5.430 -18.890  35.610  1.00  0.00            
ATOM   4007 3HG2 VAL   152       6.710 -19.820  35.210  1.00  0.00            
ATOM   4008  C   VAL   152       3.330 -22.180  34.540  1.00  0.00            
ATOM   4009  O   VAL   152       2.170 -21.850  34.850  1.00  0.00            
ATOM   4010  N   ALA   153       3.600 -23.180  33.690  1.00  0.00            
ATOM   4011  HN  ALA   153       4.550 -23.410  33.490  1.00  0.00            
ATOM   4012  CA  ALA   153       2.510 -23.950  33.040  1.00  0.00            
ATOM   4013  HA  ALA   153       2.000 -23.320  32.460  1.00  0.00            
ATOM   4014  CB  ALA   153       3.080 -25.030  32.150  1.00  0.00            
ATOM   4015  HB1 ALA   153       2.330 -25.530  31.720  1.00  0.00            
ATOM   4016  HB2 ALA   153       3.640 -24.600  31.440  1.00  0.00            
ATOM   4017  HB3 ALA   153       3.640 -25.650  32.690  1.00  0.00            
ATOM   4018  C   ALA   153       1.580 -24.560  34.100  1.00  0.00            
ATOM   4019  O   ALA   153       0.370 -24.610  33.870  1.00  0.00            
ATOM   4020  N   GLU   154       2.130 -24.990  35.230  1.00  0.00            
ATOM   4021  HN  GLU   154       3.120 -24.910  35.370  1.00  0.00            
ATOM   4022  CA  GLU   154       1.300 -25.610  36.300  1.00  0.00            
ATOM   4023  HA  GLU   154       0.770 -26.360  35.910  1.00  0.00            
ATOM   4024  CB  GLU   154       2.210 -26.200  37.380  1.00  0.00            
ATOM   4025  HB1 GLU   154       2.900 -25.520  37.630  1.00  0.00            
ATOM   4026  HB2 GLU   154       1.650 -26.420  38.180  1.00  0.00            
ATOM   4027  CG  GLU   154       2.930 -27.470  36.930  1.00  0.00            
ATOM   4028  HG1 GLU   154       2.370 -27.890  36.210  1.00  0.00            
ATOM   4029  HG2 GLU   154       2.970 -28.090  37.720  1.00  0.00            
ATOM   4030  CD  GLU   154       4.340 -27.310  36.390  1.00  0.00            
ATOM   4031  OE1 GLU   154       4.660 -26.290  35.730  1.00  0.00            
ATOM   4032  OE2 GLU   154       5.130 -28.240  36.620  1.00  0.00            
ATOM   4033  C   GLU   154       0.320 -24.570  36.850  1.00  0.00            
ATOM   4034  O   GLU   154      -0.840 -24.940  37.150  1.00  0.00            
ATOM   4035  N   GLN   155       0.750 -23.310  36.970  1.00  0.00            
ATOM   4036  HN  GLN   155       1.690 -23.100  36.720  1.00  0.00            
ATOM   4037  CA  GLN   155      -0.120 -22.210  37.470  1.00  0.00            
ATOM   4038  HA  GLN   155      -0.550 -22.520  38.320  1.00  0.00            
ATOM   4039  CB  GLN   155       0.710 -20.960  37.770  1.00  0.00            
ATOM   4040  HB1 GLN   155       1.160 -20.670  36.930  1.00  0.00            
ATOM   4041  HB2 GLN   155       0.090 -20.240  38.080  1.00  0.00            
ATOM   4042  CG  GLN   155       1.760 -21.180  38.850  1.00  0.00            
ATOM   4043  HG1 GLN   155       2.300 -20.340  38.950  1.00  0.00            
ATOM   4044  HG2 GLN   155       2.370 -21.930  38.560  1.00  0.00            
ATOM   4045  CD  GLN   155       1.150 -21.540  40.180  1.00  0.00            
ATOM   4046  OE1 GLN   155       0.200 -20.910  40.640  1.00  0.00            
ATOM   4047  NE2 GLN   155       1.710 -22.550  40.820  1.00  0.00            
ATOM   4048 1HE2 GLN   155       2.490 -23.020  40.410  1.00  0.00            
ATOM   4049 2HE2 GLN   155       1.360 -22.830  41.710  1.00  0.00            
ATOM   4050  C   GLN   155      -1.200 -21.910  36.430  1.00  0.00            
ATOM   4051  O   GLN   155      -2.380 -21.760  36.790  1.00  0.00            
ATOM   4052  N   ASP   156      -0.810 -21.830  35.160  1.00  0.00            
ATOM   4053  HN  ASP   156       0.150 -21.960  34.940  1.00  0.00            
ATOM   4054  CA  ASP   156      -1.770 -21.540  34.070  1.00  0.00            
ATOM   4055  HA  ASP   156      -2.250 -20.690  34.290  1.00  0.00            
ATOM   4056  CB  ASP   156      -1.040 -21.320  32.760  1.00  0.00            
ATOM   4057  HB1 ASP   156      -0.370 -22.050  32.630  1.00  0.00            
ATOM   4058  HB2 ASP   156      -1.710 -21.340  32.010  1.00  0.00            
ATOM   4059  CG  ASP   156      -0.300 -19.990  32.690  1.00  0.00            
ATOM   4060  OD1 ASP   156      -0.700 -19.040  33.410  1.00  0.00            
ATOM   4061  OD2 ASP   156       0.660 -19.910  31.920  1.00  0.00            
ATOM   4062  C   ASP   156      -2.780 -22.690  33.980  1.00  0.00            
ATOM   4063  O   ASP   156      -3.990 -22.420  33.850  1.00  0.00            
ATOM   4064  N   ARG   157      -2.320 -23.940  34.070  1.00  0.00            
ATOM   4065  HN  ARG   157      -1.340 -24.090  34.180  1.00  0.00            
ATOM   4066  CA  ARG   157      -3.230 -25.100  34.010  1.00  0.00            
ATOM   4067  HA  ARG   157      -3.690 -25.070  33.120  1.00  0.00            
ATOM   4068  CB  ARG   157      -2.440 -26.410  34.110  1.00  0.00            
ATOM   4069  HB1 ARG   157      -1.830 -26.470  33.320  1.00  0.00            
ATOM   4070  HB2 ARG   157      -1.910 -26.390  34.950  1.00  0.00            
ATOM   4071  CG  ARG   157      -3.330 -27.640  34.130  1.00  0.00            
ATOM   4072  HG1 ARG   157      -3.860 -27.680  33.280  1.00  0.00            
ATOM   4073  HG2 ARG   157      -3.960 -27.570  34.910  1.00  0.00            
ATOM   4074  CD  ARG   157      -2.530 -28.910  34.270  1.00  0.00            
ATOM   4075  HD1 ARG   157      -1.910 -28.840  35.050  1.00  0.00            
ATOM   4076  HD2 ARG   157      -1.990 -29.060  33.440  1.00  0.00            
ATOM   4077  NE  ARG   157      -3.400 -30.050  34.460  1.00  0.00            
ATOM   4078  HE  ARG   157      -4.380 -29.890  34.450  1.00  0.00            
ATOM   4079  CZ  ARG   157      -2.970 -31.300  34.640  1.00  0.00            
ATOM   4080  NH1 ARG   157      -1.680 -31.570  34.660  1.00  0.00            
ATOM   4081 1HH1 ARG   157      -1.370 -32.510  34.800  1.00  0.00            
ATOM   4082 2HH1 ARG   157      -1.010 -30.830  34.520  1.00  0.00            
ATOM   4083  NH2 ARG   157      -3.850 -32.270  34.820  1.00  0.00            
ATOM   4084 1HH2 ARG   157      -3.540 -33.210  34.960  1.00  0.00            
ATOM   4085 2HH2 ARG   157      -4.830 -32.070  34.810  1.00  0.00            
ATOM   4086  C   ARG   157      -4.260 -25.000  35.140  1.00  0.00            
ATOM   4087  O   ARG   157      -5.450 -25.230  34.880  1.00  0.00            
ATOM   4088  N   ALA   158      -3.820 -24.670  36.350  1.00  0.00            
ATOM   4089  HN  ALA   158      -2.850 -24.460  36.470  1.00  0.00            
ATOM   4090  CA  ALA   158      -4.710 -24.610  37.520  1.00  0.00            
ATOM   4091  HA  ALA   158      -5.140 -25.500  37.640  1.00  0.00            
ATOM   4092  CB  ALA   158      -3.940 -24.330  38.790  1.00  0.00            
ATOM   4093  HB1 ALA   158      -4.560 -24.290  39.560  1.00  0.00            
ATOM   4094  HB2 ALA   158      -3.270 -25.060  38.930  1.00  0.00            
ATOM   4095  HB3 ALA   158      -3.460 -23.460  38.700  1.00  0.00            
ATOM   4096  C   ALA   158      -5.780 -23.540  37.270  1.00  0.00            
ATOM   4097  O   ALA   158      -6.960 -23.770  37.570  1.00  0.00            
ATOM   4098  N   TYR   159      -5.390 -22.390  36.720  1.00  0.00            
ATOM   4099  HN  TYR   159      -4.420 -22.250  36.530  1.00  0.00            
ATOM   4100  CA  TYR   159      -6.340 -21.310  36.380  1.00  0.00            
ATOM   4101  HA  TYR   159      -6.830 -21.090  37.220  1.00  0.00            
ATOM   4102  CB  TYR   159      -5.620 -20.050  35.910  1.00  0.00            
ATOM   4103  HB1 TYR   159      -5.140 -19.630  36.680  1.00  0.00            
ATOM   4104  HB2 TYR   159      -4.950 -20.300  35.200  1.00  0.00            
ATOM   4105  CG  TYR   159      -6.560 -19.030  35.330  1.00  0.00            
ATOM   4106  CD1 TYR   159      -7.290 -18.190  36.150  1.00  0.00            
ATOM   4107  HD1 TYR   159      -7.150 -18.230  37.140  1.00  0.00            
ATOM   4108  CE1 TYR   159      -8.190 -17.270  35.630  1.00  0.00            
ATOM   4109  HE1 TYR   159      -8.690 -16.660  36.250  1.00  0.00            
ATOM   4110  CZ  TYR   159      -8.420 -17.220  34.270  1.00  0.00            
ATOM   4111  OH  TYR   159      -9.300 -16.320  33.750  1.00  0.00            
ATOM   4112  HH  TYR   159      -9.330 -16.420  32.750  1.00  0.00            
ATOM   4113  CD2 TYR   159      -6.790 -18.960  33.960  1.00  0.00            
ATOM   4114  HD2 TYR   159      -6.290 -19.570  33.350  1.00  0.00            
ATOM   4115  CE2 TYR   159      -7.700 -18.050  33.430  1.00  0.00            
ATOM   4116  HE2 TYR   159      -7.830 -18.000  32.440  1.00  0.00            
ATOM   4117  C   TYR   159      -7.330 -21.800  35.310  1.00  0.00            
ATOM   4118  O   TYR   159      -8.550 -21.660  35.460  1.00  0.00            
ATOM   4119  N   LEU   160      -6.810 -22.370  34.230  1.00  0.00            
ATOM   4120  HN  LEU   160      -5.830 -22.590  34.210  1.00  0.00            
ATOM   4121  CA  LEU   160      -7.650 -22.690  33.040  1.00  0.00            
ATOM   4122  HA  LEU   160      -8.180 -21.870  32.800  1.00  0.00            
ATOM   4123  CB  LEU   160      -6.740 -23.050  31.870  1.00  0.00            
ATOM   4124  HB1 LEU   160      -6.110 -23.770  32.160  1.00  0.00            
ATOM   4125  HB2 LEU   160      -7.320 -23.400  31.120  1.00  0.00            
ATOM   4126  CG  LEU   160      -5.920 -21.880  31.340  1.00  0.00            
ATOM   4127  HG  LEU   160      -5.450 -21.450  32.110  1.00  0.00            
ATOM   4128  CD1 LEU   160      -4.860 -22.370  30.360  1.00  0.00            
ATOM   4129 1HD1 LEU   160      -4.340 -21.590  30.020  1.00  0.00            
ATOM   4130 2HD1 LEU   160      -4.250 -23.010  30.830  1.00  0.00            
ATOM   4131 3HD1 LEU   160      -5.310 -22.830  29.590  1.00  0.00            
ATOM   4132  CD2 LEU   160      -6.810 -20.830  30.690  1.00  0.00            
ATOM   4133 1HD2 LEU   160      -6.250 -20.070  30.350  1.00  0.00            
ATOM   4134 2HD2 LEU   160      -7.310 -21.240  29.920  1.00  0.00            
ATOM   4135 3HD2 LEU   160      -7.460 -20.480  31.360  1.00  0.00            
ATOM   4136  C   LEU   160      -8.640 -23.810  33.370  1.00  0.00            
ATOM   4137  O   LEU   160      -9.790 -23.730  32.920  1.00  0.00            
ATOM   4138  N   GLU   161      -8.220 -24.820  34.130  1.00  0.00            
ATOM   4139  HN  GLU   161      -7.280 -24.810  34.470  1.00  0.00            
ATOM   4140  CA  GLU   161      -9.100 -25.960  34.470  1.00  0.00            
ATOM   4141  HA  GLU   161      -9.640 -26.140  33.640  1.00  0.00            
ATOM   4142  CB  GLU   161      -8.260 -27.170  34.860  1.00  0.00            
ATOM   4143  HB1 GLU   161      -7.630 -26.900  35.590  1.00  0.00            
ATOM   4144  HB2 GLU   161      -8.870 -27.890  35.200  1.00  0.00            
ATOM   4145  CG  GLU   161      -7.460 -27.720  33.720  1.00  0.00            
ATOM   4146  HG1 GLU   161      -6.660 -27.130  33.570  1.00  0.00            
ATOM   4147  HG2 GLU   161      -8.020 -27.710  32.890  1.00  0.00            
ATOM   4148  CD  GLU   161      -6.990 -29.130  33.980  1.00  0.00            
ATOM   4149  OE1 GLU   161      -6.160 -29.310  34.890  1.00  0.00            
ATOM   4150  OE2 GLU   161      -7.490 -30.040  33.290  1.00  0.00            
ATOM   4151  C   GLU   161     -10.030 -25.640  35.640  1.00  0.00            
ATOM   4152  O   GLU   161     -11.060 -26.330  35.760  1.00  0.00            
ATOM   4153  N   GLY   162      -9.640 -24.710  36.500  1.00  0.00            
ATOM   4154  HN  GLY   162      -8.820 -24.180  36.300  1.00  0.00            
ATOM   4155  CA  GLY   162     -10.360 -24.430  37.750  1.00  0.00            
ATOM   4156  HA1 GLY   162      -9.700 -24.360  38.500  1.00  0.00            
ATOM   4157  HA2 GLY   162     -10.990 -25.190  37.930  1.00  0.00            
ATOM   4158  C   GLY   162     -11.140 -23.140  37.640  1.00  0.00            
ATOM   4159  O   GLY   162     -12.300 -23.160  37.180  1.00  0.00            
ATOM   4160  N   THR   163     -10.480 -22.040  37.990  1.00  0.00            
ATOM   4161  HN  THR   163      -9.510 -22.140  38.220  1.00  0.00            
ATOM   4162  CA  THR   163     -11.060 -20.680  38.050  1.00  0.00            
ATOM   4163  HA  THR   163     -11.710 -20.680  38.820  1.00  0.00            
ATOM   4164  CB  THR   163      -9.960 -19.650  38.310  1.00  0.00            
ATOM   4165  HB  THR   163      -9.270 -19.650  37.580  1.00  0.00            
ATOM   4166  OG1 THR   163      -9.320 -20.030  39.520  1.00  0.00            
ATOM   4167  HG1 THR   163      -8.580 -19.380  39.730  1.00  0.00            
ATOM   4168  CG2 THR   163     -10.470 -18.230  38.390  1.00  0.00            
ATOM   4169 1HG2 THR   163      -9.710 -17.600  38.560  1.00  0.00            
ATOM   4170 2HG2 THR   163     -10.920 -17.990  37.530  1.00  0.00            
ATOM   4171 3HG2 THR   163     -11.130 -18.150  39.140  1.00  0.00            
ATOM   4172  C   THR   163     -11.810 -20.340  36.760  1.00  0.00            
ATOM   4173  O   THR   163     -12.960 -19.880  36.840  1.00  0.00            
ATOM   4174  N   CYS   164     -11.180 -20.520  35.600  1.00  0.00            
ATOM   4175  HN  CYS   164     -10.280 -20.950  35.610  1.00  0.00            
ATOM   4176  CA  CYS   164     -11.760 -20.090  34.300  1.00  0.00            
ATOM   4177  HA  CYS   164     -11.920 -19.100  34.350  1.00  0.00            
ATOM   4178  CB  CYS   164     -10.770 -20.360  33.180  1.00  0.00            
ATOM   4179  HB1 CYS   164     -10.670 -21.360  33.170  1.00  0.00            
ATOM   4180  HB2 CYS   164      -9.910 -19.950  33.500  1.00  0.00            
ATOM   4181  SG  CYS   164     -11.280 -19.710  31.570  1.00  0.00            
ATOM   4182  C   CYS   164     -13.080 -20.820  34.050  1.00  0.00            
ATOM   4183  O   CYS   164     -14.100 -20.180  33.780  1.00  0.00            
ATOM   4184  N   VAL   165     -13.060 -22.150  34.160  1.00  0.00            
ATOM   4185  HN  VAL   165     -12.210 -22.600  34.420  1.00  0.00            
ATOM   4186  CA  VAL   165     -14.270 -22.990  33.890  1.00  0.00            
ATOM   4187  HA  VAL   165     -14.610 -22.780  32.980  1.00  0.00            
ATOM   4188  CB  VAL   165     -13.900 -24.480  33.920  1.00  0.00            
ATOM   4189  HB  VAL   165     -13.400 -24.640  34.780  1.00  0.00            
ATOM   4190  CG1 VAL   165     -15.110 -25.400  33.940  1.00  0.00            
ATOM   4191 1HG1 VAL   165     -14.800 -26.350  33.960  1.00  0.00            
ATOM   4192 2HG1 VAL   165     -15.660 -25.210  34.760  1.00  0.00            
ATOM   4193 3HG1 VAL   165     -15.660 -25.240  33.130  1.00  0.00            
ATOM   4194  CG2 VAL   165     -12.980 -24.830  32.760  1.00  0.00            
ATOM   4195 1HG2 VAL   165     -12.750 -25.810  32.800  1.00  0.00            
ATOM   4196 2HG2 VAL   165     -13.450 -24.630  31.900  1.00  0.00            
ATOM   4197 3HG2 VAL   165     -12.140 -24.290  32.820  1.00  0.00            
ATOM   4198  C   VAL   165     -15.360 -22.630  34.910  1.00  0.00            
ATOM   4199  O   VAL   165     -16.530 -22.540  34.520  1.00  0.00            
ATOM   4200  N   GLU   166     -14.990 -22.480  36.190  1.00  0.00            
ATOM   4201  HN  GLU   166     -14.020 -22.570  36.410  1.00  0.00            
ATOM   4202  CA  GLU   166     -15.940 -22.170  37.290  1.00  0.00            
ATOM   4203  HA  GLU   166     -16.640 -22.890  37.300  1.00  0.00            
ATOM   4204  CB  GLU   166     -15.230 -22.200  38.640  1.00  0.00            
ATOM   4205  HB1 GLU   166     -14.380 -21.670  38.570  1.00  0.00            
ATOM   4206  HB2 GLU   166     -15.820 -21.790  39.330  1.00  0.00            
ATOM   4207  CG  GLU   166     -14.870 -23.610  39.100  1.00  0.00            
ATOM   4208  HG1 GLU   166     -14.520 -24.110  38.310  1.00  0.00            
ATOM   4209  HG2 GLU   166     -15.710 -24.040  39.430  1.00  0.00            
ATOM   4210  CD  GLU   166     -13.830 -23.690  40.210  1.00  0.00            
ATOM   4211  OE1 GLU   166     -13.670 -22.700  40.950  1.00  0.00            
ATOM   4212  OE2 GLU   166     -13.190 -24.750  40.330  1.00  0.00            
ATOM   4213  C   GLU   166     -16.620 -20.830  37.020  1.00  0.00            
ATOM   4214  O   GLU   166     -17.860 -20.750  37.120  1.00  0.00            
ATOM   4215  N   TRP   167     -15.850 -19.800  36.660  1.00  0.00            
ATOM   4216  HN  TRP   167     -14.860 -19.940  36.580  1.00  0.00            
ATOM   4217  CA  TRP   167     -16.430 -18.470  36.390  1.00  0.00            
ATOM   4218  HA  TRP   167     -17.000 -18.250  37.180  1.00  0.00            
ATOM   4219  CB  TRP   167     -15.350 -17.400  36.280  1.00  0.00            
ATOM   4220  HB1 TRP   167     -14.540 -17.790  35.850  1.00  0.00            
ATOM   4221  HB2 TRP   167     -15.690 -16.650  35.710  1.00  0.00            
ATOM   4222  CG  TRP   167     -14.980 -16.850  37.610  1.00  0.00            
ATOM   4223  CD1 TRP   167     -13.790 -17.030  38.250  1.00  0.00            
ATOM   4224  HD1 TRP   167     -13.010 -17.540  37.880  1.00  0.00            
ATOM   4225  NE1 TRP   167     -13.820 -16.420  39.470  1.00  0.00            
ATOM   4226  HE1 TRP   167     -13.070 -16.410  40.130  1.00  0.00            
ATOM   4227  CE2 TRP   167     -15.040 -15.830  39.650  1.00  0.00            
ATOM   4228  CD2 TRP   167     -15.810 -16.080  38.500  1.00  0.00            
ATOM   4229  CE3 TRP   167     -17.120 -15.590  38.430  1.00  0.00            
ATOM   4230  HE3 TRP   167     -17.690 -15.760  37.630  1.00  0.00            
ATOM   4231  CZ3 TRP   167     -17.600 -14.850  39.500  1.00  0.00            
ATOM   4232  HZ3 TRP   167     -18.530 -14.490  39.460  1.00  0.00            
ATOM   4233  CZ2 TRP   167     -15.530 -15.080  40.730  1.00  0.00            
ATOM   4234  HZ2 TRP   167     -14.970 -14.910  41.540  1.00  0.00            
ATOM   4235  CH2 TRP   167     -16.820 -14.610  40.620  1.00  0.00            
ATOM   4236  HH2 TRP   167     -17.200 -14.080  41.380  1.00  0.00            
ATOM   4237  C   TRP   167     -17.290 -18.510  35.140  1.00  0.00            
ATOM   4238  O   TRP   167     -18.380 -17.910  35.150  1.00  0.00            
ATOM   4239  N   LEU   168     -16.830 -19.160  34.070  1.00  0.00            
ATOM   4240  HN  LEU   168     -15.940 -19.600  34.110  1.00  0.00            
ATOM   4241  CA  LEU   168     -17.640 -19.240  32.830  1.00  0.00            
ATOM   4242  HA  LEU   168     -17.790 -18.310  32.490  1.00  0.00            
ATOM   4243  CB  LEU   168     -16.860 -20.000  31.750  1.00  0.00            
ATOM   4244  HB1 LEU   168     -16.030 -19.480  31.550  1.00  0.00            
ATOM   4245  HB2 LEU   168     -16.610 -20.890  32.120  1.00  0.00            
ATOM   4246  CG  LEU   168     -17.600 -20.230  30.430  1.00  0.00            
ATOM   4247  HG  LEU   168     -18.370 -20.830  30.620  1.00  0.00            
ATOM   4248  CD1 LEU   168     -18.180 -18.950  29.850  1.00  0.00            
ATOM   4249 1HD1 LEU   168     -18.650 -19.150  29.000  1.00  0.00            
ATOM   4250 2HD1 LEU   168     -18.830 -18.550  30.510  1.00  0.00            
ATOM   4251 3HD1 LEU   168     -17.450 -18.290  29.680  1.00  0.00            
ATOM   4252  CD2 LEU   168     -16.670 -20.900  29.430  1.00  0.00            
ATOM   4253 1HD2 LEU   168     -17.160 -21.050  28.570  1.00  0.00            
ATOM   4254 2HD2 LEU   168     -15.880 -20.310  29.260  1.00  0.00            
ATOM   4255 3HD2 LEU   168     -16.370 -21.780  29.790  1.00  0.00            
ATOM   4256  C   LEU   168     -18.990 -19.890  33.140  1.00  0.00            
ATOM   4257  O   LEU   168     -20.030 -19.360  32.710  1.00  0.00            
ATOM   4258  N   ARG   169     -19.000 -20.990  33.900  1.00  0.00            
ATOM   4259  HN  ARG   169     -18.130 -21.360  34.220  1.00  0.00            
ATOM   4260  CA  ARG   169     -20.260 -21.670  34.290  1.00  0.00            
ATOM   4261  HA  ARG   169     -20.730 -21.960  33.450  1.00  0.00            
ATOM   4262  CB  ARG   169     -19.960 -22.900  35.130  1.00  0.00            
ATOM   4263  HB1 ARG   169     -19.320 -22.640  35.860  1.00  0.00            
ATOM   4264  HB2 ARG   169     -20.810 -23.230  35.550  1.00  0.00            
ATOM   4265  CG  ARG   169     -19.350 -24.050  34.340  1.00  0.00            
ATOM   4266  HG1 ARG   169     -18.510 -23.730  33.900  1.00  0.00            
ATOM   4267  HG2 ARG   169     -20.000 -24.350  33.650  1.00  0.00            
ATOM   4268  CD  ARG   169     -19.010 -25.210  35.250  1.00  0.00            
ATOM   4269  HD1 ARG   169     -19.850 -25.630  35.590  1.00  0.00            
ATOM   4270  HD2 ARG   169     -18.460 -24.890  36.020  1.00  0.00            
ATOM   4271  NE  ARG   169     -18.250 -26.250  34.570  1.00  0.00            
ATOM   4272  HE  ARG   169     -18.130 -26.160  33.580  1.00  0.00            
ATOM   4273  CZ  ARG   169     -17.700 -27.310  35.160  1.00  0.00            
ATOM   4274  NH1 ARG   169     -17.830 -27.500  36.460  1.00  0.00            
ATOM   4275 1HH1 ARG   169     -17.430 -28.300  36.900  1.00  0.00            
ATOM   4276 2HH1 ARG   169     -18.340 -26.830  37.010  1.00  0.00            
ATOM   4277  NH2 ARG   169     -17.040 -28.190  34.440  1.00  0.00            
ATOM   4278 1HH2 ARG   169     -16.630 -29.000  34.870  1.00  0.00            
ATOM   4279 2HH2 ARG   169     -16.930 -28.060  33.450  1.00  0.00            
ATOM   4280  C   ARG   169     -21.170 -20.690  35.050  1.00  0.00            
ATOM   4281  O   ARG   169     -22.370 -20.630  34.740  1.00  0.00            
ATOM   4282  N   ARG   170     -20.610 -19.940  36.010  1.00  0.00            
ATOM   4283  HN  ARG   170     -19.630 -20.040  36.180  1.00  0.00            
ATOM   4284  CA  ARG   170     -21.380 -18.970  36.830  1.00  0.00            
ATOM   4285  HA  ARG   170     -22.140 -19.450  37.260  1.00  0.00            
ATOM   4286  CB  ARG   170     -20.490 -18.410  37.950  1.00  0.00            
ATOM   4287  HB1 ARG   170     -19.620 -18.110  37.540  1.00  0.00            
ATOM   4288  HB2 ARG   170     -20.950 -17.620  38.360  1.00  0.00            
ATOM   4289  CG  ARG   170     -20.190 -19.410  39.050  1.00  0.00            
ATOM   4290  HG1 ARG   170     -20.390 -20.330  38.710  1.00  0.00            
ATOM   4291  HG2 ARG   170     -20.780 -19.210  39.830  1.00  0.00            
ATOM   4292  CD  ARG   170     -18.750 -19.370  39.510  1.00  0.00            
ATOM   4293  HD1 ARG   170     -18.160 -19.130  38.740  1.00  0.00            
ATOM   4294  HD2 ARG   170     -18.480 -20.270  39.860  1.00  0.00            
ATOM   4295  NE  ARG   170     -18.490 -18.410  40.570  1.00  0.00            
ATOM   4296  HE  ARG   170     -19.250 -17.860  40.900  1.00  0.00            
ATOM   4297  CZ  ARG   170     -17.300 -18.210  41.130  1.00  0.00            
ATOM   4298  NH1 ARG   170     -16.240 -18.900  40.730  1.00  0.00            
ATOM   4299 1HH1 ARG   170     -15.350 -18.750  41.160  1.00  0.00            
ATOM   4300 2HH1 ARG   170     -16.340 -19.580  40.000  1.00  0.00            
ATOM   4301  NH2 ARG   170     -17.160 -17.310  42.090  1.00  0.00            
ATOM   4302 1HH2 ARG   170     -16.270 -17.160  42.520  1.00  0.00            
ATOM   4303 2HH2 ARG   170     -17.960 -16.790  42.400  1.00  0.00            
ATOM   4304  C   ARG   170     -21.940 -17.870  35.930  1.00  0.00            
ATOM   4305  O   ARG   170     -23.130 -17.530  36.070  1.00  0.00            
ATOM   4306  N   TYR   171     -21.130 -17.320  35.020  1.00  0.00            
ATOM   4307  HN  TYR   171     -20.190 -17.660  34.960  1.00  0.00            
ATOM   4308  CA  TYR   171     -21.560 -16.240  34.100  1.00  0.00            
ATOM   4309  HA  TYR   171     -21.870 -15.490  34.680  1.00  0.00            
ATOM   4310  CB  TYR   171     -20.390 -15.750  33.240  1.00  0.00            
ATOM   4311  HB1 TYR   171     -20.000 -16.540  32.770  1.00  0.00            
ATOM   4312  HB2 TYR   171     -20.750 -15.100  32.570  1.00  0.00            
ATOM   4313  CG  TYR   171     -19.270 -15.070  33.980  1.00  0.00            
ATOM   4314  CD1 TYR   171     -19.460 -14.460  35.220  1.00  0.00            
ATOM   4315  HD1 TYR   171     -20.370 -14.480  35.640  1.00  0.00            
ATOM   4316  CE1 TYR   171     -18.420 -13.830  35.870  1.00  0.00            
ATOM   4317  HE1 TYR   171     -18.580 -13.400  36.760  1.00  0.00            
ATOM   4318  CZ  TYR   171     -17.170 -13.790  35.290  1.00  0.00            
ATOM   4319  OH  TYR   171     -16.130 -13.170  35.920  1.00  0.00            
ATOM   4320  HH  TYR   171     -15.310 -13.230  35.360  1.00  0.00            
ATOM   4321  CD2 TYR   171     -18.010 -15.000  33.420  1.00  0.00            
ATOM   4322  HD2 TYR   171     -17.860 -15.420  32.520  1.00  0.00            
ATOM   4323  CE2 TYR   171     -16.960 -14.380  34.060  1.00  0.00            
ATOM   4324  HE2 TYR   171     -16.060 -14.350  33.630  1.00  0.00            
ATOM   4325  C   TYR   171     -22.700 -16.740  33.210  1.00  0.00            
ATOM   4326  O   TYR   171     -23.690 -16.010  33.030  1.00  0.00            
ATOM   4327  N   LEU   172     -22.560 -17.940  32.660  1.00  0.00            
ATOM   4328  HN  LEU   172     -21.760 -18.490  32.870  1.00  0.00            
ATOM   4329  CA  LEU   172     -23.590 -18.480  31.730  1.00  0.00            
ATOM   4330  HA  LEU   172     -23.710 -17.820  30.980  1.00  0.00            
ATOM   4331  CB  LEU   172     -23.120 -19.810  31.150  1.00  0.00            
ATOM   4332  HB1 LEU   172     -22.810 -20.390  31.910  1.00  0.00            
ATOM   4333  HB2 LEU   172     -23.890 -20.250  30.700  1.00  0.00            
ATOM   4334  CG  LEU   172     -21.980 -19.700  30.150  1.00  0.00            
ATOM   4335  HG  LEU   172     -21.260 -19.120  30.550  1.00  0.00            
ATOM   4336  CD1 LEU   172     -21.380 -21.070  29.860  1.00  0.00            
ATOM   4337 1HD1 LEU   172     -20.640 -20.970  29.200  1.00  0.00            
ATOM   4338 2HD1 LEU   172     -21.030 -21.460  30.700  1.00  0.00            
ATOM   4339 3HD1 LEU   172     -22.090 -21.660  29.480  1.00  0.00            
ATOM   4340  CD2 LEU   172     -22.440 -19.030  28.870  1.00  0.00            
ATOM   4341 1HD2 LEU   172     -21.680 -18.970  28.230  1.00  0.00            
ATOM   4342 2HD2 LEU   172     -23.180 -19.570  28.460  1.00  0.00            
ATOM   4343 3HD2 LEU   172     -22.780 -18.110  29.070  1.00  0.00            
ATOM   4344  C   LEU   172     -24.920 -18.630  32.470  1.00  0.00            
ATOM   4345  O   LEU   172     -25.960 -18.350  31.870  1.00  0.00            
ATOM   4346  N   GLU   173     -24.890 -19.050  33.740  1.00  0.00            
ATOM   4347  HN  GLU   173     -24.000 -19.280  34.140  1.00  0.00            
ATOM   4348  CA  GLU   173     -26.110 -19.200  34.570  1.00  0.00            
ATOM   4349  HA  GLU   173     -26.760 -19.760  34.050  1.00  0.00            
ATOM   4350  CB  GLU   173     -25.800 -19.930  35.880  1.00  0.00            
ATOM   4351  HB1 GLU   173     -25.490 -20.850  35.660  1.00  0.00            
ATOM   4352  HB2 GLU   173     -25.070 -19.430  36.350  1.00  0.00            
ATOM   4353  CG  GLU   173     -26.990 -20.030  36.810  1.00  0.00            
ATOM   4354  HG1 GLU   173     -27.240 -19.110  37.100  1.00  0.00            
ATOM   4355  HG2 GLU   173     -26.710 -20.570  37.610  1.00  0.00            
ATOM   4356  CD  GLU   173     -28.230 -20.690  36.220  1.00  0.00            
ATOM   4357  OE1 GLU   173     -28.090 -21.480  35.260  1.00  0.00            
ATOM   4358  OE2 GLU   173     -29.340 -20.410  36.710  1.00  0.00            
ATOM   4359  C   GLU   173     -26.700 -17.820  34.830  1.00  0.00            
ATOM   4360  O   GLU   173     -27.910 -17.630  34.590  1.00  0.00            
ATOM   4361  N   ASN   174     -25.890 -16.880  35.310  1.00  0.00            
ATOM   4362  HN  ASN   174     -24.910 -17.100  35.410  1.00  0.00            
ATOM   4363  CA  ASN   174     -26.340 -15.520  35.710  1.00  0.00            
ATOM   4364  HA  ASN   174     -27.100 -15.640  36.350  1.00  0.00            
ATOM   4365  CB  ASN   174     -25.240 -14.750  36.450  1.00  0.00            
ATOM   4366  HB1 ASN   174     -24.400 -14.790  35.910  1.00  0.00            
ATOM   4367  HB2 ASN   174     -25.530 -13.800  36.560  1.00  0.00            
ATOM   4368  CG  ASN   174     -24.940 -15.320  37.820  1.00  0.00            
ATOM   4369  OD1 ASN   174     -25.700 -16.140  38.340  1.00  0.00            
ATOM   4370  ND2 ASN   174     -23.850 -14.890  38.420  1.00  0.00            
ATOM   4371 1HD2 ASN   174     -23.260 -14.210  37.970  1.00  0.00            
ATOM   4372 2HD2 ASN   174     -23.600 -15.230  39.330  1.00  0.00            
ATOM   4373  C   ASN   174     -26.830 -14.750  34.490  1.00  0.00            
ATOM   4374  O   ASN   174     -27.760 -13.960  34.630  1.00  0.00            
ATOM   4375  N   GLY   175     -26.220 -14.970  33.320  1.00  0.00            
ATOM   4376  HN  GLY   175     -25.490 -15.650  33.300  1.00  0.00            
ATOM   4377  CA  GLY   175     -26.570 -14.280  32.060  1.00  0.00            
ATOM   4378  HA1 GLY   175     -25.710 -13.980  31.640  1.00  0.00            
ATOM   4379  HA2 GLY   175     -27.120 -13.480  32.290  1.00  0.00            
ATOM   4380  C   GLY   175     -27.330 -15.160  31.090  1.00  0.00            
ATOM   4381  O   GLY   175     -27.290 -14.870  29.890  1.00  0.00            
ATOM   4382  N   LYS   176     -28.040 -16.180  31.580  1.00  0.00            
ATOM   4383  HN  LYS   176     -28.190 -16.240  32.560  1.00  0.00            
ATOM   4384  CA  LYS   176     -28.620 -17.240  30.700  1.00  0.00            
ATOM   4385  HA  LYS   176     -27.860 -17.630  30.180  1.00  0.00            
ATOM   4386  CB  LYS   176     -29.240 -18.370  31.530  1.00  0.00            
ATOM   4387  HB1 LYS   176     -29.550 -19.080  30.900  1.00  0.00            
ATOM   4388  HB2 LYS   176     -28.530 -18.740  32.120  1.00  0.00            
ATOM   4389  CG  LYS   176     -30.430 -18.000  32.410  1.00  0.00            
ATOM   4390  HG1 LYS   176     -31.230 -17.890  31.840  1.00  0.00            
ATOM   4391  HG2 LYS   176     -30.220 -17.140  32.880  1.00  0.00            
ATOM   4392  CD  LYS   176     -30.710 -19.070  33.450  1.00  0.00            
ATOM   4393  HD1 LYS   176     -30.020 -19.020  34.170  1.00  0.00            
ATOM   4394  HD2 LYS   176     -30.670 -19.970  33.010  1.00  0.00            
ATOM   4395  CE  LYS   176     -32.070 -18.940  34.110  1.00  0.00            
ATOM   4396  HE1 LYS   176     -32.080 -19.480  34.950  1.00  0.00            
ATOM   4397  HE2 LYS   176     -32.770 -19.280  33.480  1.00  0.00            
ATOM   4398  NZ  LYS   176     -32.400 -17.530  34.450  1.00  0.00            
ATOM   4399  HZ1 LYS   176     -31.710 -17.170  35.070  1.00  0.00            
ATOM   4400  HZ2 LYS   176     -32.420 -16.980  33.610  1.00  0.00            
ATOM   4401  HZ3 LYS   176     -33.300 -17.500  34.880  1.00  0.00            
ATOM   4402  C   LYS   176     -29.620 -16.640  29.690  1.00  0.00            
ATOM   4403  O   LYS   176     -29.680 -17.150  28.560  1.00  0.00            
ATOM   4404  N   ASP   177     -30.320 -15.560  30.040  1.00  0.00            
ATOM   4405  HN  ASP   177     -30.140 -15.130  30.930  1.00  0.00            
ATOM   4406  CA  ASP   177     -31.360 -14.970  29.160  1.00  0.00            
ATOM   4407  HA  ASP   177     -31.940 -15.740  28.890  1.00  0.00            
ATOM   4408  CB  ASP   177     -32.220 -13.940  29.890  1.00  0.00            
ATOM   4409  HB1 ASP   177     -31.610 -13.220  30.250  1.00  0.00            
ATOM   4410  HB2 ASP   177     -32.860 -13.540  29.230  1.00  0.00            
ATOM   4411  CG  ASP   177     -33.030 -14.490  31.050  1.00  0.00            
ATOM   4412  OD1 ASP   177     -32.970 -15.710  31.280  1.00  0.00            
ATOM   4413  OD2 ASP   177     -33.720 -13.690  31.700  1.00  0.00            
ATOM   4414  C   ASP   177     -30.720 -14.330  27.920  1.00  0.00            
ATOM   4415  O   ASP   177     -31.460 -14.120  26.940  1.00  0.00            
ATOM   4416  N   THR   178     -29.440 -13.970  27.960  1.00  0.00            
ATOM   4417  HN  THR   178     -28.940 -14.110  28.820  1.00  0.00            
ATOM   4418  CA  THR   178     -28.700 -13.380  26.810  1.00  0.00            
ATOM   4419  HA  THR   178     -29.370 -13.270  26.080  1.00  0.00            
ATOM   4420  CB  THR   178     -28.110 -12.010  27.160  1.00  0.00            
ATOM   4421  HB  THR   178     -27.510 -11.700  26.420  1.00  0.00            
ATOM   4422  OG1 THR   178     -27.320 -12.120  28.340  1.00  0.00            
ATOM   4423  HG1 THR   178     -26.930 -11.230  28.570  1.00  0.00            
ATOM   4424  CG2 THR   178     -29.180 -10.960  27.370  1.00  0.00            
ATOM   4425 1HG2 THR   178     -28.750 -10.090  27.590  1.00  0.00            
ATOM   4426 2HG2 THR   178     -29.720 -10.870  26.540  1.00  0.00            
ATOM   4427 3HG2 THR   178     -29.780 -11.240  28.120  1.00  0.00            
ATOM   4428  C   THR   178     -27.590 -14.330  26.340  1.00  0.00            
ATOM   4429  O   THR   178     -27.530 -14.630  25.140  1.00  0.00            
ATOM   4430  N   LEU   179     -26.690 -14.740  27.230  1.00  0.00            
ATOM   4431  HN  LEU   179     -26.830 -14.530  28.200  1.00  0.00            
ATOM   4432  CA  LEU   179     -25.490 -15.510  26.820  1.00  0.00            
ATOM   4433  HA  LEU   179     -25.020 -14.960  26.130  1.00  0.00            
ATOM   4434  CB  LEU   179     -24.570 -15.730  28.020  1.00  0.00            
ATOM   4435  HB1 LEU   179     -25.110 -16.180  28.740  1.00  0.00            
ATOM   4436  HB2 LEU   179     -23.830 -16.330  27.740  1.00  0.00            
ATOM   4437  CG  LEU   179     -23.970 -14.460  28.610  1.00  0.00            
ATOM   4438  HG  LEU   179     -24.710 -13.870  28.920  1.00  0.00            
ATOM   4439  CD1 LEU   179     -23.100 -14.820  29.800  1.00  0.00            
ATOM   4440 1HD1 LEU   179     -22.700 -13.980  30.190  1.00  0.00            
ATOM   4441 2HD1 LEU   179     -23.660 -15.270  30.500  1.00  0.00            
ATOM   4442 3HD1 LEU   179     -22.370 -15.430  29.510  1.00  0.00            
ATOM   4443  CD2 LEU   179     -23.160 -13.670  27.580  1.00  0.00            
ATOM   4444 1HD2 LEU   179     -22.780 -12.850  28.010  1.00  0.00            
ATOM   4445 2HD2 LEU   179     -22.420 -14.240  27.230  1.00  0.00            
ATOM   4446 3HD2 LEU   179     -23.760 -13.410  26.820  1.00  0.00            
ATOM   4447  C   LEU   179     -25.890 -16.850  26.220  1.00  0.00            
ATOM   4448  O   LEU   179     -25.140 -17.330  25.350  1.00  0.00            
ATOM   4449  N   GLU   180     -26.990 -17.440  26.670  1.00  0.00            
ATOM   4450  HN  GLU   180     -27.540 -16.970  27.360  1.00  0.00            
ATOM   4451  CA  GLU   180     -27.440 -18.780  26.180  1.00  0.00            
ATOM   4452  HA  GLU   180     -26.690 -19.200  25.670  1.00  0.00            
ATOM   4453  CB  GLU   180     -27.760 -19.680  27.370  1.00  0.00            
ATOM   4454  HB1 GLU   180     -28.430 -19.220  27.960  1.00  0.00            
ATOM   4455  HB2 GLU   180     -28.150 -20.540  27.030  1.00  0.00            
ATOM   4456  CG  GLU   180     -26.530 -20.010  28.190  1.00  0.00            
ATOM   4457  HG1 GLU   180     -26.240 -19.180  28.660  1.00  0.00            
ATOM   4458  HG2 GLU   180     -25.810 -20.310  27.570  1.00  0.00            
ATOM   4459  CD  GLU   180     -26.750 -21.090  29.230  1.00  0.00            
ATOM   4460  OE1 GLU   180     -27.910 -21.350  29.590  1.00  0.00            
ATOM   4461  OE2 GLU   180     -25.740 -21.650  29.690  1.00  0.00            
ATOM   4462  C   GLU   180     -28.630 -18.610  25.230  1.00  0.00            
ATOM   4463  O   GLU   180     -29.300 -19.610  24.930  1.00  0.00            
ATOM   4464  N   ARG   181     -28.850 -17.400  24.730  1.00  0.00            
ATOM   4465  HN  ARG   181     -28.300 -16.640  25.050  1.00  0.00            
ATOM   4466  CA  ARG   181     -29.900 -17.160  23.720  1.00  0.00            
ATOM   4467  HA  ARG   181     -30.460 -17.980  23.650  1.00  0.00            
ATOM   4468  CB  ARG   181     -30.780 -16.000  24.150  1.00  0.00            
ATOM   4469  HB1 ARG   181     -31.100 -16.170  25.090  1.00  0.00            
ATOM   4470  HB2 ARG   181     -30.240 -15.160  24.130  1.00  0.00            
ATOM   4471  CG  ARG   181     -31.990 -15.820  23.260  1.00  0.00            
ATOM   4472  HG1 ARG   181     -32.620 -16.580  23.380  1.00  0.00            
ATOM   4473  HG2 ARG   181     -31.700 -15.770  22.300  1.00  0.00            
ATOM   4474  CD  ARG   181     -32.700 -14.540  23.620  1.00  0.00            
ATOM   4475  HD1 ARG   181     -32.700 -14.430  24.610  1.00  0.00            
ATOM   4476  HD2 ARG   181     -33.640 -14.570  23.280  1.00  0.00            
ATOM   4477  NE  ARG   181     -32.060 -13.380  23.030  1.00  0.00            
ATOM   4478  HE  ARG   181     -31.810 -13.430  22.060  1.00  0.00            
ATOM   4479  CZ  ARG   181     -31.760 -12.250  23.670  1.00  0.00            
ATOM   4480  NH1 ARG   181     -31.940 -12.140  24.970  1.00  0.00            
ATOM   4481 1HH1 ARG   181     -31.700 -11.280  25.440  1.00  0.00            
ATOM   4482 2HH1 ARG   181     -32.300 -12.910  25.500  1.00  0.00            
ATOM   4483  NH2 ARG   181     -31.280 -11.220  22.990  1.00  0.00            
ATOM   4484 1HH2 ARG   181     -31.050 -10.370  23.460  1.00  0.00            
ATOM   4485 2HH2 ARG   181     -31.150 -11.300  22.000  1.00  0.00            
ATOM   4486  C   ARG   181     -29.230 -16.880  22.380  1.00  0.00            
ATOM   4487  O   ARG   181     -28.460 -15.910  22.270  1.00  0.00            
ATOM   4488  N   ALA   182     -29.510 -17.710  21.380  1.00  0.00            
ATOM   4489  HN  ALA   182     -30.060 -18.530  21.580  1.00  0.00            
ATOM   4490  CA  ALA   182     -29.060 -17.490  20.000  1.00  0.00            
ATOM   4491  HA  ALA   182     -28.230 -16.940  20.000  1.00  0.00            
ATOM   4492  CB  ALA   182     -28.710 -18.800  19.340  1.00  0.00            
ATOM   4493  HB1 ALA   182     -28.400 -18.640  18.410  1.00  0.00            
ATOM   4494  HB2 ALA   182     -27.970 -19.250  19.860  1.00  0.00            
ATOM   4495  HB3 ALA   182     -29.510 -19.400  19.330  1.00  0.00            
ATOM   4496  C   ALA   182     -30.180 -16.770  19.250  1.00  0.00            
ATOM   4497  O   ALA   182     -31.310 -17.270  19.240  1.00  0.00            
ATOM   4498  N   ASP   183     -29.860 -15.610  18.700  1.00  0.00            
ATOM   4499  HN  ASP   183     -28.930 -15.260  18.820  1.00  0.00            
ATOM   4500  CA  ASP   183     -30.810 -14.800  17.910  1.00  0.00            
ATOM   4501  HA  ASP   183     -31.750 -15.060  18.150  1.00  0.00            
ATOM   4502  CB  ASP   183     -30.650 -13.320  18.230  1.00  0.00            
ATOM   4503  HB1 ASP   183     -29.730 -13.030  17.980  1.00  0.00            
ATOM   4504  HB2 ASP   183     -31.320 -12.800  17.690  1.00  0.00            
ATOM   4505  CG  ASP   183     -30.880 -13.040  19.700  1.00  0.00            
ATOM   4506  OD1 ASP   183     -31.790 -13.670  20.290  1.00  0.00            
ATOM   4507  OD2 ASP   183     -30.130 -12.200  20.260  1.00  0.00            
ATOM   4508  C   ASP   183     -30.560 -15.120  16.450  1.00  0.00            
ATOM   4509  O   ASP   183     -29.440 -14.930  15.970  1.00  0.00            
ATOM   4510  N   PRO   184     -31.560 -15.640  15.710  1.00  0.00            
ATOM   4511  CD  PRO   184     -32.950 -15.870  16.140  1.00  0.00            
ATOM   4512  HD1 PRO   184     -33.320 -15.050  16.570  1.00  0.00            
ATOM   4513  HD2 PRO   184     -33.000 -16.640  16.770  1.00  0.00            
ATOM   4514  CA  PRO   184     -31.330 -16.010  14.320  1.00  0.00            
ATOM   4515  HA  PRO   184     -30.490 -16.540  14.250  1.00  0.00            
ATOM   4516  CB  PRO   184     -32.600 -16.780  13.940  1.00  0.00            
ATOM   4517  HB1 PRO   184     -32.830 -16.640  12.980  1.00  0.00            
ATOM   4518  HB2 PRO   184     -32.500 -17.760  14.120  1.00  0.00            
ATOM   4519  CG  PRO   184     -33.670 -16.180  14.840  1.00  0.00            
ATOM   4520  HG1 PRO   184     -34.410 -16.830  14.990  1.00  0.00            
ATOM   4521  HG2 PRO   184     -34.040 -15.340  14.430  1.00  0.00            
ATOM   4522  C   PRO   184     -31.180 -14.790  13.440  1.00  0.00            
ATOM   4523  O   PRO   184     -31.660 -13.700  13.770  1.00  0.00            
ATOM   4524  N   PRO   185     -30.540 -14.940  12.270  1.00  0.00            
ATOM   4525  CD  PRO   185     -29.870 -16.150  11.790  1.00  0.00            
ATOM   4526  HD1 PRO   185     -30.440 -16.960  11.930  1.00  0.00            
ATOM   4527  HD2 PRO   185     -28.990 -16.280  12.250  1.00  0.00            
ATOM   4528  CA  PRO   185     -30.470 -13.840  11.320  1.00  0.00            
ATOM   4529  HA  PRO   185     -30.180 -13.000  11.770  1.00  0.00            
ATOM   4530  CB  PRO   185     -29.510 -14.360  10.250  1.00  0.00            
ATOM   4531  HB1 PRO   185     -29.750 -14.010   9.350  1.00  0.00            
ATOM   4532  HB2 PRO   185     -28.570 -14.100  10.460  1.00  0.00            
ATOM   4533  CG  PRO   185     -29.680 -15.860  10.310  1.00  0.00            
ATOM   4534  HG1 PRO   185     -28.870 -16.320   9.960  1.00  0.00            
ATOM   4535  HG2 PRO   185     -30.480 -16.150   9.790  1.00  0.00            
ATOM   4536  C   PRO   185     -31.850 -13.570  10.700  1.00  0.00            
ATOM   4537  O   PRO   185     -32.610 -14.500  10.460  1.00  0.00            
ATOM   4538  N   LYS   186     -32.120 -12.280  10.480  1.00  0.00            
ATOM   4539  HN  LYS   186     -31.550 -11.600  10.950  1.00  0.00            
ATOM   4540  CA  LYS   186     -33.190 -11.780   9.590  1.00  0.00            
ATOM   4541  HA  LYS   186     -33.970 -12.400   9.590  1.00  0.00            
ATOM   4542  CB  LYS   186     -33.700 -10.430  10.100  1.00  0.00            
ATOM   4543  HB1 LYS   186     -32.960  -9.760   9.990  1.00  0.00            
ATOM   4544  HB2 LYS   186     -34.480 -10.160   9.550  1.00  0.00            
ATOM   4545  CG  LYS   186     -34.120 -10.420  11.560  1.00  0.00            
ATOM   4546  HG1 LYS   186     -33.330 -10.640  12.130  1.00  0.00            
ATOM   4547  HG2 LYS   186     -34.830 -11.120  11.690  1.00  0.00            
ATOM   4548  CD  LYS   186     -34.680  -9.090  12.020  1.00  0.00            
ATOM   4549  HD1 LYS   186     -35.490  -8.880  11.470  1.00  0.00            
ATOM   4550  HD2 LYS   186     -33.990  -8.390  11.870  1.00  0.00            
ATOM   4551  CE  LYS   186     -35.070  -9.080  13.480  1.00  0.00            
ATOM   4552  HE1 LYS   186     -35.530  -9.940  13.710  1.00  0.00            
ATOM   4553  HE2 LYS   186     -35.690  -8.310  13.650  1.00  0.00            
ATOM   4554  NZ  LYS   186     -33.880  -8.930  14.360  1.00  0.00            
ATOM   4555  HZ1 LYS   186     -33.250  -9.690  14.200  1.00  0.00            
ATOM   4556  HZ2 LYS   186     -33.430  -8.060  14.160  1.00  0.00            
ATOM   4557  HZ3 LYS   186     -34.180  -8.930  15.320  1.00  0.00            
ATOM   4558  C   LYS   186     -32.570 -11.690   8.200  1.00  0.00            
ATOM   4559  O   LYS   186     -31.470 -11.120   8.090  1.00  0.00            
ATOM   4560  N   THR   187     -33.180 -12.320   7.200  1.00  0.00            
ATOM   4561  HN  THR   187     -34.110 -12.670   7.340  1.00  0.00            
ATOM   4562  CA  THR   187     -32.530 -12.520   5.880  1.00  0.00            
ATOM   4563  HA  THR   187     -31.660 -12.030   5.920  1.00  0.00            
ATOM   4564  CB  THR   187     -32.220 -14.000   5.620  1.00  0.00            
ATOM   4565  HB  THR   187     -31.830 -14.130   4.700  1.00  0.00            
ATOM   4566  OG1 THR   187     -33.450 -14.720   5.650  1.00  0.00            
ATOM   4567  HG1 THR   187     -33.260 -15.690   5.480  1.00  0.00            
ATOM   4568  CG2 THR   187     -31.230 -14.560   6.610  1.00  0.00            
ATOM   4569 1HG2 THR   187     -31.060 -15.520   6.400  1.00  0.00            
ATOM   4570 2HG2 THR   187     -30.370 -14.050   6.550  1.00  0.00            
ATOM   4571 3HG2 THR   187     -31.600 -14.490   7.530  1.00  0.00            
ATOM   4572  C   THR   187     -33.390 -11.930   4.770  1.00  0.00            
ATOM   4573  O   THR   187     -34.630 -11.930   4.900  1.00  0.00            
ATOM   4574  N   HIS   188     -32.730 -11.430   3.730  1.00  0.00            
ATOM   4575  HN  HIS   188     -31.740 -11.320   3.810  1.00  0.00            
ATOM   4576  CA  HIS   188     -33.390 -11.010   2.470  1.00  0.00            
ATOM   4577  HA  HIS   188     -34.090 -11.680   2.240  1.00  0.00            
ATOM   4578  CB  HIS   188     -34.120  -9.670   2.640  1.00  0.00            
ATOM   4579  HB1 HIS   188     -34.710  -9.520   1.850  1.00  0.00            
ATOM   4580  HB2 HIS   188     -34.680  -9.710   3.470  1.00  0.00            
ATOM   4581  ND1 HIS   188     -32.550  -8.170   3.930  1.00  0.00            
ATOM   4582  CG  HIS   188     -33.240  -8.470   2.770  1.00  0.00            
ATOM   4583  CE1 HIS   188     -31.870  -7.060   3.760  1.00  0.00            
ATOM   4584  HE1 HIS   188     -31.290  -6.610   4.440  1.00  0.00            
ATOM   4585  NE2 HIS   188     -32.090  -6.620   2.510  1.00  0.00            
ATOM   4586  HE2 HIS   188     -31.690  -5.800   2.100  1.00  0.00            
ATOM   4587  CD2 HIS   188     -32.940  -7.490   1.890  1.00  0.00            
ATOM   4588  HD2 HIS   188     -33.290  -7.410   0.950  1.00  0.00            
ATOM   4589  C   HIS   188     -32.340 -11.010   1.360  1.00  0.00            
ATOM   4590  O   HIS   188     -31.140 -10.990   1.660  1.00  0.00            
ATOM   4591  N   VAL   189     -32.810 -11.060   0.120  1.00  0.00            
ATOM   4592  HN  VAL   189     -33.800 -11.140  -0.010  1.00  0.00            
ATOM   4593  CA  VAL   189     -31.950 -11.020  -1.090  1.00  0.00            
ATOM   4594  HA  VAL   189     -30.990 -10.990  -0.810  1.00  0.00            
ATOM   4595  CB  VAL   189     -32.120 -12.280  -1.950  1.00  0.00            
ATOM   4596  HB  VAL   189     -33.090 -12.380  -2.180  1.00  0.00            
ATOM   4597  CG1 VAL   189     -31.350 -12.180  -3.270  1.00  0.00            
ATOM   4598 1HG1 VAL   189     -31.490 -13.020  -3.800  1.00  0.00            
ATOM   4599 2HG1 VAL   189     -31.690 -11.400  -3.790  1.00  0.00            
ATOM   4600 3HG1 VAL   189     -30.380 -12.060  -3.080  1.00  0.00            
ATOM   4601  CG2 VAL   189     -31.700 -13.520  -1.180  1.00  0.00            
ATOM   4602 1HG2 VAL   189     -31.820 -14.330  -1.750  1.00  0.00            
ATOM   4603 2HG2 VAL   189     -30.740 -13.440  -0.910  1.00  0.00            
ATOM   4604 3HG2 VAL   189     -32.270 -13.610  -0.360  1.00  0.00            
ATOM   4605  C   VAL   189     -32.310  -9.760  -1.860  1.00  0.00            
ATOM   4606  O   VAL   189     -33.510  -9.530  -2.110  1.00  0.00            
ATOM   4607  N   THR   190     -31.300  -8.960  -2.200  1.00  0.00            
ATOM   4608  HN  THR   190     -30.380  -9.200  -1.870  1.00  0.00            
ATOM   4609  CA  THR   190     -31.460  -7.750  -3.040  1.00  0.00            
ATOM   4610  HA  THR   190     -32.440  -7.580  -3.130  1.00  0.00            
ATOM   4611  CB  THR   190     -30.860  -6.510  -2.370  1.00  0.00            
ATOM   4612  HB  THR   190     -30.980  -5.710  -2.950  1.00  0.00            
ATOM   4613  OG1 THR   190     -29.450  -6.720  -2.220  1.00  0.00            
ATOM   4614  HG1 THR   190     -29.040  -5.920  -1.790  1.00  0.00            
ATOM   4615  CG2 THR   190     -31.480  -6.210  -1.030  1.00  0.00            
ATOM   4616 1HG2 THR   190     -31.060  -5.390  -0.640  1.00  0.00            
ATOM   4617 2HG2 THR   190     -32.470  -6.050  -1.150  1.00  0.00            
ATOM   4618 3HG2 THR   190     -31.340  -6.990  -0.420  1.00  0.00            
ATOM   4619  C   THR   190     -30.860  -8.030  -4.420  1.00  0.00            
ATOM   4620  O   THR   190     -30.020  -8.950  -4.580  1.00  0.00            
ATOM   4621  N   HIS   191     -31.340  -7.280  -5.390  1.00  0.00            
ATOM   4622  HN  HIS   191     -31.980  -6.550  -5.140  1.00  0.00            
ATOM   4623  CA  HIS   191     -31.000  -7.420  -6.820  1.00  0.00            
ATOM   4624  HA  HIS   191     -30.210  -8.020  -6.940  1.00  0.00            
ATOM   4625  CB  HIS   191     -32.170  -8.070  -7.570  1.00  0.00            
ATOM   4626  HB1 HIS   191     -32.340  -8.970  -7.190  1.00  0.00            
ATOM   4627  HB2 HIS   191     -32.990  -7.500  -7.450  1.00  0.00            
ATOM   4628  ND1 HIS   191     -32.210  -7.220  -9.930  1.00  0.00            
ATOM   4629  CG  HIS   191     -31.950  -8.230  -9.040  1.00  0.00            
ATOM   4630  CE1 HIS   191     -31.940  -7.640 -11.150  1.00  0.00            
ATOM   4631  HE1 HIS   191     -32.030  -7.100 -11.990  1.00  0.00            
ATOM   4632  NE2 HIS   191     -31.520  -8.910 -11.070  1.00  0.00            
ATOM   4633  HE2 HIS   191     -31.250  -9.480 -11.850  1.00  0.00            
ATOM   4634  CD2 HIS   191     -31.520  -9.280  -9.760  1.00  0.00            
ATOM   4635  HD2 HIS   191     -31.250 -10.180  -9.400  1.00  0.00            
ATOM   4636  C   HIS   191     -30.640  -6.030  -7.340  1.00  0.00            
ATOM   4637  O   HIS   191     -31.460  -5.110  -7.160  1.00  0.00            
ATOM   4638  N   HIS   192     -29.450  -5.870  -7.920  1.00  0.00            
ATOM   4639  HN  HIS   192     -28.860  -6.670  -8.000  1.00  0.00            
ATOM   4640  CA  HIS   192     -28.950  -4.570  -8.450  1.00  0.00            
ATOM   4641  HA  HIS   192     -29.730  -3.950  -8.510  1.00  0.00            
ATOM   4642  CB  HIS   192     -27.900  -3.960  -7.510  1.00  0.00            
ATOM   4643  HB1 HIS   192     -27.020  -4.370  -7.700  1.00  0.00            
ATOM   4644  HB2 HIS   192     -27.850  -2.970  -7.690  1.00  0.00            
ATOM   4645  ND1 HIS   192     -28.800  -3.160  -5.290  1.00  0.00            
ATOM   4646  CG  HIS   192     -28.170  -4.130  -6.050  1.00  0.00            
ATOM   4647  CE1 HIS   192     -28.890  -3.570  -4.040  1.00  0.00            
ATOM   4648  HE1 HIS   192     -29.310  -3.060  -3.280  1.00  0.00            
ATOM   4649  NE2 HIS   192     -28.330  -4.780  -3.960  1.00  0.00            
ATOM   4650  HE2 HIS   192     -28.260  -5.340  -3.130  1.00  0.00            
ATOM   4651  CD2 HIS   192     -27.870  -5.140  -5.200  1.00  0.00            
ATOM   4652  HD2 HIS   192     -27.400  -5.990  -5.430  1.00  0.00            
ATOM   4653  C   HIS   192     -28.370  -4.810  -9.840  1.00  0.00            
ATOM   4654  O   HIS   192     -27.280  -5.360  -9.940  1.00  0.00            
ATOM   4655  N   PRO   193     -29.050  -4.420 -10.950  1.00  0.00            
ATOM   4656  CD  PRO   193     -30.420  -3.890 -11.000  1.00  0.00            
ATOM   4657  HD1 PRO   193     -30.450  -2.960 -10.650  1.00  0.00            
ATOM   4658  HD2 PRO   193     -31.040  -4.470 -10.470  1.00  0.00            
ATOM   4659  CA  PRO   193     -28.420  -4.490 -12.270  1.00  0.00            
ATOM   4660  HA  PRO   193     -28.220  -5.430 -12.520  1.00  0.00            
ATOM   4661  CB  PRO   193     -29.440  -3.830 -13.210  1.00  0.00            
ATOM   4662  HB1 PRO   193     -29.210  -2.870 -13.380  1.00  0.00            
ATOM   4663  HB2 PRO   193     -29.480  -4.320 -14.090  1.00  0.00            
ATOM   4664  CG  PRO   193     -30.770  -3.940 -12.480  1.00  0.00            
ATOM   4665  HG1 PRO   193     -31.220  -4.800 -12.710  1.00  0.00            
ATOM   4666  HG2 PRO   193     -31.360  -3.170 -12.720  1.00  0.00            
ATOM   4667  C   PRO   193     -27.100  -3.700 -12.240  1.00  0.00            
ATOM   4668  O   PRO   193     -27.080  -2.650 -11.630  1.00  0.00            
ATOM   4669  N   ILE   194     -26.040  -4.240 -12.850  1.00  0.00            
ATOM   4670  HN  ILE   194     -26.120  -5.160 -13.210  1.00  0.00            
ATOM   4671  CA  ILE   194     -24.740  -3.510 -13.010  1.00  0.00            
ATOM   4672  HA  ILE   194     -24.800  -2.680 -12.460  1.00  0.00            
ATOM   4673  CB  ILE   194     -23.550  -4.330 -12.470  1.00  0.00            
ATOM   4674  HB  ILE   194     -22.710  -3.800 -12.640  1.00  0.00            
ATOM   4675  CG2 ILE   194     -23.680  -4.520 -10.970  1.00  0.00            
ATOM   4676 1HG2 ILE   194     -22.910  -5.050 -10.630  1.00  0.00            
ATOM   4677 2HG2 ILE   194     -23.700  -3.630 -10.510  1.00  0.00            
ATOM   4678 3HG2 ILE   194     -24.530  -5.010 -10.770  1.00  0.00            
ATOM   4679  CG1 ILE   194     -23.360  -5.650 -13.210  1.00  0.00            
ATOM   4680 1HG1 ILE   194     -23.400  -5.480 -14.190  1.00  0.00            
ATOM   4681 2HG1 ILE   194     -24.090  -6.270 -12.940  1.00  0.00            
ATOM   4682  CD  ILE   194     -22.040  -6.320 -12.910  1.00  0.00            
ATOM   4683  HD1 ILE   194     -21.980  -7.180 -13.420  1.00  0.00            
ATOM   4684  HD2 ILE   194     -21.290  -5.720 -13.170  1.00  0.00            
ATOM   4685  HD3 ILE   194     -21.980  -6.520 -11.930  1.00  0.00            
ATOM   4686  C   ILE   194     -24.570  -3.100 -14.480  1.00  0.00            
ATOM   4687  O   ILE   194     -23.820  -2.150 -14.730  1.00  0.00            
ATOM   4688  N   SER   195     -25.240  -3.800 -15.400  1.00  0.00            
ATOM   4689  HN  SER   195     -25.770  -4.590 -15.090  1.00  0.00            
ATOM   4690  CA  SER   195     -25.260  -3.490 -16.850  1.00  0.00            
ATOM   4691  HA  SER   195     -25.300  -2.500 -16.970  1.00  0.00            
ATOM   4692  CB  SER   195     -23.990  -3.950 -17.510  1.00  0.00            
ATOM   4693  HB1 SER   195     -23.190  -3.610 -17.010  1.00  0.00            
ATOM   4694  HB2 SER   195     -23.940  -3.630 -18.450  1.00  0.00            
ATOM   4695  OG  SER   195     -23.930  -5.370 -17.520  1.00  0.00            
ATOM   4696  HG1 SER   195     -24.710  -5.740 -18.010  1.00  0.00            
ATOM   4697  C   SER   195     -26.480  -4.160 -17.480  1.00  0.00            
ATOM   4698  O   SER   195     -27.250  -4.800 -16.740  1.00  0.00            
ATOM   4699  N   ASP   196     -26.640  -4.050 -18.800  1.00  0.00            
ATOM   4700  HN  ASP   196     -26.020  -3.460 -19.320  1.00  0.00            
ATOM   4701  CA  ASP   196     -27.720  -4.770 -19.520  1.00  0.00            
ATOM   4702  HA  ASP   196     -28.580  -4.480 -19.100  1.00  0.00            
ATOM   4703  CB  ASP   196     -27.760  -4.410 -21.010  1.00  0.00            
ATOM   4704  HB1 ASP   196     -26.820  -4.440 -21.360  1.00  0.00            
ATOM   4705  HB2 ASP   196     -28.320  -5.090 -21.480  1.00  0.00            
ATOM   4706  CG  ASP   196     -28.330  -3.040 -21.340  1.00  0.00            
ATOM   4707  OD1 ASP   196     -28.800  -2.330 -20.410  1.00  0.00            
ATOM   4708  OD2 ASP   196     -28.290  -2.690 -22.530  1.00  0.00            
ATOM   4709  C   ASP   196     -27.510  -6.280 -19.350  1.00  0.00            
ATOM   4710  O   ASP   196     -28.490  -7.010 -19.490  1.00  0.00            
ATOM   4711  N   HIS   197     -26.270  -6.720 -19.080  1.00  0.00            
ATOM   4712  HN  HIS   197     -25.600  -6.040 -18.770  1.00  0.00            
ATOM   4713  CA  HIS   197     -25.830  -8.130 -19.200  1.00  0.00            
ATOM   4714  HA  HIS   197     -26.520  -8.580 -19.770  1.00  0.00            
ATOM   4715  CB  HIS   197     -24.450  -8.210 -19.890  1.00  0.00            
ATOM   4716  HB1 HIS   197     -23.870  -7.480 -19.530  1.00  0.00            
ATOM   4717  HB2 HIS   197     -24.040  -9.100 -19.700  1.00  0.00            
ATOM   4718  ND1 HIS   197     -23.900  -8.940 -22.230  1.00  0.00            
ATOM   4719  CG  HIS   197     -24.520  -8.050 -21.370  1.00  0.00            
ATOM   4720  CE1 HIS   197     -24.120  -8.570 -23.480  1.00  0.00            
ATOM   4721  HE1 HIS   197     -23.790  -9.030 -24.300  1.00  0.00            
ATOM   4722  NE2 HIS   197     -24.880  -7.460 -23.450  1.00  0.00            
ATOM   4723  HE2 HIS   197     -25.200  -6.960 -24.250  1.00  0.00            
ATOM   4724  CD2 HIS   197     -25.130  -7.140 -22.150  1.00  0.00            
ATOM   4725  HD2 HIS   197     -25.680  -6.360 -21.830  1.00  0.00            
ATOM   4726  C   HIS   197     -25.790  -8.840 -17.840  1.00  0.00            
ATOM   4727  O   HIS   197     -25.870 -10.080 -17.830  1.00  0.00            
ATOM   4728  N   GLU   198     -25.640  -8.090 -16.750  1.00  0.00            
ATOM   4729  HN  GLU   198     -25.750  -7.100 -16.810  1.00  0.00            
ATOM   4730  CA  GLU   198     -25.320  -8.700 -15.430  1.00  0.00            
ATOM   4731  HA  GLU   198     -25.650  -9.650 -15.470  1.00  0.00            
ATOM   4732  CB  GLU   198     -23.820  -8.680 -15.170  1.00  0.00            
ATOM   4733  HB1 GLU   198     -23.480  -7.760 -15.380  1.00  0.00            
ATOM   4734  HB2 GLU   198     -23.660  -8.880 -14.200  1.00  0.00            
ATOM   4735  CG  GLU   198     -23.020  -9.670 -15.980  1.00  0.00            
ATOM   4736  HG1 GLU   198     -23.120  -9.440 -16.950  1.00  0.00            
ATOM   4737  HG2 GLU   198     -23.380 -10.590 -15.820  1.00  0.00            
ATOM   4738  CD  GLU   198     -21.540  -9.670 -15.640  1.00  0.00            
ATOM   4739  OE1 GLU   198     -20.970  -8.570 -15.440  1.00  0.00            
ATOM   4740  OE2 GLU   198     -20.950 -10.770 -15.550  1.00  0.00            
ATOM   4741  C   GLU   198     -26.020  -7.940 -14.300  1.00  0.00            
ATOM   4742  O   GLU   198     -26.270  -6.720 -14.440  1.00  0.00            
ATOM   4743  N   ALA   199     -26.240  -8.630 -13.190  1.00  0.00            
ATOM   4744  HN  ALA   199     -25.990  -9.590 -13.180  1.00  0.00            
ATOM   4745  CA  ALA   199     -26.830  -8.060 -11.960  1.00  0.00            
ATOM   4746  HA  ALA   199     -26.670  -7.070 -11.970  1.00  0.00            
ATOM   4747  CB  ALA   199     -28.320  -8.290 -11.940  1.00  0.00            
ATOM   4748  HB1 ALA   199     -28.700  -7.900 -11.100  1.00  0.00            
ATOM   4749  HB2 ALA   199     -28.740  -7.860 -12.730  1.00  0.00            
ATOM   4750  HB3 ALA   199     -28.500  -9.280 -11.960  1.00  0.00            
ATOM   4751  C   ALA   199     -26.140  -8.670 -10.740  1.00  0.00            
ATOM   4752  O   ALA   199     -25.700  -9.830 -10.800  1.00  0.00            
ATOM   4753  N   THR   200     -26.090  -7.890  -9.660  1.00  0.00            
ATOM   4754  HN  THR   200     -26.390  -6.940  -9.740  1.00  0.00            
ATOM   4755  CA  THR   200     -25.620  -8.370  -8.350  1.00  0.00            
ATOM   4756  HA  THR   200     -24.950  -9.090  -8.520  1.00  0.00            
ATOM   4757  CB  THR   200     -24.940  -7.250  -7.550  1.00  0.00            
ATOM   4758  HB  THR   200     -25.590  -6.510  -7.380  1.00  0.00            
ATOM   4759  OG1 THR   200     -23.880  -6.720  -8.340  1.00  0.00            
ATOM   4760  HG1 THR   200     -23.430  -5.980  -7.840  1.00  0.00            
ATOM   4761  CG2 THR   200     -24.410  -7.740  -6.220  1.00  0.00            
ATOM   4762 1HG2 THR   200     -23.980  -6.980  -5.740  1.00  0.00            
ATOM   4763 2HG2 THR   200     -25.170  -8.100  -5.670  1.00  0.00            
ATOM   4764 3HG2 THR   200     -23.740  -8.460  -6.370  1.00  0.00            
ATOM   4765  C   THR   200     -26.810  -8.920  -7.570  1.00  0.00            
ATOM   4766  O   THR   200     -27.830  -8.190  -7.440  1.00  0.00            
ATOM   4767  N   LEU   201     -26.690 -10.150  -7.080  1.00  0.00            
ATOM   4768  HN  LEU   201     -25.970 -10.750  -7.450  1.00  0.00            
ATOM   4769  CA  LEU   201     -27.570 -10.690  -6.010  1.00  0.00            
ATOM   4770  HA  LEU   201     -28.400 -10.130  -5.980  1.00  0.00            
ATOM   4771  CB  LEU   201     -27.950 -12.140  -6.310  1.00  0.00            
ATOM   4772  HB1 LEU   201     -27.100 -12.650  -6.450  1.00  0.00            
ATOM   4773  HB2 LEU   201     -28.430 -12.500  -5.510  1.00  0.00            
ATOM   4774  CG  LEU   201     -28.840 -12.350  -7.530  1.00  0.00            
ATOM   4775  HG  LEU   201     -28.370 -11.980  -8.330  1.00  0.00            
ATOM   4776  CD1 LEU   201     -29.080 -13.840  -7.730  1.00  0.00            
ATOM   4777 1HD1 LEU   201     -29.660 -13.980  -8.530  1.00  0.00            
ATOM   4778 2HD1 LEU   201     -28.200 -14.300  -7.870  1.00  0.00            
ATOM   4779 3HD1 LEU   201     -29.530 -14.210  -6.920  1.00  0.00            
ATOM   4780  CD2 LEU   201     -30.160 -11.620  -7.380  1.00  0.00            
ATOM   4781 1HD2 LEU   201     -30.720 -11.780  -8.190  1.00  0.00            
ATOM   4782 2HD2 LEU   201     -30.640 -11.960  -6.570  1.00  0.00            
ATOM   4783 3HD2 LEU   201     -29.990 -10.640  -7.280  1.00  0.00            
ATOM   4784  C   LEU   201     -26.810 -10.600  -4.700  1.00  0.00            
ATOM   4785  O   LEU   201     -25.680 -11.120  -4.630  1.00  0.00            
ATOM   4786  N   ARG   202     -27.410  -9.980  -3.700  1.00  0.00            
ATOM   4787  HN  ARG   202     -28.320  -9.590  -3.850  1.00  0.00            
ATOM   4788  CA  ARG   202     -26.780  -9.840  -2.370  1.00  0.00            
ATOM   4789  HA  ARG   202     -25.900 -10.330  -2.400  1.00  0.00            
ATOM   4790  CB  ARG   202     -26.470  -8.390  -2.050  1.00  0.00            
ATOM   4791  HB1 ARG   202     -25.900  -8.010  -2.770  1.00  0.00            
ATOM   4792  HB2 ARG   202     -27.330  -7.880  -2.010  1.00  0.00            
ATOM   4793  CG  ARG   202     -25.750  -8.200  -0.720  1.00  0.00            
ATOM   4794  HG1 ARG   202     -24.970  -8.830  -0.690  1.00  0.00            
ATOM   4795  HG2 ARG   202     -26.380  -8.420   0.020  1.00  0.00            
ATOM   4796  CD  ARG   202     -25.230  -6.790  -0.500  1.00  0.00            
ATOM   4797  HD1 ARG   202     -24.930  -6.690   0.450  1.00  0.00            
ATOM   4798  HD2 ARG   202     -25.960  -6.130  -0.690  1.00  0.00            
ATOM   4799  NE  ARG   202     -24.110  -6.510  -1.380  1.00  0.00            
ATOM   4800  HE  ARG   202     -23.220  -6.900  -1.120  1.00  0.00            
ATOM   4801  CZ  ARG   202     -24.140  -5.780  -2.490  1.00  0.00            
ATOM   4802  NH1 ARG   202     -25.260  -5.180  -2.880  1.00  0.00            
ATOM   4803 1HH1 ARG   202     -25.270  -4.640  -3.710  1.00  0.00            
ATOM   4804 2HH1 ARG   202     -26.090  -5.280  -2.340  1.00  0.00            
ATOM   4805  NH2 ARG   202     -23.040  -5.640  -3.210  1.00  0.00            
ATOM   4806 1HH2 ARG   202     -23.060  -5.090  -4.050  1.00  0.00            
ATOM   4807 2HH2 ARG   202     -22.200  -6.090  -2.920  1.00  0.00            
ATOM   4808  C   ARG   202     -27.700 -10.470  -1.340  1.00  0.00            
ATOM   4809  O   ARG   202     -28.880 -10.090  -1.250  1.00  0.00            
ATOM   4810  N   CYS   203     -27.140 -11.420  -0.610  1.00  0.00            
ATOM   4811  HN  CYS   203     -26.190 -11.660  -0.800  1.00  0.00            
ATOM   4812  CA  CYS   203     -27.830 -12.150   0.460  1.00  0.00            
ATOM   4813  HA  CYS   203     -28.820 -12.050   0.330  1.00  0.00            
ATOM   4814  CB  CYS   203     -27.480 -13.620   0.380  1.00  0.00            
ATOM   4815  HB1 CYS   203     -26.510 -13.680   0.600  1.00  0.00            
ATOM   4816  HB2 CYS   203     -27.620 -13.870  -0.580  1.00  0.00            
ATOM   4817  SG  CYS   203     -28.510 -14.590   1.490  1.00  0.00            
ATOM   4818  C   CYS   203     -27.420 -11.550   1.800  1.00  0.00            
ATOM   4819  O   CYS   203     -26.240 -11.530   2.090  1.00  0.00            
ATOM   4820  N   TRP   204     -28.410 -11.080   2.560  1.00  0.00            
ATOM   4821  HN  TRP   204     -29.340 -11.240   2.250  1.00  0.00            
ATOM   4822  CA  TRP   204     -28.240 -10.330   3.820  1.00  0.00            
ATOM   4823  HA  TRP   204     -27.270 -10.060   3.870  1.00  0.00            
ATOM   4824  CB  TRP   204     -29.140  -9.110   3.830  1.00  0.00            
ATOM   4825  HB1 TRP   204     -30.050  -9.370   3.520  1.00  0.00            
ATOM   4826  HB2 TRP   204     -29.190  -8.750   4.760  1.00  0.00            
ATOM   4827  CG  TRP   204     -28.660  -8.000   2.950  1.00  0.00            
ATOM   4828  CD1 TRP   204     -28.970  -7.790   1.640  1.00  0.00            
ATOM   4829  HD1 TRP   204     -29.570  -8.360   1.090  1.00  0.00            
ATOM   4830  NE1 TRP   204     -28.330  -6.660   1.200  1.00  0.00            
ATOM   4831  HE1 TRP   204     -28.390  -6.280   0.270  1.00  0.00            
ATOM   4832  CE2 TRP   204     -27.590  -6.130   2.220  1.00  0.00            
ATOM   4833  CD2 TRP   204     -27.770  -6.960   3.350  1.00  0.00            
ATOM   4834  CE3 TRP   204     -27.130  -6.630   4.550  1.00  0.00            
ATOM   4835  HE3 TRP   204     -27.250  -7.200   5.360  1.00  0.00            
ATOM   4836  CZ3 TRP   204     -26.330  -5.510   4.590  1.00  0.00            
ATOM   4837  HZ3 TRP   204     -25.870  -5.270   5.440  1.00  0.00            
ATOM   4838  CZ2 TRP   204     -26.790  -4.990   2.270  1.00  0.00            
ATOM   4839  HZ2 TRP   204     -26.670  -4.400   1.470  1.00  0.00            
ATOM   4840  CH2 TRP   204     -26.160  -4.710   3.460  1.00  0.00            
ATOM   4841  HH2 TRP   204     -25.570  -3.910   3.520  1.00  0.00            
ATOM   4842  C   TRP   204     -28.590 -11.210   5.010  1.00  0.00            
ATOM   4843  O   TRP   204     -29.640 -11.890   4.970  1.00  0.00            
ATOM   4844  N   ALA   205     -27.790 -11.120   6.050  1.00  0.00            
ATOM   4845  HN  ALA   205     -26.910 -10.650   5.930  1.00  0.00            
ATOM   4846  CA  ALA   205     -28.090 -11.680   7.390  1.00  0.00            
ATOM   4847  HA  ALA   205     -29.030 -12.030   7.400  1.00  0.00            
ATOM   4848  CB  ALA   205     -27.200 -12.850   7.690  1.00  0.00            
ATOM   4849  HB1 ALA   205     -27.420 -13.210   8.600  1.00  0.00            
ATOM   4850  HB2 ALA   205     -27.340 -13.570   7.010  1.00  0.00            
ATOM   4851  HB3 ALA   205     -26.240 -12.560   7.680  1.00  0.00            
ATOM   4852  C   ALA   205     -27.910 -10.550   8.400  1.00  0.00            
ATOM   4853  O   ALA   205     -26.800 -10.000   8.490  1.00  0.00            
ATOM   4854  N   LEU   206     -28.960 -10.230   9.140  1.00  0.00            
ATOM   4855  HN  LEU   206     -29.800 -10.760   9.040  1.00  0.00            
ATOM   4856  CA  LEU   206     -28.950  -9.100  10.110  1.00  0.00            
ATOM   4857  HA  LEU   206     -28.000  -8.800  10.200  1.00  0.00            
ATOM   4858  CB  LEU   206     -29.820  -7.960   9.590  1.00  0.00            
ATOM   4859  HB1 LEU   206     -30.750  -8.310   9.470  1.00  0.00            
ATOM   4860  HB2 LEU   206     -29.820  -7.240  10.290  1.00  0.00            
ATOM   4861  CG  LEU   206     -29.390  -7.330   8.270  1.00  0.00            
ATOM   4862  HG  LEU   206     -29.290  -8.060   7.600  1.00  0.00            
ATOM   4863  CD1 LEU   206     -30.440  -6.350   7.780  1.00  0.00            
ATOM   4864 1HD1 LEU   206     -30.150  -5.940   6.920  1.00  0.00            
ATOM   4865 2HD1 LEU   206     -31.310  -6.830   7.650  1.00  0.00            
ATOM   4866 3HD1 LEU   206     -30.570  -5.630   8.460  1.00  0.00            
ATOM   4867  CD2 LEU   206     -28.050  -6.620   8.410  1.00  0.00            
ATOM   4868 1HD2 LEU   206     -27.800  -6.220   7.530  1.00  0.00            
ATOM   4869 2HD2 LEU   206     -28.130  -5.900   9.100  1.00  0.00            
ATOM   4870 3HD2 LEU   206     -27.360  -7.280   8.690  1.00  0.00            
ATOM   4871  C   LEU   206     -29.470  -9.580  11.460  1.00  0.00            
ATOM   4872  O   LEU   206     -30.340 -10.440  11.510  1.00  0.00            
ATOM   4873  N   GLY   207     -28.970  -8.970  12.530  1.00  0.00            
ATOM   4874  HN  GLY   207     -28.150  -8.410  12.430  1.00  0.00            
ATOM   4875  CA  GLY   207     -29.580  -9.120  13.860  1.00  0.00            
ATOM   4876  HA1 GLY   207     -30.570  -9.040  13.750  1.00  0.00            
ATOM   4877  HA2 GLY   207     -29.240  -8.380  14.440  1.00  0.00            
ATOM   4878  C   GLY   207     -29.270 -10.450  14.530  1.00  0.00            
ATOM   4879  O   GLY   207     -30.020 -10.820  15.440  1.00  0.00            
ATOM   4880  N   PHE   208     -28.190 -11.130  14.150  1.00  0.00            
ATOM   4881  HN  PHE   208     -27.560 -10.730  13.490  1.00  0.00            
ATOM   4882  CA  PHE   208     -27.900 -12.490  14.700  1.00  0.00            
ATOM   4883  HA  PHE   208     -28.760 -12.810  15.100  1.00  0.00            
ATOM   4884  CB  PHE   208     -27.510 -13.470  13.590  1.00  0.00            
ATOM   4885  HB1 PHE   208     -27.300 -14.350  14.020  1.00  0.00            
ATOM   4886  HB2 PHE   208     -28.300 -13.580  12.980  1.00  0.00            
ATOM   4887  CG  PHE   208     -26.330 -13.090  12.750  1.00  0.00            
ATOM   4888  CD1 PHE   208     -26.500 -12.340  11.590  1.00  0.00            
ATOM   4889  HD1 PHE   208     -27.410 -12.040  11.330  1.00  0.00            
ATOM   4890  CE1 PHE   208     -25.410 -12.000  10.810  1.00  0.00            
ATOM   4891  HE1 PHE   208     -25.540 -11.470   9.970  1.00  0.00            
ATOM   4892  CZ  PHE   208     -24.140 -12.400  11.170  1.00  0.00            
ATOM   4893  HZ  PHE   208     -23.360 -12.150  10.600  1.00  0.00            
ATOM   4894  CD2 PHE   208     -25.050 -13.490  13.100  1.00  0.00            
ATOM   4895  HD2 PHE   208     -24.910 -14.040  13.930  1.00  0.00            
ATOM   4896  CE2 PHE   208     -23.960 -13.140  12.320  1.00  0.00            
ATOM   4897  HE2 PHE   208     -23.040 -13.430  12.580  1.00  0.00            
ATOM   4898  C   PHE   208     -26.870 -12.430  15.820  1.00  0.00            
ATOM   4899  O   PHE   208     -26.030 -11.520  15.890  1.00  0.00            
ATOM   4900  N   TYR   209     -26.970 -13.410  16.710  1.00  0.00            
ATOM   4901  HN  TYR   209     -27.730 -14.050  16.630  1.00  0.00            
ATOM   4902  CA  TYR   209     -26.020 -13.610  17.830  1.00  0.00            
ATOM   4903  HA  TYR   209     -25.120 -13.270  17.530  1.00  0.00            
ATOM   4904  CB  TYR   209     -26.430 -12.850  19.090  1.00  0.00            
ATOM   4905  HB1 TYR   209     -26.480 -11.870  18.880  1.00  0.00            
ATOM   4906  HB2 TYR   209     -27.320 -13.170  19.400  1.00  0.00            
ATOM   4907  CG  TYR   209     -25.440 -13.040  20.210  1.00  0.00            
ATOM   4908  CD1 TYR   209     -25.500 -14.170  21.000  1.00  0.00            
ATOM   4909  HD1 TYR   209     -26.240 -14.830  20.870  1.00  0.00            
ATOM   4910  CE1 TYR   209     -24.550 -14.410  21.980  1.00  0.00            
ATOM   4911  HE1 TYR   209     -24.610 -15.240  22.540  1.00  0.00            
ATOM   4912  CZ  TYR   209     -23.520 -13.510  22.180  1.00  0.00            
ATOM   4913  OH  TYR   209     -22.570 -13.740  23.140  1.00  0.00            
ATOM   4914  HH  TYR   209     -21.910 -12.990  23.140  1.00  0.00            
ATOM   4915  CD2 TYR   209     -24.410 -12.150  20.430  1.00  0.00            
ATOM   4916  HD2 TYR   209     -24.340 -11.320  19.870  1.00  0.00            
ATOM   4917  CE2 TYR   209     -23.450 -12.370  21.410  1.00  0.00            
ATOM   4918  HE2 TYR   209     -22.720 -11.710  21.560  1.00  0.00            
ATOM   4919  C   TYR   209     -26.010 -15.100  18.120  1.00  0.00            
ATOM   4920  O   TYR   209     -27.090 -15.690  18.220  1.00  0.00            
ATOM   4921  N   PRO   210     -24.860 -15.770  18.280  1.00  0.00            
ATOM   4922  CD  PRO   210     -24.830 -17.210  18.580  1.00  0.00            
ATOM   4923  HD1 PRO   210     -25.360 -17.720  17.910  1.00  0.00            
ATOM   4924  HD2 PRO   210     -25.200 -17.380  19.500  1.00  0.00            
ATOM   4925  CA  PRO   210     -23.520 -15.180  18.220  1.00  0.00            
ATOM   4926  HA  PRO   210     -23.490 -14.300  18.690  1.00  0.00            
ATOM   4927  CB  PRO   210     -22.650 -16.280  18.870  1.00  0.00            
ATOM   4928  HB1 PRO   210     -21.720 -16.280  18.500  1.00  0.00            
ATOM   4929  HB2 PRO   210     -22.610 -16.170  19.870  1.00  0.00            
ATOM   4930  CG  PRO   210     -23.360 -17.560  18.510  1.00  0.00            
ATOM   4931  HG1 PRO   210     -23.140 -18.280  19.170  1.00  0.00            
ATOM   4932  HG2 PRO   210     -23.110 -17.860  17.590  1.00  0.00            
ATOM   4933  C   PRO   210     -23.070 -14.890  16.790  1.00  0.00            
ATOM   4934  O   PRO   210     -23.840 -15.060  15.840  1.00  0.00            
ATOM   4935  N   ALA   211     -21.840 -14.400  16.640  1.00  0.00            
ATOM   4936  HN  ALA   211     -21.240 -14.360  17.440  1.00  0.00            
ATOM   4937  CA  ALA   211     -21.320 -13.920  15.340  1.00  0.00            
ATOM   4938  HA  ALA   211     -21.990 -13.280  14.980  1.00  0.00            
ATOM   4939  CB  ALA   211     -20.010 -13.190  15.540  1.00  0.00            
ATOM   4940  HB1 ALA   211     -19.670 -12.870  14.650  1.00  0.00            
ATOM   4941  HB2 ALA   211     -20.160 -12.410  16.140  1.00  0.00            
ATOM   4942  HB3 ALA   211     -19.340 -13.810  15.950  1.00  0.00            
ATOM   4943  C   ALA   211     -21.140 -15.070  14.330  1.00  0.00            
ATOM   4944  O   ALA   211     -21.230 -14.830  13.120  1.00  0.00            
ATOM   4945  N   GLU   212     -20.840 -16.280  14.810  1.00  0.00            
ATOM   4946  HN  GLU   212     -20.780 -16.410  15.800  1.00  0.00            
ATOM   4947  CA  GLU   212     -20.600 -17.440  13.910  1.00  0.00            
ATOM   4948  HA  GLU   212     -19.780 -17.250  13.370  1.00  0.00            
ATOM   4949  CB  GLU   212     -20.350 -18.690  14.740  1.00  0.00            
ATOM   4950  HB1 GLU   212     -19.490 -18.580  15.240  1.00  0.00            
ATOM   4951  HB2 GLU   212     -21.100 -18.790  15.400  1.00  0.00            
ATOM   4952  CG  GLU   212     -20.260 -19.960  13.930  1.00  0.00            
ATOM   4953  HG1 GLU   212     -21.150 -20.110  13.490  1.00  0.00            
ATOM   4954  HG2 GLU   212     -20.060 -20.720  14.550  1.00  0.00            
ATOM   4955  CD  GLU   212     -19.200 -19.960  12.840  1.00  0.00            
ATOM   4956  OE1 GLU   212     -18.180 -19.260  13.010  1.00  0.00            
ATOM   4957  OE2 GLU   212     -19.390 -20.660  11.830  1.00  0.00            
ATOM   4958  C   GLU   212     -21.810 -17.610  12.990  1.00  0.00            
ATOM   4959  O   GLU   212     -22.930 -17.710  13.490  1.00  0.00            
ATOM   4960  N   ILE   213     -21.570 -17.660  11.680  1.00  0.00            
ATOM   4961  HN  ILE   213     -20.620 -17.570  11.370  1.00  0.00            
ATOM   4962  CA  ILE   213     -22.640 -17.840  10.670  1.00  0.00            
ATOM   4963  HA  ILE   213     -23.310 -18.490  11.040  1.00  0.00            
ATOM   4964  CB  ILE   213     -23.370 -16.520  10.380  1.00  0.00            
ATOM   4965  HB  ILE   213     -23.600 -16.080  11.250  1.00  0.00            
ATOM   4966  CG2 ILE   213     -22.470 -15.540   9.640  1.00  0.00            
ATOM   4967 1HG2 ILE   213     -22.980 -14.690   9.460  1.00  0.00            
ATOM   4968 2HG2 ILE   213     -21.670 -15.340  10.190  1.00  0.00            
ATOM   4969 3HG2 ILE   213     -22.190 -15.940   8.770  1.00  0.00            
ATOM   4970  CG1 ILE   213     -24.680 -16.770   9.630  1.00  0.00            
ATOM   4971 1HG1 ILE   213     -25.160 -17.530  10.070  1.00  0.00            
ATOM   4972 2HG1 ILE   213     -24.470 -17.000   8.680  1.00  0.00            
ATOM   4973  CD  ILE   213     -25.610 -15.580   9.620  1.00  0.00            
ATOM   4974  HD1 ILE   213     -26.450 -15.810   9.120  1.00  0.00            
ATOM   4975  HD2 ILE   213     -25.850 -15.330  10.560  1.00  0.00            
ATOM   4976  HD3 ILE   213     -25.160 -14.800   9.180  1.00  0.00            
ATOM   4977  C   ILE   213     -22.010 -18.420   9.410  1.00  0.00            
ATOM   4978  O   ILE   213     -20.820 -18.160   9.170  1.00  0.00            
ATOM   4979  N   THR   214     -22.800 -19.180   8.650  1.00  0.00            
ATOM   4980  HN  THR   214     -23.680 -19.480   9.000  1.00  0.00            
ATOM   4981  CA  THR   214     -22.370 -19.560   7.320  1.00  0.00            
ATOM   4982  HA  THR   214     -21.450 -19.170   7.190  1.00  0.00            
ATOM   4983  CB  THR   214     -22.240 -21.070   7.190  1.00  0.00            
ATOM   4984  HB  THR   214     -23.130 -21.520   7.210  1.00  0.00            
ATOM   4985  OG1 THR   214     -21.470 -21.490   8.320  1.00  0.00            
ATOM   4986  HG1 THR   214     -21.350 -22.490   8.280  1.00  0.00            
ATOM   4987  CG2 THR   214     -21.550 -21.480   5.910  1.00  0.00            
ATOM   4988 1HG2 THR   214     -21.480 -22.480   5.880  1.00  0.00            
ATOM   4989 2HG2 THR   214     -22.070 -21.150   5.130  1.00  0.00            
ATOM   4990 3HG2 THR   214     -20.630 -21.090   5.890  1.00  0.00            
ATOM   4991  C   THR   214     -23.290 -18.950   6.290  1.00  0.00            
ATOM   4992  O   THR   214     -24.600 -19.310   5.990  1.00  0.00            
ATOM   4993  N   LEU   215     -22.720 -18.230   5.340  1.00  0.00            
ATOM   4994  HN  LEU   215     -21.730 -18.120   5.300  1.00  0.00            
ATOM   4995  CA  LEU   215     -23.600 -17.590   4.330  1.00  0.00            
ATOM   4996  HA  LEU   215     -24.530 -17.970   4.330  1.00  0.00            
ATOM   4997  CB  LEU   215     -23.610 -16.100   4.670  1.00  0.00            
ATOM   4998  HB1 LEU   215     -23.590 -16.020   5.670  1.00  0.00            
ATOM   4999  HB2 LEU   215     -22.780 -15.700   4.280  1.00  0.00            
ATOM   5000  CG  LEU   215     -24.780 -15.260   4.190  1.00  0.00            
ATOM   5001  HG  LEU   215     -24.940 -15.420   3.210  1.00  0.00            
ATOM   5002  CD1 LEU   215     -26.060 -15.640   4.910  1.00  0.00            
ATOM   5003 1HD1 LEU   215     -26.810 -15.070   4.580  1.00  0.00            
ATOM   5004 2HD1 LEU   215     -26.260 -16.600   4.740  1.00  0.00            
ATOM   5005 3HD1 LEU   215     -25.940 -15.490   5.900  1.00  0.00            
ATOM   5006  CD2 LEU   215     -24.430 -13.800   4.420  1.00  0.00            
ATOM   5007 1HD2 LEU   215     -25.180 -13.220   4.120  1.00  0.00            
ATOM   5008 2HD2 LEU   215     -24.270 -13.650   5.400  1.00  0.00            
ATOM   5009 3HD2 LEU   215     -23.600 -13.570   3.910  1.00  0.00            
ATOM   5010  C   LEU   215     -22.950 -17.820   2.980  1.00  0.00            
ATOM   5011  O   LEU   215     -21.760 -17.390   2.850  1.00  0.00            
ATOM   5012  N   THR   216     -23.640 -18.480   2.040  1.00  0.00            
ATOM   5013  HN  THR   216     -24.600 -18.720   2.230  1.00  0.00            
ATOM   5014  CA  THR   216     -23.050 -18.870   0.750  1.00  0.00            
ATOM   5015  HA  THR   216     -22.210 -18.370   0.550  1.00  0.00            
ATOM   5016  CB  THR   216     -22.710 -20.370   0.800  1.00  0.00            
ATOM   5017  HB  THR   216     -22.520 -20.700  -0.130  1.00  0.00            
ATOM   5018  OG1 THR   216     -23.840 -21.090   1.310  1.00  0.00            
ATOM   5019  HG1 THR   216     -23.620 -22.060   1.350  1.00  0.00            
ATOM   5020  CG2 THR   216     -21.510 -20.700   1.670  1.00  0.00            
ATOM   5021 1HG2 THR   216     -21.350 -21.680   1.660  1.00  0.00            
ATOM   5022 2HG2 THR   216     -20.700 -20.220   1.320  1.00  0.00            
ATOM   5023 3HG2 THR   216     -21.690 -20.400   2.610  1.00  0.00            
ATOM   5024  C   THR   216     -24.150 -18.560  -0.300  1.00  0.00            
ATOM   5025  O   THR   216     -25.390 -18.540   0.210  1.00  0.00            
ATOM   5026  N   TRP   217     -23.720 -18.240  -1.570  1.00  0.00            
ATOM   5027  HN  TRP   217     -22.880 -17.700  -1.620  1.00  0.00            
ATOM   5028  CA  TRP   217     -24.340 -18.590  -2.920  1.00  0.00            
ATOM   5029  HA  TRP   217     -25.330 -18.610  -2.730  1.00  0.00            
ATOM   5030  CB  TRP   217     -24.000 -17.520  -3.900  1.00  0.00            
ATOM   5031  HB1 TRP   217     -23.010 -17.360  -3.900  1.00  0.00            
ATOM   5032  HB2 TRP   217     -24.280 -17.790  -4.820  1.00  0.00            
ATOM   5033  CG  TRP   217     -24.710 -16.280  -3.500  1.00  0.00            
ATOM   5034  CD1 TRP   217     -24.220 -15.210  -2.810  1.00  0.00            
ATOM   5035  HD1 TRP   217     -23.280 -15.110  -2.500  1.00  0.00            
ATOM   5036  NE1 TRP   217     -25.210 -14.290  -2.610  1.00  0.00            
ATOM   5037  HE1 TRP   217     -25.100 -13.410  -2.150  1.00  0.00            
ATOM   5038  CE2 TRP   217     -26.380 -14.770  -3.130  1.00  0.00            
ATOM   5039  CD2 TRP   217     -26.120 -16.050  -3.660  1.00  0.00            
ATOM   5040  CE3 TRP   217     -27.160 -16.760  -4.270  1.00  0.00            
ATOM   5041  HE3 TRP   217     -27.000 -17.660  -4.660  1.00  0.00            
ATOM   5042  CZ3 TRP   217     -28.410 -16.190  -4.320  1.00  0.00            
ATOM   5043  HZ3 TRP   217     -29.170 -16.690  -4.730  1.00  0.00            
ATOM   5044  CZ2 TRP   217     -27.640 -14.190  -3.190  1.00  0.00            
ATOM   5045  HZ2 TRP   217     -27.820 -13.280  -2.800  1.00  0.00            
ATOM   5046  CH2 TRP   217     -28.640 -14.910  -3.800  1.00  0.00            
ATOM   5047  HH2 TRP   217     -29.560 -14.520  -3.860  1.00  0.00            
ATOM   5048  C   TRP   217     -23.980 -19.970  -3.530  1.00  0.00            
ATOM   5049  O   TRP   217     -22.700 -20.330  -3.470  1.00  0.00            
ATOM   5050  N   GLN   218     -25.000 -20.660  -4.090  1.00  0.00            
ATOM   5051  HN  GLN   218     -25.920 -20.340  -3.870  1.00  0.00            
ATOM   5052  CA  GLN   218     -24.900 -21.830  -5.000  1.00  0.00            
ATOM   5053  HA  GLN   218     -23.930 -22.070  -5.090  1.00  0.00            
ATOM   5054  CB  GLN   218     -25.620 -23.050  -4.420  1.00  0.00            
ATOM   5055  HB1 GLN   218     -26.540 -22.770  -4.130  1.00  0.00            
ATOM   5056  HB2 GLN   218     -25.690 -23.750  -5.120  1.00  0.00            
ATOM   5057  CG  GLN   218     -24.910 -23.640  -3.210  1.00  0.00            
ATOM   5058  HG1 GLN   218     -24.870 -22.950  -2.490  1.00  0.00            
ATOM   5059  HG2 GLN   218     -23.980 -23.890  -3.490  1.00  0.00            
ATOM   5060  CD  GLN   218     -25.590 -24.870  -2.670  1.00  0.00            
ATOM   5061  OE1 GLN   218     -26.490 -25.440  -3.290  1.00  0.00
[truncated: 84,463 more chars]
