# Supplementary material for: Crystal structures of MHC class I complexes reveal the elusive intermediate conformations explored during peptide editing
Source: Nat Commun. 2023 Aug 18;14:5020. doi: 10.1038/s41467-023-40736-6 (PMC10439229; doi:10.1038/s41467-023-40736-6)
Supplement: Supplementary file 5 — Supplementary Data 2 [file 41467_2023_40736_MOESM5_ESM.zip]

Archive with 5 entries (4 files):
- MD_parameters_mdp_files/
- MD_parameters_mdp_files/md.mdp
- MD_parameters_mdp_files/nvt.mdp
- MD_parameters_mdp_files/minim.mdp
- MD_parameters_mdp_files/npt.mdp
