# Supplementary material for: Crystal structures of MHC class I complexes reveal the elusive intermediate conformations explored during peptide editing
Source: Nat Commun. 2023 Aug 18;14:5020. doi: 10.1038/s41467-023-40736-6 (PMC10439229; doi:10.1038/s41467-023-40736-6)
Supplement: Supplementary file 5 — Supplementary Data 2 [file 41467_2023_40736_MOESM5_ESM.zip › MD_parameters_mdp_files/md.mdp]

title		= OPLS Lysozyme MD 
; Run parameters
integrator	= md		; leap-frog integrator
nsteps		= 500000000	; 2 * 500000 = 1000 ps, 1 ns
dt		= 0.002		; 2 fs
; Output control
nstxout		= 50000000		; save coordinates every 2 ps
nstvout		= 50000000		; save velocities every 2 ps
;nstxtcout	= 10000		; xtc compressed trajectory output every 2 ps
nstenergy	= 10000		; save energies every 2 ps
nstlog		= 100000		; update log file every 2 ps
nstxout-compressed =10000
compressed-x-grps =Protein
; Bond parameters
continuation	= yes		; Restarting after NPT 
constraint_algorithm = lincs	; holonomic constraints 
lincs_iter	= 1		; accuracy of LINCS
lincs_order	= 4		; also related to accuracy
; Neighborsearching
ns_type		= grid		; search neighboring grid cells
nstlist		= 20		; 10 fs
constraints = h-bonds
cutoff-scheme = Verlet
vdwtype = cutoff
vdw-modifier = force-switch
rlist = 1.2
rvdw = 1.2
rvdw-switch = 1.0
coulombtype = PME
rcoulomb = 1.2
DispCorr = no
pme_order	= 4		; cubic interpolation
fourierspacing	= 0.16		; grid spacing for FFT
; Temperature coupling is on
tcoupl		= V-rescale	; modified Berendsen thermostat
tc-grps		= Protein Non-Protein	; two coupling groups - more accurate
tau_t		= 0.1	0.1	; time constant, in ps
ref_t		= 310 	310	; reference temperature, one for each group, in K
; Pressure coupling is on
pcoupl		= Parrinello-Rahman	; Pressure coupling on in NPT
pcoupltype	= isotropic	; uniform scaling of box vectors
tau_p		= 2.0		; time constant, in ps
ref_p		= 1.0		; reference pressure, in bar
compressibility = 4.5e-5	; isothermal compressibility of water, bar^-1
; Periodic boundary conditions
pbc		= xyz		; 3-D PBC
; Dispersion correction

; Velocity generation
gen_vel		= no		; Velocity generation is off 
