# Supplementary material for: Crystal structures of MHC class I complexes reveal the elusive intermediate conformations explored during peptide editing
Source: Nat Commun. 2023 Aug 18;14:5020. doi: 10.1038/s41467-023-40736-6 (PMC10439229; doi:10.1038/s41467-023-40736-6)
Supplement: Supplementary file 5 — Supplementary Data 2 [file 41467_2023_40736_MOESM5_ESM.zip › MD_parameters_mdp_files/nvt.mdp]

title		= OPLS Lysozyme NVT equilibration 
define		= -DPOSRES	; position restrain the protein
; Run parameters
integrator	= md		; leap-frog integrator
nsteps		= 50000		; 2 * 50000 = 100 ps
dt		= 0.002		; 2 fs
; Output control
nstxout		= 5000		; save coordinates every 0.2 ps
nstvout		= 5000		; save velocities every 0.2 ps
nstenergy	= 5000		; save energies every 0.2 ps
nstlog		= 5000		; update log file every 0.2 ps
; Bond parameters
continuation	= no		; first dynamics run
constraint_algorithm = lincs	; holonomic constraints 
lincs_iter	= 1		; accuracy of LINCS
lincs_order	= 4		; also related to accuracy
; Neighborsearching
ns_type		= grid		; search neighboring grid cells
nstlist		= 20		; 10 fs
constraints = h-bonds
cutoff-scheme = Verlet
vdwtype = cutoff
vdw-modifier = force-switch
rlist = 1.2
rvdw = 1.2
rvdw-switch = 1.0
coulombtype = PME
rcoulomb = 1.2
DispCorr = no
pme_order	= 4		; cubic interpolation
fourierspacing	= 0.16		; grid spacing for FFT
; Temperature coupling is on
tcoupl		= V-rescale	; modified Berendsen thermostat
tc-grps		= Protein Non-Protein	; two coupling groups - more accurate
tau_t		= 0.1	0.1	; time constant, in ps
ref_t		= 310 	310	; reference temperature, one for each group, in K
; Pressure coupling is off
pcoupl		= no 		; no pressure coupling in NVT
; Periodic boundary conditions
pbc		= xyz		; 3-D PBC
; Dispersion correction
; Velocity generation
gen_vel		= yes		; assign velocities from Maxwell distribution
gen_temp	= 310		; temperature for Maxwell distribution
gen_seed	= -1		; generate a random seed
