# Supplementary material for: Crystal structures of MHC class I complexes reveal the elusive intermediate conformations explored during peptide editing
Source: Nat Commun. 2023 Aug 18;14:5020. doi: 10.1038/s41467-023-40736-6 (PMC10439229; doi:10.1038/s41467-023-40736-6)
Supplement: Supplementary file 5 — Supplementary Data 2 [file 41467_2023_40736_MOESM5_ESM.zip › MD_parameters_mdp_files/minim.mdp]

	minim.mdp - used as input into grompp to generate em.tpr
	Parameters describing what to do, when to stop and what to save
integrator = steep	Algorithm (steep = steepest descent minimization)
emtol = 1000.0	Stop minimization when the maximum force < 1000.0 kJ/mol/nm
emstep = 0.01	Energy step size
nsteps = 50000	Maximum number of (minimization) steps to perform
	Parameters describing how to find the neighbors of each atom and how to calculate the interactions
nstlist = 1	Frequency to update the neighbor list and long range forces
ns_type = grid	Method to determine neighbor list (simple, grid)
rlist = 1.0	Cut-off for making neighbor list (short range forces)
coulombtype = PME	Treatment of long range electrostatic interactions
rcoulomb = 1.0	Short-range electrostatic cut-off
rvdw = 1.0	Short-range Van der Waals cut-off
pbc = xyz	Periodic Boundary Conditions (yes/no)
